# Supplementary material for: Phylogenetic systematics of Butyrivibrio and Pseudobutyrivibrio genomes illustrate vast taxonomic diversity, open genomes and an abundance of carbohydrate-active enzyme family isoforms
Source: Microb Genom. 2021 Oct 4;7(10):000638. doi: 10.1099/mgen.0.000638 (PMC8627218; doi:10.1099/mgen.0.000638)
Supplement: Supplementary material 2 [file mgen-7-0638-s002.xlsx]

## Sheet: GH2 NT
>56_Pseudobutyrivibrio_ruminis_DSM9787_PROKKA_01852_Beta_galactosidase_large_subunit_accessory
ATGTATTGGAAAGAAATGCTTGGAGCTATTGCTAAGCCTAGTAAGGATGGAAAGACATATGAGTTGAGCACGGATTACAAGTTTGAAGGCTTGTTAGAGTATCCACGTCCTCAGCTCCAGCGCAAATCTTATATTAATTTAAATGGCCAGTGGGACTATCGAATTATAAATGGTAAGGGACAAGTATGCAGTTCGGGCAGTATACTTGTCCCTTTTTCACCAGAAACTAAGCTTTCTGGTACGGATATGCACATCCTTCTTCCGGAGGAAACCTTGGAATACACAAAGGTGTTTGAGATAGATAAGGTGAAAAAATCTAAGCATTTGTTACTTCATTTTGGAGCGGTAGATCAGGTGGCTCATGTGTCTTTAAATGGCATTAATTTAGGCTCCCATGAA…
>56_Pseudobutyrivibrio_ruminis_DSM9787_PROKKA_01979_Beta_galactosidase_accessory
ATGAATGAATTCAATTATGAAATTGTAAAAGACCCAAGAGTTTTTCAACAAAATAGATTAGATGCTCACTCAGACCACGAGTATTACGACAGCGAAGCATATGCATACGGTGAAAAATCTAATTTCAAGTACTCTTTAAATGGCACTTGGAAATTTGAATTTGCCAAGAATTATGAGTGTTGCGACAAGAACTTCTATGAGGATGGAAGAGATTGTAAGGGATGGGACGATATTAAAGTCCCAGCCCATATCCAATTAGAAGGCTACGATAAAATCATGTACGTGAACACTCAGTATCCATGGGATGGTCACGAGGCCGTAGAGCCTGGCGAAATACCAACGGAGGAGAATCCAGTTGGTAATTACGTCAAGTATTTTACAGTTCCAGAATTCATGAAA…
>56_Pseudobutyrivibrio_ruminis_DSM9787_PROKKA_02339_Beta_galactosidase_accessory
ATGGCACAAAGAGTTTATTTAGATAGAAAGTGGAGATTTAATGAAAAATTTGATGAGGAAATGATAAGCCAGCCTATGAAGGAAAGCACGCTTATCAATATTCCTCATACTGTTAAAGAGACACCTTTTTCATATTTTGATGAAGGTATCTATCAAATGGTTTCAGCTTACCAAAAGAGCATTTTTGCTCCTGCTCAGTGGGCTGACAAACTTCTTATTCTTACATTTGAAGCAGTTGGACATTGCTGTGATGTCTATATCAATGGCCGTCATATGAAGCATCATGAGTGCGGCTATACAGCATTTTCAATTGATGTATCAGATGTTCTTAATTTTGGCGAAGAGAACCTTATCACAGTAAAGGTTGATTCCAGAGAAAGTCTTAACCAGCCTCCATTT…
>AAV43287.1_betagalactosidase_large_subunit_lactase_Lactobacillus_acidophilus_NCFM
ATGCAAGCTAATATTAAATGGTTAGATGATCCTGAAATTTTTCGTGTAAATCAATTACCTGCTCATTCTGATCATCCTTTTTTTAAAAATTATCGTGAATGGCAAAATAATCATTCTTCTTTTAAACAATCTTTAAATGGAATGTGGCAATTTAAATTTTCTAAAGATCCTCAATCTCGTCCTGTAGATTTTTATAAAAAAGATTTTAATACATCTTCTTTTACAACAATTCCTGTACCTTCTGAAATTGAATTAAATAATTTTGCTCAAAATCAATATATTAATACATTATATCCTTGGGAAGGAAAAATTTTTCGTCGTCCTGCTTATGCTTTAAATAAATCTGATGCTGAAGAAGGATCTTTTTCTGAAGGAAAAGATAATACAGTAGGATCTTAT…
>1_Butyrivibrio_fibrisolvens_AB2020_PROKKA_00700_Beta_galactosidase_accessory
ATGATAATATCGTTAAATGGCAGCTTTAACTGCTCTTTTGAAGGAACAGATATTCCTTCATCCAATCTGTCTGTTCCGGGGACAATTCAGGCATCAAAAATAGCGCCGCATACACAAGGGCGTGATACAGGTAATCTTACAGATGAGCATGAATACAGCGGCATAGTAATGCTAAGCAGGCAGATGACTATACCACAAGGATATGATTCATATATTCTTAGTATAGAAAGAAGCCGTATCACAAAGCTCTATATAGACGGACAGCCTGTAGGAAGGCGCGACTCTCTTATAGCACCTCACGTATATGACATCACTTCATATCTCACGAGAGAAGATACCCTCATACAGATAGAAATAGATAACAAGAACTATCCATGCCCAGGTGGGCACCTGACATCC…
>1_Butyrivibrio_fibrisolvens_AB2020_PROKKA_00956_Beta_galactosidase_BoGH2A_accessory
ATGAAGATCAGGAAATGGAATGATAACTGGAAATTCTGGAGCGGCGGAGATTCTTTTGCCTTAGTATGGGGGATACCGGAAAACGCTGTAGATGTAACGCTTCCACACGATGCAATGGCGCTTGAGACGCCGTATGAGGAATGCCCTAACGGGACTAATACCGGATATGTTAAGGGCGCGCTCTATACATATGTAAAAAGATTCTACGTTCCATCATCTGCGTATGCAGGCAAAGATGTAATAGTCAGATTTGAAGGAATATATGAAAAGTCGTCTATCTATGTGAATGAGCAGCTTGTTGGAAGTTGTAACTACGGATATAGCGTAGTGGATGTAAATATTACGGGAGCTTTAAGGCTGGATGCAGAAAATGAGATAAGAGTGATTGTTAGAAATGGG…
>1_Butyrivibrio_fibrisolvens_AB2020_PROKKA_01356_Exo_beta_D_glucosaminidase_accessory
TTGAACAGGATTACTATTAGTGACAATGATAAATGGAAGATGAGAATCGTATCATCAGATTCAAAAGGCAAGTGGGTCAAGGCTGTAGTTCCGGGAAGTGTATATACAGATCTTCTTAGAGAGGGACTTATGGAAGATCCATTCTTTAAAGATAATGAAGATAAAGCTCTTATGCTTATGGACAATGACTTTGAGTATGAGACTAGCTTTAGTGTATCCAGGGACTTTTTGGCATGTTATGATCAGATACTTCATTTTGACGGGCTTGATACTGTTACGGATGTATTCCTGAATGGCCAAAAGCTTGGAAGTACTGAAAATATGCACAGAATGTATGAATTTGATATTAAGGATATAGTTAAGGAGAAAGGCAATAAGCTCACTGTTTTATTTCATTCT…
>1_Butyrivibrio_fibrisolvens_AB2020_PROKKA_02287_Evolved_beta_galactosidase_subunit_alpha_accessory
ATGGATCTAAGTAAGATTGCAAAGCCAGGCAGCCCCAAAAGCAAGATGATCTATCATGAAGACATGAACAATCTTCATATTGGGACACTGGATAAGCATTGCTATTTTATACCATTTGAAAAGGGTGAGGATCCCTTTGCTGAAAGGGAATCTTCCGGTAGATTTGAGCTATTGAACGGAGACTGGAAGTTTAGATACTTTGACAGTGTGATCGATCTTGAGGATGAGTTTGTCGGTATAGATACGGACAAAACAATTCCGGTCCCATCAAACTGGCAGCTTCACGGCTTTGATATCCCGCAATATACAAACGTATTATATCCTATCACCTTTGAGCCTCCTTATGTGCCGGATGAAGTTCCTGTGGGTGTATATAGTAAGACCTATGAATACAGCAAT…
>1_Butyrivibrio_fibrisolvens_AB2020_PROKKA_02406_Beta_galactosidase_BoGH2A_accessory
ATGGATACCGTAAGAGCAACTCTTACAGACAATTGGAAGTTCTACTATGGAGATGAAGAGGAGGCCTGGTTCAAGGGCTTTGATGACAGCACATGGGATGATGTGATGATCCCTCATGATTGGTCGGTAGAAGCTCCTTTTTCTAAAGACTATTCAAGCGGTACCGGCTACCTTAGAGGCGGAACAGGTTGGTACAGGTGTCATTTCAAAATCCCTTCCGAGTATAAAGGCAAGAATATATCAATTACATTCGATTCCGTTTATAAGAATAGTAGTGTCTGGATCAATTCTTATCATATCGGCGGACGTCCTAGCGGCTATGCATCTTTTTCCATGGATATAAGTGAATATGTTAGATATGGCGAACAAGACAATGTGATCGCGGTAAGAGTGCGCCAC…
>1_Butyrivibrio_fibrisolvens_AB2020_PROKKA_02598_Beta_galactosidase_BoGH2A_accessory
ATGGAGAGAGTACTACTTGATCAGGGATGGGAGTACAGGAAGGGATTTCTGGATATGGCAGTTACAGCTGAGGATGGCAAGGGCATACTTGTTGATCTTCCGCATGATGCCATGATAGAAGGCGATGTATCTGAGGATGCGCCAGGACGTTTTGATATGGGCTATTATAAGGGAAGCCTTATAAACTATACCAAAAAGATAATGATACCGGATAAGTGGAAAGATGACTGTGTAGGCCTTTATTTTGACGGTGCTATGTCCAATGCCACCGTAGATATCAATGGATATAAAGTTGCAGCTCATCACTACGGCTATGCACCCTTTTATGTAGACTTGACTGACCGCGTTACATTTGGAGAGTATAACAGGATCACTATTAATCTTAATACTACTATGAAT…
>1_Butyrivibrio_fibrisolvens_AB2020_PROKKA_02632_Beta_glucuronidase_accessory
ATGCGAAAAACAATTTTTTGGAATGATAACTGGATATTTGAAAAAGAGGGAAAGAGCGAGAGTATAACTCTTCCTCATACCTGGAATGCTGTTGATGGACAGACGGGGCCTGAGCAGTATTACAGAGGAACCTGCCTTTATAAAAAGACATTTGAAAGACCGGTAATGGAAGAAGGACAGCGGGCGTATGTGGAATTTCGCGGCGTTAATTCTTCTGCAAAAGTTGTTTTAAACGGCCGTGAGGTTGCGAGCCATGACGGCGGATATTCCTGCTTTAGGACGGACATAACAGATGCACTTTCAGATTCTAACGAGATGGTAGTTTCTGTTTCCAACGAGCCTAATACAAGGGTGTATCCACAGAAAGCGGATTTCACTTTCTATGGTGGCATTTACAGA…
>1_Butyrivibrio_fibrisolvens_AB2020_PROKKA_02732_Beta_galactosidase_BoGH2A_accessory
ATGCGATACTTATTTGACGGAGGCTGGAGGTTCTTAGAGACAGGCCTTGACGTACACTACGATGACTTACTAAGGAGAAAGGACGAATTCGAAGACTCTTTTAACAAGGTTGAGATCCCCCATGACTTCCTGATCCATGACTCGGATAGCTTATATAAAGATGCTACAGGATGGTATAGCAAGGATTTCGAATACAGTCCGGGTTCCGGTCATAGATGCTTTATTACTTTCGAAGGTGTCTATATGGACTGCACTATCTATGTTAATGACAAGTGCGCCTTTGAATGGAAATATGGCTATTCATCTTTTTCCTTCGAGATGACAGATTATCTGCATCAGGGTATCAACAATATCTCCGTATTTATAAGGCATCAGAGTCCTAATACCAGATGGTACTCG…
>1_Butyrivibrio_fibrisolvens_AB2020_PROKKA_02997_Beta_glucuronidase_accessory
ATGATAGGATCACTTTTATATCCAAGAATGACTTCTACCCGAATGAAGTTTTCTCTGGATGGTATGTGGAAATTCACATTTGATAGAGATAAGACAGGTTACGATAAGGGCTTTGAAAAAGGCTTATCTGAGTACGAGATGATGCCTGTTCCGGGCAGTTTTGCAGATATGTATTCAGATCCTGAAAAAAAGAATTACTGCGGAGATTTTTGGTACGAGACAGATTTTGTCATTCCGGATCATGATGACAAAAAGGTGATTCTTCGTTTTGGAAGTGTGACCCATAGAGCGGTGGTTTATATCAATGGCCAGAATATCGGTGAGCATGAGGGCGGTTTTCTGCCCTTTGCTCTTGATATTACAGATAAGGCCGATATAGGTATAAATAAGCTTGTTGTA…
>1_Butyrivibrio_fibrisolvens_AB2020_PROKKA_03025_Beta_galactosidase_accessory
TTGAGACAATATATCCCATTTAATGACAATTGGAAATTCACAGATAATTACAGCGAAGAGATCCACACAGATTTTTTTGATGACAAGGATCTTGAAGTTGTGCGTATTCCGCATACAGCTAAGGTTACAGGCTTTCACTATTTTGATGAGTCTGTATATCAGAAAGTATGCGGTTATCGTAAGTGCTTTAAGGCAGATCCTTCCTGGAAGGGATCGAGAGTTATAGTCCGCTTTGAAGCAGTAGCACACGTTGCAGATGTATATATCAATAATATACATATCTGCAGTCATGGTAGCGGTTATACAGCTTTTGAAGCAGATATCACCGATCATATCAGATATGATAAGGACAATATTCTGTCTCTTAGAGTGTCGGGAACTGAGAAGGATAATGTACCA…
>1_Butyrivibrio_fibrisolvens_AB2020_PROKKA_03237_Beta_galactosidase_accessory
ATGGGGACTTTTGATTATTCTAAACTAACAGATCCGGGATACTTCGCAGATGGGCGTCTCCCGGCTCATTCAGATCATTTCGTCTGCAAGAATATTCAGGAAGCATGGGATGAGGTAAGCTCATACCGCATGTCTTTGAACGGAAGCTGGAAATTCAGATATTCCGCTAATCTAAATGACCTTCCCAAAGATTTTGAAGATCCAAAGGTAGACTGCCATGGATGGGCTGATATAAGAGTGCCTGCGCATATGCAGCTGGAAGGCTATGGCGTAGCGCAGTATGTCAATGTTCAGTATCCATGGGACGGACATGAGGACATCGACCCTCCGATGATCCCAACCAAGGACCATCCTGTAGGCAATTATGTTAAGTACTTTACAATTCCAAAGGGCTTTATA…
>1_Butyrivibrio_fibrisolvens_AB2020_PROKKA_03563_Beta_galactosidase_accessory
ATGGTACATACAGTAGAATGGAACAATGATTGGTACTTTGGAAAGAAGGTGTGGCAAAAGATCGATCCGTCACAATGTCTGGACGGTGAGATAGTTACTGTCCCACATACCTGGTACAAAGATGGTGATTATTATCAGGGAGAAGCTTTCTATCAGAAGAGATTTGATTATGTCAAAAAAGATAATCAGAGAGTATTTGTAAAGTTCTACGGAGTAGATAAATTCTGTAAGATAATCCTTAACGGGCATGAGATAGGCAGCCATGCAGGTGGATATAACCTTTTTGCAGTAGAGCTCACAGATAGTCTTATAAATGGTGAGAATATATTCACTGTCCTTGTAAGTACTGACAAGAAGCTGATGGTATCCCCTATTTCAGGCGATTTTGCGGTCTTTGGT…
>1_Butyrivibrio_fibrisolvens_AB2020_PROKKA_03798_Beta_galactosidase_accessory
ATGGATCTTACAGATATCACTCGCAGTATGGTGCGAAGCAAGGAACCTGTAGCTTTAAAGCAGCTTGATACTCCATGGACAGACAAGGCGCTTACAAGTAAGTGCCCTAAATCAGAATATCCAAGACCCCAGTTCGTGAGGGATAGTTATATATCTCTTAACGGAATCTGGGGTTTTTGTGTTACTGATTCACCTTCGATTCCACGGAAGAAGGATATATGCGGGAGGATAAGAGTGCCTTTTTCTCCGGAGAGTATGCTTTCGAAAGTTGATATTACGGCTGGCAGCAGGAAGACTCTCCTTCCGCATGTCCTAAAGCCGGGCGAGTATCTCTGGTATTACAGGAAGGTTGACGTTGTGGGAAGGCCTGATGCTTCGTCCCGTCTTCTCCTTCACTTT…
>16_Butyrivibrio_sp_AC2005_PROKKA_00293_Beta_galactosidase_accessory
ATGAGAAAAAGAATATATCTAAATAATGAGTGGAAATTTAAGAATGAATTTGATGAGGATATGATCCGTGCGGGGTATAGCGATACATCAATGGAACTTGTGAGAATTCCTCATACGGTAAAGCAGACACCTTTTAATTATTTTGATGACGCTATTTATCAGATGGTTAGCGGCTATCGGAGAGTATTCAAGGCAGATCAGACCTGGAAGGGGAAGAGAATTGTTCTTCATTTTGAGGGGGCTGCCCATGAAGCTATCGTTTATTTTAATGGTGAGAAGCTGGGAGTTCACTCCTGCGGTTATACTGCTTTTGAATTTGATATTACGGAACTGATTGATTTTTCCGGGGAAAATATTATTGCAGTCAGACTGGATAGCAGAGAAAGTCTTAATGTGCCG…
>16_Butyrivibrio_sp_AC2005_PROKKA_01174_Beta_galactosidase_BoGH2A_accessory
ATGAAAAATATATGTATTGATGATAATTGGACTTTTAGAAGAGGATTTGCAGATTCTATTGGAATGCTTAATGAGGATCCGGGGACATTGGTTAATCTTCCGCACGATGGAATGATTGGAACCAGGGTATATCCTGATGCTCCTGCAAAATCCGACAGCGGATATTTTGTCGGAGGACTTACAAACTATACCAGATACATAATGATTCCAAAGGAATGGGAAAATGAGTGCGTAGGACTTAAATTCGATGGTGCAATGATGAATGTCACAATCGAGGTAAACGGCTGCAAGGTAGGATGTCAGCACTACGGATATGCGCCTTTTTATGTTGATCTTACGGACTATGTGACCTTTGGCGAGGAAAACCGCATCACAATAAATTGTAATACCAGTATGTAT…
>16_Butyrivibrio_sp_AC2005_PROKKA_01531_Beta_galactosidase_BoGH2A_accessory
ATGGATATAATAGATGCAATTAAAGCAATAGACAAAACACATGAGGACGATGTACTTCACAGATTGACCACTGTCTGGGGCGATTCACTCGATAAAGAGAATGTTTTACAGGAATACCCCCGTCCACAGTTCGTTCGCGACAGCTACATAAACTTGAACGGAGAATGGGAATATGCCATCTCAAAAAGCGATGTACATCCTAAAAAAATGGCTGGTACCATTCTCGTTCCATTTTCACCGGAAACTATTCTTTCAGGCGTCGAAAGACAGCTAAAGCCTGACGAATACTTATGGTATAAAAAGAGACTTTCCTCTATAAAACTCCCCTCGAAGGATTCCCGTGTACTTTTACATTTTGGTGCCATTGATCAGCGCGCCATTATTTTCATAAATAGCACT…
>16_Butyrivibrio_sp_AC2005_PROKKA_01680_Beta_galactosidase_BoGH2A_accessory
ATGAAAAAAACAAAATGGAACGATAACTGGCTTTTCTGGAACAGCAAGAATGCCTTTGCTCTAGTGTGGAGCATTCCTGAAAATGCGAGAAAAATTACACTTCCCCATGATGCGATGATAGAGACAGAGACCCATGCTGATTCGCTTAATGGTGGCAATACAGGATTCTATGATGGTGGTTCCTATACTTATGTGAAGTTTTTTGAATCAAAAAAGGGTGACAGAAGCAGGAATATAATGCTCTTATTTGAGGGTGCTTACATGAATACCTTTGTCTATGTTAATGGTCAGCTTGCTGCTAACAGACCTTATGGATATTCAGAGTTCACAGTTCCGATTTCTCAGTTTTTAAAGGAAGAGGGCGAGAATGAAATTCGCGTTCAGGTGAGAAACAATGCA…
>16_Butyrivibrio_sp_AC2005_PROKKA_01903_Beta_galactosidase_accessory
ATGAAAGAGTTTAATTACGATATAGTTAAAAATCCCGAGGTTTTCCAGCAAAATAGACTTCCTGCACATTCAGATTATGTGGCGTTTAAGTCTATGGCAGAGCTTATGACGGGGGAGACAAGCTATAGATTATCTTTGGATGGCGTATGGCATTTTCATTATTCTAAAAATGTTAATGACGCTCCAAAGAATTTCTGGGAAAAAGATTATGATACCACCACCTGGGACAGGATAAATGTTCCTGCGCATATCCAGATGGAAGGGTATGATAAGCCTCAATATGTAAATATTCAGTATCCCTGGGATGGATCTGAGGATTTAAGACCCGGTGATATTCCGGAGAGATTTAATCCGGTGGCTGACTATGTAAAGCTTTTCACACTTCCTAAGGATTTCAAG…
>16_Butyrivibrio_sp_AC2005_PROKKA_02958_Beta_glucuronidase_accessory
ATGAGGACAACAACTCTTTGGAATGATAAATGGATATTTATTAAAGAAGGAAAAAAACAGGAAATCTCTCTTCCCCACACCTGGAATGCAGTTGATGGGCAGACCGGACCCGAGCAGTACTACAGGGGTACATGCATATATGAGAAAGAATTTGACAGGCCTGTACTGGAGTATGGGGAGCGTGTCTACATAGAATTCAGGGGAGTTAACTCTTCCTGCAAAGTCTTGATGGGTGAAAAAGAGATAGCTGCTCATGACGGAGGCTATTCGACTTTCAGAGTGGATGTTACGGATTTCTTGCAGGATGAAAACCTTATTAAAGTTGAGGTTTCAAATGAACCTAATGGAGAGGTTTATCCACAGAGAGCTGATTTCACATTCTATGGTGGGATATACAGA…
>16_Butyrivibrio_sp_AC2005_PROKKA_03155_Beta_galactosidase_BoGH2A_accessory
ATGAAAAAGATTAGTTTTACTGATAACTGGCATTTTAAGACTGATAAAAAAGAGATTGAAAATCTTACCCTCCCGCATGACGCACAGCTATTGGATGGAAGGCGCCCGGATTCTGCAGGCGGCGGGGGACAAGGATACTTTGTAGGAAACATCTATGAATATGAGAAGGTTTTTGATGTTCCTGCTGAGTGGAGCAGCAAACATGTGGAGATCCTATTCGAAGGTGTCTACAGAAATTGTAGTGTTATTCTTAATGGAACTGAGCTCGGTGAGCACCGCTATGGATATACACAGTTTCTTTTTTCCCTTGATGAGAGTCTTAAATATGGAGAGAAAAATGTGATCAGGGTACGGGTGGATAATTCAAAGCTCCCTAATTCGAGGTGGTATTCGGGAGGC…
>16_Butyrivibrio_sp_AC2005_PROKKA_04419_Exo_beta_D_glucosaminidase_accessory
ATGGAAACGATTTTACTTAAGGACAACTGGAAACTCACAGTATTGGGCCAAAATGTCTATGACATTCCGGAAGAGCCGATTGATACTGTGGTTCCGTCAACGGTATATTCTACATTGCTTGAGAAAGGGCTTATGCCGGATCCCTACTACAGGGACAATGAGCTGGATGCACTTAAGCTCATGGAAAATGATTTCAGATATGAGACCACTTTTACAGTCAGCAAAGAGCAGAGAACTGCAGACAGGGTGCTGCTTCGTTTTGAAGGAGTAGATACTCTTGCAGAGATATATATAAACGAAACAAAACTTGGTTCTTCCAATAACATGAACAGGATATGGGAATATGATATTACACATGTTATTGATGGAGATAGCGAAAATACAGAGTATACGCTTAAG…
>39_Butyrivibrio_sp_NC2007_PROKKA_00616_Beta_glucuronidase_accessory
ATGCGAACAACAATTCTTTGGAATGATAACTGGATATTTGAAAAAGAGGGAAAGAGCGAGAGTATAACTCTTCCGCATACCTGGAATGCTATTGATGGACAGACAGGTCCCGAGCAGTATTACAGAGGAACCTGCTTTTATAAAAAGACATTTGAAAGACCGGTAATGGAAGAAGGACAGCGGGCGTATGTGGAATTTCGCGGCGTTAATTCTTCTGCAAAAGTTGCTTTAAACGGCCGTGAGGTTGCGAGCCATGATGGCGGATATTCGTGTTTCAGGGCAGATATTACAGAGGCACTTTCAGATTTAAATGAGATGGTAGTTTCTGTTTCCAACGAGCCCAATACAAGGGTGTATCCACAGAAAGCGGATTTCACTTTCTATGGTGGCATTTACAGA…
>39_Butyrivibrio_sp_NC2007_PROKKA_00681_Beta_galactosidase_BoGH2A_accessory
ATGCGTAATCAGAATATTGATAGAGGATGGCAGTTTAATTACGGAACTATAGATGGTTTTCCCGACCCATCCAGGGAAAGTACACTTCGTGAAGTAGATCTCCCTCACGACTATATGATCTTCAGCTCTGTAAAAAAGGATGCTCCTGCCGGGGCTTCAAGTGGCTTTTTTACTGAGGGCGTGGCCTATTACACCAAAAAGATAATGATCCCTGCAGAGTGGGAAAATGACGATGTTTACCTTACGTTTGACGGCGTTATGATGAATGCTACTGTAGCTGTAAACGGCTGCAAAGTGGCTCTTCAGCACTACGGATACGCTCCTTTTTCTGTAGATATCACGCCTTACATCTATTTTGGCAGGGAGAACAGCGTCACAATAACGGTTAATCCCAGCATG…
>39_Butyrivibrio_sp_NC2007_PROKKA_01638_Beta_galactosidase_BoGH2A_accessory
ATGGATACTGAGAGAATAATTCTTACTGATAATTGGAAATTTCATTATGGCGAATGCGAAGAGGCCTGGTACAAGGGCTATGATGACAGCGCCTGGGAAGAAGTTACAGTTCCTCATGACTTTTCAGTGAAGGCTCCTTTTTCAAAAGAGTTTTCAAGCGGAACGGGGTATCTTCGCGGCGGAATCGGATGGTATAGGACCAGCATAAGAATTCCGGAAGAGTATCGTGGCAAGAGGATCACATTGATCTTTGATGGAATCTACAAGAACAGCTATGTATGGGTCAACAGCTATTTCCTTGGGAAAAGACCCAGTGGCTATGCCCAGATCAGCTATGACATCTCTGACCGGGCGAGCTTTGGAGATGATAAGCTTCAGATCAGCGTCAAGGTGGTTCAT…
>39_Butyrivibrio_sp_NC2007_PROKKA_01720_Beta_glucuronidase_accessory
ATGTTATATCCGATAATTACAGGTTCACGAATGGTAATGGACCTTTCAGGAATATGGGATTTTGCACTGGATAACGGCAAGGGTTTTGATGAAAAGTGGTATGAAAGACCACTGGAGAATCCGATAACCATGCCTGTTCCTGCTTCTTATAATGATTTGAAGGAAGGCGCAAGCTTCAGAGATCACTACGGCTTCGTGTTCTATCAGAAGAAAATCACCATGCCCAAGGCAGTGCGCAGCGGTCAGAGAGTTGTCCTTAGGTGCGACGCTGCAACTCACCATGCAATTGTATATTTGAATGGAAAAGAGCTGACACGTCATGAAGGTGGATTTCTTCCCTTCGAAGTTGAGATCGGTGGTGAGCTTACAGATGGTGAAAACCTTCTTACGATAGCAGTA…
>39_Butyrivibrio_sp_NC2007_PROKKA_01733_Beta_galactosidase_BoGH2A_accessory
ATGCAGAAGATTGATTTTGGAAAGAACTGGACATATAAAAGAGCTGATGTGGAAGATACTTACAAGGAAGTAACGCTTCCGCATGATGCGATGCTGTGTGAGAAGAGGAGCATAGATAACCCGGGAATACACAATCTTGGCTACTTTGAGGGCCATGATTATGAGTATAAAAAGACATTTAACCTTCCCGAAGATTATGCTGACAAGGATATAATCTTTGAGTTTGAGGGAGCTTATCACTCACCTGAAATCTACATAAACGGGAAGCTTGCGGCAAGATGGGACTATGGCTACACCGAGAGGTCTTTTGCACCGGATAATCTTAAGTTCGGTGAGGGAAAAGAGAATGCTAACGAGATAAAAGTCATTGTCCGCAATGCAGATCAGCCAAACAGCAGA…
>39_Butyrivibrio_sp_NC2007_PROKKA_02455_Beta_galactosidase_accessory
TTGAGAAGGATAATAGAATTTAATGAAAACTGGGAATTTTATAAAGGAGATATGGAGCCAATCGGATCAGAGAATGACTCCTTTGAAAAGGTAAGCCTTCCTCATACCTATAATGCATTTGACGGACAGGATGGCGGCAATGATTATTATCAGGGAAGAGCATGGTACAGAAGAAAGTTTGCTTCAGACGATATACCTCAGGGATTTGGAGAAAATATTTATATCAGGTTTGGCGCAGCAAGCAAAAGAGCTGATGTGTATTTAAACGGCTCTCTTATCGGAAGCCATGACGGAGGATTTTCTGCATTTACATTAGATATGTCAGGTAAGATTAAGGATGGAGATAACGAGATTCTTGTAATGGTCGATAACAGTAAGGATCTTCCGATATATCCCATG…
>39_Butyrivibrio_sp_NC2007_PROKKA_02615_Beta_galactosidase_accessory
ATGGACCTCATTGATGCACTCAGAAGTATAGATAAGCCACATGAAGACGACGTCCTCAACAGGCTCTTTACCCCCTGGGGAGAAAACCTTGATAAGGGCCACGTACTTTCCGAGTATCCAAGACCCCAATTTGTCAGGGACAGCTATATAAACTTAAACGGCTACTGGGATTACTGCATTGTCCCGGCGCCGACGGAATTCGACAACAAGAGCCTTAATGACTCTTTCGCTTCTCAGATACCGTCACAGATGGACGGTCAGATACTTGTACCCTTCTCGCCCGAGGCCATGCTCTCCGGAGTTGAGAGGCGCCTTGAGCCGGACCAGTTTCTCTGGTACAAAAGAGCTCTTCCCACCATCAACAGAAAATATGAAGATTCCAGGATCCTGCTCCATTTC…
>39_Butyrivibrio_sp_NC2007_PROKKA_03221_Beta_galactosidase_accessory
ATGAGAGAATTTAGAAGTCTTGCCGGAGAGTGGCATGTGCGCCTTTTGGATGGTGGCACATATTCTGCGTCTCTTCCGGGGACGCTGGATACAAATGAAATAGGACATGAGGATAAGCTGACGGGCAAGCTCCATCAGGACGAGAACTATGTGGAGAATAAGGCGCTTACGTCGGCGGATGTGATTGCGACAAGGCTATCGAGAAAACATACCTACGAGGGGAAGGCTGTCTTTTCCCGGAGATGGGAAGATGATGTGCCCGGCGGGAAGCGGCTGTTTCTGCAAGCAGAGAGAGCGAGAGTGTTAAGGCTCTTTGTGGATGGAAAAGAGATTCCGGCTAAGGTGGGAAGTCTTTCGACACCGTATGTGTTTGAAGTTACGGATGTGCTTGGTGAGGGA…
>59_Pseudobutyrivibrio_sp_ACV2_PROKKA_01151_Beta_galactosidase_BoGH2A_accessory
ATGAAGAGAGAAAATTATAATAAGGATTGGCTATTTTGGAACAGTAAGGATGCATTTGCTTTGGTATGGGATATACCAGAGGCTGCAAAAAAAATTACATTGCCACATGACGCAATGATTGAGACAAAAGGAAATCCAGAGTCTCTAAATGGAAGTAATACTGGATTTTTTGATGGTGGCTCATATACCTATGTGAAATTTTATGAGTCAAAGCCAGGAGATAGAAAAAGAAATATAATGCTTCAGTTTGATGGCGTTTACATGAATACATTTGTTTATGTAAACGGGCAGCTGGCAGTAAATAGACCATATGGATATTCGCAGTTTTATGCCCCTATTTCACATTTGTTAAAGGAAGAAGGAACAAATGAAATTCGTGTGCAGGTGCGAAATGGAGCG…
>59_Pseudobutyrivibrio_sp_ACV2_PROKKA_01251_Beta_galactosidase_large_subunit_accessory
ATGTATTGGAAGGAAATGTTATCTGCTATTTCTAAACCAGATAAAAATGCAGCAAGGTACGAACTGTCTACAGATTTCAAGTATACAGGTCTGCTGGAATATCCTAGACCACAGTTGCAACGTGAATCTTATATAAATCTTAATGGTAAGTGGGATTATCGTATCATCAGCGGAAAAGGTCAGGTGGTATCTTCTGGACCTATTGAAGTTCCATTTTCTCCAGAGACTGCTCTTTCAGGAACAGACAGACATGTGCTGCTGTCTGATGAAACCTTGGAATATACAAAGCATTTTTCTATTGATAGCATCAAAAAATCGAAGCGCTTAATTATTCATTTTGGTGCTGTAGATCAGGTTGCTCATGTGTTTTTAAATGGAATTAATATTGGTATGCATGAA…
>59_Pseudobutyrivibrio_sp_ACV2_PROKKA_01555_Beta_galactosidase_accessory
ATGGCTGAATTCAATTATGAGATTGTAAAAAATCCAAGAATTTTTCAGGAAAACAGGTTAGACCCTCACTCAGACCACGAGTACTATGATAGCGAGGCGTATGGATATGGGGAGAAATCAAATTTCAAATATTCTTTAAATGGAATGTGGAAGTTTGAATATGCCAAAAACTACGAGTGCTGCGATAAGACGTTTTTTGAGGAAGACAGGGATTGTCATGGTTGGGACGATATAAAGGTTCCTGCCCACATTCAGATGGAAGGCTATGACAAAATAATGTATGTAAATACACAATATCCTTGGGATGGTCATGAGGATATTGCTCCAGGGGAGATTCCGGTAGAGGAAAATCCTGTGGGAAATTACGTGAAATATTTTGAAGTCCCTGAAATGATGAAA…
>59_Pseudobutyrivibrio_sp_ACV2_PROKKA_01866_Beta_galactosidase_accessory
ATGGCACAGAGAATATATTTAGACAGAAAATGGAGATTTAATGAAAACTTTTCAGAGGATATGACTACAAATCCTATGGATGAGTACACACTTGTTAATATTCCTCATACTGTTAAGGAAACGCCTTTATCGTATTTTGATGAAAGCTCATATCAAATGGTTAGCTGTTACCAGAAAAGCATTTTTCCTCCAACGCAGTGGAAAAATCAGGTGATTAATCTTGTGTTTGAAGGGGTAGCTCATTACTGTGAGGTATACGTCAATGGAGAGCTTGTGAAGACTCATGAATGCGGATATACCGCCTTCTCTACTGATGTCACAAAATATCTTACACTGGGTGAGGAAAATCTTATAACAGTAATGGTGGATTCCAGAGAGTCTTTAGACCAACCTCCGTTT…
>59_Pseudobutyrivibrio_sp_ACV2_PROKKA_02808_Beta_glucuronidase_accessory
ATGGTAACTTTTTTTGATTGGAATAATGAATGGGTTTTTAATAAGGCCAACTGGCAGGATATAGATATAACAAAGGCTATAGAGGGCGAAGTAATCAATTTACCGCACACCTGGTACAAGGATGATGATTATTATCGTGGTGAGGCAGTTTATCAAAAGAAATTCGTATATACGAAGCAGGATAAGGAGAGAACTTTTGTAAAATTTTATGGTGTTGATAAGGTCTGTAAGATTTATTTAAATGGACAGCTTGTAGGCCAGCATGAGGGTGGTTACAACATTTTCGCGGTAGAACTTTCTAAGGCTATAAAGGCAGGAGAGAATCTTCTCACTGTACTCGTTAGCACTGACAAGGATTTGCAGGTGTCACCTATCTCTGGGGATTTTGCTGTGTTTGGA…
>70_Pseudobutyrivibrio_ruminis_ACV9_PROKKA_00702_Beta_galactosidase_accessory
ATGGCACAAAGAGTTTATTTAGATAGAAAGTGGAGATTTAATGAAAAATTTGATGAGGAAATGATAAGCCAGCCTATGAAGGAAAGCACGCTTATCAATATTCCTCATACTGTAAAAGAGACACCTTTTTCATATTTTGATGAAGGTATCTATCAAATGGTTTCAGCTTACCAAAAGAGCATTTTTGCTCCTGCTCAGTGGGCTGACAAACTTCTTATTCTTACATTTGAAGCAGTTGGACATTGCTGTGACGTCTATATCAATGGTCGTCATATGAAGCATCATGAGTGCGGCTATACAGCATTTTCAATTGATGTATCAGATGTTCTTAATTTTGGCGAAGAGAACCTTATTACAGTAAAGGTCGATTCCAGAGAAAGTCTTAACCAGCCTCCATTT…
>70_Pseudobutyrivibrio_ruminis_ACV9_PROKKA_01099_Beta_galactosidase_large_subunit_accessory
ATGTATTGGAAAGAAATGCTTGGAGCTATTGCTAAGCCTAATAAGGATGGAAAGACTTATGAGCTTTCAACAGACTATAAGTTTGAGGGCTTGTTGGAGTATCCACGTCCTCAGCTTCAGCGCAAATCTTATATTAATTTAAATGGTCAGTGGGACTATCGAATTATTAATGGTAAGGGACAAGTATGCAGTTCAGGCAGTATACTTGTCCCTTTTTCACCAGAAACTAAGCTTTCTGGTACGGATATGCACATCCTTCTTCCAGAGGAAACGCTGGAATACACAAAGGTGTTTGAGATAGATAAGGTGAAAAGATCAAAGCATTTGTTATTGCACTTTGGAGCGGTAGATCAGGTGGCTCATGTGTCTTTAAATGGCATTAATTTAGGCTCCCATGAA…
>70_Pseudobutyrivibrio_ruminis_ACV9_PROKKA_01781_Beta_galactosidase_accessory
ATGAATGAATTCAATTATGAAATTGTAAAAGACCCAAGAGTTTTTCAACAAAATAGATTAGATGCTCACTCAGACCACGAGTATTACGACAGCGAAGCATATGCATACGGTGAAAAATCTAATTTCAAGTACTCTTTAAATGGCACTTGGAAATTCGAATTTGCCAAGAATTATGAGTGTTGCGACAAGAACTTCTATGAGGATGGAAGAGATTGCAAGGGATGGGACGATATTAAAGTCCCAGCCCATATCCAATTAGAAGGCTACGATAAAATCATGTACGTGAACACTCAGTATCCATGGGATGGTCACGAGGCCGTAGAGCCTGGCGAAATACCAACGGAGGAGAATCCAGTTGGTAATTACGTCAAGTATTTTACAGTTCCAGAATTCATGAAA…
>70_Pseudobutyrivibrio_ruminis_ACV9_PROKKA_02188_Beta_galactosidase_BoGH2A_accessory
ATGGATAAAAAACTATGGAATGACAATTGGTTATTTTGGAATAGTAAGGATGCATTTGCATTAGTTTGGGATATACCTGAGTGTGCAAAAAAAATACAGTTGCCTCATGATGCCATGCTTGAGAATGAAGCGCATGAGGATTCTTTAAATGGTGGAAATACAGGGTTTTATGATGGTGGTTCATATACCTATGTGAAAATGTATGAATCAAAGCCAGGGGATAGACAAAGGAATATCATGCTTCGATTTGATGGTGTTTACATGAATACATTTGTATATGTAAACGGACAGCTGGCGGCAAATAGACCATATGGATATTCTCAGTTTTACGTACCTATTTCTCACTTATTAAAAGAAGAAGGAGAAAACGAAATCCGCGTTCAAGTAAGAAATGGTGCT…
>54_Pseudobutyrivibrio_ruminis_AD2017_PROKKA_00527_Beta_galactosidase_accessory
ATGGCACAGAAAATATATTTAGATCGTAAGTGGAGATTTAATGAAAAATTTGAAGAGGAAATGATTAATGAGCCAATGGCTAAGAGCACGCTTATAAACATTCCTCACACAGTTAAAGAGACACCTCTTTCATATTTTGACGAAAACGTTTACCAAATGGTGAGCGCTTATCAAAAGAGCATTTTTGCACCAGTACAGTGGGATGGAAAGGTAGTCAGACTTGTATTTGAAGCAGTTGGTCACAGCTGTGATATCTATATCAATGGTAAGCATCTTAAGCATCATGATTGCGGATATACCGCTATTTATGTTGATGTTTCAGAATATCTTAAATATGGTGAAGAAAACCTTATTACTGTTAAGGTTGATTCTAGAGAAACACTCAATCAGCCTCCATTT…
>54_Pseudobutyrivibrio_ruminis_AD2017_PROKKA_01695_Beta_galactosidase_accessory
ATGTATTGGAAGGAAATGCTAGGAGCAATTGCTAAGCCTGATAAGAATGCCACACGCTACGAGCTTAGCACAGACTATAAGTATGAGGGACTGCAGGAATATCCACGCCCTCAATTACAGCGCAAATCTTATATAAATATTAATGGTAAGTGGAACTACCGCATCATCAGCGGCAAAGGCGAGGTGGTTTCCCACGGTTTAATCGAAGTCCCATTTTCTCCGGAAACCGCTTTGTCTGGAACAGACAGGCACACACTTCTTCCAGAAGAAACCCTTGAATATACAAAACATTTTGTTATCGACAAGGTAAGAAAGACAAAGCATCTGATTTTGCATTTCGGTGCTGTTGATCAGGTGGCTTACGTGTCGGTAAATGGAATAAACATTGGAATTCATGAA…
>54_Pseudobutyrivibrio_ruminis_AD2017_PROKKA_02203_Beta_galactosidase_accessory
ATGAAAAATTTCGACTATGAAATTGTAAAGGACCCAAGAATATTTGAACAAAACAGGTTAAAGGCTCATTCAGACCATGAATATTACGACAGTGAAGCCTATGCTTATGGAGAAAAATCCAGCTTTAAATATTCCCTAAACGGCACATGGAAGTTTGAATTTGCCAAAAACTATGAGTGCTGTGATAAGGATTTTTATGAGGATTCAAGGAATTGTAGAGGGTGGGACGATATTAAAGTCCCAGCCCACATACAGCTTGAAGGCTACGACAAGATAATGTACGTAAATACCCAGTATCCATGGGATGGCCATGAAGCTATTGAGCCAGGAGAGATTCCTACCATGGAAAACCCTGTGGGGAATTACGTGAAGTACTTCACACTTCCTAAAAACATGGAA…
>17_Butyrivibrio_sp_AD3002_PROKKA_00340_Beta_galactosidase_accessory
ATGAGAAAAGTAATCTATTTAAACAATGACTGGAAATTTAAGAGCGAATTTGATGAGAGTATGATCAGCTCAGATTTCAGGGATACAGGATTTCAAAATATAAGAATCCCACATACAGTTGCAGAGACATCTTTCAATTATTTTGATGATGCTGTTTATCAGATGGTGAGCTGCTACCGCAAGACTTTCAGGGCAGACCATAATTGGAAGGACAAGAGAGTTGCAATTCATTTTGAAGGTGCGGCGCATGAAGCTACGGTATATTTTAACGGTGTGCTTCTTGGGACACATTCCTGCGGCTATACTGCCTTCGAGTTTGATATATCCGAGCATATTCGTTATGACGAACCAAACACAATTGTTGTGAAGCTTGACAGTAGAGAATCTCTGAATGTTCCG…
>17_Butyrivibrio_sp_AD3002_PROKKA_01506_Beta_galactosidase_BoGH2A_accessory
ATGAAGAGACTATTTAATCAAAACTGGAAATTCCTGAAAACTCCCGCAGGCACTACCTTTGATGAGGCTCATAAGTGCCTGGGCGATTTTAACGATGTGGAGATTCCTCACGACTGGATGATAGAGGACGCTCAAAGTCTGTATGCGGACGCAACCGGGTGGTATTTAAACCACTTTGAAGCTATGGACGGACGGCGTCTCTTTTTCGTCTTTGACGGAATCTATATGGACAGTATTGTGTATATAAACGGGCATGAAGCCGGTGAATGGAAAAGCGGTTATTCCCAATTTGTTCTGGATGTATCGGACTACGTAGTTCCCGGCACCAATGAGATTCTTGTCGCTGCAAGATGCAAATATCCCAGTGCCAGATGGTACACAGGTGCCGGTATATACCGC…
>17_Butyrivibrio_sp_AD3002_PROKKA_02382_Beta_galactosidase_BoGH2A_accessory
ATGAAAAAAACAAAATGGAACGATAACTGGCTTTTCTGGAACAGCAAGGATGCCTTTGCTCTAGTGTGGAGCATTCCTGAAAATGCGAGAAAAATTACACTTCCCCATGATGCGATGATAGAGACAGAGACCCATGCTGATTCGCTTAATGGTGGCAATACAGGATTCTATGATGGTGGTTCCTATACTTATGTGAAGTTTTTTGAATCAAAAAAGGGTGACAGAAGCAGGAATATAATGCTCTTATTTGAGGGTGCTTACATGAATACCTTTGTCTATGTTAACGGTCAGCTTGCTGCTAACAGACCTTATGGATATTCAGAGTTCACAGTTCCGATTTCTCAGTTTTTAAAGGAAGAGGGCGAGAATGAAATTCGCGTTCAGGTGAGAAACAATGCA…
>17_Butyrivibrio_sp_AD3002_PROKKA_02514_Exo_beta_D_glucosaminidase_accessory
ATGGTTACAACAAAGCTTGATAAAAACTGGAAGCTTCACAAGGTAGGGGATGCGAAGCTGATAAATGCGGTGGTTCCTGGAACGGTTTACACCGACCTCCTCAGAGAAGGGGAGATGGAGGATCCTTTTTTCAAGGACAATGAGGATAAGGCGCTGGCACTCATGGACAGCGACTATGAGTATGTCTGCAATTTTGGTAAGCCCGCTGAAGCCGAAGGGGCTGATGTAGTGGTGCTTCACTGCGACGGTCTTGATACTCTTGCGGATTTATATCTTAACGGAACGCTTCTTGGTAATGTCAACAACATGCACAGAACCTGGGAATTCGATATAAAGGAGCTCCTTAAGGATGAGAATGAGCTGAAGGTTTATTTTCATTCTCCGACAAAGTTCATAAAG…
>17_Butyrivibrio_sp_AD3002_PROKKA_03297_Beta_galactosidase_BoGH2A_accessory
ATGAAGAGCATATGCATCGATGACAGTTGGATTTTCAGAAGAAGCTTTATTGATTCACTTGGAATGCTGGAGGAGGACCCGGGTGAAATAGTTAATCTTCCTCATGATGGAATGATAGGAACACCGGTTTCACCGGATGCGCCTGCTAAGTCTGACAGCGGGTATTTCAAAGGCGGTCTCACAAATTATACTAAAAACATTTTTATTCCCAAGGAATGGGAAAAAGGCTGCGTAGGTCTTTCTTTTGACGGTGCAATGATGAATGTGACAGTTGATGTAAACGGGTGTAAGGTTGGCAGCCGGCACTATGGCTATGCTCCGTTTTATGTAGATCTTACGGATTACGTAACCTTTGGAGAGGAAAACCGGATAACGATAAACTGCAATACCAGTATGCAT…
>17_Butyrivibrio_sp_AD3002_PROKKA_03636_Beta_galactosidase_accessory
ATGAAAATGGATCTGCTCAATGCAATTAAGGCAATAGATAAAACTCATGAGGATGACGTGCTCCACAGGCTTACCACTGTTTGGGGAGACAATCTGGACAAGGATCATGTCCTAACCGAATATCCTCGTCCGCAGTTCAAGAGAAACAGTTATATCAATCTTAACGGTCTTTGGGAATATGCTTTCTCAAAAAGTGACGTTCACCCAAAAGAGATGGATGGGCAGATCCTCGTTCCCTTTTCTCCCGAATCAATTCTTTCGGGAGTTGAGAGACAATTGCAGCCTGATGAATATCTTTGGTATAAAAAGGAGCTCACCGGAATCACTCTTCCCGATGAAAAATCCAGAGTTCTTCTTCATTTTGGTGCGATCGACCAGAGAGCCATCGTATTTATAAAC…
>17_Butyrivibrio_sp_AD3002_PROKKA_03660_Beta_galactosidase_accessory
ATGAACGAGTTTAACTATGAAATAGTAAAAAATCCTGAGATTTTCCAGGAAAACAGGATGCCGGCTCATTCTGATCATGTAGCATATAAGTCACTTTCTGAGATGACAACAGGAAAGACAAGTTATAGGCTTTCTCTGGATGGGGTATGGCATTTTCATTATTCCAGGAATGTCAAGGATGCTCCGGAAGGCTTCTGGAAAAATGAGTATGATACAACTGACTGGGACAGAATAAATGTACCTGCACATATTCAGATGGAAGGTTACGACAAACCGCAGTATGTAAATGTTCAGTATCCCTGGGATGGATCGGAAGATATTCGCCCGGGGGAGATTCCGGAGAGATTTAATCCTGTTGCTGATTATGTGAAGCTTTTCACTTTGCCCAAGGATTTTAAG…
>18_Butyrivibrio_sp_AE2005_PROKKA_00016_Exo_beta_D_glucosaminidase_accessory
ATGAAAAAATTTGCAATAAATAACTGGATACTGAAAAGAGTATCCGATGGCAGCAGCTACAGGACAGAGGTTCCGGGTAGCGTTCTCTATACATTGCAGGATAACGGAGTAATCCCGGATCCGTTTGTGGCAGACAATGAGAAATTTGCCCTGAAAATGATGGAAGAGGATTTTGAATACGAGGCTAAGTTCGATATTGATCATGCTCTCATGACATCTTTGAAAAAAGAGCTTGTATTCGAAGGAATCGATACCGTTGGGGAGGTGTATCTAAACGGAAGCAAAATCCTATGTGCCTGCAACATGCACAGGACTTACAGGATTGATATAACAGATTTTTTAAAGGAAAAAGATAATGAATTAAAGGTCTGCATCAGGTCAGCGCTTAAATATATAAAG…
>18_Butyrivibrio_sp_AE2005_PROKKA_00831_Beta_galactosidase_BoGH2A_accessory
ATGAAGAGACTCTTTAACGATGGCTGGAAGTTTTGGAAGTCTGAATATGGCACCGGATACGAGACTGCAGTAAAGAGTGCGGATAAATTTACAGATGTATTGATTCCACATGATTGGATGATCGAGGATCCACATAATCTGTATGCTACCAATACCGGATGGTATTGCAATAGATTTGAAGTTTCGGAGCCGGATAAAAAGACATTTCTTATATTTGACGGCATCTACATGGACAGCATCGTGTACATAAACGGTCAGGAAGCCGGAGAGTGGAAGAATGGATATACGCAGTTTGTGCTTGATGTCTCCAATTATGTGAAAAAAGGCGAGAATGATATATATGTAGGTGTTAGATGCAGGTATCCAAGCTCCAGATGGTACTCTGGCGCCGGTATTTAC…
>18_Butyrivibrio_sp_AE2005_PROKKA_02684_Beta_galactosidase_accessory
ATGGACTTAATTGATGCAATAAAAGCAATCGACAAACCTCACGAGAACGATGTGCTTAACAGGCTTTATACAGTATGGGGAGAAAATCTTGATAAAGACAATGTTCTTCCCGAATATCCAAGGCCGCGCTTTGTAAGAGACGGCTTTATGAATTTGAACGGTATCTGGGAATACAAGATTGTTCAGGATATATCGGCAAATGTTCTCCCTGCGGACACTGACGGCGAAATTCTCGTACCTTTTTCACCCGAAAGCTTTTTATCAGGTGTGGAAAAAAGACTTCTACCCGATCAGGTTCTCTGGTACAAAAAGGTACTTCCGACACTTAAAAGAAAACATGAAAACTCAAGATTCTTACTGCATTTCGGAGCTGTGGATCAGTTTGCCGAAGTATATATA…
>19_Butyrivibrio_sp_AE2015_PROKKA_01995_Beta_glucuronidase_accessory
ATGAAAAAAAGTATTCCAAGAAGCGAATATCCGAGACCGGATTTTGTGCGGGATTCATTTCAAAGTCTTAATGGTGAGTGGGAGTTTGCCTTTGATGATAAAAATCTGGGACTATCAGAGAAATGGTACAACAGCTCTTTTGAAGGATATGATAAAAAAATCATTGTTCCATACACTTACCTTTGTGAATTGTCAGGCATAAATGATCAGGACTTTCACGATATTGTGTGGTACAGAAAGAAAACTGTGATCGAAAGAAAATTAAAGAACGGAAGGCTCTTGCTTCATTTTGGAGCAATTGATCATGAGGCAGATATATGGATTGATTCGTACCATGTTTGTCATCATGAAGGAGGGAACACTCCTATTGATATCGATATCACTGATGTGATAGCAGAA…
>19_Butyrivibrio_sp_AE2015_PROKKA_02274_hypothetical_protein_accessory
ATGAGATATGATCTAACAGGCAATTGGACGATTACTGCAAACCAGGTTCAAAAGCAAGGGCAGCTTCCCGGAACCCTTGATACCAACGGGATTGGAAATAATGACAAAGTTGCAAAGCCCTGGCATCCGGACATTGAAGACAGAAACAAACACATGGAAAAAGATGCAGAGACTGACCCAAGGATCAACTCCCGATTCACAAGACTCTATACATATGAGGGCGTGGCTACATTTCAGAGAACTTTTGATGAAGAGCCTTCTTCTGACAAAAGACTCTTTATCATAGCAGAAAGAGCCCGCGCTCTTTATCTTAATATCGATGGCACAGACATTCCAAGCGCCAGCGGGTGCCTTAGCACTCCATACGTTTTCGAAGTTACGGGCATCCTTCACAAAGGA…
>19_Butyrivibrio_sp_AE2015_PROKKA_02330_Beta_galactosidase_accessory
ATGGCGAATTTTGATTTTAACAGGGTAAAAGACCCGGAGTTTTTTAAAGAAAATGTGTTGCCTGCGCATTCTGATCACATTGCGTATGCTTCAAATGACGAGCTTGAGGCAGGTGTCAGCTCACTTAAGCTTTCACTTAACGGACTTTGGAAATTCCATTATGCAAAAAACTATAGAGCTGCAATACCTGGTTTTGAGAAGGAAGATTATGACTGCAATTTCTGGGATGATATCCATGTTCCAGCTCATATGCAGATGGAAGGCTATGACATTCCTGCATATATCAATGTGCAGTATCCATGGGATGGTCATGAGGACATTGAACTTGGACAGATCCCGGAAGAGTTCAATCCTGTTGGAAGCTATGTGAAGTACTTTGAAGTTCCATATGATTGGAAT…
>19_Butyrivibrio_sp_AE2015_PROKKA_02369_Beta_galactosidase_BoGH2A_accessory
ATGAAGGACAAATTTGTAACAGGATGGAAGTTTTTAAAAACTGATTTTGGAACAGAGCTTGAAGATGTAAGAGACAGGCTTTCTGAGTTTAAAGAGGTGGAGATACCTCATGATTTTCTGATAGATGATGCAAGAAACTTTTATACAGATGCCACAGGCTGGTATTATAAGGGTTTTGTGACAACACTTAAGCCAAGGCATTTTATTGTTTTTGACGGAATCTATATGGACAGTACTGTGTATATAAATGGTCAGAAGGCGGGAGAGTGGAAATATGGCTACTCACAGTTCATTCTCGATATTACGGACTTTTGCAAAGTTGGAAGTAATGATGTCCTTGTAAGGGTCAATTACCAAAACCCTAATTCAAGATGGTATTCAGGAGCAGGAATCTACAGA…
>19_Butyrivibrio_sp_AE2015_PROKKA_02576_Beta_galactosidase_BoGH2A_accessory
ATGGATACTAAACTATTAACGCTAACAAACAATTGGAAATTTCACTACGGAGAGTGTGAAGATGCATGGTACAAGGGGTACGATGACAGCAGCTGGGAGGACGTAACTGTTCCTCACGATTTTTCTGTGACTTCACCCTTTTCCAAGGATTATTCAAGTGGAACAGGTTATCTTCGCGGTGGAATAGCCTGGTATAGGATCAGTATCCGTATTCCCGAGGAATACAGAGGAAAAAAGATCACTCTCGTATTCGATGGTATATATAAAAACAGCTATGTATGGGTCAACAGCTACTTTATGGGCAAAAGACCCTATGGCTATTCTGAGATTGCCTATGACATTTCAGGTCAGGCAAGCTTTGGAGATGAACTTACCCAGATCAGCGTCAAGGTCGTACAC…
>19_Butyrivibrio_sp_AE2015_PROKKA_02819_Beta_galactosidase_BoGH2A_accessory
ATGAAGAGAATATGCTTAAATGACAACTGGAAATGTTTTGTTACAGGGAAAAGAGATACCGCAATTGATGTAACTCTTCCCTATGATGCGATGCTTTTGGATGAAAAGGATGACGAAAGCGTCACAGGAGTAAATCTTGGATGGTATGTGCCACAGGATTACTCTTTTGAAAAGACTCTTTTGGCTCCAAAGGAATGGGCAGATCAGATCACAGTTCTGTATTTCGAAGGTGTCTACCACAAGGCAACTGTATATGTAAATGGCATCAAAGCTGCTTATAAGGACTATGGTTACACCGGATTTTATGTGGATGTGACAAAGCTTCTGAAATATGGTGAGGACAACACTATTCTTGTGGAAGCTATTAATACTGACCAGCCTAACAGCAGATGGTATACA…
>19_Butyrivibrio_sp_AE2015_PROKKA_02966_Beta_glucuronidase_accessory
ATGCGAACAACAATTCTTTGGAATGATAACTGGATATTTGAAAAAGAGGGAAAGAGCGAGAGTATAACTCTTCCGCATACCTGGAATGCTATTGATGGACAGACAGGTCCCGAGCAGTATTACAGAGGAACCTGCTTTTATAAAAAGACATTTGAAAGACCGGTAATGGAAGAGGGACAGCGGGTGTTTGTTGAATTTCGAGGCGCTAACTCCTCTGCAAAAGTTGTTTTAAACGGCCGTGAGGTTGCGAGTCATGATGGCGGATATTCCTGCTTTAGGGCGGACATTACAGAGGCACTTTCAGATTTAAATGAGATGGTAGTTTCTGTTTCCAACGAGCCCAATACAAGGGTGTATCCACAGAAAGCGGATTTCACTTTCTATGGTGGCATTTACAGG…
>20_Butyrivibrio_sp_AE2032_PROKKA_00969_Beta_galactosidase_accessory
ATGGATCTCATTGATGCCATCAAAGCTATCGATAAGCCACATGAGGACGATGTCCTTAACAGGCTCTTTACTCCCTGGGGTGAGAAGCTTGATAAGGACAACGTTTTAAAGGAATACCCTCGTCCCCAGTTCGTCAGGGACAGCTACTACAATTTAAACGGCTACTGGGATTACTGCATCACTGACAAGCCCTCTGATTTTAAGAACGAGAGCCTCAACGCAGCTTTCGCCGACGAGATTCCCGCCCAGATGGACGGCCAGATCCTTGTTCCCTTCTCCCCGGAAGCCATTCTCTCCGGAGTTGAGAGACGTCTTTTACCGGACCAGATCCTTTGGTACAAGAGAGCTCTTCCCGATATTCCAAGAACTGAAACCACATCGAGATTTCTTTTGCACTTC…
>20_Butyrivibrio_sp_AE2032_PROKKA_02304_Beta_glucuronidase_accessory
ATGCGAACAACAATTCTTTGGAATGATAACTGGATATTTGAAAAAGAGGGAAAGAGCAAAAGCATAACTCTTCCTCATACCTGGAATGCTGTTGATGGACAGACGGGGCCTGAGCAGTATTACAGAGGAACCTGCCTTTATAAAAAGACATTTGAAAGACCGGTAATGGAAGAGGGACAGCGGGTGTTTGTGGAATTTCGAGGCGCTAACTCCTCTGCAAAAGTTGTTTTAAACGGCCGTGAGGTTGCGAGCCATGATGGCGGATATTCCTGCTTTAGGACGGACATTACAGAGGCACTTTCAGATTTAAATGAGATGGTAGTTTCTGTTTCCAACGAGCCCAATACAAGGGTGTATCCACAGAAAGCGGATTTCACTTTCTATGGTGGCATTTACAGG…
>20_Butyrivibrio_sp_AE2032_PROKKA_02827_Beta_galactosidase_accessory
ATGAAAGAGTTTGTTTACGATATAGTTAAAGATCCTAAAACTTTTGAGCAGAACAGATTACCTGCCCATTCTGATCACGTGCCTTTTAAGTCACTTGCAGAGGCTATGACAGGGAATAGTTCTTATAGGATCAGTCTTGATGGGGTATGGCATTTTCACTATTCCAAGAATGTGGCAGATGCCCCAGCGAATTTCTATGAGATGGACTTTGATACTTCTTCCTGGGATAGGATAAGAGTTCCTGCCCATATTCAGATGGAAGGCTATGATAAGCCACAGTATGTAAATGTTCAGTATCCATGGGATGGAAGAGAAATGCTTACTCCTCCCCAGATACCTGAAAAGTTCAATCCTGTAGCAGATTATGTAAAGCTCTTTACTCTGCCTAAGGGATTTAAA…
>21_Butyrivibrio_sp_AE3003_PROKKA_00473_Beta_galactosidase_BoGH2A_accessory
ATGAAGAGACTCTTTAACGATGGCTGGAAGTTTTGGAAGTCTGAATATGGCACCGGATATGAGACTGCAGTAAAGAGTGCGGAGAAGTTTTCGGATGTCTTGATTCCGCATGACTGGATGATTGAGGATCCTCATAATCTGTACAGCACCAACACCGGATGGTACTGCAACAAGTTTGAAGTTGCGGAGCCGGATAAAAAGATATTTCTTATTTTTGACGGCATCTACATGGACAGCATCGTGTACATAAACGGACAGGAAGCCGGAGAGTGGAAGAATGGATATACGCAGTTTGTGCTTGATGTCTCCGATTATGTGAAAAAAGGCGAGAATGATATATATGTAGGTGTTAGATGCAGGTATCCAAGCTCCAGATGGTACTCTGGCGCCGGTATTTAC…
>21_Butyrivibrio_sp_AE3003_PROKKA_01374_Exo_beta_D_glucosaminidase_accessory
ATGGAAAGATTTGCAATAAATAACTGGATATTGAAAAGAGTATCCGATGGCAGCAGCTACAGGACTGAGGTTCAGGGGAGCGTTCTCTATACATTGCAGGATAACGGAGTAATCCCGGATCCGTTTGTGGCAGACAATGAGAAATTTGCTCTGAAAATGATGGAAGAGGATTTTGAATACGAAGCTAAGTTCGATGCCGGTCATGCACTGATGACATCTTTGAAAAAAGAGCTTGTATTCGAAGGAATCGATACCGTTGGGGAGGTGTATCTAAACGGAAGCAAAATCCTATGTGCCTGCAACGTGCACAGGACTTACAGGATTGATATAACAGATTTTTTAAAGGAAAAAGATAATGAATTAAAGGTCTGCATCAGGTCACCGCTTAAATATATAAAG…
>21_Butyrivibrio_sp_AE3003_PROKKA_02351_Beta_galactosidase_accessory
ATGGACTTAATTGATGCAATAAAAGCAATCGACAAACCTCACGAGGACGATGTGCTTAACAGGCTTTATACAGTATGGGGAGAAAATCTTGATAAAGACAATGTTCTTCCCGAATATCCAAGGCCGCGCTTTGTAAGAGACGGCTTTATGAATTTGAACGGTATCTGGGAATACAAGATTGTTCAGGATATATCGGCAAATGTTCTCCCTGCGGACACTGACGGCGAAATTCTCGTACCTTTTTCACCCGAAAGCTTTTTATCAGGTGTGGAAAAAAGACTTCTTCCCGATCAGGTTCTCTGGTACAAAAAGGTACTTCCGACACTTAAAAGAAAACATGAAAGCTCAAGATTCTTACTGCATTTCGGAGCTGTGGATCAGTTTGCCGAAGTATATATA…
>22_Butyrivibrio_sp_AE3004_PROKKA_00313_Beta_glucuronidase_accessory
ATGAGGACAACAACTCTTTGGAATGATAAATGGATATTTGTTAAAGAAGGAAAGAAACAGGAAATCTCCCTTCCCCATACCTGGAATGCGGTTGATGGGCAGACCGGACCCGAACAGTACTACAGAGGTACATGCATTTATGAGAAAACATTTGGCAGGCCTGTATTTAATTATGGTGAGCGTGTCTACATAGAGTTCAGGGGAGTTAATTCTTCCTGTAAAGTTTTTTGGGGCGAAAAAGAAATAGCAGCTCATGATGGAGGGTATTCGACTTTCAGAGTAGATATTACCGATTTTTTACAAGATGAGAACCTTATTCAAGTTCATGTTTCAAATGAACCTAATGGAGATGTTTATCCGCAGAGAGCTGATTTCACATTCTACGGCGGTATATACAGA…
>22_Butyrivibrio_sp_AE3004_PROKKA_01174_Beta_galactosidase_BoGH2A_accessory
ATGAAGAAAATAAAGTGGAACGAGGATTGGCTGTTTTGGGATAGCAAGGATGCCTTTGCTTTAGTGTGGAACATCCCCGAAAATGCAAAGAAGGTGACTCTTCCTCATGATGCAATGATAGAGACTCAAAATGTCGCTGACTCACCAAACGGAGGAAATACAGGGTTTTATAACGGCGGTTCATACACTTATGTGAAGTTTTATGAATCAAAGCCTGGAGACAGAAGCAGAAATATCATGCTTTTATTTGAAGGCATATACATGAACTCGTTTGTCTATGTAAACGGACAGCTTGCCGCAAACAGACCTTATGGCTATTCGCAGTTTATCGTTCCTATATCACAGCTTCTAAAGGAAGAAGGGGAAAATGAGATACGTGTTCAGGTAAGAAACAATGCC…
>22_Butyrivibrio_sp_AE3004_PROKKA_01712_Beta_galactosidase_accessory
ATGAAAGAGTTTCAATATGAGATAGTTAAAAATCCTGAAATCTTCCAGCAAAACAGATTACCTGCGCATTCTGATCATATAGCATATAAATCAATGGCAGAGCTTTTAGCAGGAAAAAACAGTTATAGACTGAGTCTTGACGGAGTATGGCATTTTCACTATTCAAAAAATATAAATGATGCACCAAAAGCTTTTTGGGAAAAAGACTATGATACAACCGGCTGGGACAGAATTAATGTACCGGCTCATATTCAGATGGAGGGATATGACAGACCGCAGTATGTAAACATTCAGTATCCCTGGGATGGTTCTGAAGATATAAGACCCGGTGAGATACCGCAGAGATTTAATCCGGTTGCAGATTACGTAAAGCTTTTTACGCTTCCAAAGGATTTTAAG…
>22_Butyrivibrio_sp_AE3004_PROKKA_02033_Beta_galactosidase_accessory
ATGATTATACGGAAACGTAAAACAACAAGTGACGTTTCCGAGATTGCAAAGGACTACCTGATGAGAAAAAATATATATTTAAACGATAATTGGTATTTTAAAAACGAATTCGATGAAGAAATGATTTCTTCAGACTATAAAAGTGATGAGCTTTTGAACGTCAGAATTCCTCATACTGTAAAGGAAACTCCGTTTAACTATTTCGATGACAAAATTTATCAAATGCTTAGTGGCTACAGAAAAGAATTTATAGCCGATAAGAGCTGGGATGGAAAGAGGATTGTCCTACATTTCGAAGGAGCAGCTCACGAGGCAACAGTATATTTTAACGGCGTACAACTGGGAGTTCATTCTTGTGGATATACTGCTTTTGAATTCGATATTACTGAGAAAATTCTT…
>22_Butyrivibrio_sp_AE3004_PROKKA_02859_Exo_beta_D_glucosaminidase_accessory
ATGGAAAGAATATTACTTAATCAAAATTGGAAGCTCCACAAAATTGTTGATGACAAGTTCATAAATGCGGTTGTACCGGGGACGGTTTATACAGACCTTCTAAGAGAAGGGGAGATGGAAGATCCCTTTTGGAAGGACAATGAAGATAAGGCACTTAAGCTTATGGATGATGACTATGAGTATATATGCACCTTCAAAAAGCCGTCTGATGCTGATGACTATGATAATATTTTTCTTCATTTTGACGGACTTGATACGCTCACCGATATCTACCTGAACGGAAAGAAACTGGGCAGTACCTACAACATGCACAGAATCTGGGAATTCGATATCAAGGATGAGCTTGAGGATGAAAATGAACTGAGAGTGTATTTTAACTCTCCGACAAAATATATTAAG…
>22_Butyrivibrio_sp_AE3004_PROKKA_03574_Beta_galactosidase_accessory
ATGGATCTACTTGATGCAATAAAAGCTATTGATAAGACACATGAAGATGATGTTCTCCACAGGCTTACCACAGTATGGGGTGATTCTCTTAAAAGCGACAGTGTTCTTCAGGAATACCCTCGTCCCCAGTTCGTCCGCGAAAGCTACATAAACTTAAACGGTATTTGGGAATATGCTTTCACAAAAACCAACACGCATCCTAAAAAGATGGACGGAAACATTCTCGTTCCTTTTTCTCCCGAAGCCATCCTCTCCGGTGTTGAGAGGCAGCTGCAGCCGGACGAATATCTATGGTACAAAAAGAAATTAGAAAACATCACTCTTCCCACCCCTGATTCCAGGGTCCTGCTTCATTTCGGTGCTTGCGATCAGCGTGCCATTGTTTTTATAAACGGCACT…
>23_Butyrivibrio_sp_AE3006_PROKKA_01584_Exo_beta_D_glucosaminidase_accessory
ATGAAAAAATTTGATCTTAACAACAATTGGAAAATGCACAAAGTGGGTGATAGCGACATGATAAATGCCGTAGTGCCCGGAACTGTTTATACAGACCTTCTAAGGGAAGGCAAAATGGATGATCCTTTTTTCAAGGACAATGAAGACAAAGCATTAAAGCTCATGGATGATGACTATGAGTATATCTGCAATTTTGCAAAGCCGGCAGATGCAGATACTTCTGATGTTGTAATGCTTCACTGCGATGGTCTTGATACAATTGCAGACTTATATTTGAACGGAACACTTCTTGGTAATGTCAATAACATGCACAGAACCTGGGAGTTTGATATAAAAGATATTCTTAAGGATGAAAATGAGCTCAAAGTTTATTTCCATTCTCCCACAAAATTCATTGCA…
>23_Butyrivibrio_sp_AE3006_PROKKA_01795_Beta_galactosidase_accessory
ATGGACTTAATTGATGCTATTAAAGCTATAGATAAAACCCATGAGGATGACGTTTTAAAAAGACTCACAACTGTTTGGGGAGATTCCTTAAAAGAAGACGAGGTTTTGCAGGAATACCCAAGACCCCAGTTTAAAAGAGAAAGCTACATTAACCTCAATGGAATTTGGGAGTATGCTTTCTCAAACAAAGAGATCATGCCTGCAGCAATGGAAGGGAAAATTCTTGTTCCATTTTCACCGGAGGCTATTCTTTCAGGCGTTGAGAGACAGTTACAGCCGGATGAGACTCTCTTATATAAAAAGGAACTTAAAGGAATCCGCATTCCTGATGCAGACTCCAGAGTTCTTCTTCATTTTGGTGCAGTTGATCAAAAAGCCATTGTTTTTGTAAACAACGTA…
>23_Butyrivibrio_sp_AE3006_PROKKA_01993_Beta_galactosidase_accessory
ATGAGAAAAACACTTTACCTGAATAATGACTGGAAATTTTCTGATGTATTTGAAGATAAGATGATAGCTCCTGACTATGATGACAATCATTTAGAAAGCGTCAGGATACCTCATTCTGTAGTAACGACACCTTTTAATTATTTTGATGATGCTATTTATCAGAAGGTAAGCTGCTACAGAAGAGTTTTTACGGCTGACAACAGATGGAAGGACAAGAGAGTAGCTGTTACCTTTATGGGAGCTGCTCATGAAGCTACGGTTTATATAAACGGCGAACTTCTTGGAACACATTTATGCGGATATACTGCTTTTTCCTTTGATATCAGTGAGAAGCTTAGATATGATCAGCCAAACTGCATTGTAGTAAAGCTTGATTCCAGAGAGAGCCTTAATGTGCCG…
>23_Butyrivibrio_sp_AE3006_PROKKA_02148_Beta_galactosidase_BoGH2A_accessory
ATGAAAAAACAGCTTTTTAACGATAACTGGAAATTCTGGAAGGGCGGGGATGCATTCGCTCTTATCTGGAGCGTGCCGGAGGACGCGCAGGACGTGACACTTCCCCATGATGCCATGATTCATGAGAAGGCTCATAAAGAAAGCCCAAACAGCGGAATGACAGGCTACCGCGACGGGGACTACTACACTTATGTGAAAGAGCTTAATTACTCTCCGGCGGAGACAGGAGAGAATGTTATCCTCCAATTTGAAGGAGTCTATAAGGATGCATTCGTTTTTGTTAACGGGGAATTTGCAGGAAAAGAGCACAGTGGCTACACCACCTTTAACGTGGATATCAGTGATTTTCTGAAGGAAGGAACAAATGAGATCCGGGTTCAGGTCCATAACGGGGATATG…
>23_Butyrivibrio_sp_AE3006_PROKKA_02245_Beta_glucuronidase_accessory
ATGCGTAGTACTTTTTTATGGAACGACAATTGGACTTTCATCAAAGAGAATAAGAAAGAGCAGGTGGTGATTCCTCACACCTGGAATGCCGAGGATGGTCAAACAGGACCGCAGCAATATTATAGAGGCACCTGTTTTTATAAGAAGTCATTTGGTAAACCTGTCATGGAAGAAAATCAGAGGTGCTATCTGGAGTTCAGAGGCGTTAATTCTTCCTGTAAGGTTGCAATAAACGGAAGTGACATCTGCTCTCATGACGGAGGATATTCCACCTTTAGATGCGATATTACTGATTTTTTGTCTGATGAAAATGAGATAGAAGTGAGTGTATCCAATGAGCCAAATGATAGGGTATATCCTCAGAGAGCTGACTTCACATTCTATGGCGGAATTTACAGA…
>23_Butyrivibrio_sp_AE3006_PROKKA_02437_Beta_galactosidase_accessory
ATGGATAGATTTGATTACGGGATCATAGCTGATCCCAGGGCTTTTAAGATAAATACTTTGCCTGCTCACGCAGACTTTATTCCCTATGCAAGTGAAGCTGAGTGCGATTCAAAATCTCACCTTGCAAAGGACAGAGTGCCCTATGACACTTCTCTTAGAATGAGTCTTAATGGTATTTGGAAGTTTTCTTATGCAAATAACATTAAGAGCGCTATAGCAGGCTTTGAGGTTCCGGACTACGATTGCAGCGGCTGGGATGATATAAGAGTACCTTCAAATATTCAGTTTGAAGGCTATGATGCACCCACCTATGTAAATACTCAGTACCCATGGGAAGGTCATGAGGATATTGAACCCGGTCAGATTCCTGAGATTTTTAATCCTACGGGCAGCTATATA…
>23_Butyrivibrio_sp_AE3006_PROKKA_02554_Beta_galactosidase_BoGH2A_accessory
ATGAAAAAAATATCATTTAACGATGATTGGAACTTTAAAACTGCAGAAAGACAGCTTAATGGTGTGACTTTGCCATTTGATGCGCAGCTTTTAGACGGCAGAAGTGCAGATTCTCCCGGTGGCGGCGGCCACGGATATTTTCTTGGGAATACCTATGAATACGAAAAGCACTTTTTAGCACCTTTGGAATGGAAGGATAACCATGTGCAGATTCTATTTGAGGGTGTATATCGCAATTGTGAAGTATTTTTAAATGGTAAAAAGCTAGGCGAGCATTGCTATGGCTATACTCAGTTTACAGTTGATTTGGATGATGTATTAGAATGTGGTGCTGAAAATACCTTAAAGGTAAATGTGGATAACTCTAAGCTTCCAAACTCTAGATGGTATACCGGCGGT…
>23_Butyrivibrio_sp_AE3006_PROKKA_02622_Beta_glucuronidase_accessory
ATGGAGAGTTTACTTTATCCGGTTAGGAATAGGTTTAGAGATGAGAGGAAGCTGGACGGACTTTGGAGGTTCAGCTTTGATAGAGAAGAAAAAGGTGAAAGTGAAGGCTGGACTAAGGGGCTTCCTAAGAGTGCAATAAATATGCCTGTGCCGGCTTCGTTTAATGACTTTTTTACTGATAAGGAGTCAAGGGATTATTGCGGAACCTTCTGGTATGAGTGCGATTTTTATGTTCCGGCGAAGCAGGAAGGTAAGAAGACCTATATCAGATTTGGAAGTGTTACACACAGGGCAACAGTTTATGTAAATGGCGTAGAGGTTGGAAGTCATGAAGGTGGTTTTCTTCCTTTTGTTCTTGATGTGTCAGATGCGGTTAATTTTGAGGGAAATAATAAACTT…
>23_Butyrivibrio_sp_AE3006_PROKKA_03191_Beta_glucuronidase_accessory
ATGGGAACAAAAAGCTACATTAAGGATTATCCGAGACCGCAGATGGTCCGCGATGATTTCGAACTTTTGAACGGAAGCTGGGATTTTGCTTTCGATGATGAAAACAGAGGAGAAGAGAAGGGCTGGAATGCGGGTTTTGACTCGGATCTTGTGATTCAGGTGCCCTTTACCTATGAGACAAAACTCAGCGGAATCTGTGATGAGACAAGGCACGATCATGTCTGGTACCAGAGAAAGATCACTTTAGAAAAAGCAGAGGATAAGCAGTACATCCTGCATCTTGAGGGAAGTGATTACCTGACTAAAGTTTGGGTAAACGGAAGTTTAATTGGCAGTCATGAAGGTGCTTATGAGAGAGCAAGCTACGACATGACAAATGCGCTTAAAACAGGCGTAAAC…
>23_Butyrivibrio_sp_AE3006_PROKKA_03259_Beta_galactosidase_BoGH2A_accessory
ATGAAAAAACTAGAGTTGGATAAAGAATGGATGTTTCGAAGGGGATATTTGGATAGCATTACAATGCTTGAGAATACACCCGGAACGCTTGTTAATCTGCCTCACGATGGAATGATCGGGACTCCTGTGTCCGCTGATGCTCCTGCAGGTGTGGACATGGGCTATTTTACAGGCGGAATTTCGTGTTACACGAAATATGTTTATTTTCCCAAGGAGTGGGAGAGTGAGTGCATGGGTCTGTTATTTGATGGGGCTATGATGAACGCTACCGTTGAGATTAACGGAAGTAAAGCAGCCCTTTGGCATAACGGCTATGCACCTTTTTACTGCGATCTGACGGATTATGTGACCTTTGGCGAAGAAAATAGGATTACAGTACACGTAAATACAAGCATGCAG…
>24_Butyrivibrio_sp_AE3009_PROKKA_00468_Exo_beta_D_glucosaminidase_accessory
ATGACTAAATTATTATTACATGACAACTGGAAATTCAGACGAACCGATGAGAGCAAATTCTATGATGCTACTGTTCCGGGCTCTGTTTTTCAGAATCTGATTGACAATGGACTCATGGAGGATCCTTATTATCGTGATAATGAGGATAAGGCCCGTGAGCTTATGAAGTATGATTACGAATACGTAACTGACTTTACTTCTGACATCTATGGAAGTTCAGAGAATTTTTCTCAGATTTTCCTTAGATTCGTGATGATTGATACCGTAGCAGATATCTATCTCAATGACGCCCTTCTCGGAAACGTCATGAACATGCACAGAACCTATGAGTTTCCTGTAAAGGAACTCTTAAAAGAAAAAAATACTCTCAAAGTAGTTTTCCATTCTCCCGTGAATTAT…
>24_Butyrivibrio_sp_AE3009_PROKKA_01569_Beta_galactosidase_large_subunit_accessory
ATGGACTTAATTGATGCTATCAAAGCCATAGACAAGCCCCACGAGGATGACGTCTTAAACAGACTTTTTACCCCCTGGGGAGAAAATCTTAATTCGGATAAAGTGCTGCAGGAGTACCCGCGCCCACAATTTGTCCGTGACAACTATGTGAACCTGAACGGCTACTGGGACTACACCTTTGTCTCTGAAAAAGAGTCCGTTGAGATTCCTTCCGACGACAAGATGGAGGGCAAGATCCTGGTACCTTTTTCACCGGAAGCAATGCTGTCGGGAGTTGAGAAGCGTCTTGATCCCGATCAGTATTTATGGTACAAAAAAGACCTTCCCGCCCTCACAAGGAAATTCAAGGATTCCAGATATCTGCTGCATTTCGGCGCTGTGGATCAGTTCGCCGATATC…
>24_Butyrivibrio_sp_AE3009_PROKKA_02042_Beta_galactosidase_BoGH2A_accessory
ATGAAAAGCATCTGTATTGACGACAAATGGTCCTTTAGAAGAGGTTTTGTGGATTCGCTGGGACTTCTTAAGGATATTCCGGGAAAAGAGGTGGACCTTCCCCACGATGGGATGATCGGAACCCCTGTCAGACCCGACGCGCCGGCAAAGTCCGACAGCGGATATTTTGTCGGCAATCTTTCAAGCTATACCAAGTACATAATGATCCCGAAGGAATGGGAGGGAGACTGCGTCGGACTTCAGATTGACGGCGCCATGATGAATGTGACAGTTGATGTTAACGGCTGCAAGGTGGGAGGTCAGCACTACGGCTATGCCCCTTTTTATCTGGATCTGACCAAATATATCTCCTTCGGAGAGGAGAACCGGGTCACCATCAACTGCAATACCACCATGCAG…
>24_Butyrivibrio_sp_AE3009_PROKKA_02105_Beta_galactosidase_accessory
ATGTATATAAATCTTGAGGGGAATTGGAAAGTCAGAATTGAAGATAAGGAATATGATGTCATGATTCCGGGGACACTTGATGAGAATGGTGTCGGCGGTGCAGATGAGCTGCTTCTCAAGAAAGAGGGCAGGGAGTTTGTCAAGGCCGATGGGCCAATTGCGAGCAGGTTTACCCGGAAGAATTACTATATGGGAGAAGCTGTTTATTCGAGGGTGATAGACAGTAAGGATGTAGTAGATCCTGATTGCAGAGTTTTTCTTGAGGTGGAGAGATCACGCGGTCTTAAGCTGTTTGTGGATGGTAAAAAAGTAGAGTCAATTCGTGGGACCTTATCTACACCATATGTATTTGAAGTAACGGGACTTGTACATGAGGGTAGCAGGATTGAGCTTGTCTGT…
>24_Butyrivibrio_sp_AE3009_PROKKA_02209_Beta_galactosidase_accessory
ATGAAGAATTTTACTTTTGATATGGTGAAGGATCCTGAGATTTTCAAGGATAATGTGCTTCCTCAGACAGCCGATTTTGTGGCTTATCAGAACGAGGAAGAGATTGAGGGAAGGGTTTCTTCACTCAGGCTGTCACTTAACGGACTGTGGAAGTTCCATTATGCCAGGAATTACCGATCGGTTATTCCGGGCTTTGAAAAAGAGGATTATGACTGCAGTTATTTTGATGATATAAGAGTTCCTGCCCATATTCAGATGGAAGGGTATGATATTCCCGCTTACATCAATATCCAGTATCCCTGGGATGGACACGAGGATATCGAGCTGGGACAGGTGCCGGAGGAGTTCAATCCGGTGGGCAGCTATGTGAAGTATTTTAACCTTCCCGCAGATTGGGAG…
>24_Butyrivibrio_sp_AE3009_PROKKA_02430_Beta_galactosidase_BoGH2A_accessory
ATGAAAAATAAGTTTAACGAAGGATGGAGATTCCTTAAGACCGAATACGGCACGGATTATCAGACCGCAGCGGCGAAGGCAGGCTCCTTTGAGGAGGTGGAGATACCTCACGATTGGATGATAGCCGATGCCAATAATCTGTACAAGGATAATACAGGCTGGTACTGTAACAGCCTTGATATTGCGGATACCTCCGGGAAGACTTTTCTGATATTCGACGGAATCTACATGGACAGCGTTGTGTATATAAATGGGATTGAGGCAGGTCAGTGGAAGAACGGTTATTCTCAGTTCGTTCTTGATGTGTCGGATTATGTGAAACCGGGACAGAACACCGTTTATGTGGGAGTAAACAGCAGATACCCTAGCGCCAGATGGTACACCGGCGCCGGGATATAT…
>60_Pseudobutyrivibrio_sp_AR14_PROKKA_00470_Beta_galactosidase_accessory
ATGGGACAGAGAATATACTTAGACCGAAAATGGAAATTCAATGAGGTTTTTACAGAAGATATGATAAGAATGCCTATGAAGGATAGCCAGACTGTTAGCCTTCCTCATACGGTAAAGGAGACACCACTTTCATATTTTGATGAGTCTACATACCAGATGGTGTCTTGCTATCAGAAGATTATTGTGGCCCCTCCTCAGTGGGAAAAGCAGGCAATTAAACTTACTTTTGAAGGAGTGGGACATCTGGCTGATGTATATATTAATGGTCAGCATGTATGCCACCATGAGTGTGGCTACACAGCATTTTCTTGTGATGTTTCTAAAGTTCTTAAATATGGGGATGAAAATCTTATCACTGTAAAGGTGGATTCTAATGAGACTCTTGATCAACCACCTTTT…
>60_Pseudobutyrivibrio_sp_AR14_PROKKA_00876_Beta_galactosidase_accessory
ATGGACTTCAAATCTATGCTACATGCTATTAGCAGACCGAGGAAAAATGCCGTTTCCTATGATCTGTCTACAGACTTTAAATATACTGGGTTACAAGAATATCCTAGGCCACAGCTGCAGCGTAAATCTTACATTAACTTGAATGGTAAATGGGATTATAGGATTTTGAGCGGTCAGGGGCAGGTTATTTGTAGCGGACCAATTGAGGTGCCATTTTCGCCTGAGACCAGCCTTTCTGGCACTGTTCAACATGTGCTTCTTCCAGAGGAGACTTTGGAATATACAAAGGTATTTACATTAGAAAAGGTCAAAAAGTCTAAAAATCTTATTTTGCATTTTGGGGCAGTAGATCAGGTCGCTCATGTATCTATTAATGGAATATCCCTCGGAACACACGAG…
>60_Pseudobutyrivibrio_sp_AR14_PROKKA_01427_Beta_galactosidase_accessory
ATGTCTGAATTTAAATATTCAATCGTAAAAGACCCAACTATATACATGCAAAACAGATTGAATCCTCATTCTGATCATGAGTTTTATAGCAATGAAGGATATTCTTACGGGGAGCAGTCTGACTTCAAATATTCTCTTAATGGCATCTGGAAGTTTGAATACGCAAAAAACTATGATTGCAGTGACAAGACATTTTTTGAAATGGACCGTAATTGCAAGGGATGGGATGACATTAAAGTGCCAGCTCACATACAGCTAGAAGGCTATGACAAAATAATGTATGTGAATACCCAGTATCCATGGGACGGCCATGAGGAGATAGAGCCAGGAGAGATTCCTACAGAAGAAAACCCAGTTGCAAACTACGTGAAATATTTTGATGTCCCTGATTATATGAAG…
>2_Butyrivibrio_fibrisolvens_AR40_PROKKA_00020_Beta_galactosidase_accessory
ATGGGGACTTTTGATTATTCTAAACTAACAGATCCGGGATACTTCGCAGACGGACGCCTCCCGGCTCACTCAGATCACATCGTCTGCAAGAATATTCAGGAAGCATGGGATGAGGAAAGCTCATACCGCATGTCTTTGAACGGAAGCTGGAAATTCAGGTATTCAGCTAATCTAAGTGATCTTCCAAAGGATTTTGAAGATCCAAGTGTTGACTGCCATGGATGGGCTGACATAAGAGTGCCTGCGCATATGCAGCTGGAAGGCTATGGCGTAGCGCAGTATGTCAATGTTCAGTATCCATGGGATGGACATGAGGACATCGACCCTCCGATGATCCCAACCAAGGACCATCCTGTAGGCAATTATGTTAAGTACTTTACAATTCCAAAGGGCTTTATA…
>2_Butyrivibrio_fibrisolvens_AR40_PROKKA_00027_Beta_galactosidase_BoGH2A_accessory
ATGATTCAAATTGATGGAATTGGTGTCATCAATTTGGATTTGAAAATGGAACACTTTCAAACTTTTACTTTAAAAAAAATCACTTATCTGAAAGGCACACACATGCGATACTTATTTGACGGAGGCTGGAGGTTCTTAGAGACAGGCCTTGACGTACACTACGATGACTTACTAAGGAGAAAGGACGAATTCGAAGGCTCTTTTAACAAGGTTGAGATCCCCCATGACTTCCTGATCCATGACTCGGATAACTTATATAAAGATGCTACCGGATGGTATAGCAAGGATTTCGAATACAGTCCGGTTTCCGGTCATAGATGCTTTATTACTTTCGAAGGTGTCTATATGGACTGCACTATCTATGTTAATGACAAGCGCGCCTTTGAATGGAAGTATGGC…
>2_Butyrivibrio_fibrisolvens_AR40_PROKKA_00207_Beta_galactosidase_accessory
ATGGATCTTACAGATATCACTCGCAGTATGGTGCGAAGCAAGGAACCTGTAGCTTTAAAGCAGCTTGATACTCCATGGACAGACAAGGCGCTTACAAGTAAGTGCCCTAAATCAGAATATCCAAGACCCCAGTTCGTGAGGGATAGTTATATATCTCTTAACGGAATCTGGGGTTTTTGTGTTACTGATTCACCTTCGATTCCACGGAAGAAGGATATATGCGGGAGGATAAGAGTGCCTTTTTCTCCGGAGAGTATGCTTTCGAAAGTTGATATTACGGCTGGCAGCAGGAAGACTCTCCTTCCGCATGTCCTAAAGCCGGGCGAGTATCTCTGGTATTACAGGAAGGTTGACGTTGTGGGAAGACCTGATGCTTCATCCCGTCTTCTCCTTCACTTT…
>2_Butyrivibrio_fibrisolvens_AR40_PROKKA_00254_Beta_galactosidase_accessory
TTGAGACAATATATCCCATTTAATGACAATTGGAAATTCACAGATAATTACAGCGAAGAGATCCACACAGATTTTTTTGATGACAAGGATCTTGAAGTTGTGCGTATTCCGCATACAGCTAAGGTTACAGGCTTTCACTATTTTGATGAGTCTGTATATCAGAAAGTATGCGGTTATCGTAAGTGCTTTAAGGCAGATTCTTCCTGGAAGGGATCGAGGATCATCATACATTTCGAAGCAGTGGCTCATGTATCAGATGTGTATATTAATAATATATATATTTGCAGTCATGGTAGCGGTTATACAGCTTTTGAAGCAGATATCACCGATCATATCAGATATGATAAGGACAATGTTCTGTCTCTAAGAGTGTCGGGAACTGAGAAGGATAATGTACCA…
>2_Butyrivibrio_fibrisolvens_AR40_PROKKA_00490_Beta_galactosidase_accessory
ATGGTACATACAGTAGAATGGAACAATGATTGGTACTTTGGAAAGAAGGCGTGGCAGGAGATCGATCCGTCACAATGTCTGGACGGTGAGATAGTTACTGTCCCACATACCTGGTACAAAGATGGTGATTATTATCAGGGAGAAGCTTTCTATCAGAAGAGATTTGATTATGTCAAAAAAGATAGTCAGAGAGTATTTGTAAAGTTCTACGGAGTAGATAAATTCTGTAAGATATTCCTTAACGGGCATGAGATAGGCAGCCATGCAGGTGGATACAATCTTTTTGCAGTAGAGCTCACAGATAGTCTTATAAATGGTGAGAATATATTCACTGTCCTTGTAAGTACTGACAAGAAGCTGATGGTATCCCCTATTTCAGGCGATTTTGCAGTCTTTGGC…
>2_Butyrivibrio_fibrisolvens_AR40_PROKKA_01770_Beta_glucuronidase_accessory
ATGATAGGATCACTTTTATATCCAAGAATGACTTCTACCCGAATGAAGTTTTCTCTGGATGGTATGTGGAAATTCACATTTGATAGAGATAAGACAGGTTACGATAAGGGCTTTGAAAAAGGCTTATCTGAGTACGATATGATGCCTGTTCCGGGCAGTTTTGCAGATATGTATTCAGATCCTGAAAAAAAGAATTACTGCGGAGATTTTTGGTACGAGACAGATTTTGTCATTCCGGATCATGATGACAAAAAGGTGATTCTTCGTTTTGGAAGTGTGACCCATAGAGCAGTGATTTATATCAATGGCCAGAATATCGGTGAGCATGAGGGCGGTTTTCTGCCCTTTGCTCTTGATATTACAGATAAGGCCGATATAGGTATAAATAAGCTTGTTGTA…
>2_Butyrivibrio_fibrisolvens_AR40_PROKKA_01812_Evolved_beta_galactosidase_subunit_alpha_accessory
ATGGATTTAAGTAAGATTGCAAAGCCAGGCAGCCCTAAAAGCAAGATGATCTATCATGAAGACATGGACAATCTTCATATTGGGACACTGGACAAGCATTGCTATTTTATACCATTTGAAAAGGGTGAGGATCCCTTTGCTGACAGAGAATCCTCAAAAAGATTTGAATTATTGAACGGATACTGGAAGTTCAGATACTTTGACAGCGTGATCGATCTTGAGGATGAGTTTGTCGGACAAGATACGGACAATACAATTCCTGTTCCATCAAACTGGCAGCTTCACGGTTACGACATCCCGCAATATACAAACGTATTATATCCTATCACCTTTGAGCCACCTTATGTGCCGGATGAAGTTCCTGTGGGTGTATATAGTAAGACCTATGAATACAGCAAT…
>2_Butyrivibrio_fibrisolvens_AR40_PROKKA_01904_Beta_glucuronidase_accessory
ATGCGAAAAACAATTTTTTGGAATGATAACTGGATATTTGAAAAAGAGGGAAAGAGCGAGAGTATAACTCTTCCGCATACCTGGAATGCTGTTGATGGACAGACAGGTCCCGAGCAGTATTACAGAGGAACCTGCTTTTATAAAAAGACATTTGAAAGACCGGTAATGGAAGAAGGACAGCGGGCGTATGTGGAATTTCGCGGCGTTAATTCTTCTGCAAAAGTTGCTTTAAACGGCCGTGAGGTTGCGAGCCATGATGGCGGATATTCCTGCTTTAGGGCAGACATTACAGAGGCACTTTCAGACTCAAATGAGATGGTAGTTTCTGTTTCCAACGAGCCCAATACAAGAGTGTATCCACAGAAAGCGGATTTCACTTTCTACGGAGGTATTTACAGG…
>2_Butyrivibrio_fibrisolvens_AR40_PROKKA_02138_Beta_galactosidase_accessory
ATGATAATATCGTTAAATGGCAGCTTTAACTGCTCTTTTGAAGGAACAGATATTCCTTCATCCAATCTGTCTGTTCCGGGGACAATTCAGGCATCAAAGATAGCGCCGCATACACAAGGGCGTGATACAGGTAATCTTACAGATGAGCATGAATACAGCGGCACAGTAATTCTAAGCAGGCAGATGACTATACCACAAGGATATGATTCATATATTCTTAGTATAGAAAGAAGCCGTATCACCAAGCTCTATATAGACGGACAGCCTGTCGGAAGGCGCGACTCTCTTATAGCACCTCACGTATATGACATCACTTCATATATCACAAGAGAAGATACCCTCATACAGATAGAAATAGATAACAAGAACTATCCATGCCCAGGAGGGCACCTGACATCC…
>2_Butyrivibrio_fibrisolvens_AR40_PROKKA_02312_Exo_beta_D_glucosaminidase_accessory
TTGAACAGGATTACTATTAGTGACAATGATAAATGGAAGATGAGAATCGTATCATCAGATTCAAAAGGCAAGTGGATCAAGGCTGTAGTTCCGGGAAGTGTATATACAGATCTTCTTAGAGAAGGACTTATGGAAGATCCATTCTTTAAAGATAATGAAGATAAAGCTCTTATGCTTATGGACAATGACTTTGAGTATGAGACTAGCTTTAGTGTATCCAGGGATTTTTTGGCATGTTATGATCAGATACTTCATTTTGACGGGCTTGATACAGTTACGGATGTATTCCTGAATGGCCAAAAGCTTGGAAGTACTGAAAATATGCACAGAATGTATGAATTTGATATTAAGGACATAGTTAAGGAGAAAGGCAATAAGCTCACTGTTTTATTTCATTCT…
>2_Butyrivibrio_fibrisolvens_AR40_PROKKA_02370_Beta_galactosidase_BoGH2A_accessory
ATGGAGAGAGTATTACTTGATCAGGGATGGGAATATAGGAAGGGATTTCTTGATATGGCAATTACAGCTGAGGATGGCAAGGGCATACTTGTTGATCTTCCTCATGATGCCATGATAGAAGGCGATGTATCTGAGGATGCGCCCGGACGTTTTGATATGGGCTATTATAATGGAAGCCTTATAAACTATACCAAAAAGATAATGATACCGGATAAGTGGAAAGACGACTGTGTAGGCCTTTATTTTGACGGTGCTATGTCCAATGCCACCGTAGATATCAATGGATATAAAGTTGCAGCTCATCACTACGGCTATGCACCCTTTTATGTAGACTTGACTGACCGCGTTACATTTGGAGAGTATAACAGGATCACTGTTAATCTTAATACTACCATGAAT…
>2_Butyrivibrio_fibrisolvens_AR40_PROKKA_02769_Beta_galactosidase_BoGH2A_accessory
ATGAAGATCAGGAAATGGAATGATAACTGGAAATTCTGGAGCGGCGGAGATTCTTTTGCCTTAGTATGGGGGATACCGGAAAGCGCTGTAGATGTAACGCTTCCACACGATGCAATGGCGCTTGAGACGCCGTATGAGGAATGCCCTAACGGGACTAATACCGGATATGTTAAGGGCGCACTCTATACATATGTAAAAAGATTCTACGTTCCATCATCTGCGTATGCGGGCAAAGATGTAATAGTAAGATTTGAAGGAATATATGAAAAGTCGTCTATCTATGTGAATGAGCAGCTTGTGGGAAGCTGTAACTACGGATATAGTGTAGTGGATGTTAATATTACGGGAGCTTTAAGGCTGGATGCAGAAAATGAGATAAGAGTGATTGTTAGAAATGGG…
>2_Butyrivibrio_fibrisolvens_AR40_PROKKA_02936_Beta_galactosidase_BoGH2A_accessory
ATGGATACCGTAAGAGCAACTCTTACAGACAATTGGAAGTTCTACTATGGAGATGAAGAGGAGGCCTGGTTCAAGGGCTTTGATGACAGCACATGGGATGATGTGATGATCCCTCATGACTGGTCGGTAGAAGCTCCTTTTTCTAAAGACTATTCAAGCGGTACCGGCTACCTTAGAGGCGGAACAGGTTGGTACAGGTGTCATTTCAAGATCCCTTCCGAGTATAAAGGCAAGAATATATCAATTACATTCGATTCCGTCTATAAGAATAGTAGTGTCTGGATCAATTCTTATCATATCGGCGGACGTCCTAGCGGCTATGCATCTTTTTCCATAGATATAAGTGAATATGTAAGATATGGCGAACAAGACAATGTGATCGCGGTAAGAGTGCGCCAC…
>11_Butyrivibrio_proteoclasticus_B316_PROKKA_00701_Beta_glucuronidase_accessory
ATGAATAATTTACCAAGGGCAGAATATCCAAGGCCCGATTTTGTCAGAGATAGCTTTTATTGTCTTAACGGAGAGTGGGATTTTGCCTATGATGATGCAAATCTTGGTCTCTCCGATAAATGGTATGAAAATGCAGGAGATGCTTTTGATAAAAAGATAATTGTGCCCTATACATATCTGTGCGAACTCTCAGGGATCAATAATCAGGATTTCCACGACATTGTGTGGTACAAAAAAGAAGTTTCTTTTACCAAAAAACACGAAAACAGTAGATTATTACTGCATTTTGGAGCAATTGACCACGTTGCCGATATCTGGATTGATTCAGATCACGTGTGCCATCACGAGGGCGGAAACACACCAATCGAGATCGATGTTACAGATTCTGTAGCGGGTAAA…
>11_Butyrivibrio_proteoclasticus_B316_PROKKA_00710_Beta_galactosidase_accessory
ATGCGAAGATTTTTTTCCCTTAATAAGGATTGGCATTTTCAGATAACGGGCAAATATGACGAGAGAGTTGACGTTCCCCATACCTGGAATGCGATAGATGGTCAGGATGGCGGAAATGATTATTTAAGAGCCCTGGCCACATATGAAAAGACTTTTGACGCTCCTGACTTTGATAAAGACAAAGAGCGCGTTTATATACAGTTTGACGGAGTTAATTCCGAAAGCACAGTTTACCTCAATGGAGAAAAGATGATCCGTCATGAGGGAGGATATTCAACCTTTAGAACGGATATCACAGATTATCTTAAGAATGTGGGAAATATTCTTAAGGTGAATGTGGATAACAGGCCTAATACAAGGGTTTATCCACAAAAGGCAGATTTCACATTTTATGGCGGC…
>11_Butyrivibrio_proteoclasticus_B316_PROKKA_01718_Beta_glucuronidase_accessory
ATGCGAACAACAATTCTTTGGAATGATAACTGGATATTTGAAAAAGAGGGAAAGAGCAAAAGCATAACTCTTCCTCATACCTGGAATGCTGTTGATGGACAGACGGGGCCTGAGCAGTATTACAGAGGAACCTGCCTTTATAAAAAGACATTTGAAAGACCGGTAATGGAAGAGGAACAGCGGGTGTTTGTGGAGTTTCGAGGCGCTAACTCCTCTGCAAAAGTTGTTTTAAACGGCCGTGAGGTAGCGAGCCATGATGGCGGATATTCCTGCTTTAGGACGGACATTACAGAGGCACTTTCAGATTTAAATGAGATGGTAGTTTCTGTTTCCAACGAGCCTAATACAAGGGTGTATCCACAGAAAGCGGATTTCACTTTCTATGGTGGCATTTACAGG…
>11_Butyrivibrio_proteoclasticus_B316_PROKKA_01731_hypothetical_protein_accessory
GTGATAAATATGAGTAACTTTTTAAGTCTTGCCGGAGAGTGGGAGGTTAAGCTTGCAGATGGCAGCAGGCATAAAGCTATACTTCCGGGAACGCTTGATACCAATAACATAGGCTATGAGGATAAGCCGGCAAAAAAGCTTTATCAGGACGAAAACTATATTGAGAATGAAGCGCTTTCTGCAAGTAAGGTGATAGCGACAAGATTTACAAGAAACCATACCTATGAAGGTAAGGCAGTTTTTAGAAGAGTCTGTGATCAGGAAATGGCTGGGGAAAAGAGATATTTTCTGATTGCAGAGAGAGCCAGAGTTTTGGAACTGTCTATTGATGGTGTATCAGTGCCTTCTATATCAGGAAGTCTTTCAACTCCGTATATATTCGAGGTGACAGGTCTTTTA…
>11_Butyrivibrio_proteoclasticus_B316_PROKKA_03253_Beta_galactosidase_BoGH2A_accessory
ATGAATAAACAATGCATTGATGAAAAATGGACTTTTAGAAATGGATTTGTTGATTCTCTTGGTGCACTGCAAGAGGATAAGGGGCAGGAGGTTAATCTTCCGCATGATGGAATGATCGGAACGCAGGTTAGGCCAGATGCGCCGGCAAGGTCAGATAGCGGATATTTTGTTGGAGGTCTGACAAATTATACCAAGTATCTGATGATTCCTACGGAATGGGAAAATGAGTGTGTTGGTCTTAAATTTGATGGAGCCATGATGAATGTTACAGTGGATATAAATGGCTACAAGGTTGGAAGCCAGCACTATGGCTATGCGCCTTTTTATGTTGATCTCACAGATTATGTGACATTTGGAAAAGAGAATAGAATAACCGTAAACTGTAATACCAGTATGTAC…
>11_Butyrivibrio_proteoclasticus_B316_PROKKA_03281_Exo_beta_D_glucosaminidase_accessory
ATGATTACAAGGTATTTGCATGATAATTGGGAAATGCGTAGAACAGACCAGGATAAGTGGTATAAGGCAACTGTTCCCGGGACTGTATATACGGACCTGCTTGATAATGGATTGATGGAAGATCCATATTACAGAGATAATGAGGACAAGGCTCTAAGACTCATGGACTATGATTATGAGTACCGCATGAACTTTGCGCTGCCAAAGGGTGATGAGCTTATGGACTGCGATGAAGTCCTGCTCAAATTTGAGATGCTTGATACCGTTGCAGATATTTATCTGAACGGTAATCTGGTGGACAGTGTATGTAATATGCACAGGACATTTGAATATGGTGTAAAAGACAGTTTAAAGGCCCAAAATGAGCTTAGAATTGTTTTCCACTCTCCTAATGCCTTT…
>68_Pseudobutyrivibrio_xylanivorans_DSM10317_PROKKA_01531_Beta_galactosidase_accessory
ATGGCTGAATTCAATTATTCAATTGTTAAAGACCCTAGAATTTTTCAAGAAAATCGTTTGGCTCCACACTCAGACCACGAGTATTACGACAATGAGAATTTTGCTTATGGGGAAAAATCCAACTTTAAGCATTCTCTGAATGGAATGTGGAAGTTTGAATATGCAAAAAACTACGAGTGCTGCGACAAGACTTTTTATGAAGAGAATAGAGACTGTAAAGGTTGGGACGATATAAAAGTTCCAGCACACATCCAGATGGAAGGGTATGACAAGATTATGTATGTCAACACCCAGTATCCATGGGATGGACACGAGGCTCTAGTTCCGGGGGAGATTCCTACAGAGGAAAATCCAGTAGGAAATTACGTTAAATACTTTACTGTTCCAGATTTTATGAAG…
>68_Pseudobutyrivibrio_xylanivorans_DSM10317_PROKKA_01634_Beta_galactosidase_BoGH2A_accessory
GTGTTTCCAGGCTTTTTAGGAAAGAGAAGAATTATGATTAAAAAATGCTTAAATGACAATTGGTTAGTTTATGAAACTGGAAAAAGAGATAACGCAATAAAAGTTGATGTGCCTTATGATGCAATGCTCTTGGATGAAAAGTCAGCAGATAGCGTAACTGGCGTTAATCTGGGATGGATTGTTCCAAAGGATTACACTTATGAGAAGAGCCTTTTTGTGCCGATAGAGTGGAAAGAAAAGGTGAATATAATCTATTTCGAGAGTGTGTATCATAAAGCTTCGGTTTTTGTAAATGGAAGGAAGGCTGCATTTCAGGATTACGGTTACAGCGGATTTTATGTTGATGTGACAGAGCTTTTAAAATACGGAGAAGACAATGAGATTCGTGTGGAAGCAATT…
>68_Pseudobutyrivibrio_xylanivorans_DSM10317_PROKKA_01723_Beta_galactosidase_accessory
ATGGCACAAAGAATTTATTTAGATAGAAAATGGCGATTTAACGAAAACTTTTCTGAGGATATGATTAATGAGCCAATGGAAAGCAGCACATTAGTCAACATTCCCCACACTGTTAAAGTGACTCCACTTTCATATTTTGATGAGAACATCTACCAGATGGTGAGTGGATATCAGAAGAGTATTTTCGCTCCTACTCAGTGGGAGAATCAGTTTGTTTCACTTGTTTTTGAAGGTGTAGGCCATTCATGCGATGTATATGTGAATGGAAAGCACTTAAAGCATCACGATTGTGGATATACTGCTTTTTCTGTAGATATCACAAAGGTGCTGAAGCTTGGCGAGGAAAACCTTATCACTGTTAAGGTAGATTCCAGAGAGACACTTAATCAGCCTCCATTT…
>68_Pseudobutyrivibrio_xylanivorans_DSM10317_PROKKA_02435_Beta_galactosidase_accessory
ATGTACTGGAAGGAAATGCTATCAGCTATAGCTAAACCTGATAAAAACGCTACAAGATACGAGCTTTCCACAGACTTTAAATATACAGGTCTGCAGGAATATCCGCGTCCTCAAATGCAGCGTAAATCATACATAAACCTGAATGGCCAGTGGGATTACAGGGTAATAGATGGCAAAGGTCAGGTGGCATGTTCAGGCCCTATAGAGGTCCCATTTTCTCCAGAGACTAAGCTTTCTGGCACAGAAAGACATATCCTCCTTCCAGAAGAGACTCTGGAATATACTAAGGTTTTTGAAATCGATAAGATTAAAAATAATAAGCATCTGTTGCTGCATTTTGGTGCAGTAGATCAGGTGGCTCAGGTATTTTTAAACGGTATTAATCTCGGCATTCATGAA…
>61_Pseudobutyrivibrio_sp_C4_PROKKA_00038_Beta_galactosidase_accessory
ATGGCACAAAGAGTTTATTTAGACAGAAAGTGGAGATTTAATGAAAAATTTGATGAGGAAATGATAAGCCAGCCTATGAAGGAAAGCACACTTATCAATATTCCTCATACTGTAAAAGAGACACCTTTTTCATATTTTGATGAAGGTATCTATCAAATGGTTTCAGCTTACCAAAAGAGCATTTTTGCTCCTGCTCAGTGGGCTGACAAACTTCTTATTCTTACATTTGAAGCAGTTGGACATTGCTGTGACGTCTATATCAATGGCCGTCATATGAAGCATCATGAGTGCGGCTATACAGCATTTTCAATTGATGTATCAGATGTTCTTAATTTTGGTGAAGAGAACCTTATCACAGTAAAGGTCGATTCCAGAGAAAGTCTTAACCAGCCTCCATTT…
>61_Pseudobutyrivibrio_sp_C4_PROKKA_01899_Beta_galactosidase_BoGH2A_accessory
ATGGATAAAAAACTATGGAATGACAATTGGTTATTTTGGAATAGTAAGGATGCATTTGCATTAGTTTGGGATATACCTGAGTGTGCAAAAAAAATACAGTTGCCTCATGATGCCATGCTTGAGAATGAAGCGCATGAGGATTCTTTAAATGGTGGAAATACAGGGTTTTATGATGGTGGTTCATATACCTATGTGAAAATGTATGAATCAAAGCCAGGGGATAGACAAAGGAATATCATGCTTCGATTTGATGGTGTTTACATGAATACATTTGTATATGTAAACGGACAGCTGGCGGCAAATAGACCATATGGATATTCTCAGTTTTACGTACCTATTTCTCACTTATTAAAAGAAGAAGGAGAAAACGAAATCCGCGTTCAAGTAAGAAATGGTGCT…
>61_Pseudobutyrivibrio_sp_C4_PROKKA_02275_Beta_galactosidase_accessory
ATGAATGAATTCAATTATGAAATTGTAAAAGACCCAAGAGTTTTTCAACAAAATAGATTAGATGCTCACTCAGACCACGAGTATTACGACAGCGAAGCATATGCATACGGTGAAAAATCTAATTTCAAGTACTCTTTAAATGGCACTTGGAAATTTGAATTTGCCAAGAATTATGAGTGTTGCGACAAGAACTTCTATGAGGATGGAAGAGATTGTAAGGGATGGGACGATATTAAAGTCCCAGCCCATATACAATTAGAAGGATACGATAAAATCATGTACGTGAACACTCAGTATCCATGGGATGGTCACGAGGCCGTAGAGCCTGGCGAAATACCAACAGAGGAGAATCCAGTTGGTAATTACGTCAAGTATTTTACAGTTCCAGAATTCATGAAA…
>61_Pseudobutyrivibrio_sp_C4_PROKKA_02349_Beta_galactosidase_large_subunit_accessory
ATGTATTGGAAAGAGATGCTTGGAGCTATTGCTAAGCCTAGCAAAGATTCAAAGACATATGAGTTGAGCACGGATTACAAGTTTGAGGGCTTGTTAGAGTATCCACGTCCTCAGCTTCAGCGCAAATCTTATATTAATTTAAATGGTCAGTGGGACTATCGAATTATAAATGGTAAGGGACAAGTATGCAGTTCAGGCAGTATACTTGTCCCTTTTTCACCAGAAACTAAGCTTTCTGGTACGGATATGCACATCCTTCTTCCGGAGGAAACATTGGAATACACAAAGGTGTTTGAGATAGATAAGGTGAAAAAATCTAAGCATTTGTTACTTCACTTTGGAGCTGTTGATCAGGTGGCCCATGTGTCTTTAAATGGTATTAATTTAGGCTCCCATGAA…
>55_Pseudobutyrivibrio_ruminis_CF1b_PROKKA_00411_Beta_galactosidase_accessory
ATGGCACAAAGAATTTATTTAGATAGAAAATGGCGATTTAACGAAAACTTTTCTGAGGATATGATTAATGAGCCAATGGAAAGCAGCACATTAGTCAACATTCCCCACACTGTTAAAGTGACTCCACTTTCATATTTTGATGAGAACATCTACCAGATGGTGAGTGGATATCAGAAGAGTATTTTCGCTCCTACTCAGTGGGAAAATCAGTTTGTTTCACTTGTTTTTGAAGGCGTAGGCCATGCTTGTGATGTTTATGTGAATGGAAAGCATTTGAAACATCACGAATGTGGATATACTGCTTTTTCTGTAGATATCACAAAGGTGCTGAAGCTTGGCGAGGAAAACCTAATCACTGTTAAAGTTGATTCCAGAGAGACACTTAATCAGCCTCCATTT…
>55_Pseudobutyrivibrio_ruminis_CF1b_PROKKA_00953_Beta_galactosidase_accessory
ATGGCTGAATTCAATTATTCAATTGTTAAAGACCCTAGAATTTTTCAAGAAAATCGTTTGGCTCCACACTCAGACCACGAGTATTACGACAATGAGAATTTTGCTTATGGGGAAAAATCCAACTTTAAGCATTCTCTGAATGGAATGTGGAAGTTTGAATATGCAAAAAACTACGAGTGCTGCGACAAGACTTTTTATGAAGAGAATAGAGACTGTAGAAGTTGGGACGATATAAAAGTTCCAGCACACATCCAGATGGAAGGGTATGACAAGATTATGTATGTCAACACCCAGTATCCATGGGATGGACACGAGGCTCTAGTTCCGGGGGAGATTCCTACAGAGGAAAATCCAGTAGGAAATTACGTTAAATACTTTACTGTTCCAGATTTTATGAAG…
>55_Pseudobutyrivibrio_ruminis_CF1b_PROKKA_02812_Beta_galactosidase_accessory
ATGTACTGGAAGGAAATGCTATCAGCTATAGCTAAACCTGATAAAAACGCTACAAGATACGAGCTTTCCACAGACTTTAAATATACAGGTCTGCAGGAATATCCGCGCCCTCAAATGCAGCGTAAATCATACATAAACCTGAATGGCCAGTGGGATTACAGGGTAATAGATGGCAAAGGCCAGGTGGCATGTTCAGGCCCTATAGAGGTCCCATTTTCTCCAGAGACTAAGCTTTCTGGCACAGAAAGACATATCCTCCTTCCAGAAGAGACTCTGGAATATACTAAGGTTTTTGAAATCGATAAGATTAAAAATAATAAGCATCTGTTGCTGCATTTTGGTGCAGTAGATCAGGTGGCTCAGGTATTTTTAAACGGTATTAATCTCGGCATTCATGAA…
>375_Butyrivibrio_fibrisolvens_D1_DSM_3071_PROKKA_00137_Beta_glucuronidase_accessory
ATGCGAACAACAATTCTTTGGAATGATAACTGGATATTTGAAAAAGAGGGCAAGAGCGAGAGTATATCTCTTCCTCATACCTGGAATGCTGTTGATGGACAGACGGGGCCTGAGCAGTATTACAGAGGAACCTGCCTTTATAAAAAGACATTTGAAAGACCGGTAATGGAAGAGGGACAGCGGGTGTTTGTGGAATTTCGAGGCGCTAACTCCTCTGCAAAAGTTGTTTTAAACGGTCGTGAGGTTGCTAGCCATGACGGCGGATATTCCTGCTTCAGGGCAGACATAACAGATGCACTTTCAGATTCTAACGAGATGGTAGTTTCTGTTTCCAACGAGCCCAATACAAGGGTGTATCCACAGAAAGCGGATTTCACTTTCTATGGTGGCATTTACAGG…
>375_Butyrivibrio_fibrisolvens_D1_DSM_3071_PROKKA_00289_Beta_galactosidase_BoGH2A_accessory
ATGGATACCATAAAACTTATATTAACAGATAACTGGAAATTCTATTATGGTGACGCCGAGGAGGCTTGGTTCAAAGGCTTTGACGATCATATGTGGGAAGATGTGCTGATCCCGCATGACTGGTCGGTTGAGGCCTCTTTTTCTAAGGAATATTCCAGCGGAACCGCCTATCTTCGTGGTGGAACAGGATGGTACAGATGCCATTTCAAACTCCCATCAAGATATCAAGGCAAAAGAATCTGTATAACCTTTGACAGTGTCTATAAAAACAGTAGCGTGTGGTTCAATTCATATTTTCTTGGAAAACGCCCTTCCGGCTATGCATCTTTTTCACTGGATATAAGTGAATATGCCAGATTTGGAGACGAAGACAATGTCATCAGCGTAAGAGTGCGCCAC…
>375_Butyrivibrio_fibrisolvens_D1_DSM_3071_PROKKA_00403_Beta_galactosidase_accessory
TTGAGGCTGAATATTCCATTTAACGATAACTGGAAGTTTACAGATAAGTACAGGGATGATATTTGTACAGACGCATTTGATGAAAAAGATATGGAGACTGTACGTATTCCACATACACTGGCGGTTACGGATCTGCATTATTTTGATGAGTCAGTATATCAGAAGGTTTGCGGATATCGTAAGACTTTTAAGGCAGATCCTGCATGGAAGGGATCAAAGATCATCCTTCATTTTGAGGGCGTTGCACATGTGGCGCAGGTGTTTATTAATGGAGAGTCTGTGTGCAGCCATGGAAGCGGATATACAGCCTTCGATGCCGATATTACAGATCATATAAAGTACGAGGGTGACAATGTTCTTTCCCTGAAAGTATCAGGAACAGAAGAAGACAATGTACCG…
>375_Butyrivibrio_fibrisolvens_D1_DSM_3071_PROKKA_00607_Beta_galactosidase_accessory
ATGAGAAAGGTTATAGATTGGAATAGAGACTGGTTATTTGTAAAGGGTTCATGGCAGAATACCGATGTATCGAGCCCTATCGATGAACAGGTAAAGGCAGATGGAACAGGCTTTACCTGTGAAAAAGTGAATCTTCCACACACCTGGTACACAGATGAAGATTATTATCAGGGAGAGGCAGTATACCAGAAGAAGTTTGAATATATGAAAAGTAAAGATACAAGAACCTATATTAAATTTTATGGTGTTGATAAGGTTTGCAGGATCTATCTTAATGGCACTGAAATCGGTGGTCATGAGGGCGGTTACAATATTTTTGCACTTGAACTTACGGATGCCCTGATCACAGGAACCAATCTCCTTACAGTTCTCGTAAGTACAGATAAGAAACTCCATGTT…
>375_Butyrivibrio_fibrisolvens_D1_DSM_3071_PROKKA_00893_Beta_galactosidase_accessory
ATGGATCTCACAGATATCACTCGCAGTATGGTAAGAAGTAAGGAACCTGTAGCGCTTAGAAGGCTCGACACTCCCTGGACTGAAAAAGTGCTTGAATCAGTATGTCCAAAATCAGAATATCCAAGACCCCAGTTCGAAAGAGATAGTTACGTATCTCTAAACGGAATCTGGGGTTTTTGTGTTACAAAATCTGCTGCGCTTCCCCGTAAGAAGGATATAAGTGGCAGGATAAGAGTGCCTTTTTCTCCTGAAAGCGCTCTTTCTATAGTGGATGAAACTTCACAAAACAAGGAAACTTTTCTTCCCCATGTGCTTAAACCTGATGAATATCTGTGGTATTACAGAAAGGTTGAAGTTGATAACAGGCCCTCTAAAAATGCCCGCCTTTTGCTTCACTTT…
>375_Butyrivibrio_fibrisolvens_D1_DSM_3071_PROKKA_01774_Beta_galactosidase_BoGH2A_accessory
ATGGAGCGTATATTGCTTGATCAGGGCTGGGAGTTTCGAAAAGGATTTCTTGATATGGTGGAGACTTTAGAAGATGGAAATGGAGTACTCGTTAATCTTCCACATGATGCCATGATAGGAGGCGCCGTAACGTCTGATGCCCCAGGGCGTTTTGATATGGGTTACTTTAAAGGTAGTATTGTTAACTATACTAAAAAGATAGATATTCCAAAAGAGTGGGAAGGTGACTGTGTTTTTCTTTGCTTTGACGGTGCCATGTCCAATGCATCGATCGATATAAACGGCTATAAGGTAACTTCTCAGCACTATGGATATGCTCCATTTTATGCTGATCTTACGGACTATGTAACCTTCGGTCAGCTTAACAGGATCACGGTTAATCTTAATACCAGCATGCAG…
>375_Butyrivibrio_fibrisolvens_D1_DSM_3071_PROKKA_02521_Beta_galactosidase_accessory
ATGGGTAATTTTGGTTACGAAAAGCTAGAAGATCCGGGATATTTTGCAGAAAACCGTCTCCCGGCTCACTCAGATCACATCGTATGCAGAAATCTTCAGGAAGCATGGGATGAGGAAAGTTCTTTAAGATTATCTCTTAACGGAAATTGGAAATTCAAATATTCAGCTAATCTTCTGGAGCTTCCAATGAGGTTCGAAGCTTTAGACGTTGACTGCCACGCATGGGCAGATATTCGTGTGCCTGCACATATGCAGCTCGAAGGATACGGCGTACCTCAGTACGTCAATGTTCAATATCCATGGGATGGACACGAGGATATCGATCCTCCGAAGATCCCTACTAAGGATCATCCTGTTGGAAACTACGTTAAGTACTTTACACTTCCTAAGGGATTTGCA…
>375_Butyrivibrio_fibrisolvens_D1_DSM_3071_PROKKA_03071_Beta_galactosidase_accessory
ATGATAATATCGTTAAATGGCAGCTTTAACTGCTCTTTTGAAGGAACAGATATTCCTTCATCCAATCTGTCTGTTCCGGGGACAATTCAGGCATCAAAAATAGCGCCGCATACACAAGGGCGTGATACAGGTAATCTTACAGATGAGCATGAATACAGCGGCGTAGTAATGCTAAGCAGGCAGATGACTATACCACAAGGATATGATTCATATATTCTTAGTATAGAAAGGAGCCGTATCACCAAGCTCTATATAGACGGACAGCCTGTCGGAAGGCGCGACTCTCTTATAGCACCTCACGTATATAACATCACTTCATATCTCACGAGAGAAGATACCCTCATACAGATAGAAATAGATAACAAGAACTATCCATGCCCAGGCGGGCACCTGACATCC…
>375_Butyrivibrio_fibrisolvens_D1_DSM_3071_PROKKA_03179_Exo_beta_D_glucosaminidase_accessory
ATGAATAGTATGAATATTTCAAATTGGAAGATAAAAAGAGTATCTGACGGGACTTACTACGATTCTTCCGTGCCGGGGAGTGTTCTTGAAACTCTTTTCAGAAACGGAGTAATTCCGGATCTTTTTGTGGGAGACAATGAAAAGTATGCCCTCTCGATGATGGAGGAGGACTTTGAATACGAGGCGTTCTTTGACTGTGACAGGGAAGTTTTTGAGAGCAGAAAAAAGGAGCTGGTTTTCGAAGGGATAGATACTATAGCGGATATCACACTAAACGGAGAGAGTCTGATTCATGCTGAAAATATGCACAGGACCTACGTGGCAGATGTTACGGAGTATTTGAATGAAAAGGGAAATGTACTTAAGGTATATCTTTACTCTCCACTTAAATTCATAAGG…
>375_Butyrivibrio_fibrisolvens_D1_DSM_3071_PROKKA_03231_Beta_galactosidase_BoGH2A_accessory
ATGAGATACTTATTTGACGGAGGCTGGAAGTTTCTTGAGACAGGCCTTGATACTACATTTGATGATATTCAGAAGATTAAAGACGACTTTAAGAAAGTTGAGATTCCGCATGACTGGCTGATCTATGACAGTACAGATCTGTATAGAGACGGACTTGGCTGGTATTCTAAGGATTTTGAATACGAAGAGGATGCTGACAAAAGATGCTTCATAACCTTTGAAGGAATCTACATGGACAGTGAAGTTTATGTTAACGGAAAGAGTGTATGGACCTGGAAGTACGGATATTCCTCTTTTACCTTCGAGTTAACAGATTATCTGCAAAAGGGTACTAATAATATCACTGTATCTGTAAGGTATCAGAGCTTAAATACTAGATGGTATTCTGGCGCCGGTATT…
>25_Butyrivibrio_sp_FC2001_PROKKA_00101_Beta_galactosidase_accessory
ATGAAAGAGTTTAACTATGAAATAGTAAAAAATCCCGAGATTTTCATGGAAAACAGGCTTCCGGCACATTCTGATCATGTGGCTTTTAAGTCAATGGCGGAGCTTATGACGGGGGAGACAAGCTATAGGCTTAGCCTTGATGGAATCTGGCATTTTCATTATGCGAAAAATGTAAATGCTGCTCCTTTGAACTTCTGGGAAAAGGAATATGATACCTCCACCTGGGACAGGATAAATGTTCCTGCTCATATTCAGATGGAAGGCTATGATAAGCCGCAGTATGTAAATATACAGTATCCGTGGGATGGATCAGAGGATTTAAGACCGGGAGAGATTCCGGAGAGATTCAACCCGGTAGCTGATTATGTGAAGCTTTTCACGCTTCCTAAGGATTTTAAA…
>25_Butyrivibrio_sp_FC2001_PROKKA_00476_Beta_galactosidase_accessory
GTGTTACTATGGTTAAGCGGAAACGTAGAAAAGTATTTTGCGTTTCCACTTTTTTGGGCAAGAAATCAAAGAGAATTATTTGCTTTAGACTTGCCGGGGAAAGAGAGTATGAGAAGAAAACTGTATCTAAACAATGATTGGAAATTCAGTACGGCTTTTGATGAGGGGATGATCCGTGCTGGCTATAACGATTCTGCACTGGAGCAGGTCAGAATACCGCACACGGTTAAGGAGACACCGTTCAACTATTTTGATGATGCTATATATCAGATGGTTAGCGGCTATCGCAAGATCTTTAGGGCAGACCAGCACTGGAGCGGTAAAAAAGTATTCCTACACTTTGAGGGAGCGGCTCACGAGGCTACTGTTTATTTTAACGGCACCAAACTCGGAGTTCAT…
>25_Butyrivibrio_sp_FC2001_PROKKA_00963_Beta_galactosidase_accessory
ATGGATTTAATAGATGCAATTAACGCGATAGATAAGACACACGAAGACGACGTACTGCACAGATTGACAACGGTCTGGGGCGATTCTCTTGATAAAGAGAATGTTTTACAGGAATACCCTCGTCCACAGTTCGTCCGTAACAGCTATATAAATCTGAACGGAGAGTGGGAATACGCCTTTTCAGGCAGCAATGCCCATCCCCGCAAGATGGATGGAACCATTCTGGTTCCTTTTTCACCTGAGGCAATATTGTCCGGCGTCGAGAGACAGCTAAAGCCCGATGAATACCTTTGGTATAAGAAGGTGCTTCCTTCAATTAAGCTTCCTTCAAAGGATTACCGTGTGCTTTTACATTTTGGTGCCGTGGATCAGCGCGCCATCGTTTTCATAAACGGTGCC…
>25_Butyrivibrio_sp_FC2001_PROKKA_01195_Exo_beta_D_glucosaminidase_accessory
ATGAAGACAGTTTTATTAAATGACAACTGGAAACTTACTGTTCTTGGAAAAAACGTGTATGACATACCCGAAGAGGCTATAGATACTGTTGTTCCTTCCACAGTTTATTCGACACTTTTAGAGAAGGGCCTTATGCCTGACCCTTTCTATAGAGATAATGAGCTAGATGCGCTTAAGCTCATGGAAAATGATTTTAAGTATGAGACTACATTTACTGTAGATAAAGAGCAGAGAGATGCTGACAGAGTCATCGTCAGATTTGAAGGAATCGATACTTTGGCAGATGTATATATTAACGATCAGAAGCTTGGCTCTACAGATAATATGAACCGTGTATGGGAATTTGACATTACACATGTTATCGATGGAGATGCCGAAAATACTGAATATACACTAAAG…
>25_Butyrivibrio_sp_FC2001_PROKKA_02250_Beta_galactosidase_BoGH2A_accessory
ATGAAAAATATATGCATTGATGAAAATTGGATATTTAGAAGAGGTTTTGTAGATTCTCTTGGAGCACTTAAAGAGGATCCCGGGACATTGGTTAATCTTCCACATGATGGAATGATTGGAACGGATGTATCACCTGATGCGCCTGCAAAATCTGACAGCGGGTATTTCGTTGGAGGCCTTACAAACTATACCAAATATATAATGATTCCAAAGGAATGGGAAAATGAGTGCGTGGGGCTAAAATTCGACGGGGCAATGATGAATGTCACTTTCGATGTAAACGGCTGTAAGGTGGGAAGCCAGCACTACGGATATGCACCTTTTTATGTAGACCTTACGGATTATGTAACCTTTGGAGAGGAAAATCGCGTAACGATTAACTGTAATACCAGTATGCAT…
>25_Butyrivibrio_sp_FC2001_PROKKA_04032_Beta_galactosidase_BoGH2A_accessory
ATGAATTTAAAAGATGCCAAGATAATAAATGAAGAATGGAAATTTATATGTGAAGATTGCAGCAACGGTGAGTTTGCCCAAATTGATTATCGCGATGAAGGCTGGGATCATATAGAGCTTCCACACGATTGGGATACATATTTTGCACCAAAGAAAGAGAACAGGAGCGGGGCAGGTGGCGGCTATGCTCATGCCGGAATTGGCTGGTATAGAAAAAAAATAAAGATTTCCAAGGATGATTTACTAAAGCATGTTGAGCTCATTTTTGAAGGAATATACATGGAAAGTGAGATATACATAAATGGCTTAAAGGCAGGAAGTCAGTCATATGGATATTCTACATTTGTGGTAGATATAACAGATAAACTGGTTGAGGGAGATAATCTCATTTCAGTAAGA…
>26_Butyrivibrio_sp_FCS006_PROKKA_00477_Beta_galactosidase_accessory
TTGAGAAGGATAATAGAATTTAATGAAAACTGGGAATTTTATAAAGGAGATATGGAGCCAATCGGATCAGAGAATGTCTCCTTTGAAAAGGTAAGCCTTCCTCATACCTATAATGCATTTGACGGACAGGATGGCGGCAATGATTATTATCAGGGAAGAGCATGGTACAGAAGAAAGTTTGCTTCGGACGATATACCTGAGGGATTTGGAGAAAATATTTATATCAGGTTTGGCGCAGCAAGCAAAAGAGCTGATGTGTATTTAAACGGCTCTCTTATCGGAAGCCATGACGGAGGATTTTCTGCATTTACATTAGATATGTCAGGTAAGATTAAGGATGGAGATAACGAGATTCTTGTAATGGTCGATAACAGTAAGGATCTTCCGATATATCCCATG…
>26_Butyrivibrio_sp_FCS006_PROKKA_01740_Beta_galactosidase_accessory
ATGAACGCTTTTGATTACGAAGTAGTAAAAGACCCTAAGGTATTTGCCATAAACAGGCTCCCGGCTCACTCTGACCATGTGGCCTATAGATCTGAAGAGGAGCTTTTGACGGGGGAGAGCAGTTTTAGAATGAGCCTTGATGGGGTGTGGCACTTTAATTATGCGAAGAATATAAAGGGTGCGCCTGAAGGCTTTTGGGCTGAGGATTTTGACACGACAGGTTGGGACAGGATCAGAGTTCCTGCCCACATCCAGATGGAAGGCTATGATAAGCCTCAGTATGTAAATGTACAGTATCCGTGGGATGGAAGAGAGAGACTGACTCCTCCTGAGATCCCACAGGAATTTAATCCGGTTGCGGATTACGTTAAGTTATTTACTCTGCCTGAAGGCTTTGCG…
>26_Butyrivibrio_sp_FCS006_PROKKA_02310_Beta_galactosidase_BoGH2A_accessory
ATGGATACTGAGAGAATAATTCTTACTGATAACTGGAAATTTCATTATGGCGAATGCGAAGAGGCATGGTACAAGGGCTATGATGACAGCACCTGGGAAGAAGTTACAATTCCTCACGACTTTTCCGTGAAGGCTCCTTTTTCAAAAGAGTTTTCCAGCGGAACCGGGTATCTTCGCGGCGGAATCGCATGGTATAGGACAAGCGTGAGGATTCCGGAGGAATATCGTGGCAAAAGGATCACTTTGACCTTTGATGGAATCTACAAGAACAGCTATGTATGGGTCAACAGCTATTTCCTTGGGAAAAGACCCAGTGGCTATGCACAGATCAGCTATGACATCTCTGACCGGGCGAGTTTTGGAGATGATAAGCTTCAGATCAGCGTCAAGGTAGTTCAT…
>26_Butyrivibrio_sp_FCS006_PROKKA_02391_Beta_glucuronidase_accessory
ATGTTATATCCAATAATTACTGGTTCACGAATGGTGATGGACCTCTCTGGAATATGGGATTTTGCACTGGATAATGGCAAGGGTTTTGAAGAGAAGTGGTATGAAAGACCACTGGAGAATCCGATAACCATGCCTGTTCCTGCTTCTTATAACGATTTGAAGGAAGGCGCAAGCTTCAGGGATCACTACGGCTTCGTGTTCTATCAGAAGAAAATTACCATGCCCAAGGCAGTGCGCAGCGGTCAGAGAGTTGTCCTTAGGTGCGACGCTGTAACTCACCATGCAATTGTATATTTGAATGGAAAAGAGCTGGCGCGTCATGAAGGAGGATTTCTTCCCTTCGAAGTTGAGATAGGTGGTGAGCTTACAGATGGTGAAAACCTTCTTACGATAGCAGTT…
>26_Butyrivibrio_sp_FCS006_PROKKA_02404_Beta_galactosidase_BoGH2A_accessory
ATGCAGAAGATTGATTTTGGAAAGAACTGGACATATAAAAGAGCTGATGTGGAAGATACCTACAAAGAAGTAACGCTTCCGCATGATGCAATGCTGTGCGAGAAGAGGAGCATAGATAACCCGGGAATACACAATCTTGGCTATTTTGAGGGCCATGATTATGAGTATAAAAAGACCTTTAACCTTCCCGAAGATTATGCTGACAAGGATATAATCTTTGAGTTTGAGGGAGCTTATCACTCACCTGAAATCTACATAAACGGGAAGCTTTCAGCAAGATGGGACTATGGCTACACCGAGAGGTCTTTTGCACCGGATAATCTTAAGTTCGGTGAGGAAAAAGAGAATGCTAACGAGATAAAAGTCATTGTCCGCAATGCAGATCAGCCAAACAGCAGA…
>26_Butyrivibrio_sp_FCS006_PROKKA_02858_Beta_glucuronidase_accessory
ATGCGAACAACAATTCTTTGGAATGATAACTGGATATTTGAAAAAGAGGGAAAGAGCGAGAGTGTAACTCTTCCTCATACCTGGAATGCTATTGACGGACAGACAGGTCCCGAGCAGTATTACAGAGGAACCTGCCTTTATAAAAAGACATTTGAAAGACCGGTAATGGAAGAAGGACAGCGGGCGTATGTGGAATTTCGCGGCGTTAATTCTTCTGCAAAAGTTGCTTTAAACGGCCGTGAGGTTGCGAGCCATGATGGCGGATATTCGTGTTTCAGGGAAGATATTACAGAGGTACTTTCAGATTCAAATGAGATGGTAGTTTCTGTTTCCAACGAGCCCAATACAAGGGTGTATCCACAGAAAGCGGATTTCACTTTCTATGGTGGCATTTACAGA…
>26_Butyrivibrio_sp_FCS006_PROKKA_02924_Beta_glucuronidase_accessory
GTGAGAAACGTATATAAGATAAATGACAACTGGACCTTTAAAAGAGGCGAAAAAGCCTCTGAAACAGTCAGTATACCTCATTGTTACAACGCCGTGGACGGTCAGGACGGCTCAAAGATGTTCCGTGGAGTTACGACTTATGAGAGAGACCTGGAGGTAACGAGCGATGATCTTAAGCGCACTGTAATCCTGGAAGTTGGTGCTGCGTCCCTTAGCAGCAGAGTATTTGTAAACGACAAGCTCTGCCATGAGCTTAGATGCGGCTTTTCAATGTTCAGAGCAGATATTACGAAGCTTCTGGCTATCGGCAGCAATACAATCCGCATAGAAGTCAGCAATGCAGTAGATAACACAATTTACCCCGCTATGGCCGATTTTTCTTTCTACGGCGGAATATAC…
>26_Butyrivibrio_sp_FCS006_PROKKA_02925_Beta_galactosidase_BoGH2A_accessory
ATGCGTAATCAGAATATTGATAGAGGATGGCAGTTTAATTACGGAACTATAGATGGTTTTCCCGACCCATCCAGGGAAAGTACACTTCGTGAAGTAGATCTCCCTCACGACTATATGATCTTCAGCTCTGTAAAAAAGGATGCTCCTGCCGGGGCTTCAAGCGGCTTTTTTACTGAGGGCGTGGCCTATTACACCAAAAAGGTAATGATCCCCACAGAGTGGGAAAATGACGATGTTTGCCTAAAGTTTGACGGCGTCATGATGAATGCTACTGTAGCTGTAAACGGCTGCAAAGTTGCTCTTCAGCACTACGGATACGCTCCTTTTTCTGTAGATATCACGCCTTACATCTATTTTGGCAGGGAGAACAGCGTCACAATAACGGTTAATCCCAGCATG…
>26_Butyrivibrio_sp_FCS006_PROKKA_03206_Beta_galactosidase_accessory
ATGGACCTCATTGATGCACTCAGAAGTATAGATAAGCCACATGAAGACGACGTCCTCAACAGGCTCTTTACCCCCTGGGGAGAAAACCTTGATAAGGACCACGTACTTTCCGAGTATCCAAGACCCCAATTCGTCAGAGACAGCTATATAAACTTAAACGGCTACTGGGATTACTGCATAGTCCCGGCGCCGACGGAATTCGACAACAAGAGCCTCAATGACTCTTTCGCTTCTCAGATACCGTCACAGATGGACGGTCAGATACTTGTACCCTTCTCGCCCGAGGCCATGCTCTCCGGAGTTGAGAGGCGCCTTGAGCCGGACCAGTTTCTCTGGTACAAAAGAGCTCTTCCCACCATCAACAGAAAATATGAAGATTCCAGGATCCTGCTCCATTTC…
>27_Butyrivibrio_sp_FCS014_PROKKA_01257_Beta_galactosidase_accessory
ATGGATCTCATTGACGCAATAAAAGCTATCGACAAGCCCCATGAAGACGACGTTCTGAACAGGCTCTTTACCCCCTGGGGAGAAAATCTTGATCCGGAACACGTGCTTGCTGAGTACCCCAGGCCTCAGTTTGTCAGGGACAGCTACATAAACTTAAACGGCTACTGGGAGTATTCCATCGTGCCACAGCCTTCCGAATTCGACACCAAAGGGCTCAACAACGCCTTTGGAGAACAGATCCCCAGCAAAATGGACGGCAGGATCCTGGTTCCCTTTTCGCCGGAGGCCATGCTCTCCGGAGTGGAAAAGAGACTTCTGCCCGACCAGTACCTCTGGTATAAGAGGACACTTCCCGTATTAAAAAGAAGCAGTGAAAATTCCCGCTTCCTTCTGCACTTC…
>27_Butyrivibrio_sp_FCS014_PROKKA_02913_Beta_glucuronidase_accessory
ATGCGAACAACAATTCTTTGGAATGATAACTGGATATTTGAAAAAGAGGGAAAGAGCGAGAGTATAAATCTTCCGCATACCTGGAATGCTATTGACGGACAGACGGGTCCCGAGCCGTATTACAGAGGAACCTGCTTTTATAAAAAGACATTTGAAAGACCGGTAATGGAAGAGGGACAGCGGGCGTATGTGGAATTTCGCGGCGTTAATTCTTCTGCAAAAGTTGCTTTAAACGGCCGTGAGGTTGCGAGCCATGATGGCGGATATTCGTGTTTCAGGGCAGATATTACAGAGGTACTTTCAGATTCAAATGAGATTGTAGTTTCTGTTTCCAACGAGCCAAATACAAGGGTGTATCCACAGAAAGCGGATTTCACTTTCTATGGTGGCATTTACAGG…
>27_Butyrivibrio_sp_FCS014_PROKKA_03348_Beta_galactosidase_BoGH2A_accessory
ATGAAAAGAAAGCCGTTTAATCTGGATTGGACCTTCTATAAGGAAAATGAAAAGAGCAGCGCTAAAGTCGTCACTCTTCCCCACGACGCAATGATCAGCGAAAAAAGATCAAAGTCATTTCCTTCCGGAACCGGAAGCGCATATTTTGCAGGGGGAGTCTATTATTACACCAAATCACTTCACGCCCCAAAAGAATGGGAAGGAAAGCATATTGCCCTCGAGTTCGAGGGTGTATATCAAAAGGCCACTATCCTGGTGAACGATACGGAAGTATATAAAAATGCCTACGGCTACTCCAACTTCTATCTTGATCTTTCGGACCGGCTCATTTTTGGTGCCGATAACACCATAACCGTTATTGCCGACAATTCCAATTGTCCTAACAGCAGATGGTACTCC…
>12_Butyrivibrio_proteoclasticus_FD2007_PROKKA_01140_hypothetical_protein_accessory
GTGATAAATATGAGTAACTTTTTAAGTCTTGCCGGAGAGTGGGAGGTTAAGCTTGCAGATGGCAGCAGGCATAAAGCTATACTTCCGGGAACGCTTGATACCAATAACATAGGCTATGAGGATAAGCCGGCAAAAAAGCTTTATCAGGACGAAAACTATATTGAGAATGAAGCGCTTTCTGCAAGTAAGGTGATAGCGACAAGATTTACAAGAAACCATGCCTATGAAGGTAAGGCAGTTTTTAGAAGAGTCTGTGATATGGAAATGGATGGGGAAAAGAGATATTTTCTGATTGCAGAGAGAGCCAGAGTTTTGGAACTGTCTGTTGATGGTGTATCAGTGCCTTCTATATCAGGAAGTCTTTCAACTCCGTATATATTCGAGGTGACAGGTCTTTTA…
>12_Butyrivibrio_proteoclasticus_FD2007_PROKKA_01311_Evolved_beta_galactosidase_subunit_alpha_accessory
ATGGACTTAATTGATGCTATACGTGCTATCGATAAGCCACACGAGGACGACGTTTTAAACAGACTTTATACACCCTGGGGTGAGAAACTCGACAGGAATAATGTACTCAAAGAGTATCCGCGCCCTCAATTTCAGCGAAACAGCTACTATAATCTCAACGGCGAGTGGGAATATGCTATAGTTCCTCAGGAGTCAGGCGAGACAATGCCTGCACAGATGGATGGCAGTATCCTTGTGCCATTTTCACCGGAAACAATCCTCTCCGGAGTTGAGAGACGCCTTGAACCCTATCAGTATTTGTGGTACAAAAAGTCTCTCCCGACTCTTACCAGGAAAAAAGCTGATTCCAGATTTTTACTTCACTTTGGAGCAGTTGACCAGTTCGCTGAAGTTTTCATC…
>12_Butyrivibrio_proteoclasticus_FD2007_PROKKA_01334_Beta_galactosidase_BoGH2A_accessory
ATGAAAAGACTTATTGTTGATGGATGGAAATTTTGGGAGTCGGAATACGGAAGCAGCTATGAGCAGATGATGAGCCACCTTGAGGAGTTTAAAGAGGTGGCTGTTCCGCATGATTATATGATCACAGACACAGATGCTCTCTATAGGGACAGTACAGGCTGGTATATTAAGAATCTGGATCTGACAGCAGATGATCTTAAAAGGGAGCTGTTTCTGATATTCGACGGTATTTATATGGACAGTATCGTCTATATAAATGGTGTGGTCGCAGGTGAATGGAAGTATGGATATTCTCAGTTCATACTCAAGATCACAGACTTTGTACAAGAGGGAAGAAATGAACTGGCTGTTGCAGCCAGATGTAAGTTCCCTAATACCAGATGGTACTCTGGAGCAGGA…
>12_Butyrivibrio_proteoclasticus_FD2007_PROKKA_01485_Exo_beta_D_glucosaminidase_accessory
ATGATTACAAGGTATTTGCATGATAATTGGGAAATGCGTAGAACAGACCAGGATAAGTGGTATAAAGCAACTGTTCCGGGAACTGTATATACGGACCTGCTTGATAATGGATTGATGGAAGATCCATATTACAGAGATAATGAGGACAAGGCGCTCAGGCTCATGGACTATGACTATGAGTACCGCATGAACTTTGCGCTGCCAAAGGGTGATGAGCTTATGGACTGCGATGAAGTCCTGCTCAAATTTGAGATGCTTGATACCGTTGCAGATATTTATCTGAACGGTAATCTGGTGGACAGTGTATGCAATATGCACAGGACATTTGAATATGGTGTAAAAGACAGTTTAAAGGCCCAAAATGAGCTTAGAATTGTTTTCCACTCTCCTAATGCCTTT…
>12_Butyrivibrio_proteoclasticus_FD2007_PROKKA_01513_Beta_galactosidase_BoGH2A_accessory
ATGAATAAACAATGCATTGATGAAAAATGGACTTTTAGAAATGGATTTGTTGATTCTCTTGGTGCACTGCAAGAGGATAAGGGGCAGGAGGTTAATCTTCCGCATGATGGAATGATCGGAACACAGGTTAGGCCTGATGCACCGGCAAGGTCAGATAGCGGATATTTTGTTGGAGGTCTGACAAATTATACCAAGTATCTGATGATTCCCGCTGAATGGGAAGAGGATTGTGTCGGCCTTATAATTGACGGAGCCATGATGAATGTTACAGTGGATATAAATGGCTGCAAGGTTGGAAGCCAGCACTATGGCTATGCGCCTTTTTATGTTGATCTCACAGATTATGTGACATTTGGAAAAGAGAATAGAATAACCGTAAACTGTAATACCAGTATGTAC…
>12_Butyrivibrio_proteoclasticus_FD2007_PROKKA_01605_Beta_galactosidase_accessory
ATGCGAAGATTTTTTTCCCTTAATAAGGATTGGCATTTTCAGATAACGGGCAAATATGACGAGAGAGTTGACGTTCCCCATACCTGGAATGCGATAGATGGTCAGGATGGCGGAAATGATTATTTAAGAGCCCTGGCCACATATGAAAAGACTTTTGACGCTCCAGACTTTGATAAAGACAAAGAGCGCGTTTATATACAGTTTGACGGAGTTAATTCCGAAAGCACAGTTTACCTCAATGGAGAAAAGATGATCCGTCATGAGGGAGGATATTCAACATTTAGAACGGATATCACAGATTATCTTAAGGATGTGGGAAATATTCTTAAGGTGAATGTGGATAACAGGCCTAATACAAGGGTTTATCCACAAAAGGCAGATTTCACATTTTATGGCGGC…
>12_Butyrivibrio_proteoclasticus_FD2007_PROKKA_01614_Beta_glucuronidase_accessory
ATGAATAATTTACCAAGGGCAGAATATCCAAGGCCCGATTTTGTTAGAGATAGCTTTTATTGTCTTAACGGAGAGTGGGATTTTGCCTATGATGATGCAAATCTTGGTCTCTCCGATAAATGGTATGAAAATGCAGGAGATGCTTTTGATAAAAAGATAATTGTGCCCTATACATATCTGTGCGAACTCTCAGGGATCAATAATCAGGATTTCCACGACATTGTGTGGTACAAAAAAGAAGTTTCTTTTACCAAAAAACACGAAAACAGTAGATTATTACTGCATTTTGGAGCAATTGACCACGTTGCCGATATCTGGATTGATTCAGATCACGTGTGCCATCACGAGGGCGGAAACACGCCAATCGAGATTGATGTTACAGATTCTGTAGCGGGTAAA…
>12_Butyrivibrio_proteoclasticus_FD2007_PROKKA_02547_Beta_galactosidase_accessory
ATGGATAAATTTGAATATTCTTTTATCGCTGATCCGGAAATATTTAAAGACAATGTGCTCCCTGCTCATGGAGATTTTGTGAGCTTTGCAACTGAGGATGAGCTTGCTGAGGGAGATACATCACTGAGGATTTCTTTAAACGGATTATGGAAATTTCATTATGCCAAGAACTACAGAGCAGTAGTTCCTGGATTTGAAAAAGAGGATTATGACTGCGATTTCTGGGATGATATACATGTTCCTGCCCACATGCAGATGGAAGGCTATGACATTCCGGCCTATATAAATGTTCAGTATCCGTGGGATGGACATGAGAAGATAGAGCTTGGGCAGGTTCCGGAGGAGTTTAATCCTGTTGGAAGTTATGTTAAGTATTTTAATCTTCCTGTCCAGTGGAAT…
>3_Butyrivibrio_fibrisolvens_FE2007_PROKKA_00184_Beta_galactosidase_accessory
ATGATAATATCGTTAAATGGTAGCTTTAACTGCTCTTTTGAAGGAACAGATATTCCTTCATCCAATCTGTCTGTTCCGGGGACAATTCAGGCATCAAAAATAGCGCCGCATACACAAGAACGTGATACAGGTAATCTTACAGATGAGCATGAATACAGCGGCACAGTAATGCTAAGCAGGCAGATGACTATACCACAAGGATATGATTCATATATTCTTAGTATAGAAAGGAGCCGTATCACCAAGCTCTATATAGACGGACAGCCTGTCGGAAGGCGCGACTCTCTTATAGCACCTCACGTATATGACATCACTTCATATATCACAAGAGAAGATACCCTCATACAGATAGAAATAGATAACAAGAACTATCCATGCCCAGGCGGGCACCTGACATCC…
>3_Butyrivibrio_fibrisolvens_FE2007_PROKKA_00733_Beta_galactosidase_accessory
ATGGTACATACAGTAGAATGGAACAATGATTGGTGCTTTGGAAAAAAGGCGTGGCAGGAGATTGACCCTTCAAAGCCATTAGATGGTGAGAAGGTTACTGTCCCACATACCTGGTATAAAGATGGTGATTATTATCAGGGAGAAGCTTTCTATCAGAAAAAATTTGACTACGTCAAAAAAGATGATCAGAGAGTCTTTGTAAAGTTCTACGGAGTAGATAAGCTTTGCAAGATATTCCTTAACGGCATTGAGCTTGGAAGCCATGCAGGCGGGTATAATCTCTTTGCAGTAGAACTTACTGATAGCCTTGTAGATGGTGAGAATATATTCACTGTACTTGTAAGTACTGATAAGAAGCTGATGATATCCCCTATTTCGGGCGATTTCGCAGTTTTTGGC…
>3_Butyrivibrio_fibrisolvens_FE2007_PROKKA_00960_Beta_galactosidase_accessory
ATGGATCTTACAGATATCACTCGCAGTATGGTGCGAAGCAAGGAACCTGTAGCTTTAAAGCAGCTTGATACTCCATGGACAGACAAGGTGCTTACAAGTAAGTGCCCTAAATCAGAATATCCAAGACCCCAGTTCGTGAGGGATAGTTATATATCTCTTAACGGAATCTGGGGTTTTTGTGTTACTGATTCACCTTCGATTCCACGGAAGAAGGATATATGCGGGAGTATAAGAGTGCCTTTTTCTCCGGAGAGTATGCTTTCGAAAGTTGATATTACGGCTGGCAGCAGGAAGACTCTCCTTCCACATGTCCTAAAGCCGGGCGAGTATCTCTGGTATTACAGGAAGGTTGACGTTGTGGGAAGACCTGATGCTTCGTCCCGTCTTCTCCTTCACTTT…
>3_Butyrivibrio_fibrisolvens_FE2007_PROKKA_01917_Beta_galactosidase_BoGH2A_accessory
ATGGAGAGAGTATTACTTGATCAGGGATGGGAATATAGGAAGGGATTTCTGGATATGGCAAGTACAGCTGAGGATGGCAAGGGCATACTTGTCGATCTTCCTCATGATGCCATGATAGAAGGCGATGTATCTGAGGATGCGCCCGGACGTTTTGATATGGGCTATTATAAGGGAAGCCTTATAAACTATACCAAAAAGATAATGATACCGGATAAGTGGAAAGATGACTGTGTAGGCCTTTATTTTGATGGTGCTATGTCCAATGCCACCGTAGATATCAATGGATATAAAGTTGCAGCTCATCACTACGGCTATGCACCCTTTTATGTAGACTTGACTGACCGCGTTACATTTGGAGAGTACAACAGAATCACTGTTAATCTTAATACTACTATGAAT…
>3_Butyrivibrio_fibrisolvens_FE2007_PROKKA_02068_Exo_beta_D_glucosaminidase_accessory
TTGAACAGGATTACTATTAGTGACAATGATAAATGGAAGATGAGAATCGTATCATCAGATTCAAAAGGCAAGTGGATCAAGGCTGTAGTTCCGGGAAGTGTATATACAGATCTTCTTAGAGAAGGACTTATGGAAGATCCATTCTTTAAAGATAATGAAGATAAAGCTCTTATGCTTATGGACAATGATTTTGAGTATGAGACCAGCTTTAATGTATCCAAAGATTTTTTGTCATGTTATGATCAGATACTTCATTTTGATGGGCTTGATACAGTTACGGATGTATTTCTTAATGGCCAAAAGCTTGGAAGTACTGAAAATATGCACCGGATGTATGAATTTGATATTAAGGACATAGTTAAGGAGAAAGGCAATAAGCTTACTGTTTTATTTCATTCT…
>3_Butyrivibrio_fibrisolvens_FE2007_PROKKA_02300_Beta_galactosidase_BoGH2A_accessory
ATGGATACCGTAAGAGCAACTCTTACAGACAATTGGAAGTTCTACTATGGGGATGAAGAGGAGGCTTGGTTCAAGGGCTTTGATGACAGCACATGGGATGATGTGATGATCCCTCATGACTGGTCGGTAGAAGCTCCTTTTTCTAAAAACTATTCAAGTGGTACCGGCTACCTTAGAGGCGGAACAGGTTGGTACAGGTGTCATTTCAAAATCCCTTCCGAGTATGAAGGCAAGGATATATCAATTACATTCGATTCCGTTTATAAGAATAGTAGTGTCTGGATCAATTCTTATCATATCGGCGGACGTCCTAGCGGCTATGCATCTTTTTCCATAGATATAAGTGAATATGTAAGATATGGCGAACAAGACAATGTGATCGCGGTAAGAGTGCGCCAC…
>3_Butyrivibrio_fibrisolvens_FE2007_PROKKA_02805_Beta_galactosidase_BoGH2A_accessory
ATGAAGATCAGGAAATGGAATGATAACTGGAAATTCTGGAGCGGCGGAGATTCTTTTGCCTTAGTATGGGGGATACCGGAAAACGCTGTAGATGTAACGCTTCCACACGATGCTATGGCGCTTGAGACGCCGTATGAGGACTGCCCTAACGGGACTAATACCGGATATGCTAAGGGCGCGCTCTATACATATGTAAAAAGATTCTACGTTCCATCATCTGCATATGCAGGCAAAGATGTAATAGTCAGATTTGAAGGCATATATGAAAAGTCGTCTATCTATGTGAATGAGCAGCTTGTGGGAAGCTGTAACTACGGATATAGCGTAGTAGATGTTAATATTACGGGAGCTTTAAGGCTGGATGCGGAAAATGAGATAAGAGTGATTGTTAGAAATGGG…
>3_Butyrivibrio_fibrisolvens_FE2007_PROKKA_03104_Beta_galactosidase_accessory
TTGAGACAATATATCCCATTTAATGACAATTGGAAATTCACAGATAATTACAGCGAAGAGATCCAAACAGATTTTTTTGATGACAAGGATCTTGAAGTTGTGCGTATTCCGCATACAGCTAAGGTTACAGGCTTTCACTATTTTGATGAGTCTGTATATCAGAAAGTATGCGGTTATCGTAAGTGCTTTAAGGCAGATCCTTCCTGGAAGGGATCGAGGATCATCATACATTTCGAAGCAGTGGCTCATGTATCAGATGTGTATATTAATAATATATATATTTGCAGTCATGGTAGCGGTTATACAGCTTTTGAAGCAGATATCACCGATCATATCAGATATGATAAGGACAATGTTCTGGCTCTAAGAGTGTCGGGAACTGAGAAGGATAATGTACCA…
>3_Butyrivibrio_fibrisolvens_FE2007_PROKKA_03294_Beta_galactosidase_accessory
ATGGGGACTTTTGATTATTCTAAACTAACAGATCCGGGATACTTCGCAGACGGGCGTCTCCCGGCTCACTCAGATCACATCATTTGCAAAAATGTTCAGGAAGCATGGGATGAGGTAAGCTCATACCGCATGTCTTTGAACGGAAGCTGGAAATTCAGATATTCCGCTAATCTAAATGACCTTCCCAAAGATTTTGAAGATCCAAAGGTAGACTGCCATGGATGGGCTGATATAAGAGTGCCTGCGCATATGCAGCTGGAAGGCTATGGCGTAGCGCAGTATGTCAATGTTCAGTATCCGTGGGATGGACATGAGGACATCGACCCTCCGATGATCCCAACCAAGGACCATCCTGTAGGCAATTATGTTAAGTACTTTACAATTCCAAAGGGCTTTATA…
>3_Butyrivibrio_fibrisolvens_FE2007_PROKKA_03447_Beta_galactosidase_BoGH2A_accessory
ATGCGATACTTATTTGACGGAGGCTGGTGGTTCTTAGAGACTGGCCTTGACGTACACTACGATGACTTACTAAGGAGAAAGGACGAATTCGAAGGCTCTTTTAACAAGGTTGAGATCCCCCATGACTTCCTGATCCATGACTCGGATAACTTATATAAAGATGCTACAGGATGGTATAGCAAGGATTTCGAATACAGTCCGGGTTCCGGTCATAGATGCTTTATTACTTTCGAAGGTGTCTATATGGACTGCACTATCTATGTTAATGACAAGCGCACCTTTGAATGGAAATATGGCTATTCATCTTTTTCCTTCGAGATGACAGATTATCTGCATCAGGGTATCAACAATATCTCCGTATTTATAAGGCATCAGAGTCCTAATACCAGATGGTACTCG…
>57_Pseudobutyrivibrio_ruminis_HUN009_PROKKA_00138_Beta_galactosidase_large_subunit_accessory
ATGCTCGAGCGTAGAATTATCATGCTTGTGAGCGTGACAGGCGGATTATGGGGGTTAGTTATGTATTGGAAAGAAATGCTTGGAGCTATTGCTAAGCCTAGTAAAGATTCAAAGACATATGAGTTGAGCACGGATTACAAGTTTGAGGGCTTGTTAGAATATCCACGTCCTCAGCTTCAGCGAAAATCTTATATTAACTTAAATGGTCAGTGGGACTATCGAATAATAAACGGAAAGGGACAGGTATGCAGTTCAGGCAGTATACTTGTTCCTTTTTCACCAGAAACTAAGCTTTCTGGTACAGATATGCACATGCTTCTTCCAGAGGAAACACTGGAATATACAAAGGTATTTGAAATAGACAAGGTGAAAAGGTCTAAGCATTTGCTACTTCATTTC…
>57_Pseudobutyrivibrio_ruminis_HUN009_PROKKA_00671_Beta_galactosidase_accessory
ATGAACGAATTCAATTATGAAATTGTAAAAGACCCAAGAGTTTTTCAACAAAATAGATTAGATGCTCACTCAGACCACGAATTTTATGACAGCGAAGCTTATGCATACGGTGAAAAATCTAATTTCAAGTACTCTTTAAATGGCACTTGGAAATTCGAATTTGCCAAGAATTATGAGTGTTGCGACAAGAACTTCTATGAGGACGGCAGAGATTGCAAGGGATGGGACGATATTAAAGTCCCAGCCCATATCCAACTGGAAGGCTACGATAAAATCATGTACGTGAACACTCAGTATCCATGGGATGGTCACGAGGCCGTAGAGCCTGGCGAAATACCAACGGAGGAGAATCCAGTTGGTAATTACGTCAAGTATTTTACAGTTCCAGAATTCATGAAA…
>57_Pseudobutyrivibrio_ruminis_HUN009_PROKKA_02206_Beta_galactosidase_accessory
ATGGCACAAAGAGTATATTTAGACAGAAAGTGGAGATTTAATGAAAAATTTGAAGAGGAAATGATAAGTCAGCCTATGAAGGAAAGCACACTTATCAATATTCCTCACACTGTCAAAGAGACACCTTTTTCATATTTTGATGAGGGTATCTACCAGATGGTTTCAGCTTACCAAAAGAGTATTTTTGCTCCTGCGCAGTGGGCTGACAAACTTCTTATTCTTACATTTGAAGCAGTTGGACACTGCTGTGATGTCTATATTAATGGTCGTCATATGAAGCATCATGAGTGCGGCTATACAGCATTTTCAATCGATGTATCAGATGTTCTTAATTATGGTGAAGAGAACCTTATCACTGTAAAGGTTGATTCCAGAGAAAGTCTTAACCAGCCTCCATTT…
>28_Butyrivibrio_sp_INlla14_PROKKA_00619_Exo_beta_D_glucosaminidase_accessory
ATGATCACAAGAAATCTACATGATAATTGGACTATGCGCAGAATGGATCAGGACACTTGGTATAAGGCGGTGGTTCCTGGAACTGTTTATACGGATCTTATGAACAATGGCCTTATGGAAGATCCCTATTATAGAGATAATGAAGACAAGGCCCTTGCACTTATGGAATACGACTATGAGTATAAGATGAGCTTTACCCTTGAGGAAGCAGATGAACTCTTTTTATGCAGCCAGGTGCTTCTTCGTTTTGAGATGCTTGATACGATAGCAGACGTCTATTTTAACGGCGTCTTATTAGGAAACCCATGCAATATGCATAGAACATACGAATATGCCGTAAAAGAGCTTTTAAAGGCTGAAAATGACCTTAGGATTGTATTCCATTCTCCTAACAAATTT…
>28_Butyrivibrio_sp_INlla14_PROKKA_01407_Beta_galactosidase_accessory
ATGAAAATAGATTTGAGCGGGGCTTGGAGAATTGAACTTTCTGATGGAATGATCAAAGAGGACGGTTTTCTTCCCGGGACTTTAGATGAGAATAGGATGGGGAACCCTGACAAGATAGCAGGAGCCTGGCATCCTGACATGGAGAACAGGGAAACTGAAATTGATAAGCTTCTTTCTGCTGATTCCAGAATTGCCACAAGACTTACAAGAAATTATACCTATGAAGGGGCAGCAAAGTTTACACGCGTCTTCCATGGAGAGATAAAAAAGAATAAGAGATATTTTCTTTTTGCTGAGAGGGCAAGGACCATGTCTCTTAAAATAGATGGGAAAAGTGCCCCAGTAGTTGAGTCCTGGGAGGGAGGCCATTCTTATTATGAGGGCCTTTCAACTCCATGC…
>28_Butyrivibrio_sp_INlla14_PROKKA_01672_Beta_galactosidase_BoGH2A_accessory
ATGAAGAAACTATTTACCAGCGGATGGAAGTTTTGGGAATCAGAATATGGAGTAAGTTACGAGGAGGCTATGAGCCATGTTTCAGAATTTGAAGATGTGGTAATTCCCCATGACTATATGATAACTGATCCTAAGAACCTTTATAGGGACAGTACAGGATGGTACAAAAAGAGCTTTGAGCTAACAGAGAAGGATCTGTCAAAAGAACTTTTTCTTATCTTTGACGGGATCTATATGGATAGCCTTGTCTATATAAACGGCCACATCGCTGGTGAGTGGAAGTATGGATACTCACAGTTTATCCTTGGAATATCGGAGTTTGTAAGGACAGGACTTAATGAAATAGTTGTGGCCGCAAGATGCAAATTCCCAAATACAAGGTGGTATTCAGGAGCGGGA…
>28_Butyrivibrio_sp_INlla14_PROKKA_01701_Beta_galactosidase_accessory
ATGGACTTGATTGATGCGATCCGTGCTATCGATAAGCCACATGAGGACGATGTCCTGAATAGATTATATACACCTTGGGGTGAAAACCTTGACAAAGACAACGTACTCAAAGAGTATCCTCGCCCACAGTTTCAAAGAAACAGCTATATCAATCTGAACGGTGATTGGGAATACTGTATTGTTCCAGAGGAACAGGGCTCATCTATTCCTGAAAAAATGGATGGTCACATTTTAGTACCATTTTCTCCAGAGGCAATGCTATCAGGCGTCGAAAGGCGACTTGAGCCATACCAGTATCTCTGGTACAAAAAGGTACTTCCAGTCCTAAAGAGAACCCACCATAATTCCCGTTTTCTTTTGCATTTTGGAGCAGTAGATCAGTTTGCTGATATCTATGTT…
>28_Butyrivibrio_sp_INlla14_PROKKA_02461_Beta_galactosidase_accessory
ATGAAGGAATTTGAGTACAAAAAGATTGCTGATCCTGAATTTTTTAAGGATAATGTACTTCCAGCGCATGGCGATTTTGTGAGCTTTGCCACTGAGGACGAGCTTTCAGAGGGGGACACATCCCTTAGAATATCTTTAAATGGATTATGGAAATTCCACTATGCCAAGAATTACAGAGCAGTAGTTCCTGGATTTGAAAAAGAGGAATATGACTGCGATTTTTGGGATGACATCCGTGTTCCAGCACATATGCAGATGGAAGGCTATGATATCCCGGCATATATCAACGTTCAGTATCCATGGGATGGTCACGAGAAAATAGAGCTTGGCCAGGTTCCGGAGGAGTTTAATCCAGTAGGAAGTTATGTTAAGTATTTTAATCTTCCTGCCAACTGGTAT…
>28_Butyrivibrio_sp_INlla14_PROKKA_02624_Beta_galactosidase_BoGH2A_accessory
ATGAAAAAAGAATGTATTGATGAAAAATGGACCTTCCGCAGAGGTTTTGTAGACTCTCTTGGAAGTCTAAAAGAAGATCCGGGGATAATTGTTGATCTTCCACACGATGGTATGATTGGAACACAGGTAAGACCTGATGCTCCAGCAAGGTCAGATAGCGGGTATTTTGTAGGAAATCTTACAAATTACACTAAATACGTGATGATTCCAAGGGAATGGGAGAATGAATGCGTTGGCTTATATTTCGATGGTGCTATGATGAATGTCACTGTTGAAATAAATGGCTGCAAGGTAGGAAGTCAGCACTATGGCTATGCGCCCTTTTATGTGGATCTGACAGACTATGTGACTTTTGGAAAAGAGAACAGGATAACTATAAACTGTAATACCAGCATGTAT…
>28_Butyrivibrio_sp_INlla14_PROKKA_02654_Beta_galactosidase_BoGH2A_accessory
ATGCAAGAACTTATAAACTTTAATACAAACTGGAAATTTCATTTTGGAGATATTGTATCTGTAAGAAATAGATGGGCTTTGGCCAAGTCTGGCTCTTTTAACCAGGGGCCTGAGAGCAAGAGCTATGATGATAGTAGTTGGAGAGAAGTGACACTTCCTCACGATTTTGTGTTCGAAACAAAGCCCTATGCTTATGCTGAAAAGGAGTTTGACAAGGACAATACTATTCCTGCAATGGAGGATGTGAACAATATACATACAACATCAGGCTCCTTTGATAAGAATGTAGGCTGGTACAGGAAGCACTTCTTTGTCCCAGAGGAATACCTTGGCAAGAAACTTTATCTTATTTTTGATGGAATTTACAGAGATTCATATTTCTATCTTAATGAGTTTTTT…
>29_Butyrivibrio_sp_INlla16_PROKKA_01045_Beta_galactosidase_BoGH2A_accessory
ATGGATACTGTTAAAAAGATTATTACGGGCGGATGGAAATTTCATTACGGAGAGTGCGAAGAAGCGTGGTACAAGGGCTTTGACGACAGCTCATGGGAAGAGATAACCGTGCCGCACGACTTTGCCGTTACGGGTCCGTTTTCTGAAGAATACTCAAGCGGAACGGGATATCTTAGAGGCGGTATCGCGTGGTACAGGCTTTCTGTGAAGATCCCCGAAGAATGTAAGGGAAAGCGCATCACGCTTGTTTTTGACGGTATTTATAAGAACAGTTATGTTTGGGTGAACAGTTATTTTATGGGCAAAAGACCCTATGGCTACTCGGAGATCAGCTATGATATCTCGGACAGGGCTTCGTTTGGGGATGAACCGACAGTTATTTGCGTGAAGGTCGTTCAT…
>29_Butyrivibrio_sp_INlla16_PROKKA_02536_Beta_galactosidase_accessory
ATGAAGGATTTCGACTTTGGTATGGTAAAAGACCCGAAGATATTTAAGACCGGAGTTTTGCCGGCGCATTCGGATCATACCGCATATGCGTCAACAGATGAACTGGAAGAGGGCGCCAGCTCGCTTGTAGTGTCTTTAAACGGCACATGGAAATTCCATTATGCCAAGGAGTATAGCTGCGCCATACCGGGGTTTGAAAAAGATAATTATGACTGCAATTCATGGGATGACATTAAAGTGCCATCCCATATGCAGCTTGAGGGATATGATATCCCTGCATATATCAATTATCAGTATCCGTGGGATGGAAAAGAGAATATTGAGTTGGGAGAGATTCCCACTAAATTCAATCCCGTCGGAAGTTATGTAAAATACTTTACTTTGCCGCTTCTATGGAAA…
>29_Butyrivibrio_sp_INlla16_PROKKA_03027_Evolved_beta_galactosidase_subunit_alpha_accessory
ATGGACTTAATTGATGCAATAAAGACAATCGACAAGCCACACGAGGACGACGTGTTAAATCGTCTCTACACTACATGGGGTGAGAATCTCGACCCCGAGCATGTTCTTACAGAGTACCCAAGACCTCAATTTGTTCGCGACAGCTATGTTAACCTCAACGGTTATTGGGACTATAGCATGGTAAAAGAGTCTTCGTCGGACGACATACCCGAAATCTCCGACGGCAAGATACTTGTCCCCTTTTCACCGGAAGCCATTCTCTCAGGCGTTGAAAAACAATTAAAGCCCGATGAGATTCTTTGGTACAAACGCTCACTTCCAAAACTCCCCAAAACTTATGATAATTCAAGATATCTCCTTCACTTCGGAGCAGTCGATCAATTTGCCGACGTCTATGTA…
>30_Butyrivibrio_sp_INlla18_PROKKA_00140_Beta_galactosidase_accessory
GTGAGAAGAGTAATTGATTTTAATATGGATTGGCAATTTCATAAGGGGGATATTTCGCCAGAAGATATAAAAAATGCTAAATGGGATGAAATCAAAATTCCTCATACATGGAATAACCTGGACGGACAGGATGGCGGAAATGACTATTATCAGGGTAAGAGCTGGTACAGAAAGAACTTGGGAAAAGAGCTTATTCCTTCAGGTTTTGATAAGGATGTATATATCAGGTTTGGTGCCGCAAGTAAGAGGGCAGAAGTTTACCTTAACGGCGAGATGGTTGGATGTCATGATGGAGGATTTGCTTCATTTACAATAAGATTGACAGACAAGTTGACGTACGTTAATGATGAGATTTTGGTAATGGTGGATAACAGCAGGGATTTGCCAATTTATCCAATG…
>30_Butyrivibrio_sp_INlla18_PROKKA_00509_Beta_galactosidase_accessory
ATGGGAAGCTTTAACTATGAGAATGTAAAGAACCCCGAATTTTTTAAGGAAGGAGTGCTTCCAGCTCATTCAGATCATAGAGCATATGGCTCAGATGATGAATTAACAGAGGGCGTAAGTTCGCTTGAACTTTCACTTAATGGACTTTGGAAATTTCACTATGCCAGAAATTATGGCTCTGTGATTCCTGGCTTTGAAAAAGAAGATTATAACTGCAATATTTGGGATGATATTCATGTGCCAGCTCACATTCAGATGGAAGGCTATGATATTCCAGCATATATCAATACTCAGTATCCATGGGATGGACACGAGGATATCTGGCTTGGCGAGGTTCCTGAGAAGTTCAATCCAGTGGCAAGCTATGTTAAGTACTTTGAGCTTCCTGTTAATTGGGAG…
>30_Butyrivibrio_sp_INlla18_PROKKA_00916_Beta_galactosidase_BoGH2A_accessory
ATGGAAAAAGTATGTATTGATGAAAAATGGACATTTAGAAGGAATTTCGTTGATTCCCTGGGGATGCTGGACGAAGATCCAGGGGAGGTAGTCAATCTTCCGCATGATGGAATGATCGGCACCAAAGTCTCACCTGATGCACCTGCAAGGTCAGATAGTGGTTATTTTGTAGGAGGCCTTTCTAATTACACAAAGATGGTTTTTATTCCTGAAGACTGGAAGGATGAATGCGTTGGACTGATGATTGATGGCGCCATGATGAATGTGTCCATAGATGTAAATGGGTGTAAGGTAGGCAGTCAGCATTATGGTTATGCACCATTCTATGTAGACCTTACTGATTATGTGACCTTCGGAAAAGAAAACAGGATAACAATTAACTGTAATACCACAATGTAT…
>30_Butyrivibrio_sp_INlla18_PROKKA_01394_Beta_galactosidase_large_subunit_accessory
ATGGACTTAATTGATGCAATCAAAGCAATCGATAAGCCGCACGAAGACGATGTCCTTAATCGCCTTTACACCCCTTGGGGTGAAAAAATCGATCCAGATAATCTTTTAAAGGAGTATCCTAGACCTCAGTTTGTAAGAGATAGCTATATCAATCTCAATGGCTACTGGGATTATTCTTTTACCCCCGACTCAGTGGAGGAGATTCCATCAGAGTTTGAGGGTATAATACTTGTGCCTTTTTCTCCTGAGTCAATGCTCTCAGGCGTAGAAAGACGTCTTGAGCCAGATCAGCTTCTTTGGTACAAAAAAGCTCTCCCAACGATAGCAAAAAAATCTCCAAACTCAAGGATCCTCCTTCACTTTGGAGCAGTGGATCAGTTTGCAGACATATACATAAAC…
>30_Butyrivibrio_sp_INlla18_PROKKA_02006_Beta_galactosidase_BoGH2A_accessory
ATGCAGGAACTAAAGAGTTTTAACGATGGTTGGAAGTTTCACTTTGGAGATATAGATACTATCAGAAATAGATGGGGATGGGCTAAATCAGGCTCTTTTAACCAGGGACCTGAGAGTAAAAGCTACGATGACTCAGACTGGAAAGAGGTTACCCTTCCTCATGATTTTGTGTTTGAAACAAAAGTATATGATTATTCTGAAAAGGAATTTGGCGAAGATAATACGATTCCTGCTATGGAGGATGTTAATAACGCCCATACCACTGCAGGTTCTTTTGATAAAAATGTTGGCTGGTACAGAAAGCATTTCTTTATCCCAAAGGATTATGAGGGAAAAAAGGTATATCTTATCTTTGACGGAATTTATAGAGATTCCTGGATTTACTTAAATGAATTTTTT…
>30_Butyrivibrio_sp_INlla18_PROKKA_02596_Beta_galactosidase_BoGH2A_accessory
ATGGATACTAAACGAATTACACTCACTAATAACTGGAAATTCCACTATGGGGAATGCGAGGATGCTTGGTACAAGGGCTATGATGATAGCAGTTGGGAGGATGTTACTATTCCTCATGACTTTTCAGTGTCAGCACCATTTTCTAAGGAATACTCCAGTGGTACGGGATACCTGCGCGGGGGAATAGCCTGGTATAGACTATTTGTACGTATTCCAGAAGAGTACCGTGACAAGAGACTTACTCTTGTTTTTGATGGAATTTACAAGAATAGCATGGTGTGGGTCAACAGCTATTACATGGGCAAAAGACCTTACGGCTATTCAGAGATATCCTATGACATTTCTCAGCAGGCAAGTTTTGGCGATGAGCTTACTGAGATTAGTGTCAAGGTTATCCAC…
>30_Butyrivibrio_sp_INlla18_PROKKA_02839_Beta_galactosidase_accessory
ATGAAGGTTGATATTTCAGGGGAATACAAGGTCTGTTTGGATGGAGAATGTGGAAAAGAGCTTGTGGCACAGCTTCCAGGATCTCTTGATGAAAATAAGATTGGATTAGTTGATGATATTCTGATAACTGATCAGGGTAAAGGTCAAAAGAAGGCTAAGGGGCCTATAGCCACAAGGCTTACAAGGAAATTTTCATATTACGGAAAGGCTTATTATAAGCGTGATCTAAGTGAGGCTTTATCTGGCTTTGAGGATGAGCTTAATAAGCGTTTGTTTATCAAGGTTGAGCGCTCAAGAAGTCTTTTCCTAAAGGTTGATGACAGGGAAGTTAAGGCCCTTAGAGGAAGTCTTTCTACGCCTTATCTATTTGAAGTCACAGGTCTTTTGAAAAAAGACTCT…
>31_Butyrivibrio_sp_INlla21_PROKKA_01045_Beta_galactosidase_BoGH2A_accessory
ATGGATACTGTTAAAAAGATTATTACGGGCGGATGGAAATTTCATTACGGAGAGTGCGAAGAAGCGTGGTACAAGGGCTTTGACGACAGCTCATGGGAAGAGATAACCGTGCCGCACGACTTTGCCGTTACGGGTCCGTTTTCTGAAGAATACTCAAGCGGAACGGGATATCTTAGAGGCGGTATCGCGTGGTACAGGCTTTCTGTGAAGATCCCCGAAGAATGTAAGGGAAAGCGCATCACGCTTGTTTTTGACGGTATTTATAAGAACAGTTATGTTTGGGTGAACAGTTATTTTATGGGCAAAAGACCCTATGGCTACTCGGAGATCAGCTATGATATCTCGGACAGGGCTTCGTTTGGGGATGAACCGACAGTTATTTGCGTGAAGGTCGTTCAT…
>31_Butyrivibrio_sp_INlla21_PROKKA_02536_Beta_galactosidase_accessory
ATGAAGGATTTCGACTTTGGTATGGTAAAAGACCCGAAGATATTTAAGACCGGAGTTTTGCCGGCGCATTCGGATCATACCGCATATGCGTCAACAGATGAACTGGAAGAGGGCGCCAGCTCGCTTGTAGTGTCTTTAAACGGCACATGGAAATTCCATTATGCCAAGGAGTATAGCTGCGCCATACCGGGGTTTGAAAAAGATAATTATGACTGCAATTCATGGGATGACATTAAAGTGCCATCCCATATGCAGCTTGAGGGATATGATATCCCTGCATATATCAATTATCAGTATCCGTGGGATGGAAAAGAGAATATTGAGTTGGGAGAGATTCCCACTAAATTCAATCCCGTCGGAAGTTATGTAAAATACTTTACTTTGCCGCTTCTATGGAAA…
>31_Butyrivibrio_sp_INlla21_PROKKA_03027_Evolved_beta_galactosidase_subunit_alpha_accessory
ATGGACTTAATTGATGCAATAAAGACAATCGACAAGCCACACGAGGACGACGTGTTAAATCGTCTCTACACTACATGGGGTGAGAATCTCGACCCCGAGCATGTTCTTACAGAGTACCCAAGACCTCAATTTGTTCGCGACAGCTATGTTAACCTCAACGGTTATTGGGACTATAGCATGGTAAAAGAGTCTTCGTCGGACGACATACCCGAAATCTCCGACGGCAAGATACTTGTCCCCTTTTCACCGGAAGCCATTCTCTCAGGCGTTGAAAAACAATTAAAGCCCGATGAGATTCTTTGGTACAAACGCTCACTTCCAAAACTCCCCAAAACTTATGATAATTCAAGATATCTCCTTCACTTCGGAGCAGTCGATCAATTTGCCGACGTCTATGTA…
>72_Butyrivibrio_hungatei_DSM_14810_PROKKA_00192_Beta_galactosidase_BoGH2A_accessory
ATGCAGGAACTTAAGAGTTTTAACGATGGTTGGAAGTTTCACTTTGGAGATATAGATACTATCAGAAATAGATGGGGATGGGCTAAATCAGGATCTTTTAACCAGGGACCTGAGAGTAAAGCATATGATGATTCAGGCTGGAAGGATGTTACACTTCCTCACGACTTTGTGTTTGAAACAAAGGTCTATGATTATTCTGAAAAAGAATTTGGAAAAGATAATACGATACCTGCTATGGAGGATGTAAATAATGCCCATACTACAGCGGGATCTTTTGATAAAAATGTTGGATGGTATAGAAAGCATTTCTTTATCCCTGAGGAATATGAGGGAAAGAAGATATACCTTATCTTTGATGGCATCTATAGAGATTCCTGGATATATTTAAATGAATTTTTT…
>72_Butyrivibrio_hungatei_DSM_14810_PROKKA_00866_Beta_galactosidase_BoGH2A_accessory
ATGGATACAAAACGAATTACACTCACTAATAACTGGAAATTCCACTATGGGGAATGCGAGGATGCATGGTACAAGGGCTATGATGACAGTAGCTGGGAGGATGTTACTATTCCTCATGACTTTTCAGTGTCGGCACCATTTTCTAAGGAATACTCCAGTGGTACGGGATACCTGCGCGGGGGAATAGCCTGGTATAGACTATTTGTACGTATTCCGGAAGAGTACCGTGACAAGAGACTTACTCTTGTTTTTGATGGAATTTACAAGAATAGCATGGTGTGGGTCAACAGTTATTACATGGGTAAAAGACCTTACGGCTATTCAGAGATTTCCTATGACATTTCTCAGCAGGCAAGCTTTGGCGATGAGCTTACTGAGATAAGTGTCAAGGTTATCCAC…
>72_Butyrivibrio_hungatei_DSM_14810_PROKKA_01253_Beta_galactosidase_accessory
ATGAAGGTTGATATTTCAGGTGAATACAAGATTTATTTAGATTCAGATTATGAAAAAGAGTTTGTAGCAAAGCTTCCAGGATCTCTTGATGAAAATAAGATCGGCTTAGTGGATGATATTCTGATAACTGAGCAGGGTAAAGGTCAGAAGAAGGCTGAAGGACCGATAGCTACCAGACTTACTCGTAAGTTTTCATATTATGGAAAGGCTTATTATAAGCGTGAGCTAAGTGATGTTTTATCTGGCTTTGAAAAAGAACTAAGTAAGCGCTTGTTTATTAAGGTTGAGCGCTCCAGAAACCTTTTCTTAAAGGTTGATGACAGGGAGGTTAAGGCTCTTAGAGGAAGCCTTTCTACTCATTATTTATTTGAAGTTACCGGGCTTTTGAAGAAAGACTCT…
>72_Butyrivibrio_hungatei_DSM_14810_PROKKA_01418_Beta_galactosidase_BoGH2A_accessory
ATGGAAAAAATATGTATTGATGAAAAATGGACATTTAGAAGGAATTTCGTTGATTCCCTGGGGATGCTGGACGAAGATCCAGGGGAAGTAGTCAATCTTCCGCATGATGGAATGATAGGCACCAAAGTCTCACCTGATGCACCTGCAAGGTCAGATAGTGGTTATTTTGTAGGAGGCCTTTCTAATTACACAAAGATGGTTTTTATTCCTGAAGACTGGAAGGATGAATGCGTTGGACTGATGATTGATGGCGCCATGATGAATGTGTCCATAGATGTAAATGGGTGTAAGGTAGGCAGTCAGCATTATGGTTATGCACCATTCTATGTAGACCTTACTGATTATGTGGCCTTCGGAAAAGAAAACAGGATAACAATTAACTGTAATACCACAATGTAT…
>72_Butyrivibrio_hungatei_DSM_14810_PROKKA_01714_Beta_galactosidase_accessory
ATGGACTTAATTGATGCAATCAAAGCAATCGATAAGCCGCACGAAGACGATGTCCTTAATCGCCTTTACACCCCTTGGGGCGAAAATATTGATCCGGATAACCTTTTAAAGGAGTATCCAAGACCTCAGTTTGTAAGAGACAGCTATATCAATCTCAACGGCTACTGGGATTATTCTTTTACCCCTGACTCAGTGGATGAAATTCCATCAGAGTTTGAGGGCATAATACTTGTGCCTTTTTCTCCTGAGGCAATGCTCTCAGGCGTAGAAAGACGTCTTGAGCCGGACCAGTTTCTCTGGTACAAAAGAGCTCTCCCAACAATAAAAAAGAAATCTCCAAGCTCAAGGATACTCCTGCACTTTGGTGCAGTGGATCAGTTTGCAGACATATATATAAAC…
>72_Butyrivibrio_hungatei_DSM_14810_PROKKA_02496_Beta_galactosidase_accessory
ATGGGAAGCTTTAACTATCAAAATGTAAAGAACCCCGAATTTTTCAAGGAAGGAGTGCTACCAGCTCATTCAGATCATAGAGCATATGGTTCAGATGATGAATTAACAGAGGGCGTAAGCTCACTTGAACTTTCACTTAATGGACTTTGGAAATTTCACTATGCCAGAAATTATGGCTCAGTAATTCCTGGCTTTGAAAAGGAAGATTATAACTGCAATATCTGGGATGATATTCATGTGCCAGCTCACATTCAGATGGAAGGTTATGATATTCCAGCATATATCAACACTCAGTATCCATGGGATGGACACGAGGACATCTGGCTTGGCGAGGTTCCTGAGAAGTTCAATCCAGTGGCAAGCTATGTTAAGTATTTTGAACTTCCTGCCAATTGGGAG…
>66_Pseudobutyrivibrio_spp_JW11_PROKKA_00278_Beta_galactosidase_large_subunit_accessory
ATGTATTGGAAAGAAATGCTTGGAGCTATTGCTAAGCCTAATAAGGATGGAAAGACTTATGAGCTTTCAACAGACTATAAGTTTGAAGGCTTGTTAGAGTATCCACGTCCTCAGCTTCAGCGCAAATCTTATATTAATTTAAATGGTCAGTGGGACTATCGAATTATAAATGGTAAGGGACAAGTATGCAGTTCGGGCAGTATACTTGTCCCTTTTTCACCAGAAACTAAGCTTTCTGGTACAGATATGCACATCCTTCTTCCAGAGGAAACATTGGAATACACAAAGGTGTTTGAGATAGATAAGGTGAAAAGATCAAAGCATTTGTTACTTCACTTTGGAGCTGTTGATCAGGTGGCCCATGTGTCTTTAAATGGTATTAATTTAGGCTCTCATGAA…
>66_Pseudobutyrivibrio_spp_JW11_PROKKA_01851_Beta_galactosidase_accessory
ATGGCACAAAGAGTTTATTTAGACAGAAAGTGGAGATTTAATGAAAAATTTGATGAGGAAATGATAAGCCTGCCTATGAAGGAAAGCACGCTTATCAATATTCCTCATACTGTAAAAGAGACACCTTTTTCATATTTTGATGAAGGTATCTATCAAATGGTTTCAGCTTACCAAAAGAGCATTTTTGCTCCTGCTCAGTGGGCTGACAAACTTCTTATTCTTACATTTGAAGCAGTTGGACATTGCTGTGACGTCTATATCAATGGTCGTCATATGAAGCATCATGAGTGTGGCTATACAGCATTTTCAATTGATGTATCAGATGTTCTTAATTTTGGCGAAGAGAACCTTATCACAGTAAAGGTTGATTCCAGAGAAAGTCTTAACCAGCCTCCATTT…
>66_Pseudobutyrivibrio_spp_JW11_PROKKA_02362_Beta_galactosidase_accessory
ATGAATGAATTCAATTATGAAATTGTAAAAGACCCAAGAGTTTTTCAACAGAATAGATTAGATGCTCACTCAGACCACGAATTTTATGACAGCGAAGCATATGCATACGGTGAAAAATCTAATTTCAAGTACTCTTTAAATGGCACTTGGAAATTTGAATTTGCCAAGAATTATGAGTGTTGCGACAAGAACTTCTATGAGGATGGAAGAGATTGTAAGGGATGGAACGATATTAAAGTCCCAGCCCATATCCAATTAGAAGGCTACGATAAAATCATGTACGTGAACACTCAGTATCCATGGGATGGTCACGAGGCCGTAGAGCCTGGCGAAATACCAACAGAGGAGAATCCAGTTGGTAATTACGTCAAGTATTTTACAGTTCCAGAATTCATGAAA…
>32_Butyrivibrio_sp_LB2008_PROKKA_01108_Exo_beta_D_glucosaminidase_accessory
ATGGAAAAATTTGCAATAAATAACTGGATACTGAAAAGGGTATCCGATGGCAGTAAGTACAGGACAGAGGTTCCGGGGAGCGTTCTCTATACACTTCAGAATAACGGAGTAATTCCGAATCCGTTTGTGGCAGACAATGAGAAATTTGCCCTGAAAATGATGGAAGAGGATTATGAATACGAAGCTAAGTTCGATGCCGGTCATGCTCTCATGTCATCTTTGAAAAAAGAGCTTGTATTCGAAGGAATCGATACCGTTGGGGAGGTGTATCTAAACGGAAGCAAAATCCTATGTGCCTGCAACATGCACAGGACATACAGGATTGATATCACAGATTTATTAAAGGAAAAAGACAATGAATTAAAGGTCTGCATCCACTCACCTCTTAAATATATAAAG…
>32_Butyrivibrio_sp_LB2008_PROKKA_02520_Beta_galactosidase_accessory
ATGGACTTAATTGACGCAATAAAAGCAATCGACAAGCCTCACGAGGACGATGTGCTTAACAGACTTTACACTACATGGGGAGAAAACCTCGACAAAGACAACGTTCTTCCCGAATATCCAAGGCCCCGCTTTGTAAGGGACGATTTTTTAAATTTAAACGGTATCTGGGAATACAAGATTGTCAGTGACATATCCGCAAACGTACTTCCCGCAGATACAGACGGCGAGATTCTCGTACCTTTTTCACCCGAGAGTTTTTTATCAGGTGTTGAAAAAAGACTTCTTCCCGACCAGGTTCTCTGGTACAAAAAGGTACTTCCACCACTTAAAAGGAAATATCAGAACTCCAGATTTCTCCTGCATTTCGGAGCGGTCGATCAATTTGCCGAAGTGTATATA…
>32_Butyrivibrio_sp_LB2008_PROKKA_02801_Beta_galactosidase_BoGH2A_accessory
ATGAAGAGACTCTTTAACGATGGCTGGAAGTTTTGGAAGTCTGAATATGGCACCGGTTACGAGACTGCTGTAAAGAGTGCAGATAAGTTTACAAGCGTTGAGATTCCGCATGATTGGATGATCGAGGATCCTCATAATCTGTATGGTACAAATACCGGATGGTACAGCAACAGGTTTGAAGTAGTAAATCCTGATAAAAAGACATTTTTAATATTTGACGGTATCTACATGGACAGCATCGTGTACATAAACGGACAGGAAGCCGGAGAGTGGAAGAACGGGTATACGCAGTTTGTGCTTGATGTCTCCGATTATGTGAAAAAAGGCGAGAATGATATATATGTCGGTGTAAGATGCAGATATCCAAGTTCAAGATGGTACTCGGGCGCCGGAATTTAC…
>406_Pseudobutyrivibrio_sp_LB2011_PROKKA_00920_Beta_galactosidase_BoGH2A_accessory
ATGAATAAAAAATTATGGAATGATAATTGGTTATTTTGGAATAGTAAAGATGCATTTGCATTAGTTTGGGATATACCAGAGATGGCTAGAAAAATACAGTTGCCTCATGATGCTATGTTGGAAAATGAAGCCCACGAGGATTCTCTGAACGGTGGAAATACAGGGTTTTATGATGGTGGTTCATATACTTATGTGAAAATGTATGAATCAAAACCTGGGGATAGACAAAGAAACATTATGCTCAGATTTGATGGAGTATATATGAATACATTTGTATATGTAAATGGCCAGCTTGCAGCTAATCGTCCTTACGGATATTCTCAGTTTTACGTACCTATTTCTCACTTGCTTAAGGAAGAAGGAGAAAACGAAATCCGTGTTCAGGTTAGAAATGGTGCT…
>406_Pseudobutyrivibrio_sp_LB2011_PROKKA_01054_Beta_galactosidase_large_subunit_accessory
ATGTATTGGAAAGAAATGCTTGGAGCTATTGCTAAGCCTAATAAGGATGGAAAGACTTATGAGCTTTCAACAGACTATAAGTTTGAAGGCTTGTTAGAGTATCCACGTCCTCAGCTTCAGCGCAAATCTTATATTAATTTAAATGGTCAGTGGGACTATCGAATTATAAATGGTAAGGGACAAGTATGCAGTTCGGGCAGTATACTTGTCCCTTTTTCACCAGAAACTAAGCTTTCTGGTACGGATATGCACATCCTTCTTCCAGAGGAAACATTGGAATACACAAAGGTATTTGAGATAGATAAGGTGAAAAGATCAAAGCATTTGTTACTTCACTTTGGAGCGGTAGATCAGGTGGCTCATGTGTCTTTAAATGGCATTAATTTAGGCTCCCATGAA…
>406_Pseudobutyrivibrio_sp_LB2011_PROKKA_01923_Beta_galactosidase_accessory
ATGAATGAATTCAATTATGAAATTGTAAAAGACCCAAGAGTTTTTCAACAAAATAGATTAGATGCTCACTCAGACCACGAGTATTACGACAGCGAAGCATATGCATACGGTGAAAAATCTAATTTCAAGTACTCTTTAAATGGCACTTGGAAATTTGAATTTGCCAAGAATTATGAGTGTTGCGACAAGAACTTCTATGAGGATGGAAGAGATTGTAAGGGATGGGACGATATTAAAGTCCCAGCCCATATACAATTAGAAGGATACGATAAAATCATGTACGTGAACACTCAGTATCCATGGGATGGTCACGAGGCCGTAGAGCCTGGCGAAATACCAACAGAGGAGAATCCAGTTGGTAATTACGTCAAGTATTTTACAGTTCCAGAATTCATGAAA…
>406_Pseudobutyrivibrio_sp_LB2011_PROKKA_02123_Beta_galactosidase_accessory
ATGGCACAAAGAGTTTATTTAGACAGAAAGTGGAGATTTAATGAAAAATTTGATGAGGAAATGATAAGCCAGCCTATGAAGGAAAGCACGCTTATCAATATTCCTCATACTGTTAAAGAGACACCTTTTTCATATTTTGATGAAGGTATTTATCAAATGGTTTCAGCTTACCAAAAGAGCATTTTTGCTCCTGCTCAGTGGGCTGACAAACTTCTTATTCTTACATTTGAAGCAGTTGGACATTGCTGTGACGTCTATATCAATGGTCGTCATATGAAGCATCATGAGTGCGGCTATACAGCATTTTCAATTGATGTATCAGATGTTCTTAATTTTGGCGAAGAGAACCTTATCACAGTAAAGGTTGATTCCAGAGAAAGTCTTAACCAGCCTCCATTT…
>33_Butyrivibrio_sp_LC3010_PROKKA_00156_Beta_galactosidase_accessory
ATGGACTTAATTGACGCAATCAAAGCTATCGATAAAACACACGAAGATGATGTTCTCCACAAACTTACCACTGTCTGGGGAGATTCACTTGATAAAGACAACGTACTTAAGGAATATCCCCGTCCGCAGTTTGTACGCAATAGCTATATAAACCTCAACGGATCGTGGGAATACGCTTTTACAAAAAGCAATGTTCACCCCAAAAAAATGGATGGTCAGATACTGGTTCCATTCTCCCCGGAAGCCCTTCTTTCAGGTGTTGAACGCCAGTTAAAGCCCGATGAATATCTCTGGTACAAAAAAAATCTGGGTGAAATCGAACTTCCGACTCCTGATTCCAGGATACTTCTGCATTTTGGAGCCTGTGATCAGCGCGCCATCGTTTTCATAAACGGCACG…
>33_Butyrivibrio_sp_LC3010_PROKKA_00575_Beta_galactosidase_accessory
ATGAGAAAAAGAATATACATAAATGATAATTGGAAATTTAAACCTGAATTTGATGATGAAATGATAAAAGCCGATTATCATGATGAAGAAATGGAAAATGTGCGTATTCCGCACACGGTAAAAGAAACACCGTTTAATTATTTTGACGATAAAACCTACCAGATGGTCAGCGGATATAGAAGAGTGTTTAATGCTGATACTTCATGGAAGGATAAAAGTATCATTCTTCATTTCGAAGGTGCAGCTCATGAAGCCTTCGTGTTTATAAATGGAGATTTTGTGTGTAAGCATTCCTGCGGATATACAGGATTTGCAATTGATATTTCGGATAAGCTGTTATTTGACAGACCAAACATTATTGCTGTTAAGCTTGATAGCAGAGAGAGTCTTAACGTACCG…
>33_Butyrivibrio_sp_LC3010_PROKKA_00939_Beta_galactosidase_accessory
ATGAGCGAGTTTAATTATGAAATAGTTAAGAACCCTGAGATTTTTCAGGAAAACAGGCTACCTGCCCATTCTGATCATGTGGCATATAAATCAATGGCAGAGCTTTTGCTAGGTAAAACAAGTTACAGGCTTTGCCTGGACGGGGTATGGCACTTTCATTATTCAAAAAATGTAAAGGATGCACCCGTAGAGTTCTGGAAAAATGAATATGACACATCTGGATGGGACAGGATAAATGTTCCTGCACATATTCAGATGGAGGGCTATGATAAGCCTCAATATGTAAATGTGCAGTATCCCTGGGATGGTTCAGAAGATATACGACCAGGCGAAATTCCAGAAAAATTCAACCCGGTGGCTGACTATGTAAAACTGTTTACACTCCCAAAAGATTTTAAG…
>33_Butyrivibrio_sp_LC3010_PROKKA_01029_Exo_beta_D_glucosaminidase_accessory
ATGAAGAGTACGACTTTTTTAGACAAGAATTGGAAAATGCACAAGGCAGGGGATGCAAAGATGATAAACGCAGTTGTCCCCGGCACCGTCTATACTGACCTTTTAAGAGAAGGTGAGATGGAGGATCCTTTCTGGAAGGATAATGAGGACAAGGCGCTCAAGCTTATGGATGATGACTATGAATATGTCTGCAATTTTAAAAAGCCTGCAGAAGCAGATTCATCGGACAATGTAATTCTTCATTTTGATGGTCTTGATACGCTCACGGATATTTATTTAAACGGAAAAAAACTGGGCAGTACCTATAATATGCACAGAATCTGGGAGTTTGATATAAAGGAAGAGCTTGAGGATGAGAACGAGCTCAGGGTTTATTTCAATTCACCCACAAGATATATA…
>33_Butyrivibrio_sp_LC3010_PROKKA_01543_Beta_glucuronidase_accessory
ATGAATAGCTATATAAAAGATTATCCAAGGCCGCAGCTTGTAAGAAGTGATTGGATTAACTTAAACGGACCCTGGGATTTTGCCTTTGACGATGATAACTGTGGTGAGAAACATGGGTGGACGAAGGGCTTTGATGCCGATTATGAGATAAATGTACCTTTTACCTATGAAACAAAAATGAGCGGAATAGGAATAGAGGAAGCTCACGAGCATGTGTGGTATCACAGAGAGCTTAATCTGACAAAAAAGGAACAGAAGAGATACATCATTCACCTGGAGGGGAGTGATTACAATTCCAGAATCTGGGTGAACGGGAAGTATGCAGGATCCCATAAGGGGGCGTATGAGCGTGCAAGCTTTGATGTCACTGAGCTCTTGAATGATGGAAACAATAATATA…
>33_Butyrivibrio_sp_LC3010_PROKKA_01584_Beta_glucuronidase_accessory
ATGAAGAGTTTATTATATCCAATTACAAATGAATTTAGAAATGAGAAGAAGCTGGATGGCTTATGGCGTTTTTGTTTTGATCCTGACGAGAGAGGAATAAAAGAGGGCTGGAATAATGGGCTTCCCAAGGATGCTATAAATATGCCTGTACCGGCTTCTTTTAATGATTTTTTCACTGATAAAGCATCCAGAGATTATTGTGGTACATTCTGGTATCAGTGCGAGTTTCATATTTCTAATGCAAATTTAGAGCATAGAAATTACATTCGTTTTGGAAGTGTTACCCACAGAGCAGTAGTATATGTAAATGGTATAGAGGTTGGAAGACATGAAGGCGGATTTTTGCCTTTTGTATGTGATATCTCTGATGCAGTAAAGCCTGGTGAAAAAAATGTGCTG…
>33_Butyrivibrio_sp_LC3010_PROKKA_02155_Beta_galactosidase_BoGH2A_accessory
ATGAGAGAGACAAATTGGAATGATAACTGGCTTTTTTGGAATAGTAAGGATGCGTTTGCTCTTGTGTGGGATATTCCGCAAAACGCAAGGAAGATAGACCTTCCCCATGACGCGATGATTGAGACCACGCCTCATGCTGATTCTATAAACGGTGGAAATACGGGATTTTACGACGGAGGTTCATATACCTATGTAAAATTCTACGAGTCAAAACCCGGAGACAGGGAGAGAAATATTTCGCTCCTTTTTGAGGGAATCTACATGAATTCTTTTGTGTATGTCAATGGTCAGCTTGCAGGCAATAGACCTTATGGTTATTCAGAATTTATAGTCCCGATATCGCACCTTCTGAAGGAAGAAGGGGAAAATGAAATCCGCATTCAGGTTAAAAATAGTTCC…
>33_Butyrivibrio_sp_LC3010_PROKKA_02763_Beta_glucuronidase_accessory
ATGAGAACAACAATTCTTTGGAATGATAACTGGATATTTGAAAAAGAGGGCAGGAGCGAGGCAGTAACTCTCCCCCACACATGGAATGCTGTTGACGGACAGACAGGTCCGGATCCGTATTACAGGGGAACCTGCACTTATAAAAAGACATTTGAACGGCCTGTAACAGAGGAAGGCCAGCGGGTGTTTGTGGAATTTCGCGGGGTCAATTCTTCCGCCAAAGTTGTTTTAAACGGCCGTGAACTCATAAATCATGACGGCGGATATTCCTGCTTCAGGGCGGATATTATGCAGGCGCTTTCAGATTCAAACGAGATTGAAGTCTCTGTCTCCAATGAGCCCAATACAAGGGTGTATCCTCAGAAAGCGGACTTTACCTTTTACGGCGGGATATACCGG…
>33_Butyrivibrio_sp_LC3010_PROKKA_03485_Beta_galactosidase_BoGH2A_accessory
ATGGAAAACATATGTATTGATGACAAGTGGATATTCAGAAGAGGATTTGTGGATTCTCTTGGGATGTTAAATGAAGATCCCGGGGTAGAGGTAAATCTCCCTCATGATGGGATGATAGGTACTGAGGTTGAGGCAGCTGCTCCGGCAAAATCTGACAGTGGATATTTCGTCGGAGGACTTACAAATTATACAAAATATGTGGATATACCCAAGGAATGGGAAAATGAAAGTGTCGGTCTTAAGTTCGACGGGGCTATGATGAACGTAACCGTTGATATCAATGGATGCAAGGTAGGAAGCCAGCACTATGGCTATGCACCATTTTATGTTGATTTAACTGATTATGTGACTTTCGGAGAGACAAACAGAATTACGATTAACTGTAATACAAGTATGTAT…
>34_Butyrivibrio_sp_M55_PROKKA_02170_Beta_galactosidase_BoGH2A_accessory
ATGAAGAGACTCTTTAACGAAGGTTGGAAGTTTTGGAAGTCTGAATATGGCACGGGATACGAGACTGCCGTAAAGAGTGCGGATGAGTTTTCGGGTGTCTTGCTTCCACATGATTGGATGATTGAGGATCCTCATAATCTGTATAGCACCAATACCGGGTGGTACTGCAACAAGTTTGAAGTTGCGGATCCGGATAAAAAGACATTTTTTATATTTGACGGTATCTATGTGGACAGCATTGTATATATAAACGGACAGGAAGCCGGAGAGTGGAAGAACGGATACACGCAGTTTGTGCTTGATGTCTCTGATTATGTGAAAAAAGGCGAGAATGATATTTATGTAGGCGTTAGATGCAGGTACCCCAGCTCCAGATGGTACTCGGGCGCCGGCATATAC…
>34_Butyrivibrio_sp_M55_PROKKA_02492_Exo_beta_D_glucosaminidase_accessory
ATGGAAAAATTTGCAATAAATAACTGGATACTGAAAAGAGTATCCGATGGCAGCAGCTACAGGACAGAGGTTCCGGGTAGCGTTCTCTATACATTGCAGGATGACGGAGTGATCCCGGATCCGTTTGTGGCAGACAATGAGAAATTTGCTCTGAAAATGATGGAAGAGGATTTTGAATATGAGGCTAAGTTCGATGTTGATCATGCACTGATGACATATTTGAAAAAAGAGCTTGTATTTGAAGGCATTGATACCATAGGCGAGGTGTATCTAAACGGAAGAAGGATTCTATGTGCCTGCAACATGCACAGGACTTACAGAATTGATATCACAGATTTTTTAAAGGAAAAAGACAATGAATTAAAGGTCTGCATCAGGTCACCGCTTAAATATATAAAG…
>34_Butyrivibrio_sp_M55_PROKKA_02810_Beta_galactosidase_accessory
ATGGACTTAATTGATGCAATAAAAGCAATCGACAAACCTCACGAGGACGATGTGCTTAACAGACTTTATACAGTATGGGGAGAAAACCTTGATAAAGACAATGTTCTTCCCGAATATCCAAGGCCGCGCTTTGTAAGAGACGGCTTTATGAATTTGAACGGTATCTGGGAATACAAGATTGTTCAGGATATATCGGCAAATGTTCTCCCTGCGGACACTGACGGTGAGATTCTCGTACCTTTTTCACCAGAAAGCTTTTTATCAGGTGTGGAAAAAAGACTTCTACCCGATCAGGTTCTTTGGTACAAAAAGGTACTTCCGACACTTAAAAGGAAACATGAAAACTCAAGATTTTTACTGCATTTCGGAGCTGTAGATCAGTTTGCCGAAGTATATATA…
>8_Butyrivibrio_hungatei_MB2003_PROKKA_00214_Beta_galactosidase_accessory
ATGGACTTAATTGATGCAATCAAAGCAATCGATAAGCCGCACGAAGACGATGTCCTTAATCGCCTTTACACCCCTTGGGGCGAAAATATTGATCCGGATAACCTTTTAAAGGAGTATCCAAGACCTCAGTTTGTAAGAGACAGCTATATCAATCTCAACGGCTACTGGGATTATTCTTTTACCCCTGACTCAGTGGATGAAATTCCATCAGAGTTTGAGGGTATAATACTTGTGCCTTTTTCTCCTGAGGCAATGCTCTCAGGCGTAGAAAGACGTCTTGATCCGGACCAGTTTCTCTGGTACAAAAGAGCTCTCCCAACAATAAAAAAGAAATCTCCAAACTCAAGGATACTCCTGCACTTTGGTGCAGTGGATCAGTTTGCAGACATATACATAAAC…
>8_Butyrivibrio_hungatei_MB2003_PROKKA_00860_Beta_galactosidase_BoGH2A_accessory
ATGGATACAAAACGAATTACACTCACTAATAACTGGAAATTCCACTATGGGGAATGCGAGGATGCCTGGTACAAGGGCTATGATGACAGTAGCTGGGAGGATGTTACTATTCCTCATGACTTTTCAGTGTCTGCACCATTTTCTAAGGAATACTCCAGTGGTACGGGATACCTGCGCGGGGGAATAGCTTGGTATAGACTATTTGTACGTATTCCGGAAGAGTACCGTGACAAGAGACTTACTCTTGTTTTTGATGGAATTTACAAGAATAGCATGGTGTGGGTCAACAGTTATTACATGGGTAAAAGACCTTACGGCTATTCAGAGATTTCCTATGACATTTCTCAGCAGGCAAGCTTTGGCGATGAGCTTACTGAGATAAGTGTCAAGGTTATCCAC…
>8_Butyrivibrio_hungatei_MB2003_PROKKA_01165_Beta_galactosidase_accessory
ATGAAGGTTGATATTTCAGGTGAATACAAGGTTTATTTAGATTCAGATCATGAAAAAGAGTTTGTGGCAAAGCTTCCAGGATCTCTTGATGAAAATAAGATCGGCTTAGTGGATAATATTCTGATAACTGAGCAGGGTAAAAGTCAGAAGAAGGCTGAAGGACCGATAGCTACCAGACTTACTCGTAAGTTTTCATATTATGGAAAGGCTTATTATAAGCGTGAGCTAAGTGATGCTTTATCTGGCTTTGAAAAAGAACTAAGTAAGCGCTTGTTTATTAAGGTTGAGCGCTCCAGAAATCTTTTTTTAAAGGTTGATGACAGGGAGGTTAAGGCTCTTAGAGGAAGCCTTTCTACTCATTATTTATTTGAAGTTACCGGGCTTTTGAAGAAAGACTCT…
>8_Butyrivibrio_hungatei_MB2003_PROKKA_01635_Beta_galactosidase_BoGH2A_accessory
ATGGAAAAAATATGTATTGATGAAAAATGGACATTTAGAAGGAACTTCGTTGATTCTCTGGGGATGCTGGACGAAGATCCAGGGGAAGTAGTCAATCTTCCGCATGATGGAATGATAGGCACCAAAGTCTCACCTGATGCACCTGCAAGGTCAGATAGTGGTTATTTTGTAGGAGGCCTTTCTAATTATACAAAGATGGTTTTTATTCCTGAAGACTGGAAGGATGAATGCGTTGGACTGATGATTGATGGCGCCATGATGAATGTGTCCATAGATGTAAATGGGTGTAAGGTAGGCAGTCAGCATTATGGTTATGCACCATTCTATGTAGACCTTACTGATTATGTGACCTTCGGAAAAGAAAACAGGATAACAATTAACTGCAATACCACAATGTAT…
>8_Butyrivibrio_hungatei_MB2003_PROKKA_01898_Beta_galactosidase_BoGH2A_accessory
ATGCAGGAACTTAAGAGTTTTAATGATGGTTGGAAGTTTCATTTTGGGGATATAGAAACTATCAGAAATAGATGGGGATGGGCTAAATCAGGATCTTTTAACCAGGGACCTGAGAGTAAAGCATATGATGATTCAGACTGGAAGAATGTTACACTTCCTCACGACTTTGTGTTTGAAACAAAGGTCTATGATTATTCTGAAAAAGAATTTGGAAAAGATAATACGATACCTGCTATGGAGGATGTAAATAATGCCCATACTACAGCGGGATCTTTTGATAAAAATGTTGGATGGTATAGAAAGCATTTCTTTATCCCTGAGGAATATGAGGGAAAGAAGATATACCTTATCTTTGATGGCATCTATAGAGATTCCTGGATATATTTAAATGAATTTTTT…
>8_Butyrivibrio_hungatei_MB2003_PROKKA_02578_Beta_galactosidase_accessory
ATGGGAAGCTTTAACTATCAAAATGTAAAGAACCCCGAATTTTTCAAGGAAGGAGTGCTACCAGCTCATTCAGATCATAGAGCATATGGTTCAGATGATGAATTAACAGAGGGTGTAAGCTCACTTGAACTTTCACTTAATGGACTTTGGAAATTTCACTATGCCAGAAATTATGGCTCAGTAATTCCTGGCTTTGAAAAGGAAGATTATAACTGCAATATCTGGGATGATATTCATGTGCCAGCTCACATTCAGATGGAAGGTTATGATATTCCAGCATATATCAACACTCAGTATCCATGGGATGGACACGAGGACATCTGGCTTGGCGAGGTTCCTGAGAAGTTCAATCCAGTGGCAAGCTATGTTAAGTATTTTGAACTTCCTGCCAATTGGGAG…
>35_Butyrivibrio_sp_MB2005_PROKKA_00956_Beta_galactosidase_accessory
ATGAGAAAAACACTTTACTTGAATAATGACTGGAAATTTTCTGATGTATTTGAAGATAAGATGATAGCTCCTGACTATGATGACAATCATTTAGAAAGTGTCAGGATACCTCATTCTGTAGTAACGACACCTTTTAATTATTTTGATGATGCTATTTATCAGAAGGTCAGCTGCTACAGGAGAGTTTTTACTGCGGATAGTAGATGGAAGGACAAGAGAGTAGCGGTTACATTTATGGGCGCTGCCCATGAAGCTACTGTATATATAAACGGCGAGCTTCTTGGGACACATTCTGGCGGATATACTGATTTTTCCTTTGATATCAGCGATAAGCTTAAATATGATCAGCCAAACTGCATTGTAGTAAAGCTTGATTCCAGAGAGAGCCTTAATGTGCCT…
>35_Butyrivibrio_sp_MB2005_PROKKA_01067_Beta_galactosidase_accessory
ATGGATAGATTTGATTACGGGATCATAGCTGATCCCAGGGCTTTTAAGATAAATACTTTGCCTGCTCACGCAGACTTTATTCCCTATGCAAGTGAAGCTGAGTGCGATTCAAAATCTCACCTTGCAAAGGACAGAGTGCCCTATGACACTTCTCTTAGAATGAGTCTTAATGGTATTTGGAAGTTTTCTTATGCAAATAACATTAAGAGCGCTATAGCAGGCTTTGAGGTTCCGGACTACGATTGCAGCGGCTGGGATGATATAAGAGTACCTTCAAATATTCAGTTTGAAGGCTATGATGCACCCACCTATGTAAATACTCAGTACCCATGGGAGGGTCATGAGGATATTGAACCCGGTCAGATTCCTGAGATTTTTAATCCTACGGGCAGCTATATA…
>35_Butyrivibrio_sp_MB2005_PROKKA_01111_Beta_glucuronidase_accessory
ATGAAGAGTTTACTTTATCCGGTTAGGAATAGGTTTAGAGATGAGAGGAAGCTGGACGGACTTTGGAGGTTCAGCTTTGATAGAGAAGAAAAAGGTGAAGGTGATGGCTGGACTAAGGGGCTTCCTAAGAGTGCAATAAATATGCCTGTACCGGCTTCGTTTAATGACTTTTTTACTGATAAGGAGTCAAGGGATTATTGCGGAACCTTCTGGTATGAGTGCGATTTTTATGCTCCGGCTAAGCAGGAAGGTAAGAAGACTTATATCAGATTTGGAAGTGTTACACACAGGGCAACAGTTTATGTAAATGGCGTAGAGGTTGGAAGTCATGAAGGTGGTTTCCTTCCGTTTGTTCTTGATGTGTCAGATGCGGTTAATTTTGAGGAAAATAATAAACTT…
>35_Butyrivibrio_sp_MB2005_PROKKA_01410_Beta_galactosidase_BoGH2A_accessory
ATGCAAAAACTAGAGTTGGATAAAGAATGGATGTTTCGAAGAGGATATTTGGATAGCATTACAATGCTTGAGAATACACCCGGAACGCTTGTTAATCTGCCTCACGATGGAATGATCGGGACTCCTGTGTCCGCTGATGCTCCTGCAGGTGTGGACATGGGCTATTTTACAGGCGGAGTTTCGTGTTACACGAAATATGTTTATTTTCCCAAGGAGTGGGAGAGCGAGTGCGTAGGTCTGTTATTTGATGGGGCTATGATGAACGCTACCGTTGAGATTAACGGCAGTAAAGCAGCCCTTTGGCATAACGGCTATGCGCCTTTTTACTGCGATCTGACGGATTATGTGACCTTTGGCGAAGAAAATAGGATTACAGTACACGTAAATACAAGCATGCAG…
>35_Butyrivibrio_sp_MB2005_PROKKA_01551_Beta_galactosidase_BoGH2A_accessory
ATGAAAAAACAGCTTTTTAACGATAACTGGAAATTCTGGAAGGGCGGGGATGCATTCGCTCTTATCTGGAGCGTGCCGGAGGACGCGCAGGACGTGACACTTCCCCATGATGCCATGATTCATGAGAAGGCTCATAAAGAAAGCCCAAACAGCGGAATGACAGGCTACCGCGACGGGGACTACTACACTTATGTGAAAGAGCTTAATTACTCTCCGGCGGAGACAGGAGAGAATGTTATCCTCCAATTTGAAGGAGTCTATAAGGATGCATTCGTTTTTGTTAACGGGGAATTTGCAGGAAAAGAGCACAGTGGCTACACCACCTTTAACGTGGATATCAGTGATTTTCTGAAGGAAGGAACAAATGAGATCCGGGTTCAGGTCCATAACGGGGATATG…
>35_Butyrivibrio_sp_MB2005_PROKKA_02108_Beta_galactosidase_accessory
ATGGACTTAATTGATGCTATTAAAGCTATAGATAAAACCCATGAGGATGACGTTTTAAAAAGACTCACAACTGTTTGGGGAGATTCCTTAAAAGAAGACGAGGTTTTGCAGGAATACCCAAGACCCCAGTTTAAAAGAGAAAGCTACATCAACCTCAATGGAATTTGGGAGTATGCTTTTTCAAACAAAGAGATCATGCCTGCTGCAATGGAAGGGAAAATTCTTGTTCCATTTTCACCGGAGGCAATTCTTTCAGGCGTTGAGAGACAGTTACAGCCGGATGAGACTCTCTTATATAAAAAGGAACTTAAAGGAATCCGCATTCCTGATGCAGACTCCAGAGTTCTTCTTCATTTTGGTGCAGTTGATCAAAAAGCCATTGTTTTTGTAAACAACGTA…
>35_Butyrivibrio_sp_MB2005_PROKKA_02744_Exo_beta_D_glucosaminidase_accessory
ATGAACAAAATGGAACTTAACAAAAACTGGAAAATGCACAAAGTGGGCGATGGCGACATGATAAATGCCGTAGTGCCCGGAACTGTTTACACTGACCTTCTAAGAGAAGGTAAAATGGATGATCCTTTTTTCAAGGATAACGAAGACAAAGCGTTAAAGCTCATGGATGAAGACTATGAGTATATCTGTAATTTCGCAAAGCCTGCGGATGCAGATTCATCTGATGTTGTAATGCTCCACTGCGACGGTCTTGATACCATTGCGGACTTATATTTGAACGGAACGCTTCTTGGTAATGTCAATAACATGCACAGAACCTGGGAGTTTGACATAAAAGATATTCTTAAGGATGAAAATGAGCTTAAGGTTTATTTCCATTCTCCCACAAAATTCATTGCA…
>35_Butyrivibrio_sp_MB2005_PROKKA_03091_Beta_glucuronidase_accessory
ATGCGTAGCACTTTTTTATGGAACGACAATTGGACTTTTATCAAAGAGAATAACAAAGAGCAGGTGGTGATTCCTCACACCTGGAATGCCGAGGATGGTCAAACAGGACCGCAGCAATATTATAGAGGCACCTGTTTTTATAAGAAGTCATTTGGTAAACCTGTCATGGAAGAAAATCAGAGGTGCTATCTGGAGTTCAGAGGCGTTAATTCTTCCTGTAAGGTTGCAATAAACGGAAGTGACATCTGCTCTCATGACGGAGGATATTCCACCTTTAGATGCGATATTACTGATTTTTTGTCTGATGAAAATGAGATAGAAGTGAGTGTATCCAATGAGCCAAATGATAGGGTATATCCTCAGAGAGCTGACTTCACATTCTATGGCGGAATTTACAGA…
>35_Butyrivibrio_sp_MB2005_PROKKA_03274_Beta_glucuronidase_accessory
ATGGCTACAAAAAGCTACATTAAGGATTATCCGAGACCGCAGATGGTCCGCGATGATTTCGAACTTTTGAACGGAAGCTGGGATTTTGCTTTCGATGATGAAAACAGAGGAGAAGAGAAGGGCTGGAATGCGGGTTTTGACTCGGATCTTGTGATTCAGGTGCCCTTTACCTATGAGACAAAACTCAGCGGAATCTGTGATGAGACAAGGCACGATCATGTCTGGTACCAGAGAAAGATCACTTTAGAAAAAGCAGAGGATAAACAGTACATCCTGCATCTTGAGGGAAGTGATTACCTGACTAAAGTTTGGGTAAACGGAAGTTTAATTGGCAGCCATGAAGGCGCTTATGAGAGAGCGAGCTATGACATGACAAATGCGCTTAAAACAGGCGTAAAC…
>35_Butyrivibrio_sp_MB2005_PROKKA_03444_Beta_galactosidase_accessory
ATGAACAAAAAATGGGAAGATATCACATTTATAAAAGAGAATAAAGAAGATGGTCATGTCCTGTCTTTTCCAAAGGAAGTTCATCCAGCAGATTTTGGTGAGAATGAGAATCAGACATCCCTAAACGGGAAATGGAAGTTTTTGTATATTCAGGGATGTAATGTGAAAAAAGAGTATGCTTGTGATACTTATGATGACAGTGCCTGGGATGATATTGTTGTGCCAAGAGTGTGGCAACTCCAAGGATATGGTTCACCCTATTATTTTGCATCTTCTTATCCTCAGGCAATCGACACGAAAAAAGGGAATATTCCTCATATAAGTGAAAACCTTCAGGAGATTGGAGTGTATCGAAGAAGTTTTTCTTACGAGGAGGCTTGGAAGGATAAAAATGTTTAT…
>36_Butyrivibrio_sp_MC2013_PROKKA_00157_Beta_galactosidase_accessory
ATGGACCTGACCGGTGTCAGCAGAAGTATGATCCGTACACGTGAATACGAGGCTTTGACAGCGCTTGAGACTCCCTGGACAAGGGAGGCTATCTGTGATGAGCCCAAAAAGGAATATCCAAGACCCTTGTTCGTAAGAGAGGATTATCACTCTCTTAACGGAATATGGGGTTTTTCTATTTCTGCCAAAGCCACTATTCCCAAGGCTTTTCGCTCTCATATCAGAGTGCCCTTTTCGCCTGAGTGCAGGCTGGCTATGGTGTCTGATACTGCCATGGAGCCCAGAAATGTACTGCCCCATACCCTTACCGGTGATGAATTCCTCTGGTACAGAAAAGAGTTTACTATTCCTAGAAGGCCTGCAGGCAGGTCAAGACTTCTCCTTCACTTTGGAGCAGTG…
>36_Butyrivibrio_sp_MC2013_PROKKA_00507_Beta_glucuronidase_accessory
ATGTCAAAAGTAGAAAAGGAATATTTATGGGATATCCACCTGGAGGATCACACATCTCCGTATGAGGGTAAGCAGGCAACAAATAAGGATATGATCTTCATGGGCGGGAGAGAGGTCATATCTTTAAATGGTGATTGGAAATATGCTGTAGATCAGTACGAGAGCTGCATCAGGCAGAAATGGTTTAAGGAAGGCTATTATGATGACAAGGGTTTTAGTCTGCCTGTGGATTTCTCCTTTGAGCAGTGGCCGACTATGAAGCTTCCTGTGTGCTGGAACGTGGTCAGTCCCGAATATAGGCTTTATGAAGGCACTTTTGTTTATTTTAAGGAGTTTGTGCTGAACAGGACTGATAATGATCTGTTCCTGAGAATTGGCGGGGCCAATTATGTGACCAGG…
>36_Butyrivibrio_sp_MC2013_PROKKA_00874_Beta_galactosidase_accessory
ATGGATAATTTTGACTACGCAAAGCTGTCAGATTGCAGCTTCTACGAGGAGAACAGGCAAAAGGCCCATTCTGACCATGTATGCTTTGCAAACAGACAGGAAATGGCTCTGGGTGTTAGCAGCTACAGATACAGCCTGGACGGGGTATGGAAATTCTCTTATGCAAGGAGTATAGGGGAAGCAGTTGAAGGCTTTTGGAGGCTGGATCATGACTGCCACGGCTGGGACAGCATCAGGGTACCTTCTCACATCCAGATGGAGGGCTATGGGAATCCGCAGTATGTGAATATTCAGTATCCATGGGACGGTCATGAGAATGTGGAGCCGGGAGCCATACCGCAGCTATTTAATCCTGTGGCAAGTTATGTAAAATATTTTAACCTTCCTGAAAATATGAAG…
>36_Butyrivibrio_sp_MC2013_PROKKA_01217_Beta_glucuronidase_accessory
ATGCTTAATGGTTATCCGAGACCCCAATTAAAGAGAAATAATTGGAGGAATCTAAACGGAGTTTGGGATTTTGTTTTTGATGATGATAAGGAAGGTGAGAAAGAGGGCTGGCATAATGCTTTTCCTAAAAAGAATCAAAAGATCACAGTTCCCTATACATATGAAACAAAGATGAGCGGTATTGGGGAAGAGACATTTCATCCCCTGGTATGGTACAGAAAGAATCTGGAAATATTCCCGGAAGCGGGAAAAAGAATCCTTCTTCATTTTGAAGGCGTGGACTATGAGGCAAAGGTATGGGTTAACGGATATTACGCAGGAGGCCATACAGGAGCTTATTCCAGATTTACATGTGATATCACAGATTATGTCAGAAACGGCAGTAACGAGATAGTAGTA…
>36_Butyrivibrio_sp_MC2013_PROKKA_01255_Beta_galactosidase_BoGH2A_accessory
ATGCACGCTTACAGAAAGGACTATCCAAGACCACAACTTGTAAGACAGAACTGGGAGCTTTTAAACGGAAGCTGGGAATTTGAGTTTGATGATGAGGACAAGGGAATCAGGGAAGGCTGGTTCTCAGGAGAGGAGAAGTTTGGCAGGAGTATAGTGGTTCCCTATACTTATGAAACCAAGATGTCCGGTATTGGGGATGAAAAGGCTCACAGTGTTGTGTGGTATCAAAAGACAGTAAATATTGACTTTGAGGCCAATAAGAGCAACAGACTCCAGCTCCATTTTGAAGGAGTGGATTACAGGGCAGACCTCTGGGTGAACGGAGAGTATGTGGGCCAGCATACCGGCGGCTATGCCAGATTCTCTTTTGACATCACAGATCATCTTAAGGATGGCAGC…
>36_Butyrivibrio_sp_MC2013_PROKKA_01374_Beta_glucuronidase_accessory
ATGACTAAAGCCGGAAAATATATGTCAGATATTCATCTTGAGGATTATACAGAGCAATATGAGAGCCTTAAAGCATCGGCGGATACTATGGTATTTACAGGGGGCAGAAAGAGCATATCCTTAAATGGCAGCTGGCATTATGCAGTTGACCAGTATGACACCTGCCTTCGTCAGAAGTGGTTTAACGAGAGATATATTGATGACAAGGGATTTACCCTTCCTGTAGATTATTCTTTTGATAGCTGGCCTCTTATGGAACTGCCTTCATGCTGGAATACTCTCGAGAGAGAGTATCTCATCTACGACGGCAGTATGGTCTTTACCAGGTGCTTTAAATATGACCCGGGTCAGGGAGAAAAGGCCATCCTCAGGATTGGAGCGGCTAATTATATCTGCAGG…
>36_Butyrivibrio_sp_MC2013_PROKKA_01970_Beta_galactosidase_BoGH2A_accessory
ATGAGATCAATTTATCTGGATAGAGGCTGGAAATTTACGAGAGAAGGCCTTGGCCCTCATGATCTGTTGTCAGATCATGCCAGGGACATTATCAAACAGTATAGTGACGGAGTAATAGTCGAAGATCTGGATGAGAAAGACTGGAAGAATGTTACATTGCCCCATGATATGCTTCTGGAAGGTGAATATACCAGGAGTTATATCAAGGATTATGGCAACAGACTTTTTTTGTCCGGTTCTCTTGAAGCAGTGATAGGCTGGTATCGCAAGAAGTTCTATTTAGGTGGTGAACTTGAGGGCAAGCGCTTTATCCTGCATTTTGACGGTGCGGGCAGGGAAGTACGCGTATATCTGAATGAAAGCTTTGTATGCAAGAGTATAAGCAGATCAGGAGCCTTT…
>36_Butyrivibrio_sp_MC2013_PROKKA_02049_Exo_beta_D_glucosaminidase_accessory
ATGCTTAAGCAGAAGATATGTGATAATTGGACTCTTAGAATAATGGGAGAGCAGGGTGGAAAGAAAGCAATAAACGCCAAGATTCCAGGCAGTATATATACAGATCTGTTAAGAGCGGGAGAAATGGAAGATCCCTTTTGGAAGGATAATGAGGATGCTGCACTTGCTCTGATGGATAATGATTATCTTTATGAATGCAGTTTTGTAGCAGACAAACAGCTTCTCGACAAGCCACTTCAGATATTAAGGTTTGAGGGTCTGGATACCATAGCCGAGATCGCCCTAAATGGCAGAAAACTGGGCCAGACTAAGAATATGCATAGAGCATATGAATTCGATGTTACAGGGGCTGTTAGGGGCGGTGAGAACCATCTTAGTGTAACTATCTTTTCACCTACA…
>37_Butyrivibrio_sp_MC2021_PROKKA_00541_Beta_glucuronidase_accessory
ATGCGAACAACAATTCTTTGGAATGATAACTGGATATTTGAAAAAGAGGAAAAGAGCAAAAGCATAACTCTTCCTCATACCTGGAATGCTGTTGATGGACAGACGGGGCCTGAGCAGTATTACAGAGGAACCTGCCTTTATAAAAAGACATTTGAAAGACCGGTAATGGAAGAGGGACAGCGGGTGTTTGTGGAATTTCGAGGCGCTAACTCCTCTGCAAAAGTTGTTTTAAACGGCCGTGAGGTTGCGAGCCATGATGGCGGATATTCCTGCTTTAGGACGGACATTACAGAGGCACTTTCAGATTTAAATGAGATGGTAGTTTCTGTTTCCAACGAGCCCAATACAAGGGTGTATCCACAGAAAGCGGATTTCACTTTCTATGGTGGCATTTACAGG…
>37_Butyrivibrio_sp_MC2021_PROKKA_02097_Beta_galactosidase_accessory
ATGAAGAATTTTACCTTTGACATGGTGAAGGATCCTGAGATTTTTAAGGATAATGTGTTGCCACAGCATGCTGATTTTGTGGCATACGGCAGCGAGGATGAGATCCAGGGGGGAAGCTCATCTCTCAGGCTTTCACTGAATGGACTCTGGAAGTTCCACTATGCCAGGAATTACCGCGCTGTGGTTCCGGGCTTTGAAAAAGAGGATTATGACTGCAGCTATTTTGATGATATAAGAGTTCCTGCCCATATTCAGATGGAGGGCTATGACATTCCCGCCTATATCAATGTCCAGTATCCCTGGGATGGCCACGAGGATATAGAGCTGGGGCAGGTTCCTGAGGAGTTCAATCCTGTGGGAAGCTATGTGAAGTACTTTAATCTCCCCCAGGGCTGGGAG…
>37_Butyrivibrio_sp_MC2021_PROKKA_02251_Beta_galactosidase_large_subunit_accessory
ATGGACTTAATTGATGCAATCAAAGCTATCGATAAGCCACACGAGGACGACATTTTAAACAGACTCTTTACCCCCTGGGGCGAGAAGCTTAATAAAAATAATGTACTGAAGGAATACCCCAGACCTCAGTTTGTCAGGGACAGCTATGTGAATCTCAACGGTTTCTGGGATTACTGCATTGTTCCCGATAAGGAAGGTGAGGAGATTCCCTCACAGGACATCATGGAGGGTAAGATCCTGGTTCCTTTTTCACCGGAGTCCATGCTCTCAGAGGTGGAAAGGCGCCTTGAGCCGGATCAGTATCTCTGGTACAAAAGAGAACTTCCCACCCTCACAAGAAAATTTGCAAATTCACGATACCTGCTCCACTTCGGAGCTGTCGATCAGTTCGCCGATGTC…
>37_Butyrivibrio_sp_MC2021_PROKKA_03273_Beta_galactosidase_accessory
ATGGTTATAGATCTTGCGGGAGTTTGGGAAGTTAAGATAGAGGATGAGAAGTATGAGGTGAAGATTCCGGGGACGCTGGATGAGAGCGGGATTGGGGGGAAGGATGAGCTTCTTTTAAAGAAAGAGGGAAGGGAGTTTGTTAAGGCTGAGGGGCCGATAGAAAGCAGGCTGACGAGAAAGCATTTTTATATGGGGGAAGCAGCCTATTGCACTAAGGTGAGCAGGGAAGCGATAGAGCAGATAGGGGAGAACAGGGTTTTTTTGACGGTTGAAAGGTCGAGAGCTTTGAGGCTGTTTGTGGATGGAAAAGAGGTAGAAGCTATATCGGGGACGTTGGCAACGCCCTATAGATTTGAGGTAACGGGGCTGTTGCAGGAAGGAAGCACTATCCGGCTTTTG…
>37_Butyrivibrio_sp_MC2021_PROKKA_03311_Beta_galactosidase_BoGH2A_accessory
ATGAAAAAACTGTTTAATGACGGATGGAAGTTTCGCAAATTCGAATACGGAACGGAATATGAGACTGCATTGGCAGCGGCCGGCAGTTTCGCAGAGGTTTCCGTTCCTCATGATTGGATGATAGAAGATTCCAATAATCTCTATAAGGACAACACCGGCTGGTACTGCAACAGCTTTGAGGTGGCTGATCCTTCCAAAAAGATTTTCCTTATTTTCGATGGAACCTACATGGACAGCGTTGTCTATATCAATGATGCTCCTGCGGGAGAGTGGAAAAACGGCTACTCCCAGTTTGTTCTTGATGTGTCAGGTCTGGTCAGAGCCGGGGAAAACAGCATATTTGTAGGAGTAAGAAGCAGATATCCCAGCGCCAGATGGTATACCGGCGCCGGAATATAC…
>37_Butyrivibrio_sp_MC2021_PROKKA_03323_Beta_glucuronidase_accessory
ATGCATAAGATTGCCATAAATGATGGTTGGAAATTTAAAAAGCTTGCTAACGGGAATATCAATGATATTCCCGAGAGTGCTATAGATGAGAAGAATTTTGTAAATGTAGATCTTCCGCACACCTGGCATGCTGATGGGGCGTACAGAGGCCTTACACTTTATAGCAAGACTATATCAACGGAGCCGACCTGGAAGCACGCATTTATCGATATTCCGGGAGCTGATCAGCATGCAGTGGTTTTGGTAAATGGTAAAAAAGTAGCTGAGCACAAAGGCGCATATTCTGCATTCAGAGCAAGGATTACTGAGGATATGCTTGGCCAGGATGTAAGAATAGATGTTTATCTTACAAATAAGCTGGACGATGGTATTTCTCCTTTGACAGGTGATTTCACCATA…
>4_Butyrivibrio_fibrisolvens_MD2001_PROKKA_00113_Beta_galactosidase_accessory
ATGATAATCTCATTAAATGGCAACTTTAACTGCTCTTTTGAAGGAACAGATATTCCTTCATCCAATCTGTCTGTTCCGGGGACAATTCAGGCATCAAAGATAGCGCCGCATACACAAGAACGTGATACAGGTAATCTTACAGATGAGCATGAATACAGCGGCGTAGTAATGCTAAGCAGGCAGATGACTATACCACAAGGATATGATTCATATATTCTTAGTATAGAAAGAAGCCGTATCACCAAGCTCTATATAGACGGACAGCCTGTCGGAAGGCGCGACTCTCTTATAGCACCTCACGTATATGACATCACTTCATATCTCACGAGAGAAGATACCCTCATACAGATAGAAATAGATAACAAGAACTATCCATGCCCAGGCGGTCACCTGACATCC…
>4_Butyrivibrio_fibrisolvens_MD2001_PROKKA_00349_Beta_galactosidase_BoGH2A_accessory
ATGGATACCGTAAGAGCAACTCTTACAGACAATTGGAAGTTCTACTATGGAGATGAAGAGGAGGCTTGGTTCAAGGGCTTTGATGACAGCACATGGGATGATGTGATGATCCCTCATGACTGGTCGGTAGAAGCTCCTTTTTCTAAAAACTATTCAAGCGGTACCGGCTACCTTAGAGGCGGAACAGGTTGGTACAGGTGTCATTTCAAGATCCCTTCCGAGTATGAAGGCAAGGATATATCAATTACATTCGATTCCGTTTATAAGAATAGTAGTGTCTGGATCAATTCTTATCATATCGGCGGACGTCCTAGCGGCTATGCATCTTTTTCCATAGATATAAGTGAATATGTAAGATATGGCGAACAAGACAATGTGATCGCGGTAAGAGTGCGCCAC…
>4_Butyrivibrio_fibrisolvens_MD2001_PROKKA_00469_Exo_beta_D_glucosaminidase_accessory
TTGAACAGGATTACTATTAGTGACAATGATAAATGGAAGATGAGAATCGTATCATCAGATTCAAAAGGCAAGTGGATCAAGGCTGTAGTTCCGGGAAGTGTATATACAGATCTTCTTAGAGAAGGACTTATGGAAGATCCATTCTTTAAAGATAATGAAGATAAAGCTCTTATGCTTATGGACAATGATTTTGAGTATGAGACTAGCTTTAGTGTATCCAGGGATTTTTTGGCATGTTATGATCAGATACTTCATTTTGACGGGCTTGATACAGTTACGGATGTATTCCTGAATGGCCAAAAGCTTGGAAGTACTGAAAATATGCACAGAATGTATGAATTTGATATTAAGGACATAGTTAAGGAGAAAGGCAATAAGCTTACTGTTTTATTTCATTCT…
>4_Butyrivibrio_fibrisolvens_MD2001_PROKKA_00632_Beta_galactosidase_BoGH2A_accessory
ATGAAGATCAGGAAATGGAATGATAACTGGAAATTCTGGAGCGGCGGAGATTCTTTTGCCTTAGTATGGGGGATACCGGAAAGCGCTGTAGATGTAACGCTTCCACACGATGCAATGGCGCTTGAGACGCCGTATGAGGACTGCCCTAACGGGACTAATACCGGATATGTTAAGGGCGCGCTCTATACATATGTAAAAAGATTCTACGTTCCATCATCTGCGTATGCAGGCAAAGATGTAATAGTGAGATTTGAAGGAATATATGAAAAGTCATCTATCTACGTGAACGAGCAGCTTGTGGGAAGCTGTAACTACGGATATAGTGTAGTGGATGTTAATATTACGGGAGCTTTAAGGCTGGATGCAGAAAATGAGATAAGAGTGATTGTTAGAAATGGG…
>4_Butyrivibrio_fibrisolvens_MD2001_PROKKA_00693_Beta_galactosidase_accessory
TTGAGACAATATATCCCATTTAATGACAATTGGAAATTCACAGATAATTACAGCGAAGAGATCCACACAGATTTTTTTGATGACAAGGATCTTGAAGTTGTGCGTATTCCGCATACAGCTAAGGTTACAGGCTTTCACTATTTTGATGAGTCTGTATATCAGAAAGTATGCGGTTATCGTAAGTGCTTTAAGGCAGATCCTTCCTGGAAGGGATCGAGAGTTATAGTCCGCTTTGAAGCAGTAGCACACGTTGCAGATGTATATATCAATAATATACATATCTGCAGTCATGGTAGCGGTTATACAGCTTTTGAAGCAGATATTACTGATCATATCAGATATGATAAGGACAATGTTCTGTCTCTTAGAGTGTCGGGAACTGAGAAGGATAATGTACCA…
>4_Butyrivibrio_fibrisolvens_MD2001_PROKKA_01465_Beta_galactosidase_large_subunit_accessory
ATGGATCTTACAGATATCACTCGCAGTATGGTGCGAAGCAAGGAACCTGTAGCTTTAAAGCAGCTTGATACTCCATGGACAGACAAGGCGCTTACAAGTAAGTGCCCTAAATCAGAATATCCAAGACCCCAGTTCGTGAGGGATAGTTATATATCTCTTAACGGAATCTGGGGTTTTTGTGTTACTGATTCACCTTCTATTCCGCGGAAGAAGGATATATGCGGGAGTATAAGAGTGCCTTTTTCTCCGGAGAGTATGCTTTCGAAAGTTGATATTACGGCTGGCAGCAGGAAGACTCTCCTTCCGCATGTCCTAAAGCCGGGCGAGTATCTCTGGTATTACAGGAAGGTTGACGTTGTGGGAAGACCTGATGCTTCGTCCCGTCTTCTCCTTCACTTT…
>4_Butyrivibrio_fibrisolvens_MD2001_PROKKA_02384_Beta_glucuronidase_accessory
ATGCGAAAAACAATTCTTTTGAATGATAACTGGATATTTGAAAAAGAGGGAAAGAGCGAGAGTATAACTCTTCCGCATACCTGGAATGCTGTTGATGGACAGACAGGTCCCGAGCAGTATTACAGAGGAACCTGCTTTTATAAAAAGACATTTGAAAGACCGGTAATGGAAGAAGGACAGCGGGCGTTAGTGGAATTTCGCGGCGCTAATTCCTCAGCAAAAGTTGTTTTAAACGGCCGCGAGGTTGCGAGCCATGATGGCGGATATTCCTGCTTTAGGGCAGACATTACAGAGGCACTTTCAGACTCAAATGAGATGGTAGTTTCTGTTTCCAACGAGCCCAATACAAGAGTGTATCCACAGAAAGCGGATTTCACTTTCTACGGAGGCATTTATAGG…
>4_Butyrivibrio_fibrisolvens_MD2001_PROKKA_02498_Evolved_beta_galactosidase_subunit_alpha_accessory
ATGGATCTAAGTAAGATTGCAAAGCCAGGCAGCTCCAAAAGCAAGATGATCTATCATGAAGACATGGACAATCTTCATATTGGGACACTGGACAAGCATTGCTATTTTATACCATTTGAAAAGGGTGAGGATCCCTTTGCTGACAGAGAATCCTCAAAAAGATTTGAATTATTGAACGGAGACTGGAAGTTCAGATACTTTGACAGCGTGATCGATCTTGAGGATGAGTTTGTCGGACAAGATACGGACAATACAATTCCTGTTCCATCAAACTGGCAGCTTCACGGTTATGACATCCCGCAATATACAAACGTATTATATCCTATCACCTTTGAGCCTCCTTATGTGCCGGATGAAGTTCCTGTGGGTGTATATAGTAAGACCTATGAATACAGCAAT…
>4_Butyrivibrio_fibrisolvens_MD2001_PROKKA_03005_Beta_galactosidase_accessory
ATGGTACATACAGTAGAATGGAACAATGATTGGTGCTTTGGAAAAAAGGCGTGGCAGGAGATTGACCCCTCAAAGCCATTAGATGGTGAGAAGGTTACTGTCCCACATACCTGGTATAAAGATGGTGATTATTATCAGGGAGAAGCTTTCTATCAGAAAAAATTAGACTACGTCAAAAAAGATGATCAGAGAGTCTTTGTAAAGTTCTACGGAGTAGATAAGCTTTGCAAGATATTCCTTAACGGCATTGAGCTTGGAAGCCATGCAGGCGGGTATAATCTCTTTGCAGTAGAACTTACTGATAGCCTTGTAGATGGTGAGAATATATTCACTGTACTTGTAAGTACTGATAAGAAGCTGATGATATCCCCTATTTCGGGCGATTTCGCAGTTTTTGGC…
>4_Butyrivibrio_fibrisolvens_MD2001_PROKKA_03350_Beta_galactosidase_BoGH2A_accessory
ATGGAGAGAGTACTACTTGATCAGGGATGGGAGTACAGGAAGGGATTTCTGGATATGGCAAGTACAGCTGAGGATGGCAAGGGCATACTTGTTGATCTTCCGCATGATGCCATGATTGAAGGCGATGTATCTGAGGATGCGCCCGGACGTTTTGATATGGGATATTATAAGGGAAGTCTTATAAACTATACCAAAAAGATAATGATACCGGATAAGTGGAAAGATGACTGTGTAGGCCTTTATTTTGACGGTGCTATGTCCAATGCCACCGTAGATATCAATGGATATAAAGTTGCAGCTCATCACTACGGCTATGCACCCTTTTATGTAGACTTGACTGACCGCGTTACATTTGGAGAGTACAACAGGATCACTGTTAATCTTAATACTACTATGAAT…
>4_Butyrivibrio_fibrisolvens_MD2001_PROKKA_03448_Beta_galactosidase_accessory
ATGGGGACTTTTGATTATTCTAAACTAACAGATCCGGGATTTTTTGCTCAGAACAGGCTCCCGGCTCACTCAGATCACATCATTTGCAAAAATGTTCAGGAAGCATGGGATGAGGAAAGCTCATACCGCATGTCTTTGAACGGAAGCTGGAAATTCAGATATTCCGCTAATCTAAATGACCTTCCCAAAGATTTTGAAGATCCAAAGGTAGACTGCCATGGATGGGCTGATATAAGAGTGCCTGCGCATATGCAGCTGGAAGGCTATGGCGTAGCGCAGTATGTCAATGTTCAGTATCCGTGGGATGGACATGAGGACATCGACCCTCCGATGATCCCAACCAAGGACCATCCTATAGGCAACTACGTTAAGTACTTCACCATTCCAAAGGGCTTTATA…
>4_Butyrivibrio_fibrisolvens_MD2001_PROKKA_03539_Beta_glucuronidase_accessory
ATGATAGGATCACTTTTATATCCAAGAATGACTTCTACCCGAATGAAGTTTTCTCTGGATGGTATGTGGAAATTCACATTTGATAGAGATAAGACAGGTTACGATAAGGGCTTTGAAAAAGGCTTATCTGAGTACGAGATGATGCCTGTTCCGGGCAGTTTTGCAGATATGTATTCAGATCCTGAAAAAAAGAATTACTGTGGAGATTTTTGGTACGAGACAGATTTTGTCATTCCGGATCATGATGACAAAAAGGTGATTCTTCGTTTTGGAAGTGTGACCCATAGAGCAGTGATTTATATCAATGGCCAGAATATCGGTGAGCATGAGGGCGGTTTTCTGCCCTTTGCTCTTGATATTACAGATAAGGCCGATATAGGTATAAATAAGCTTGTTGTA…
>4_Butyrivibrio_fibrisolvens_MD2001_PROKKA_03726_Beta_galactosidase_BoGH2A_accessory
ATGCGATACTTATTTGACGGAGGCTGGAGGTTCTTAGAGACTGGCCTTGACGTACACTACGATGACTTACTAAGGAGAAAGGACGAATTCGAAGGCTCTTTTAACAAGGTTGAGATCCCCCATGACTTCCTGATCCATGACTCGGATAACTTATATAAAGATGCTACAGGATGGTATAGCAAGGATTTCGAATACAGTCCGGGTTCCGGTCATAGATGCTTTATTACTTTCGAAGGTGTCTATATGGACTGCACTATCTATGTTAATGACAAGTGCGCCTTTGAATGGAAATATGGCTATTCATCTTTTTCCTTTGAGATGACAGATTATCTGCATCAGGGTATCAACAATATCTCCGTATTTATAAGGCATCAGAGTCCTAATACCAGATGGTACTCG…
>63_Pseudobutyrivibrio_sp_MD2005_PROKKA_00090_Beta_galactosidase_accessory
ATGAATCAATTCGATTATGAAATTGTTAAAGACCCGAGGGTTTTTCAGCAAAACAGATTAGAACCACATTCAGATCATGAATTTTACGATAATGAAGCCCATGCTTATGGAGAAAAATCTAACTTTAAGTATTCCTTAAACGGAACATGGAAGTTTGAATATGCAAAGAATTATGAATGCTGTGACAAAGACTTCTATGAGGAAGATAGAGATTGTCGTTCATGGAATGATATTAAGGTGCCTGCTCATATTCAGCTTGAGGGCTACGACAAGATAATGTATGTCAACACTCAGTATCCATGGGATGGGCACGAGGATTTGCAGCCAGGTGAGGTTCCAACAGTCGAGAATCCAGTTGGAAACTATGTAAAGTATTTTACATTGCCTGCATTTATGAAA…
>63_Pseudobutyrivibrio_sp_MD2005_PROKKA_01972_Beta_galactosidase_BoGH2A_accessory
ATGCTTAAAGAATTATGGAATAAAGATTGGTTATTTTGGAACAGTAAGGATGCATTTGCACTGGTTTGGGATATTCCAGAAAATGCAAGAAAGATAGATTTACCTCATGATGCAATGCTTGAAACAGAAGCTCATCCAGATTCGCCAAATGGCACTAACACAGGATTTTATGATGGAGGAAGCTATACCTATGTAAAGCTTTATGAATCAAAGCCTGGGGATAGAAAAAAGAATATTGTGCTTCGATTTGACGGAGTATATATGAATACGTTTGTGTACGTAAATGGTCAGCTTGCTGCAAATCGCCCATACGGGTATTCACAGTTTTACGCTCCAATTTCTCATCTTCTTAAAGAGGAGGGCACTAATGAGATTCGAGTGCAGGTTAGAAATGGTGCT…
>63_Pseudobutyrivibrio_sp_MD2005_PROKKA_02456_Beta_galactosidase_accessory
ATGGCACAAAGAATATATCTAGACAGAAAATGGAGATTTAACGAAGAATTTGATGAGGAAATGATTGAAGTGCCTATGAAGAAAAGTACTTTGATTAATATTCCGCATACTGTAAAGGAGACTCCTGCGTCATACTTCGACGAGAGCATTTATCAGATGGTAAGTGCATATCAGAAGAGTATATCAGCTCCAATACAATGGAAGAATAAGGATGTGTTCCTTACATTTGAAGGCGTAGGGCACGCCTGTGATGTTTATATTAATGGTAAGCATGTAAAGCATCATGACTGTGGCTATACAGCATTTACTATTAATGTCACAAGGCATCTAAAATATGGAGAAGATAATCTTATCACCGTTAGAGTGGATTCAAGGGAGACGCTAAATCAGCCGCCTTTT…
>63_Pseudobutyrivibrio_sp_MD2005_PROKKA_02504_Beta_galactosidase_large_subunit_accessory
ATGTATTGGAAGGAAATGATTGGGGCTCTTGCAAAACCAAATAAAAATGCAGCGACTTACGATATTTCCACAGACTACAAATATGAGGGCTTGCAGGAATATCCAAGGCCACAGCTTCAACGTAATTCATATATAAATTTAAATGGGAAATGGGACTATAGAATCATAGATGAAAAGGGGCATGCATCGTCTATTGGGAAAATAGAAGTACCGTTTTCGCCTGAGACAAAGCTATCTGGTGTGGGCTGTAGTCCTATCAAGCCTGAAGATACATTAGAATATACAAAGGTTTTTTGTCTGACTAAGCTAAAGAAAAGCAAGCGCCTTATTCTTCATTTTGGAGCAGTTGATCAAGTGGCTCATGTTTCTATGAATGGGGTAAATATAGGTATGCATGAG…
>374_Pseudobutyrivibrio_xylanivorans_Mz5_DSM_14809_PROKKA_00557_Beta_galactosidase_BoGH2A_accessory
ATGAAAAGGTTAGAATTTAACTCGAATTGGGATTTTGAGACGAAAGAGAAGAAGATTAATAACATTACTTTACCACATGATGCGCAGCTTTTAGATGGGAGAAGAGCTGATTCTGCAGGTGGTAGTGGACATGGGTATTTCGTGGGAAATGTATATGAGTATGAAAAACGCTTTGCTGCCCCAGATGAATGGAAAAATCAGCATGTAGAGATTTTGTTTGGGGGCGTATATCGTAATTGCGAAGTGAGACTTAATGGAAAGAAGCTGGGAGACCATAGATATGGATATACTCAGTTTACATTCGATTTAGACAATGCACTTGAATATGGTAGGGAAAACATTTTACAGGTTACAGTGGATAATTCAAAGTTGCCAAACTCTAGATGGTATACAGGTGGC…
>374_Pseudobutyrivibrio_xylanivorans_Mz5_DSM_14809_PROKKA_00661_Beta_galactosidase_accessory
ATGGCACAAAGAATTTATTTAGATAGAAAATGGAGATTTAACGAAAACTTCTCTGAGGAGATGATTAATGAGCCAATGGAAAACAGCACATTAGTCAATATTCCACATACAGTAAAAGTGACTCCTCTTTCATATTTTGATGAGAGTATTTACCAGATGGTAAGTGGATATCAGAAGAGTATTTTTGCACCTACTCAGTGGGAAAATCAGTATGTATCTCTTGTATTTGAGGGTGTTGGACATTCCTGCGATGTATATGTGAATGGAAAGCACTTAAAGCATCACGATTGTGGTTATACAGCTTTTACTGTTGATATTACAAAGGTGTTAAAGCTCGGTGAAGAGAATCTTATCACTGTTAAGGTTGATTCTAGAGAGACACTCGATCAGCCTCCATTT…
>374_Pseudobutyrivibrio_xylanivorans_Mz5_DSM_14809_PROKKA_01952_Beta_galactosidase_accessory
ATGGCTGAATTCAATTATTCAATTGTTAAAGACCCTAGAATTTTTCAAGAAAATCGTTTAGCTCCACACTCAGACCACGAGTATTACGATAGTGAGAATTTTGCTTATGGTGAGAAATCTAATTTTAAGCATTCTCTAAATGGAATGTGGAAGTTTGAATATGCTAAAAACTACGAGTGCTGTGACAAGACTTTTTATGAAGAGGATAGAGACTGCAAGTGTTGGGATGATATAAAAGTTCCTGCACACATCCAGATGGAGGGTTATGACAAGATTATGTACGTCAACACCCAGTATCCATGGGATGGACACGAGTCTGTAGTTCCAGGGGAAATTCCTACAGAGGAGAATCCAGTAGGAAATTACGTTAAATACTTTACTGTTCCAGATTTTATGAAG…
>374_Pseudobutyrivibrio_xylanivorans_Mz5_DSM_14809_PROKKA_02899_Beta_galactosidase_accessory
ATGTATTGGAAGGAAATGCTATCGGCCATCGCTAAGCCAGATAAAAATGCCACAAGGTACGAGCTTTCTACAGACTTTAAGTACACAGGTCTGCAGGAATATCCGCGCCCTCTGATGCAACGTAAATCATATATAAATCTGAATGGTCAGTGGGATTATCGCATTATCGATGGTAAAGGTCAGGTGGCCTGTTCAGGTCCTATAGAGGTGCCATTTTCTCCTGAAGCAAAGCTTTCTGGCACAGAAAGACATATCCTTCTTCCAGAAGAGACTCTGGAATATACCAAAGTTTTTAATATAGATAGGATTAAAAACAACAAGCATCTGTTACTGCATTTTGGGGCAGTAGATCAGGTGGCACAGGTCTTTTTTAACGGTATTAATCTTGGAATACATGAA…
>69_Pseudobutyrivibrio_xylanivorans_MZ8_MNG_PROKKA_00618_Beta_galactosidase_accessory
ATGGGACAGAGAATATACTTAGACCGAAAATGGAAATTCAATGAGGTTTTTACAGAAGACATGATAAGAATGCCTATGAAGGATAGCCAGACTGTTAGCCTTCCTCATACGGTAAAGGAGACACCACTTTCATATTTTGATGAGTCTACATACCAGATGGTGTCTTGCTATCAGAAGATTATTGTGGCTCCTCCTCAGTGGGAAAAGCAGGCGATTAAACTTACTTTTGAAGGAGTGGGACATCTGGCTGATGTATATATTAATGGTCAGCATGTTTGCCATCATGAGTGTGGCTACACAGCATTTTCTTGTGATGTTTCTAAAGTTCTTAAATATGGGGATGAAAATCTTATCACTGTAAAGGTGGATTCTAATGAGACTCTTGATCAACCACCTTTT…
>69_Pseudobutyrivibrio_xylanivorans_MZ8_MNG_PROKKA_01761_Beta_galactosidase_accessory
ATGTCTGAATTTAAATATTCAATCGTAAAAGACCCAACTATATACATGCAAAACAGATTGAATCCTCATTCTGATCATGAGTTTTATAGCAATGAAGGATATTCTTACGGGGAGCAGTCTGATTTCAAATATTCTCTTAATGGCATCTGGAAGTTTGAATACGCAAAAAACTATGATTGCTGTGACAAGACATTTTTTGAAATGGACCGTAATTGCAAGGGATGGGATGACATTAAAGTGCCAGCCCACATACAGCTAGAAGGTTATGACAAAATAATGTATGTGAATACCCAGTATCCATGGGACGGCCATGAGGAGATAGAGCCAGGAGAGATTCCTACAGAAGAAAACCCAGTTGCAAACTACGTGAAATATTTTGATGTCCCTGATTATATGAAG…
>69_Pseudobutyrivibrio_xylanivorans_MZ8_MNG_PROKKA_02639_Beta_galactosidase_accessory
ATGGACTTCAAATCTATGCTACATGCTATTAGCAGACCGAGGAAAAATGCCGTTTCCTATGATCTGTCTACAGACTTTAAATATACTGGGTTACAGGAATATCCTAGGCCACAATTGCAGCGTAAATCTTACATTAACTTGAATGGTAAATGGGATTATAGGATTTTGAGCGGTCAGGGGCAGGTTATTTGTAGCGGACCAATTGAGGTGCCATTTTCGCCTGAGACTAGCCTTTCTGGCACTGTTCAACATGTACTTCTTCCAGAGGAGACTTTGGAATATACAAAGGTATTTACATTAGAAAAGGTCAAAAAGTCTAAAAATCTTATTTTGCATTTTGGGGCGGTGGATCAGGTCGCTCATGTGTCTGTTAATGGTATATCACTGGGCACACATGAG…
>38_Butyrivibrio_sp_NC2002_PROKKA_00193_Exo_beta_D_glucosaminidase_accessory
ATGTATAACAAAGAACTAAATGAAAACTGGAGGATGCACAGAGTATCAGGTTCTAAGATCATTAATGCAGTTGTGCCCGGAACGGTATACACCGATCTCTTAAGAGAAGGGGAGATGGAGGATCCGTTTTTTAAGGACAATGAGGACAAGGCATTAAAGCTCATGGACTATGACTATGAGTACCTTTGCAGCTTTGATATGCCAAGCGAAGCTAAGAGTCATGAGTACGCTTTTCTTCATTTTGACGGACTTGATACCCTTGCGGATGTTACATTGAACGGAACACTGCTTGGTTCAGTTAATAACATGCACAGAACCTGGGAGTTTGATGTGAAGAAACTTCTTGAAGAGAAAAATGAACTCAAGGTTCTTTTCCATTCCCCCACTAAATTCATAGAA…
>38_Butyrivibrio_sp_NC2002_PROKKA_01128_Beta_galactosidase_large_subunit_accessory
ATGGACTTAATTGACGCAATAAAAGCTATAGACAAATCTCATGAGGACGATGTCCTGCACAGACTCACAACGGTTTGGGGCGATTCCCTGAAAAAAGAAAACGTTTTACAGGAATACCCCCGTCCGCAATTTGAGAGAAAAAGCTATGAAAACCTAAACGGAGTCTGGGACTACGCGATCACCAAAAACGACGTGATACCCGCAAAGTTCCAGGGCAAGATCCTTGTTCCTTTTTCTCCGGAGGCTATACTTTCGGGAGTTGAAAAGCAGCTAAAACCCGGACAATACCTGTATTACAAGCGCTCCATCTCTCCTTCTTTTGATGAAAATAAAGAGAGAGTCCTTCTTCATTTTGGAGCAGTTGATCAGAGCGCCGTGGTATTTGTAAACGATCACCAC…
>38_Butyrivibrio_sp_NC2002_PROKKA_01683_Beta_galactosidase_BoGH2A_accessory
ATGAAAAACATAAGTATTGATGAGAAATGGACATTCAGGAATGGTTTTGTAGATTCGCTTGGGGCTTTGGAAGAAGATCCCGGAACAGAAGTAAATCTTCCTCATGACGGAATGATCGGAACACAGGTGAAACCTGATGCACCGGCAAAATCTGACAGCGGATATTTTGTCGGAGGTCTTACAAATTACACTAAATATGTAATGATTCCCAAGGAATGGGAAAAAGAGTGCGTTGGCCTTAAATTCGATGGCATCATGATGAATGCTACTATAGACGTTAATGGTTGCAAGGTAGGAAGCCAGCACTATGGCTATGCGCCTTTTTATGTTGACCTCACAAACTATGTTACCTTTGGAGTAGAAAACAGAATTACAATAAACTGCAATACCAGTATGCAT…
>38_Butyrivibrio_sp_NC2002_PROKKA_01813_Beta_galactosidase_BoGH2A_accessory
ATGGATAAAAAAGTAATTAACTTAAATGACAATTGGAAATTCCACTATGGGGACTGCGAGCCTGCATGGTACAAGGGCTTTGATGACAGCGATGAAAATGAGTGGAAAAATGTCCTTATACCGCACGACTGGTCGGTCACCATGCCTTTTTCAAAGAAGTGCTCAAGCGGAACGGGCTACCTTGAAGGTGGAACAGGCTGGTACAGACTAAGGTTCAGGCTTCCTAAGGAGTATAGCGGAAAAAATATAAGACTATGCTTTGACGGAGTGTATAAGAACAGCTCAGTATGGTGCAATAGCTATTTCCTTGGGAAAAGACCCGGCGGATATATTCCTTTTTCTTACGATATAAGCGATATGGCAGTTTTCGGAGAAGAGGAAAATGAAGTCAGCGTAAGA…
>38_Butyrivibrio_sp_NC2002_PROKKA_02108_Beta_galactosidase_accessory
ATGAAGGTATTTAATAGTGATATTTTGAAGGATCCCAATATTTTCAAGGAGAACGTTCTGGATGCTCATGCAGATTTTATAGCATACCCATCACTTGAAGAAATGCGCTTAAAAAAAGGATCTGCAAAAAACAGAGTGATTTATGACTCTTCTCTTAGAATGAGTTTAAATGGTGTTTGGAAATTTTGTTATTCAACAAATATTAAGCTTGCGCCTGCAGGATTTGAAAAAGAGGATTTTGATGATGCGGGATTTGATGAAATACGAATTCCCTCAAATATGCAGTTTGAAGGCTATGATGAGCCAACCTATGTTAATACGCAGTATCCATGGGAAGGACATGAGGATATAGAACCCGGGCAGATTCCGGAAATCTTTAATCCCACGGGAAGCTATATC…
>38_Butyrivibrio_sp_NC2002_PROKKA_02365_Beta_galactosidase_accessory
ATGAGAGAAATATTATATTTAAACAATGACTGGAAATACTCGGATAATTTCGAGGATGATATGATACTCCCCGGCTATGGGGATAGCACCATGGAAGTGGTGAGAATACCGCATACGGTAGCGGTGACACCTTTTAATTACTTTGACGACAGGATATATCAGAAGGTTTCATGTTACAGAAAAAGCTTTAATGCTGAGCAGTCCTGGAAGGGCAAAAGGATCAAGCTGTGCTTTATGGGAGCGGCACATGAAGCAAATGTGTTTTTTAACGGCCAGCTTTTGGGCACTCATTCATCCGGATATACTTCATTTTCTTTTGATATAACTGACAGGATAAGATTTGATGGGCCAAACTGCCTTGTAGTTAAGCTTGACAGCAGAGAAAGCCTTAATGTCCCG…
>40_Butyrivibrio_sp_NC3005_PROKKA_00723_Exo_beta_D_glucosaminidase_accessory
ATGAGGAGAATCGGTGATGATGGATGGCTTGATGCCAAGGTACCTGGTTCTGTTTATACTAATCTTCTTAATAATGGTAGAATGGATGATCCATATTTCAGGGACAATGAAGATAAAGCAAGAGCCTTGATGGATTATGACTATGAATACTTTAATGAGTTTAAATTTGTTGAAGATAAAGATTATCAGGAATGTGATGAAATTTTTCTTGTATTCGATATGATAGATACTGTTGCTGATATTTATCTTAATGAAGAGCACTTATTATCTGTTGCAAATATGCATAGAAGGTATGAAATACCTGTAAAAGAGCTTCTAATGTCTGGAAGAAACAGGCTAAGAGTTATTATTCATTCACCTAACAAATTTATTAGAAGTGAGTTTGAAAAAGATCCTGTT…
>40_Butyrivibrio_sp_NC3005_PROKKA_01051_Beta_galactosidase_accessory
ATGAATCTTCATATTCCCTTTAATGATGCATGGTCTTTTGCAAAAGAAAAAAGCACCTTGTTTGAAACAGTGCGCATACCACATACTGTTTCAAATACAAGTCTGAATTATTTTGATGAGTCTGTCTATCAGAATAGATGTATCTATAAGAAAAAATTCATAGCAGGTAATCAATGGAAGAATTCAAGGGTTTTTCTTGTTTTTGGTGCCGTAGCTCATGTTGCTATAGTCTATTTAAATGGGCGTCAACTTGTGAAACATTCAAATGGATATACATCTTTTTCAGTAGAATTGACAGATGAATTAGAGTTTGGATGCGAAAATGAAATAATAGTTCAGGTTTCAGGTACCGAAGAAGATAATGTTCCGCCTTTTGGACATGTAGTTGATTATATGACC…
>40_Butyrivibrio_sp_NC3005_PROKKA_01904_Beta_galactosidase_BoGH2A_accessory
ATGGATTTATTGTGGAATGATGGTTGGAAATTCAAGGAGTTTCCGGTTGATACTGTCTACGAAGACGCTGTTAAAAAAATAGATGAATTTGAAAGTGTGGAGATTCCTCACGATTATCTCATCTATGATGTAAAAAGGTTATACAGAGACAGTTCGGGTTACTATTACAAGAAGTTTACGTTGGATTCCGAAGATAAGAAGGTATTCGTGTCTTTTGATGGAGTCTATATGGACAGTAAGGTGTATTTAAATGGAAGATGTATCTTTGAATGGAAATATGGATACTCTTCATTTACTGTAGATTTAACAGATTTTCTTATTAGAGGAGAAAATCTGCTTGTAGTTAGTGTATGTCATAAATCGCCCAACAGTAGATGGTATTCAGGAGCGGGTATTTAC…
>40_Butyrivibrio_sp_NC3005_PROKKA_02136_Beta_glucuronidase_accessory
ATGTTTAAAATTAATTACAATTTCAACTATTTACTCACCCATGAAGGAGAAAAACTTGGTAACGATATTCCTTGGAACGAATACCCAAGACCGCTTTTGAAAAGAGATTCCTTCCTTAATCTCAATGGTTTTTGGAAATTTAAAGTTCAATCAAAATGTAAAATTCCTTCTTCATATGACATGAAAATACTCGTTCCTTTTGCACCAGAATCTTTATTATCAGGAATTTGCAAGCATTTCGATGAATCAAGCTGGCTTTTTTACGAAAAGTCAATACAACTTCCATCTGATTTTTTCAAAGATAGGATCTTACTTAATATTGAAGCTGCAGATTATACAACACTTATCTGGATTGATGGAAAAGCTGTCAAACGCCATGATGGTGGTTCTTTACACTTT…
>40_Butyrivibrio_sp_NC3005_PROKKA_03205_Beta_galactosidase_accessory
ATGGAAAAAAAATTCGACTATTTGCTTTTAGACAAACCGCAGTATTATGCACAAAATCGTATTATGGCACATTCAGATCACATAGAATGTGCCAATATTCTAGAAGCTTTTGAAGAAGAAAGCTCTCTAAGAATGTCCTTAAACGGACTTTGGAAATTCTTTTATTCCAAAAATCTTAACTATCTTCCTGAAAATTTTGAAACAAAAGAATATGATTGCAAAGAATGGGATGATATCAGAGTTCCGGCGCATATTCAGATGGAAGGATACGGAGTACCTCAGTATGTAAATACCCAGTATCCATGGGATGGACATGAAATGCTCACACCACCTGCGATTCCTACGATAGAGAATCCGGTTGGAAATTATGTGAAATATTTTACCCTTCCTCATAATTTT…
>5_Butyrivibrio_fibrisolvens_ND3005_PROKKA_00331_Beta_galactosidase_BoGH2A_accessory
ATGAAGATCAGGAAATGGAATGATAACTGGAAATTCTGGAGCGGCGGAGATTCTTTTGCCTTAGTATGGGGGATACCGGAAAACGCTGTAGATGTAACGCTTCCACACGATGCAATGGCGCTTGAGACGCCGTATGAGGACTGCCCTAACGGGACTAATACCGGATATGCTAAGGGCGCGCTCTATACATATGTAAAAAGATTCTACGTTCCATCATCTGCGTATGCGGGCAAAGATGTAATAGTCAGATTTGAAGGAATATATGAAAAGTCGTCTATCTATGTGAATGAGCAGCTTGTGGGAAGCTGTAACTACGGATATAGCGTAGTGGATGTTAATATTACGGGAGCTTTAAGGCTGGATGCGGAAAATGAGATAAGAGTGATTGTTAGAAATGGG…
>5_Butyrivibrio_fibrisolvens_ND3005_PROKKA_00393_Beta_galactosidase_accessory
TTGAGACAATATATCCCATTTAATGACAATTGGAAATTCACAGATAATTACAGCAAAGAGATCCACACAGATTTTTTTGATGACAAGGATCTTGAAGCTGTGCGTATTCCGCATACAGCTAAGGTTACAGGCTTTCACTATTTTGATGAGTCTGTATATCAGAAAGTATGCGGTTATCGTAAGTGCTTTAAGGCAGATCCTTCCTGGAAGGGATCGAGGATCATCATACATTTTGAAGCAGTGGCTCATGTATCAGAAGTGTATATTAATAATATATATATTTGCAGTCATGGTAGCGGTTATACAGCTTTTGAAGCAGATATCACCGATCATATCAGATATGATAAGGACAATGTTCTGTCTCTAAGAGTGTCGGGAACTGAGAAGGATAATGTACCA…
>5_Butyrivibrio_fibrisolvens_ND3005_PROKKA_00432_Beta_galactosidase_accessory
ATGGTACATACAGTAGAATGGAACAATGATTGGTACTTTGGAAAGAAGGTGTGGCAGGAGATCGATCCGTCACAATGTCTGGATGGTGAGATAGTTACTGTCCCACATACCTGGTACAAAGATGGTGATTATTATCAGGGAGAAGCTTTCTATCAGAAGAGATTTGATTATGTCAAAAAAGATAGTCAGAGAGTATTTGTAAAGTTCTACGGAGTAGATAAATTCTGTAAGATATTCCTTAACGGGCATGAGATAGGCAGCCATGCAGGTGGATACAACCTTTTTGCAGTAGAGCTCACAGATAGTCTTATAAATGGTGAGAATATATTCACTGTCCTTGTAAGTACTGACAAGAAGCTGATGGTATCCCCTATTTCAGGCGATTTTGCGGTCTTTGGC…
>5_Butyrivibrio_fibrisolvens_ND3005_PROKKA_00863_Beta_galactosidase_BoGH2A_accessory
ATGGATACCGTAAGAGCAACTCTTACAGACAATTGGAAGTTCTACTATGGGGATGAAGAGGAGGCTTGGTTCAAGGGCTTTGATGACAGTACATGGGATGATGTGATGATCCCTCATGACTGGTCGGTAGAAGCTCCTTTTTCTAAAGACTATTCAAGCGGTACCGGCTACCTTAGAGGCGGAACAGGTTGGTACAGGTGTCATTTCAAAATTCCTTCCGAGTATGAAGGCAAGAATATATCAATTACATTCGATTCCGTTTATAAGAATAGTAGTGTCTGGATCAATTCTTATCATATCGGCGGACGTCCTAGCGGCTATGCATCTTTTTCCATAGATATAAGTGAATATGTAAGATATGGCGAACAAGACAATGTGATCGCGGTAAGAGTGCGCCAC…
>5_Butyrivibrio_fibrisolvens_ND3005_PROKKA_00999_Beta_glucuronidase_accessory
ATGAGAACAACAATTCTTTGGAATGATAACTGGATATTTGAAAAAGAGGGAAAGAGAGGGAGCATAACTCTTCCTCATACCTGGAATGCTGTTGATGGACAGACGGGGCCTGAGCAGTATTATAGAGGAACCTGCCTTTATAAAAAGACATTTGAAAGACCGGTAATGGAAGAGGGACAGCGGGTGTTTGTGGAATTTCGCGGCGCTAACTCCTCTGCAAAAGTTGTTTTAAACGGTCGTGAGGTTGCGAGCCATGATGGCGGATATTCCTGCTTCAGGGCAGACATAACAGATGCACTTTCAGATTTTAACGAGATGGTAGTTTCTGTTTCCAACGAGCCCAATACAAGGGTGTATCCACAGAAAGCGGATTTCACTTTCTATGGTGGCATTTACAGG…
>5_Butyrivibrio_fibrisolvens_ND3005_PROKKA_01161_Beta_galactosidase_accessory
ATGATAATATCGTTAAATAGCAGCTTTAACTGCTCTTTTGAAGGAACAGATATTCCTTCATCCAATCTGTCTGTTCCGGGGACAATTCAGGCATCAAAGATAGCGCCGCATACACAAGAACATGATACAGGTAATCTTACAGATGAGCATGAATACAGCGGCGTAGTAATGCTAAGCAGGCAGATGACTATACCACAAGGATATGATTCATATATTCTTAGTATAGAAAGGAGCCGTATCACCAAGCTCTATATAGACGGACAGCCTGTAGGAAGGCGCGACTCTCTTATAGCACCTCACGTATATGACATCACTTCATATCTCACGAGAGAAGATACCCTCATACAGATAGAAATAGATAACAAGAACTATCCATGCCCAGGTGGGCACCTGACATCC…
>5_Butyrivibrio_fibrisolvens_ND3005_PROKKA_01574_Beta_galactosidase_accessory
ATGGATCTTACAGATATCACTCGCAGTATGGTGCGAAGCAAGGAACCTGTAGCTTTAAAGCAGCTTGATACTCCATGGACAGACAAGGCGCTTACAAGTAAGTGTCCTAAATCAGAATATCCAAGACCCCAGTTCGTGAGGGATAGTTATATATCTCTTAACGGAATCTGGGGTTTTTGTGTTACTGATTCGCCTTCGATTCCGCGGAAGAAGGATATATGCGGGAGGATAAGAGTGCCTTTTTCTCCGGAGAGTATGCTTTCGAAAGTTGATATTACGGCTGGCAGCAGGAAGACTCTCCTTCCGCATGTCCTAAAGCCGGGCGAGTATCTCTGGTATTACAGGAAGGTTGACGTTGTGGGAAGACCTGATGCTTCGTCCCGTCTTCTCCTTCACTTT…
>5_Butyrivibrio_fibrisolvens_ND3005_PROKKA_02139_Beta_galactosidase_accessory
ATGGGGACTTTTGATTATTCTAAACTAACAGATCCGGGATACTTCGCAGACGGGCGTCTCCCGGCTCACTCAGATCACATCATTTGCAAAAATGTTCAGGAAGCATGGGATGAGGAAAGCTCATACCGCATGTCTTTGAACGGAAGCTGGAAATTCAGATATTCCGCTAATCTAAATGACCTTCCCAAAGATTTTGAAGATCCAAAGGTAGACTGCCATGGATGGGCTGATATAAGAGTGCCTGCGCATATGCAGCTGGAAGGCTATGGCGTAGCGCAGTATGTCAATGTTCAGTATCCGTGGGATGGACATGAGGACATCGACCCTCCGATGATCCCAACCAAGGACCATCCTGTAGGCAATTATGTTAAGTACTTTACAATTCCAAAGGGCTTTATA…
>5_Butyrivibrio_fibrisolvens_ND3005_PROKKA_03219_Exo_beta_D_glucosaminidase_accessory
TTGAACAGAATTTCTATTAGTGACAATGATAAATGGAAGATGAGAATCGTATCATCAGATTCAAAAGGCAAGTGGATCAAGGCTGTAGTTCCGGGAAGTGTATATACAGATCTTCTTAGAGAAGGACTTATGGAAGATCCATTCTTTAAAGATAATGAAGATAAAGCTCTTATGCTTATGGACAATGACTTTGAGTATGAGACTAGCTTTAGTGTATCCAGAGACTTTTTGGCATGTTATGATCAGATACTTCATTTTGACGGGCTTGATACAGTTACGGATGTATTCCTGAATGGCCAAAAGCTTGGAAGTACTGAAAATATGCACAGAATGTATGAATTTGATATTAAGGACATAGTTAAGGAGAAAGGCAATAAGCTCACTGTTTTATTTCATTCT…
>5_Butyrivibrio_fibrisolvens_ND3005_PROKKA_03494_Beta_galactosidase_BoGH2A_accessory
ATGCGATACTTATTTGACGGAGGCTGGAGGTTCTTAGAGACAGGCCTTGACGTACACTACGATGACTTACTAAGGAGAAAGGACGAATTCGAAGACTCTTTTTACAAGGTTGAGATCCCCCATGACTTCCTGATCCATGACTCGGATAACTTATATAAAGATGCTACAGGATGGTATAGCAAAGATTTCGAATACAGTCCGGGTTCCGGTCATAGATGCTTTATTACTTTCGAAGGTGTCTATATGGACTGCACTATCTATGTTAATGACAAGTGCGCCTTTGAATGGAAATATGGCTATTCATCTTTTTCCTTCGAGATGACAGATTATCTGCATCAGGGTATCAACAATATCTCCGTATTTATAAGGCATCAGAGTCCTAATACCAGATGGTACTCG…
>5_Butyrivibrio_fibrisolvens_ND3005_PROKKA_03592_Beta_galactosidase_BoGH2A_accessory
ATGGAGAGAGTATTACTGGATCAGGGATGGGAGTACAGGAAGGGATTTCTTGATATGGCAGTTACAGCTGAGGATGGCAAGGGCACTTTAGTTGATCTTCCGCATGATGCCATGATAGAAGGCGATGTATCTGAGGATGCGCCTGGACGTTTTGATATGGGATATTATAAGGGAAGCCTTATAAACTATACCAAAAAGATAATGATACCGGATAAGTGGAAAGATGACTGTGTAGGCCTTTATTTTGACGGTGCTATGTCCAATGCCACCGTAGATATCAATGGATATAAAGTTGCAGCTCATCACTACGGCTATGCACCCTTTTATGTAGACTTGACTGACCGCGTTACATTTGGAGAGTACAACAGGATTACTGTTAATCTTAATACTACCATGAAT…
>9_Butyrivibrio_hungatei_NK4A153_PROKKA_00076_Exo_beta_D_glucosaminidase_accessory
ATGGAAAAATTTGCAATAAATAACTGGATACTGAAAAGGGTATCCGATGGCAGTAAGTACAGGACAGAGGTTCCGGGGAGCGTTCTCTATACACTTCAGAATAACGGAGTAATTCCGAATCCTTTTGTGGCAGACAATGAGAAATTTGCCCTGAAAATGATGGAAGAGGATTTTGAATACGAAGCTAAGTTCGATGCCGGTCATGCTCTCATGTCATCTTTGAAAAAAGAGCTTGTATTCGAAGGAATCGATACCGTTGGGGAGGTGTATCTAAACGGAAGCAAAATCCTATGTGCCTGCAACATGCACAGGACATACAGGATTGATATCACAGATTTATTAAAGGAAAAAGACAATGAATTAAAGGTCTGCATCCACTCACCTCTTAAATATATAAAG…
>9_Butyrivibrio_hungatei_NK4A153_PROKKA_00549_Beta_galactosidase_accessory
ATGGACTTAATTGATGCAATAAAAGCAATCGACAAACCTCACGAGGACGATGTGCTTAACAGGCTTTATACAGTATGGGGAGAAAATCTTGATAAAGACAATGTTCTTCCCGAATATCCAAGGCCGCGCTTTGTAAGAGACGGCTTTATGAATTTGAACGGTATCTGGGAATACAAGATTGTTCAGGATATATCGGCAAATGTTCTCCCTGCGGACACTGACGGCGAAATTCTCGTACCTTTTTCACCCGAAAGCTTTTTATCAAGTGTGGAAAAAAGACTTCTTCCCGATCAGGTTCTCTGGTACAAAAAGGTACTTCCGACACTTAAAAGAAAACATGAAAACTCAAGATTCTTACTGCATTTCGGAGCTGTGGATCAGTTTGCCGAAGTATATATA…
>9_Butyrivibrio_hungatei_NK4A153_PROKKA_01182_Beta_galactosidase_BoGH2A_accessory
ATGAAGAGACTCTTTAACGATGGCTGGAAGTTTTGGAAGTCTGAATATGGCACCGGATACGAGACTGCAGTAAAGAGTGCGGATAAATTTACAGATGTATTGATTCCGCATGATTGGATGATCGAGGATCCACATAATCTGTATGCTACCAATACCGGATGGTATTGCAATAGATTTGAAGTTTCGGAGCCGGATAAAAAGACATTTCTTATATTTGACGGCATCTACATGGACAGCATCGTGTACATAAACGGTCAGGAAGCCGGAGAGTGGAAGAATGGATATACGCAGTTTGTGCTTGATGTCTCCGATTATGTGAAAAAAGGCGAGAATGATATATATGTAGGTGTTAGATGCAGGTATCCAAGCTCCAGATGGTACTCTGGCGCCGGTATTTAC…
>64_Pseudobutyrivibrio_sp_NOR37_PROKKA_00445_Beta_galactosidase_accessory
ATGGGACAGAGAATATACTTAGACCGAAAATGGAAATTCAATGAGGTTTTTACAGAAGACATGATAAGAATGCCTATGAAGGATAGCCAGACTGTTAGCCTTCCTCATACGGTAAAGGAGACACCACTTTCATATTTTGATGAGTCTACATACCAGATGGTGTCTTGCTATCAGAAGATTATTGTGGCTCCTCCTCAGTGGGAAAAGCAGGCGATTAAACTTACTTTTGAAGGAGTGGGACATCTGGCTGATGTATATATTAATGGTCAGCATGTTTGCCATCATGAGTGTGGCTACACAGCATTTTCTTGTGATGTTTCTAAAGTTCTTAAATATGGGGATGAAAATCTTATCACTGTAAAGGTGGATTCTAATGAGACTCTTGATCAACCACCTTTT…
>64_Pseudobutyrivibrio_sp_NOR37_PROKKA_01589_Beta_galactosidase_accessory
ATGTCTGAATTTAAATATTCAATCGTAAAAGACCCAACTATATACATGCAAAACAGATTGAATCCTCATTCTGATCATGAGTTTTATAGCAATGAAGGATATTCTTACGGGGAGCAGTCTGATTTCAAATATTCTCTTAATGGCATCTGGAAGTTTGAATACGCAAAAAACTATGATTGCTGTGACAAGACATTTTTTGAAATGGACCGTAATTGCAAGGGATGGGATGACATTAAAGTGCCAGCCCACATACAGCTAGAAGGTTATGACAAAATAATGTATGTGAATACCCAGTATCCATGGGACGGCCATGAGGAGATAGAGCCAGGAGAGATTCCTACAGAAGAAAACCCAGTTGCAAACTACGTGAAATATTTTGATGTCCCTGATTATATGAAG…
>64_Pseudobutyrivibrio_sp_NOR37_PROKKA_02639_Beta_galactosidase_accessory
ATGGACTTCAAATCTATGCTACATGCTATTAGCAGACCGAGGAAAAATGCCGTTTCCTATGATCTGTCTACAGACTTTAAATATACTGGGTTACAGGAATATCCTAGGCCACAATTGCAGCGTAAATCTTACATTAACTTGAATGGTAAATGGGATTATAGGATTTTGAGCGGTCAGGGGCAGGTTATTTGTAGCGGACCAATTGAGGTGCCATTTTCGCCTGAGACTAGCCTTTCTGGCACTGTTCAACATGTACTTCTTCCAGAGGAGACTTTGGAATATACAAAGGTATTTACATTAGAAAAGGTCAAAAAGTCTAAAAATCTTATTTTGCATTTTGGGGCGGTGGATCAGGTCGCTCATGTGTCTGTTAATGGTATATCACTGGGCACACATGAG…
>41_Butyrivibrio_sp_OB235_PROKKA_00354_Beta_galactosidase_accessory
ATGAGAAAAGTAATCTATTTAAACAATGACTGGAAATTTAAGAGCGAATTTGATGAGAGTATGATCAGCTCCGATTTCAGGGATACCGGATTTCAAAATATAAGAATCCCACATACAGTTGCAGAGACATCATTCAATTATTTTGATGATGCTGTTTATCAGATGGTGAGCTGTTACCGCAAGACTTTCAGGGCAGACCATAATTGGAAGGGTAAGAGAGTTGCAATTCATTTTGAAGGTGCGGCGCATGAAGCTACGGTATATTTTAACGGTGTACTTCTTGGGACACATTCCTGCGGCTATACTGCCTTCGAGTTTGATATATCCGAGCATATTCGTTATGACGAACCAAACACAATTGTTGTGAAGCTTGACAGTAGAGAATCTCTGAATGTTCCG…
>41_Butyrivibrio_sp_OB235_PROKKA_01127_Beta_galactosidase_accessory
ATGAAAATGGATCTGCTCAATGCAATTAAAGCAATAGATAAAACTCATGAGGATGATGTGCTCCACAGGCTTACCACTGTTTGGGGAGACAATCTGGACAAGGATCATGTCCTCACGGAATATCCCCGTCCGCAGTTCAAGAGAAACAGTTATATCAATCTTAACGGACTCTGGGAGTATGCTTTCTCAAAGAGTGATGTACACCCAAAAGAGATGGACGGACAGATTCTCGTTCCCTTTTCTCCCGAATCAATCCTTTCGGGAGTAGAGAGACAATTGCAGCCTGATGAATATCTTTGGTATAAAAAGGAACTTTCAGGAATCACTCTTCCCGATGAAAAATCCAGAGTTCTTCTTCATTTTGGTGCGATCGACCAGAGAGCCATCGTATTTATAAGC…
>41_Butyrivibrio_sp_OB235_PROKKA_01571_Beta_galactosidase_BoGH2A_accessory
ATGAAAAAAACAAAATGGAACGATAACTGGCTTTTCTGGAACAGCAAGAATGCCTTTGCTCTAGTGTGGAGCATTCCTGAAAATGCGAGAAAAATTACACTTCCCCATGATGCGATGATAGAGACAGAGACCCATGCTGATTCGCTTAATGGCGGCAATACAGGATTCTATGATGGTGGTTCCTATACTTATGTGAAGTTTTTTGAATCAAAAAAGGGTGACAGAAGCAGGAATATAATGCTCTTATTTGAGGGTGTTTACATGAATACCTTTGTCTATGTTAACGGTCAGCTTGCTGCTAACAGACCTTATGGATATTCAGAGTTCACAGTTCCGATTTCTCAGTTTTTAAAGGAAGAGGGCGAGAATGAAATTCGCGTTCAGGTGAGAAACAATGCA…
>41_Butyrivibrio_sp_OB235_PROKKA_01599_Beta_galactosidase_BoGH2A_accessory
ATGAAGAGACTATTTAATCAAAACTGGAAATTCCTGAAAACTCCCGCAGGCACTACCTTTGATGAGGCTCATAAGTGCCTGGGCGATTTTAACGATGTGGAGATTCCTCACGACTGGATGATAGAGGACGATCAAAGTCTGTATGCGGACGCAACCGGGTGGTATTTAAACCACTTTGAAGCTATGGACGAACGGCGTCTCTTTTTCGTCTTTGACGGAATCTATATGGACAGTATTGTATATATAAACGGGCATGAAGCCGGTGAATGGAAAAGCGGTTATTCCCAATTTGTTCTGGATGTAACGGACTTCGTAGTTCCCGGCACCAATGAGATTCTTGTCGCTGCAAGATGCAAATATCCCAGTGCCAGATGGTACACAGGTGCCGGTATATACCGC…
>41_Butyrivibrio_sp_OB235_PROKKA_02457_Beta_galactosidase_accessory
ATGAACGAGTTTAACTATGAAATAGTAAAAAATCCTGAGATTTTCCAGGAAAACAGGATGCCGGCTCATTCTGATCATGTAGCATATAAGTCACTTTCTGAGATGACAACAGGAAAGACAAGTTATAGGCTTTCTCTGGATGGTGTATGGCATTTTCATTATTCCAGGAATGTCAAGGATGCTCCGGAAGGCTTCTGGAAAAATGAGTATGATACAACTGACTGGGACAGAATAAATGTACCTGCACATATTCAGATGGAAGGTTACGACAAACCGCAGTATGTAAATGTTCAGTATCCCTGGGATGGATCGGAAGATATTCGCCCGGGGGAGATTCCGGAGAGATTTAATCCTGTTGCTGATTATGTGAAGCTTTTCACTTTGCCCAAGGATTTTAAG…
>41_Butyrivibrio_sp_OB235_PROKKA_02628_Exo_beta_D_glucosaminidase_accessory
ATGGTTACAACAAAGCTTGATAAAAACTGGAAGCTTCACAAGGTAGGGGATGCGAAGCTGATAAATGCGGTGGTTCCTGGAACGGTTTACACCGACCTCCTCAGAGAAGGGGAGATGGAGGATCCTTTTTTCAAGGACAATGAGGATAAGGCGCTGGCACTCATGGACAGCGACTATGAGTATGTCTGCAATTTTGATAAGCCCGCTGAAGCTGAAGGCTCTGATGTCGTAGTGCTTCACTGCGACGGTCTTGATACTCTTGCGGATCTGTATCTTAACGGAACGCTTCTTGGTAATGTCAACAACATGCACAGAACCTGGGAATTTGATATAAAGGAGCTCCTTAAGGATGAGAATGAGCTGAAGGTTTATTTTCATTCTCCGACAAAGTTCATAAAG…
>41_Butyrivibrio_sp_OB235_PROKKA_03799_Beta_galactosidase_BoGH2A_accessory
ATGAAGAGCATATGCATCGATGACAGTTGGATTTTCAGAAGAAGCTTTATTGATTCACTTGGAATGCTGGAGGAGGACCCGGGTGAAATAGTTAATCTTCCTCATGATGGAATGATAGGAACACCGGTTTCACCGGATGCGCCTGCTAAGTCTGACAGCGGGTATTTCAAAGGCGGTCTCACAAATTATACTAAAAACATTTTTATTCCCAAGGAATGGGAAAAAGGCTGCGTAGGTCTTTCTTTTGACGGCGCAATGATGAATGTGACAGTTGATGTAAACGGGTGTAAGGTTGGCAGCCGGCACTATGGCTATGCTCCGTTTTATGTAGATCTTACGGATTACGTAACCTTTGGAGAGGAAAACCGGATAACGATAAACTGCAATACCAGTATGCAT…
>41_Butyrivibrio_sp_OB235_PROKKA_04109_Beta_glucuronidase_accessory
ATGCGAACAACAATTCTTTGGAATGATAACTGGATATTTGAAAAAGAGGGAAAGAGCAAAAGCATAACTCTTCCTCATACCTGGAATGCTGTTGATGGACAGACGGGGCCTGAGCAGTATTACAGAGGAACCTGCCTTTATAAAAAGACATTTGAAAGACCGGTAATGGAAGAGGGACAGCGGGTGTTTGTGGAATTTCGAGGCGCTAACTCCTCTGCAAAAGTTGTTTTAAACGGCCGTGAGGTAGCGAGCCATGATGGCGGATATTCCTGCTTTAGGACGGACATTACAGAGGCACTTTCAGATTTAAACGAGATGGTAGTTTCTGTTTCCAACGAGCCCAATACAAGGGTGTATCCACAGAAAGCGGATTTCACTTTCTATGGTGGCATTTACAGG…
>67_Pseudobutyrivibrio_spp_OR37_PROKKA_00377_Beta_galactosidase_accessory
ATGGCACAGAGAATATACTTAGATCGAAAGTGGAGATTTAATGAAAAATTTGACGAGGCTATGATTAATGAGCAGATGGAAGAAAGCACATTAATCAATATTCCTCACACAGTTAAGGAAACACCTTTTTCCTATTTTGATGAAGGCATTTATCAGATGGTAAGTGCATATCAAAAGAGCATTTTCGCTCCTATGCAGTGGAGTGATAAATGTGTTTTCCTAACCTTCGAAGCAGTGGGACATAGCTGCGATATTTATATTAATGGAAAGCATGTTAAGCATCATGATTGCGGCTACACAGCCATCACTATCGATGCTACAGAGGTTCTTAAATACGGTGAAGAGAACCTTATCACTGTTAGAGTTGATTCAAGAGAGACTTTAAATCAGCCACCATTT…
>67_Pseudobutyrivibrio_spp_OR37_PROKKA_00824_Beta_galactosidase_accessory
ATGTATTGGAAGGAAATGCTAGGAGCGATTGCTAAGCCTGATAAGAATGCTAAAACCTATGAGCTTAGCACAGACTTTAAATATGAGGGACTGCAGGAATACCCCCGCCCTCAACTGCAGCGTAAATCTTATATCAATCTAAACGGTAAGTGGGATTATCGTATCATTAGTGGCAAGGGCCAGGTGGTATCCTCTGGCTTAATTGAAGTGCCATTTTCTCCAGAGACCGTCCTTTCAGGCACCGACAGGCACATACTTATGCCTGAAGAAATCCTTGAGTATACCAAGCATTTTACAATCGATAAGGTAAAGAAAACCAAGAATCTGCTACTACATTTTGGTGCAGTGGATCAGGTGGCCTTTGTATCCTTGAACGGAATTAATTTGGGCTTTCATGAG…
>67_Pseudobutyrivibrio_spp_OR37_PROKKA_01285_Beta_galactosidase_accessory
ATGAAAAATTTCAATTATGAAATTGTAAAGGACCCAAAAGTATTTGAACAAAATAGATTAAAGGCTCACTCAGACCATGAATATTATGACAGTGAGGCCTATGCCTACGGGGAAAAGTCAAACTTTAAATATTCTCTAAATGGAACCTGGAAATTTGAATATGCCAAGAACTATGAGGTGTGTGATAAGGATTTCTACAAGGCAGATAGAGATTGTAAAAGCTTTGATGATATAAAGGTTCCTGCTCATATTCAGCTGGAGGGCTACGACAAGATAATGTACGTGAATACCCAGTATCCATGGGATGGCCACGAAGCTATTGAGCCAGGAGAGATTCCTACAAAGGAAAATCCAGTAGGTAATTATGTAAAGTATTTCACAGTCCCTTCTTTTATGAAG…
>15_Butyrivibrio_proteoclasticus_P18_PROKKA_00523_Beta_galactosidase_BoGH2A_accessory
ATGAAGGAAAAATTTGTTACAGGATGGAAATTTTTAAAAACTGATTTTGGAACAGAACTTGAAGATGTCAGGAACAGGCTTTCTGAATTTAAAGAGGTGGAGATACCTCATGATTTTCTTATAGATGATGCAAGAAACTTTTATACAGATGCCACAGGCTGGTATTACAAAGGCTTTGTGACCACACTTAAGCCAAGGCATTTTCTTGTCTTTGACGGATTATATATGGACAGCACTGTGTATATAAATGGTCAAGAGGCAGGAGAGTGGAAGTATGGCTATTCACAGTTCATTCTCGATATTACGGACTATTGTAAAGTAGGAAGTAATGATGTTCTTGTAAGAGTCAATTACAAAAATCCCAATTCAAGATGGTATTCAGGAGCCGGAATATACAGA…
>15_Butyrivibrio_proteoclasticus_P18_PROKKA_00871_Exo_beta_D_glucosaminidase_accessory
GTGAAAAAGACAGTAATATCTGATTGGACTATAAAGAGAATAAAGGACAACACGATTTATGATACGTCAGTACCTGGAAGTGTGCTGAGTACGTTACAGGAGAACAAGGTTATTCCGGATCCGTTTGTGGGTGACAATGAAAAATATGCCCTTGAAGTGATGGAAGAGGACTTTGAATACGCGACGAGCTTTGACTGTGATGAGGATGTTTTTGCCACAGACAAAAAAGAGCTGGTATTTGAAGGAATAGACACTATTGCAGATATCATATTTAATGATCAGACTATTTTGCATGCAGAAAACATGCACAGGACTTACAGGATTGATGTAACACAAAGCCTTAAGGAAAAAGAGAACTCTCTTAAAGTATATTTCCATTCTCCAACAAAATATATAAGA…
>15_Butyrivibrio_proteoclasticus_P18_PROKKA_01021_Beta_galactosidase_BoGH2A_accessory
ATGGAGTTAAAAGATACCAGCTTAATAAATCAAAATTGGAAATTCAACTTGGAAGATTGTAATGGAGATATTTTTGCAGGAGCTGAATATGATGATTCATCATGGGAAGTGTTGACGCTGCCCCACGACTGGGATACTTTTTTTGCTCCTGATAAGGATAACAAAAGCGGTGCCGGTGGCGGCTATGCAAAGGCCGGAACCGGATGGTACAGAAAAGAAGTGACCTTAAAAGACGAGGATGTCAAAGAATCAAGATATGAACTCATTTTTGAGGGAATCTATATGGAGAGTACCGTGTTTGTTAACGGCAAAAAGGTAGGTGGAAACAACTACGGATACACAACCTTTTCTGTGGATATCACAGACAAAATAGTTCCAGGAAAAAATGTCATAGCTGTT…
>15_Butyrivibrio_proteoclasticus_P18_PROKKA_01099_Beta_galactosidase_accessory
ATGAGAAAAATTCACTACATTAACAACGAATGGAACTTTTCTATTGATGGAAAAGAAAAAGTAGTAGTCAATATTCCGCATACCTGGAACAATATCGACGGTCAGGATGGTGGAAATGACTATCTAAGGACACTGGCAACATATGAAAAGAAATTTGAAAGTCCTTCCTTTGATAGAAACAGCGAAGACGTTTACCTGGAGTTTGACGGAGTGAATTCAGAGTGCGACGTCTTTTTAAATGATGAAAGAATAATCAGACATGAAGGTGGTTATTCTACATTCAGAAAGAATATCACAGAAGTTTTGAATGATGGACAGAACAAGCTTCTTGTGAAAGTGGATAACAGACCGAACGATAAAGTTTATCCACAAAAGGCGGATTTCACTTTCTACGGCGGA…
>15_Butyrivibrio_proteoclasticus_P18_PROKKA_01103_Beta_galactosidase_accessory
ATGGACTTAATTGATGCAATCAAAGCTATCGATAAGCCCCACGAAGATGACATTCTAAACAGACTCTACACAACTTGGGGTGAAAACATTGATCCTTCCAATCTGTTAAAAGAATATCCTCGTCCGCAGTTCGTCCGTGATAGCTACATCAATCTCAACGGATATTGGGAATATCTTTTTGCCCCGGTTAATTCAAGAGATGAGCTTCCTTCCCGAATGGAGGGAAATATACTTGTACCTTTTTCACCGGAAGCCATCCTTTCAGGAGTCGAAAAGAAGCTCCTTCCGGACCAACTTCTGTGGTACAAAAAAAATCTCCCCTGTATTACAAGAAAATCAGCAACTTCCAGAATACTTCTGCACTTTGGGGCAGTTGACCAGTTTGCTGATGTATTTGTA…
>15_Butyrivibrio_proteoclasticus_P18_PROKKA_01113_Beta_galactosidase_BoGH2A_accessory
ATGGAGAAGATTCTTTTTGATAAAGGGTGGAAATTTAAGATAGAAGATTTAGAACCGCATTGCCCTGAGAGCGGATGGGGAGGAGCAAAAGCCGGAGCATATGATTTCGGTGCAACAGCAAAAAAATGCGATGAAGATGATTGGAGAAGTGTTGATCTTCCATATGATTATGTGCGGGAAGGCAGATTTGTTCTGGATACAGCTGACACAGAAGGAATGGGAAATATCCCTGAAATGCAGTCTATTCGTTCAAGGCTGCATGCTGGTGGTTGTCTTGAGCCTAAGGTAGCCTGGTTCAGAAAATATTTTATAGTAAATAAAGAAGATCTTGATAAGAATTATGTTATAAAGTTTGATGGAGTGTACAGAAACTGTGATGTATATGTAAATCAAAAGTAT…
>15_Butyrivibrio_proteoclasticus_P18_PROKKA_01440_Beta_galactosidase_BoGH2A_accessory
ATGGATACTAAACTATTAACTCTAACAAATAATTGGAAATTTCACTACGGGGAGTGTGAAGATGCGTGGTATAAAGGATACGATGACAGTAGCTGGGAGGACGTAACTGTTCCTCACGATTTTTCTGTAACTTCACCATTTTCCAAGGATTATTCAAGTGGAACAGGATATCTTCGTGGTGGAATAGCCTGGTATAGGATAAGTATTCGTATTCCTGAGGAATACAGAGGTAAAAAGATTACTCTTATATTCGATGGCATATATAAAAATAGTTACGTATGGGTCAACAGTTACTTTATGGGCAAAAGACCATATGGATACTCTGAGATTGCTTATGATATTTCAGGGCAGGCAAGCTTTGGTGAGGAATTGACCCAGATCAGCGTCAAGGTTGTCCAT…
>15_Butyrivibrio_proteoclasticus_P18_PROKKA_02117_Beta_galactosidase_accessory
ATGGCAAATTTTGATTTTAGCAGGGTAAAAGACCCGGAGTTTTTTAAAGAGAATGTGTTGCCAGCACATTCTGATCACATTGCGTATGCTTCAACTGATGAGCTTGAGGCAGGAATCAGCTCACTTAAGCTTTCACTTAACGGTCTTTGGAAATTCCATTACGCCAAAAACTACAGAGCTACTATAGATGGTTTTGAGAAGGAAGACTATGACTGCAATTTCTGGGATGATATTCATGTTCCTGCACATATGCAGATGGAAGGCTATGACATTCCTGCATATATTAACGTACAGTATCCATGGGATGGTCATGAGGCTATTGAACTTGGACAGATTCCTGAGCAGTTCAATCCTGTTGGAAGTTATGTGAAGTACTTTGAGGTTCCATATGATTGGAAT…
>15_Butyrivibrio_proteoclasticus_P18_PROKKA_02230_Xylosidase_arabinosidase_accessory
ATGAGAAAAGAATTAGGATTTAATTCGGACTGGTTTTTTTATAAAGGAGATATCTCTTTTGAGAATAAAGAAAGCTATGACTGGGAGGCAATAAGCCTTCCTCATACCTGGAATAATCTGGACGGACAGGACGGAGGAAACGATTATTATCAGGGTAAGGCTTGGTACAGGAAGGAACTTGGAAAAGAGCTGATTCCTGAGGGATTTGACAAGGATGTGTTTGTAAGGTTTGGGGCTGCAAGTAAGAGAGCAGAAATATATCTTAATGGAGAGCTTATCGGAATTCATGAAGGTGGTTTTGCCGCTTTTACAGTAAGTATTACAGATAAACTGCGTGGTGAAAATGACGAGCTGTTGGTGATGGTGGATAACAGTAGAGAGCTTCCAATCTACCCGATG…
>15_Butyrivibrio_proteoclasticus_P18_PROKKA_02257_Beta_galactosidase_BoGH2A_accessory
ATGAAGAGAATATGCTTAAATGACAACTGGAAATGTTTTGTTACAGGGAAAAGAGATACCGCAATTGATGTAACTCTTCCTTATGATGCGATGCTATTGGATGAAAAGGACGACGAAAGCGTCACTGGAGTAAATCTTGGATGGTATGTGCCACAGGATTACTCTTTTGAAAAGACTCTTTTGGCTCCAAAGGAATGGGCAGACCAGATCACAGTTCTGTATTTTGAAGGTGTCTATCACAAGGCAACTGTATATGTAAATGGCGTCAAAGCTGCTTATCAGGATTATGGTTACACCGGATTTTATGTGGATGTGACACAGCTTCTGAAATATGGTGAGGACAACACTATTCTTGTAGAAGCTATAAATACTGATCAGCCCAATAGCAGATGGTATACA…
>15_Butyrivibrio_proteoclasticus_P18_PROKKA_03254_Beta_galactosidase_accessory
ATGAGATATGATCTAACAGGCAATTGGACGATTACTGCAAACCAGGTTCAAAAGCAAGGGCAGCTTCCCGGAACCCTTGATACCAACGGGATTGGAAATAATGACAAGGTTGCAAAGCCCTGGCATCCGGACATTGAAGACAGAAACAAACACATGGAAAAAGATGCGGAGACTGACCCAAGGATCAACTCCAGGTTCACAAGACTCTACACCTATGAGGGCGAAGCTACATTTCAGAGAAACTTTGATGAAGAGCCATCTTCCGATAAGAGGCTTTTTATCGTGGCAGAAAGAGCACGCGCTCTTTGTCTTAATGTGGACGGCGCAGACATTCCAAGCGCCAGCGGGTGCCTTAGCACTCCCTACGTTTTCGAAGTTACGGGAATCCTTCACAAAGGA…
>14_Butyrivibrio_proteoclasticus_P6B7_PROKKA_01099_hypothetical_protein_accessory
ATGAGATTCAATCTAAGTGGTGAATGGAAGATCAAACTTAATAACGGCGTGGAGAAAATGGGCTTTCTTCCCGGAAGCCTTGATGAGAACGGACTTGGAGAGCCTGATAAGGTAGCTAAGGCCTGGCACCCTGACGTGGAGGATAGGGAGAAGGCTGCAGGCAAGATGGCGGACAAGGATCCCAGGATTGCCACCAGACTAACCCGTAACTACACCTACGAAGGCCCTGCCGTATATTCCAGGACCTTTGATGGTGAGGTAAGTCCTGATAAAAGATATTTCTTTATCGCCGAAAGAACCAGGGCTGCGGCGCTTATCATTGATGGGCAGAACGTTCCCCTTCGTAGCTTTAGCCTGTCCGCCCCAGTTCGCTTTGAGGTCACAGACTACCTTAAAAAG…
>14_Butyrivibrio_proteoclasticus_P6B7_PROKKA_01883_Exo_beta_D_glucosaminidase_accessory
ATGTACAAGTACGAGTTAAAAGAAAATTGGAAAATGGGAAAGGCTGGGGATGCAGAGCAGATAAACGCTGTGGTTCCTGGATCTGTGTACACAGACCTTCTGCGCGAAGGCAAGATGGAGGATCCTTTCTGGAAGGACAATGAGGACAAGGCGTTAAAGCTCATGGACAACGACTATGAGTATGTTTGTAGTTTCAAAAAGCCAGCAGAGGCGGGCGCTTCTGAGTTTGTGCTTCTTAGATTCGATGGCCTTGATACACTAGCTGACGTTACGCTGAACGGTCAGCTTCTTGGCAGCACCAACAACATGCACAGGGTATGGGAGTTTGACGTAAAAGAGCTATTGAAGGACGAGAACGAATTGAAAGTTCTTTTCCATTCACCAACAAAGTTCATTGAG…
>14_Butyrivibrio_proteoclasticus_P6B7_PROKKA_02102_Beta_galactosidase_accessory
ATGGACTTAATTGATGCAATCCGTGCAATAGACAAACCGCACGTTGACGATGTGCTCAACAGGCTCTATACTCCCTGGGGCGAGAACCTCGACCCAGACAACGTTCTAAAGGAATATCCCCGTCCCCAGTTTGTCAGGGACAGCTATATCAACCTAAATGGATATTGGGAATACGCCTTCTGTACTGAATCCGGCGACGAATCAGACCTTACTATCCCTAAAGATATGGAAGGCATTATCCTGGTGCCATTTTCACCAGAGGCCATGTTGTCAGGCGTGGAGAGACGCCTTAATCCAGAGTCCTACCTGTGGTATCAAAAGAAATTACCAGATCTTACAAGGAAGAACCAGGCTTCAAGGTTCCTGCTTCACTTCGGTGCGGTAGACCAGTTCGCCGAT…
>14_Butyrivibrio_proteoclasticus_P6B7_PROKKA_02118_Beta_galactosidase_BoGH2A_accessory
ATGGACCGCCTTCAGGAATTTGAGGATGTTGAGATTCCTCATGACTTTCAGATAGGCCAGGTCAGTAGCTTCTACAAGGACGCCTGTGGATGGTATTACAAGAAATTCAACTTGGAAGTTGCTGACAAAGTAACTACGCTTGTTTTTGATGGCCTTTATATGAACGCAGTGGTCATTGTCAATGGACATAAGGCTGGGGTCTGGAGATACGGCTATTCCCAGTTCATCCTGGATATCAGTCAGTATGTTAAGGAAGGCGAGAACACTATCATGGTGGCTCTTAGGTGCAGATACCCAAGCGCCAGATGGTACACCGGAGGCGGAATCTACCGCAACGTGTGGCTTTGCCAGTATGAAAAGACCTATATCCCTGAGAATGGAATTTATCTGCATACCCAG…
>14_Butyrivibrio_proteoclasticus_P6B7_PROKKA_02976_Beta_galactosidase_accessory
ATGAAAAGCTTTACTTACGATATGGTAAAAAATCCTGAAATCTTTAAGGATGGCGTGCTTCCTGCTCATTCAGACCACAGAGTCTTTGCAACTGTGGAGGAGCTTGAGGATGGCGCATCATCTTTGGAATTATCACTTAATGGACTTTGGAAGTTTCATTATGCAAAGACTTATAGAGCCGTAGTTCCTGGTTTTGAGAAGGAAGACTATGACTGCAATTTCTGGGATGACATTCATGTGCCTGCTCACATGCAGATGGAAGGCTATGACATTCCAGCATACATCAATGTTCAGTATCCTTGGGATGGACATGAGGACATCGATCTTGGCCAGATCCCAGAGGAGTTTAACCCTGTTGGAAGCTATGTTAGATACTTTACTCTTCCTGCTGACTGGAAT…
>14_Butyrivibrio_proteoclasticus_P6B7_PROKKA_03093_Beta_galactosidase_BoGH2A_accessory
ATGCGTAATCAGAATATTGATAAAGGATGGCAGTTTAATTACGGAACTATAGATGGTTTTCCCGACCCATCCAGGGAAAGTACACTTCGTGAAGTAGATCTCCCTCACGACTATATGATTTTCAGCTCTGTAAAAAAAGATGCTCCTGCCGGGGCTTCAAGCGGCTTTTTTACTGAGGGTGTAGCCTATTACACCAAAAAGGTAATGATCCCCGCAGAGTGGGAAAATGACGATGTTTACCTTAAGTTTGACGGCGTCATGATGAATGCTACTATAGCTGTAAACGGCTGCAAAGTGGCTCTTCAGCACTACGGATACGCTCCTTTTTCTGTAGATATCACGCCTTACATCTATTTTGGCAGGGAGAACAGCGTCACAATAACGGTTAATCCCAGCATG…
>14_Butyrivibrio_proteoclasticus_P6B7_PROKKA_03094_Beta_glucuronidase_accessory
GTGAGAAACGTATATAAGATAAATGATAACTGGACCTTTAAAAGAGGCGAAAAAGCCCCTGAAACAGTCAGTATACCTCATTGTTACAACGCCGTGGACGGTCAGGACGGCTCAAAGATGTTCCGTGGAGTTACGACTTATGAGAGAGACCTGGAGGTAACGAGCGAGGATCTAAGGCGCACTGTAATCCTGGAAGTTGGTGCTGCGGCCCTTAGCAGCAGAGTATTTGTCAACGACAAGCTCTGCCATGAGCTTAGATGCGGCTTTTCAATGTTCAGAGCAGATATTACGAAGCTTCTGACTATCGGCAGCAATACAATCCACATAGAAGTCGGCAATGCAGTAGATAACACAATTTACCCCGCTATGGCCGATTTTTCTTTCTACGGCGGAATATAC…
>58_Pseudobutyrivibrio_sp_49_PROKKA_00224_Beta_galactosidase_accessory
ATGGCACAAAGAATTTATTTAGATAGAAAATGGCGATTCAACGAAAACTTTTCTGAGGATATGATTAATGAGCCGATGGAAAATAGCACTTTAGTCAATATCCCACATACGGTAAAGGTCACTCCATTGTCATATTTTGATGAGAGTATTTACCAGATGGTCAGTGGATATCAGAAAAGCATTTTCGCACCTGCTCAGTGGGAAAATCAATTTGTTTCCTTGGTGTTTGAAGGAGTAGGACACGCCTGTGATGTGTACGTTAATGGAACACATTTAAAGCATCACGATTGTGGTTATACAGCATTTTCTGTTGATATCACAAAGGTTTTAAAGCTGGGAGAGGAAAACCTCATCACAGTTAAGGTTGATTCCAGAGAGACACTTAATCAGCCTCCTTTC…
>58_Pseudobutyrivibrio_sp_49_PROKKA_00955_Beta_galactosidase_accessory
ATGGCTGAATTCAATTATTTAATTGTTAAAGACCCTAGAATTTTTCAAGAAAATCGCTTAGCTCCACACTCAGACCACGAGTATTACGACAATGAGAATTTTGCTTATGGTGAGAAATCCAATTTTAAGCATTCTCTGAATGGAATGTGGAAGTTTGAATTTGCTAAAAACTACGAGTGCTGTGACAAGACTTTTTATGAAGAGGATAGAGATTGCAAGTGCTGGGACGATATAAAAGTCCCTGCACACATCCAAATGGAGGGTTATGACAAGATTATGTACGTCAACACCCAATATCCATGGGATGGACACGAGTCTCTTGTACCGGGGGAAATTCCTACAGAGGAGAATCCAGTAGGAAATTATGTTAAATACTTTACTGTTCCAGATTATATGAAG…
>58_Pseudobutyrivibrio_sp_49_PROKKA_02154_Beta_galactosidase_accessory
ATGTATTGGAAGGAAATGCTTTCCGCTATCGCAAAGCCGGATAAAAACGCCAAAAGATATGAGCTTTCCACAGACTTTAAATATACAGGTCTGCAGGAATATCCGCGCCCTCAGATGCAGCGTAAATCCTATATAAATCTGAACGGTCAGTGGGATTATCGCATTATAGATGGCAAAGGGCAGGTGGTATGTGCCGGTCCTATAGAGGTTCCATTTTCTCCTGAAACAAGGCTTTCAGGGACAGAGAGGCATATCCTTCTTCCAGAAGAGACTCTTGAGTATACCAAGGTTTTTGATATTGATAAGATAAAGAATAATAAACATCTTCTGATTCATTTTGGAGCCGTTGATCAGGTGGCTCAGGTATTTCTTAATGGTATAAATCTTGGCATACATGAG…
>42_Butyrivibrio_sp_Su6_PROKKA_00520_Beta_galactosidase_accessory
ATGAGAAAAATTCACAACATTAACAACGATTGGAACTTTTCTATTGATGGAAAAGAAAAAGAAGTAGTCAATATTCCGCACACCTGGAACAATATCGACGGTCAGGATGGTGGAAATGACTATCTGAGGACACTGGCAACATATGAAAAGAAATTTGAAAGTCCTTCTTTTGATAGAAACAGTGAAGACGTTTATCTGGAGTTTGACGGAGTGAATTCAGAGTGCGACGTCTTTTTAAATGACGAAAGAATAATCAGACATGAAGGTGGATATTCCACATTCAGAAAAAATATCACAGAAGTTTTAAAGGATGGTGAAAACAACCTTCTTGTAAAAGTGGATAACAGACCAAATACAAAAGTTTATCCACAGAAGGCGGATTTCACTTTTTACGGTGGT…
>42_Butyrivibrio_sp_Su6_PROKKA_00524_Evolved_beta_galactosidase_subunit_alpha_accessory
ATGGACTTAATTGATGCAATCAAAGCTATCGATAAGCCCCACGAAGATGACATTCTAAACAGACTCTACACGACTTGGGGTGAAAACATTGATCCTGCCAATCTGTTAAAAGAATATCCTCGTCCGCAGTTCGTCCGTGATAGCTATGTTAATCTCAACGGATATTGGGAATATCTTTTTGCCCCTGTTAATTCAAAAGATGAGCTTCCTTCCCGCATGGAAGGAAATATTCTTGTACCGTTTTCACCGGAAGCCATTCTTTCAGGCGTTGAAAAAAGACTCCTTCCGGATCAGCTTCTATGGTATAAAAAGAATCTCCCCTGTATCACAAGAAAATCCCGCACTTCAAGGATTCTTCTGCATTTTGGAGCAGTCGACCAGTTTGCTGATGTATTTGTA…
>42_Butyrivibrio_sp_Su6_PROKKA_00621_Beta_galactosidase_BoGH2A_accessory
ATGAAGAGAATATGCTTAAACGACAACTGGAAATGTTTTGTTACAGGGAAAAGAGATACCGCCATTGACGTAAATCTTCCCTATGATGCGATGCTTTTGGATGGAAAGGATGACGCAAGCGTCACTGGAGTAAACCTTGGATGGTATGTGCCACAGGATTACTCTTTTGAAAAGACTCTTTTGGCTCCAAAGGAATGGGCAGATCAGATCACTGTTCTGTATTTCGAAGGTGTCTATCACAAGGCAACTGTATATGTAAATGGCGTCAAAGCTGCTTACCAGGATTATGGTTACACCGGATTTTATGTGGATGTGACGAAGCTTCTGAAATATGGTGAGGACAACACTATTCTTGTAGAGGCTATAAATACTGATCAGCCCAATAGCAGATGGTATACA…
>42_Butyrivibrio_sp_Su6_PROKKA_00722_hypothetical_protein_accessory
ATGAGATATGATCTAACAGGCAATTGGACGATAAGTGCAAATCAGGTTAAAAAACAAGGTATGCTCCCCGGAACCCTTGATACCAACGAGATTGGAAATAACGACAAGGTTGCAAAGCCCTGGCACCCGGACCTTGAAGGCAAAAACAAACGCATGGAAAAAGATGCAGAGACTGACCCAAGGATTAACTCTAGGTTCACAAGACTCTACACCTATGAGGGCGAGGCTACATTCCAGAGGACTTTTGATGAAGAGCCTTCTTCTGACAAAAGACTCTTTATCATAGCAGAAAGAGCCCGTGCCCTTTCTCTTAATGTGGACGGCACAGACATTCCAAGCGCCAGCGGGTGCCTTAGCACTCCATACGTTTTCGAAGTGACGGGAATCCTTCACAAAGGA…
>42_Butyrivibrio_sp_Su6_PROKKA_00738_Beta_galactosidase_accessory
ATGGAATACAGATTAAAAACTGATAACTATAAAAAGCTTTCAATGTTCAGAGACAATCTGACTGAGGCTCACTCGTATTTTATTCCCTTTGGGATAAAGGATGATCTTGACAGCGTCAATGAGCTTAATGAGAGGTATTTATCTTCTCTGGTCACTGTTTTGAATGGACCGTGGAAGTTTAAATACTTTGGTAAAGTATCGGAAATGCCCGATAGCATTGATACTGATGATTACGAGTTTGACAGCGTGCCGGTTCCCTCAATGTGGCAGTTTACCGGGTACGAGGAGCCTTATTATCTAAACACCAGGTATCAGTTTTTGGCAGATCCGCCCAATTTTCCGGCGGACTGCCCTGTGGGTGTGTACGTAAAAGAGTTAGAACTTAAAAAAAGAACCGGC…
>42_Butyrivibrio_sp_Su6_PROKKA_00846_Beta_galactosidase_BoGH2A_accessory
ATGGATACTAAACTATTAACGCTAACAAACAATTGGAAATTTCACTACGGAGAGTGTGAAGATGCATGGTACAAGGGGTACGATGACAGCAGCTGGGAGGATGTAACTGTTCCTCACGATTTTTCTGTGACTTCACCCTTTTCCAAGGATTATTCAAGTGGAACAGGTTATCTTCGCGGTGGAATAGCCTGGTATAGGATCAGTATCCGTATTCCCGAGGAATACAGAGGAAAAAAGATCACTCTCGTATTCGATGGTATATATAAAAACAGCTATGTATGGGTCAACAGCTACTTTATGGGCAAAAGACCCTATGGCTATTCTGAGATTGCCTATGACATTTCAGGTCAGGCAAGCTTTGGAGATGAACTTACCCAGATCAGCGTCAAGGTCGTACAC…
>42_Butyrivibrio_sp_Su6_PROKKA_01247_Exo_beta_D_glucosaminidase_accessory
GTGAAAAAGATAGTACTCTCTGATTGGACAATCAGGAGGATAAAAGACAAGGCAGTATATAGCACGAAAGTACCGGGAAGTATACTGAGTACACTACAGGAGAATAGCGTTATTCCTGACCCGTTTGTGGGTGATAATGAAAAATATGCCCTTGAAATGATGGAGGAAGACTTTGAGTATGAGACAGTATTTGACTGCGACATACAGCTTCTGACATCCGATAGAGTTGAGCTGGTATTTGAAGGGATAGACACTATTGCAGATATCATTTTAAATGATAAGACTTTTTTGCATGCTGAAAACATGCACAGGACTTACAGGCTTGATGTAACACAAAGCCTTAAGGAAAAAGAGAACTCTCTTAAAGTTTATTTCCATTCTCCAATAAAATATATAAGA…
>42_Butyrivibrio_sp_Su6_PROKKA_01412_Beta_glucuronidase_accessory
ATGAAAAAAAGTATTCCAAGAAGCGAATATCCGAGACCGGATTTTGTCCGGGATTCGTTTCAAAGTCTTAATGGTGAGTGGGAGTTCGTCTTTGATGACGATGATCGGGGATTATCAGAGAAATGGTACAACAGCTCTTTCGATGGATATGATAAAAAAATCATTGTTCCATACACTTACCTTTGTGAATTGTCAGGTATAAATGATCAGGACTTTCACGATATTGTTTGGTACAGAAAGAGAGCCGTGTTCGAAAGAAAATTAAAGGATGGAAGGCTGATGCTTCATTTTGGGGCAATTGATCATGAAGCTGATATATGGATTGATTCATATCATGTTTGCCATCATGAAGGAGGAAACACTCCTATAGAAATCGATATTACAGATGTGATATCTGGA…
>42_Butyrivibrio_sp_Su6_PROKKA_01478_Beta_galactosidase_BoGH2A_accessory
ATGAAGGACAAATTTGTAACAGGATGGAAGTTTTTAAAAACTGATTTTGGAACAGAGCTTGAAGATGTAAGAGACAGGCTTTCTGAGTTTAAAGAGGTGGAGATACCTCATGATTTTCTGATAGATGATGCAAGAAACTTTTATACAGATGCCACAGGCTGGTATTATAAAGGCTTTGTGACAACACTTAAGCCAAGGCATTTTCTTGTTTTTGACGGAATTTATATGGACAGTACTGTGTATATAAATGGTCAAAAGGCAGGCGAGTGGAAATATGGCTATTCACAGTTCATTCTCGATATTACGGACTTTTGCAAAGTTGGAAGTAACGATGTCCTTGTAAGAGTCAATTACCAAAACCCCAATTCAAGATGGTATTCAGGAGCAGGAATATACAGA…
>42_Butyrivibrio_sp_Su6_PROKKA_02129_Beta_galactosidase_accessory
ATGGCGAATTTTGATTTTAACAGGGTAAAAGACCCGGAGTTTTTTAAAGAAAATGTGTTGCCTGCGCATTCTGATCATGTGGCTTTCGCTTCCAGTGACGAGCTTGAGGCAGGTGTCAGCTCACTTAAGCTTTCACTCAATGGTCTTTGGAAATTCCATTATGCAAAAAACTATAGAGCTACAATAGCTGGTTTTGAGAAGGAAGATTATGACTGCAATTTCTGGGATGATATCCATGTTCCCGCTCATATGCAGATGGAAGGCTATGACATTCCTGCATATATCAACGTGCAGTATCCATGGGACGGTCACGAGGACATCGAACTTGGACAGATTCCTGAAGAGTTCAATCCTGTGGGAAGCTATGTGAAGTACTTCGAGGTTCCATATGATTGGAAT…
>42_Butyrivibrio_sp_Su6_PROKKA_02402_Beta_galactosidase_BoGH2A_accessory
ATGGAGTTAAAAGATACCAGCTTAATAAATCAAAATTGGAAATTCAACTTGGAAGATTGTAATGGAGATATTTTTGCAGGAGCTGAATATGATGATTCATCATGGGAAGTGTTGACACTGCCCCACGACTGGGATACTTTTTTTGCTCCTGATAAGGATAACAAAAGCGGTGCCGGTGGCGGCTATGCAAAGGCAGGAACCGGATGGTACAGAAAAGAAATTGACTTAAAAGATGAGGATATTAAAGGCTCCAGATATGAACTCATTTTTGAGGGAATCTATATGGAGAGTACCGTGTTTGTTAACGGCAAAAAGGTTGGTGGAAACAACTACGGTTACACAACCTTTTCTGTGGATATCACAGACAAAATAGTTCCAGGAAAAAATGTCATAGCTGTT…
>43_Butyrivibrio_sp_TB_PROKKA_00470_Beta_galactosidase_accessory
ATGATAATATCGTTAAATGACAGCTTTAACTGCTCTTTTGAAGGAACAGATATTCCTTCATCCAATCTGTCTGTTCCGGGGACAATTCAGGCATCAAAAATAGCGCCGCATACACAAGAACGTGATACAGGTAATCTTACAGATGAGCATGAATACAGCGGCACAGTAATGCTAAGCAGGCAGATGACTATACCACAAGGATATGATTCATATATTATTAGTATAGAAAGGAGCCGTATCACCAAGCTCTATATAGACGGACAGCCTGTAGGAAGGTGCGACTCTCTTATAGCACCTCACATATATGACATCACTTCATATCTCACGAGAGAAGATACCCTCATACAGATAGAAATAGATAACAAGAACTATCCATGCCCAGGTGGGCACCTGACATCC…
>43_Butyrivibrio_sp_TB_PROKKA_01080_Beta_galactosidase_BoGH2A_accessory
ATGAAGATCAGGAAATGGAATGATAACTGGAAATTCTGGAGCGGCGGAGATTCTTTTGCCTTAGTATGGGGGATACCGGAAAACGCTGTAGATGTAACGCTTCCACACGATGCAATGGCGCTTGAGACGCCGTATGAGGACTGCCCTAACGGGACTAATACCGGATATGCTAAGGGCGCGCTCTATACATATGTAAAAAGATTCTACGTTTCATCATCTGCGTATGCAGGCAAAGATGTAATAGTCAGATTTGAAGGAATATATGAAAAGTCATCTATCTATGTGAACGAGCAGCTTGTAGGAAGCTGTAACTACGGATATAGCGTAGTAGATGTTAATATTACGGGAGCTTTAAGGCTGGATGCGGAAAATGAGATAAGAGTGATTGTTAGAAATGGG…
>43_Butyrivibrio_sp_TB_PROKKA_01143_Beta_galactosidase_accessory
TTGAGACAATATATCCCATTTAATGACAATTGGAAATTCACAGATAATTACAGCGAAGAGATCCACACAGATTTTTTTGATGACAAGGATCTTGAAGTTGTGCGTATTCCGCATACAGCTAAGGTTACAGGCTTTCACTATTTTGATGAGTCTGTATATCAGAAAGTATGCGGTTATCGTAAGTGCTTTAAGGCAGATCCTTCCTGGAAGGGATCGAGGATCATCATACATTTTGAAGCAGTGGCTCATGTATCAGAAGTGTATATTAATAATATATATATTTGCAGTCATGGTAGCGGTTATACAGCTTTTGAAGCAGATATCACCGATCATATCAGATATGATAAGGACAATGTTCTGTCTCTTAGAGTGTCGGGAACTGAGAAGGATAATGTACCA…
>43_Butyrivibrio_sp_TB_PROKKA_01673_Beta_galactosidase_accessory
ATGGTACATACAGTAGAATGGAACAATTATTGGTACTTTGGAAAGAAGATGTGGCAGGAGATCGATCCGTCACAATGTCTGGACGGTGAGATAGTTACTGTCCCCCATACCTGGTACAAAGATGGTGATTATTATCAGGGAGAAGCTTTCTATCAGAAGAGATTTGATTATGTCAAAAAAGATAGTCAGAGAGTATTTGTAAAGTTCTACGGAGTAGATAAATTCTGTAAGATATTCCTTAACGGGCATGAGATAGGCAGCCATGCAGGTGGATACAACCTTTTTGCAGTAGAGCTCACAGATAGTCTTATAAATGGTGAGAATATATTCACTGTCCTTGTAAGTACTGACAAGAAGCTGATGGTATCCCCTATTTCAGGCGATTTTGCAGTCTTTGGC…
>43_Butyrivibrio_sp_TB_PROKKA_01821_Exo_beta_D_glucosaminidase_accessory
TTGAACAGAATTTCTATTAGTGACAATGATAAATGGAAGATGAGAATTATATCATCAGATTCAAAAGGCAAGTGGATCAAGGCTGTAGTTCCGGGAAGTGTATATACAGATCTTCTTAGAGAAGGACTTATGGAAGATCCATTCTTTAAAGATAATGAAGATAAAGCTCTTATGCTTATGGACAATGATTTTGAGTATGAGACCAGCTTTAATGTATCCAAAGATTTTTTGTCATGTTATGATCAGATACTTCATTTTGACGGCCTGGATACAGTCACAGATGTATTACTTAATGGCCAAAAGCTTGGAAGTACTGAAAATATGCACAGAATGTATGAATTTGATATTAAGGATATAGTTAAGGAGAAAGGCAATAAGCTTACTGTTTTATTTCATTCT…
>43_Butyrivibrio_sp_TB_PROKKA_02130_Beta_galactosidase_BoGH2A_accessory
ATGGAGAGAGTATTACTGGATCAGGGATGGGAGTACAGGAAGGGATTTCTTGATATGGCAGTTACAGCTGAGGATGGCAAGGGCACTTTAGTTGATCTTCCGCATGATGCCATGATAGAAGGCGATGTATCTGAGGATGCGCCTGGACGTTTTGATATGGGATATTATAAGGGAAGCCTTATAAACTATACCAAAAAGATAATGATACCGGATAAGTGGAAAGATGACTGTGTAGGCCTTTATTTTGACGGTGCTATGTCCAATGCCACCGTAGATATCAATGGATATAAAGTTGCAGCTCATCACTACGGCTATGCACCCTTTTATGTAGACTTGACTGACCGCGTTACATTTGGAGAGTATAACAGGGTCACTGTTAATCTTAATACTACTATGAAT…
>43_Butyrivibrio_sp_TB_PROKKA_02577_Beta_glucuronidase_accessory
ATGCGAACAACAATTCTTTGGAATGATAACTGGATATTTGAAAAAGAGGGCAAGAGCGAGAGTATATCTCTTCCTCATACCTGGAATGCTGTTGATGGACAGACGGGACCTGAGCAGTATTACAGAGGAACCTGCCTTTATAAAAAGACATTTGAAAGACCGGTAATGGAAGAGGGACAGCGGGTGCTTGTGGAATTTCGAGGCGCTAACTCCTCTGCAAAAGTTGTTTTAAACGGTCGTGAGGTTGCTAGCCATGACGGCGGATATTCCTGCTTCAGGGCAGACATAACAGATGCACTTTCAGATTCTAACGAGATGGTAGTTTCTGTTTCCAACGAGCCCAATACAAGGGTGTATCCACAGAAAGCGGATTTCACTTTCTATGGTGGCATTTACAGG…
>43_Butyrivibrio_sp_TB_PROKKA_02688_Beta_galactosidase_BoGH2A_accessory
ATGGATACCGTAAGAGCAACTCTTACAGACAATTGGAAGTTCTACTATGGGGATGAAGAGGAGGCTTGGTTCAAGGGCTTTGATGACAGCACATGGGATGATGTGATGATCCCTCATGACTGGTCGGTAGAAGCTCCTTTTTCTAAAGACTATTCAAGCGGCACCGGCTACCTTAGAGGCGGAACAGGTTGGTACAGGTGTCATTTCAAAATCCCTTCCGAGTATGAAGGCAAGAATATATCAATTACATTCGATTCCGTTTATAAGAATAGTAGTGTCTGGATCAATTCTTATCATATCGGCGGACGTCCTAGCGGATATGCATCTTTTTCCATAGATATAAGTGAATATGTAAGATATGGCGAACAAGACAATGTGATCGCCGTAAGAGTGCGCCAC…
>43_Butyrivibrio_sp_TB_PROKKA_03258_Beta_galactosidase_BoGH2A_accessory
ATGCGATACTTATTTGACGGAGGCTGGAGGTTCTTAGAGACAGGCCTTGACGTACACTACGATGACTTACTAAGGAGAAAGGATGAATTCGAAGGCTCTTTTAACAAGGTTGAGATCCCCCATGACTTCCTGATCCATGACTCGGATAACTTATATAAAGATGCTACAGGATGGTATAGCAAGGATTTCGAATACAGTCCGGTTTCCGGTCATAGATGCTTTATTACTTTCGAAGGTGTCTATATGGACTGCACTATCTATGTTAATGACAAGCGCGCCTTTGAATGGAAATATGGCTATTCATCTTTTTCCTTCGAGATGACAGATTATCTGCATCAGGGCATCAACAATATCTCCGTGTTTATAAGACATCAGAGTCCTAATACCAGATGGTACTCG…
>43_Butyrivibrio_sp_TB_PROKKA_03287_Beta_galactosidase_accessory
ATGGGGACTTTTGATTATTCTAAACTAACAGATCCGGGATACTTCGCAGACGGGCGTCTCCCGGCTCACTCAGATCACATCATTTGCAAAAATGTTCAGGAAGCATGGGATGAGGTAAGCTCATACCGCATGTCTTTGAACGGAAGCTGGAAATTCAGATATTCCGCTAATCTAAATGACCTTCCCAAAGATTTTGAAGATCCAAAGGTAGACTGCCATGGATGGGCTGATATAAGAGTGCCTGCGCATATGCAGCTGGAAGGCTATGGCGTAGCGCAGTATGTCAATGTTCAGTATCCGTGGGATGGACATGAGGACATCGACCCTCCGATGATCCCAACCAAGGACCATCCTGTAGGCAATTATGTTAAGTACTTTACAATTCCAAAGGGCTTTATA…
>43_Butyrivibrio_sp_TB_PROKKA_03514_Beta_galactosidase_accessory
ATGGATCTTACAGATATCACTCGCAGTATGGTGCGAAGCAAGGAACCTGTAGCTTTAAAGCAGCTTGATACTCCATGGACAGACAAGGCGCTTACAAGTAAGTGTCCTAAATCAGAATATCCAAGACCCCAGTTCGTGAGGGATAGTTATATATCTCTTAACGGAATCTGGGGTTTTTGTGTTACTGATTCACCTTCGATTCCACGGAAGAAGGATATATGCGGGAGTATAAGAGTGCCTTTTTCTCCGGAGAGTATGCTTTCGAAAGTTGATATTACGGCTGGCAGCAGGAAGACTCTCCTTCCACATGTCCTAAAGCCGGGCGAGTATCTCTGGTATTACAGGAAGGTTGACGTTGTGGGAAGACCTGATGCTTCGTCCCGTCTTCTCCTTCACTTT…
>44_Butyrivibrio_sp_VCB2001_PROKKA_00810_Beta_galactosidase_accessory
ATGAGAGAATTTAAAAGTCTTGCCGGAGAGTGGAATGTGCGCCTTATGGATGGTGGCACTTTTGCAGCGACTCTTCCGGGAACGCTGGATACAAATGGCATAGGACATGAGGATAAGCTGACGGGCAAGCTCCACCAGGGTGAAGACTATGTGGAGAATAAGGCTCTTGTTACGGAGGATGTGATCGCCACAAGGCTTACCAGAAAGCACACCTACGAGGGAAAGGTCTGCTTTTCGCGGACGTGGGAAGGTGATGTGGCAAGTGGGAAAAGGTACTTTCTCAGGGCCGAGAGAGCAAGAGTACTGGGACTTCGTGTGGATGGAAAAGAGATTCCTGCGCTTTCCGGAAGTCTTTCAACGCCGTATGTGTTTGAGGTTACGGATGTTCTGCGTGATGGC…
>44_Butyrivibrio_sp_VCB2001_PROKKA_01248_Beta_galactosidase_BoGH2A_accessory
ATGGATACTGAGAGAATAATTCTTACGGATAATTGGAAATTTCATTATGGTGAATGCGAAGAGGCCTGGTACAAGGGCTATGATGACAGCGCCTGGGAAGAAGTTACAATTCCTCATGATTTTTCTGTGGAAGCTCCTTTTTCAAAAGAGCTTTCCAGCGGAACAGGGTATCTTCGCGGCGGAATCGCATGGTATAGGACCGACATAAGTATTCCGGAAGAATACCGTGGCAAGAGGATCACCCTGATCTTTGATGGAATCTACAAGAACAGCTATGTATGGGTTAACAGCTATTTCCTTGGTAAAAGACCCAGTGGCTATGCCCAGATCAGTTATGACATCTCTGATCAGGCGAGCTTTGGAGATGAAAAGCTTCAGATCAGCGTTAAGGTGGTTCAC…
>44_Butyrivibrio_sp_VCB2001_PROKKA_01337_Beta_glucuronidase_accessory
ATGTTATATCCGATAATTACAGGTTCACGAATGGTAATGGACCTTTCAGGAATATGGGATTTTGCACTGGATAACGGCAGAGGTTTTGATGAGAAGTGGTATGAAAGACCACTGGAGAATCCGATAACCATGCCTGTTCCCGCTTCTTATAACGATTTGAAGGAAGGCGCAAGCTTCAGAGATCACTACGGCTTCGTGTTCTATCAGAAGAAAATCACCATGCCCAAGGCAGTGCGCAGCGGTCAGAGAGTTGTCCTTCGGTGCGACGCTGTAACTCACCATGCAATTGTATATTTGAATGGAAAAGAGCTGGCGCGTCATGAAGGCGGATTTCTCCCCTTTGAAGTTGAGATCGGTGGTGAGCTTACAGATGGTGAAAACCTTCTTACGATAGCAGTC…
>44_Butyrivibrio_sp_VCB2001_PROKKA_01350_Beta_galactosidase_BoGH2A_accessory
ATGCAGAAGATTGATTTTGGAAAGAACTGGACATATAAAAGAGCTGATGTGGAAGATACTTACAAGGAAATAACGCTTCCGCATGATGCAATGCTGTGCGAGAAGAGGAGCATAGATAACCCGGGAATACACAATCTTGGCTACTTTGAGGGCCATGATTATGAGTATAAAAAGACCTTTAACCTTCCCGAAGAGTATGCTGACAAGGATATAATCTTTGAGTTTGAGGGAGCTTATCACTCACCTGAAATCTACATAAACGGGAAGCTTTCGGCAAGATGGGACTACGGCTACACCGAGAGGTCTTTTGCACCGGATAATCTTAAGTTTGGTGAGGGAAAAGAGAATGCTAACGAGATAAAAGTTATCGTCTGCAATGCAGATCAGCCCAACAGCAGA…
>44_Butyrivibrio_sp_VCB2001_PROKKA_01718_Beta_galactosidase_BoGH2A_accessory
ATGCGTAATCAGAATATTGATAAAGGATGGCAGTTTAATTACGGAACTATAGATGGTTTTCCCAATCCATCCAGGGAGAGTACACTTCGTGAAGTAGATCTCCCTCACGACTATATGATTTCCGGCTCTGTAAAAAAAGATGCTCCTGCCGGGGCTTCAAGCGGCTTTTTTACTGAGGGCGTAGCCTATTACACCAAAAAAGTAATGATCCCCGCAGAGTGGGAAAATGATGATGTTTCCCTTAAATTTGACGGCGTTATGATGAATGCTACTGTAGCTGTAAACGGCTGCAAAGTGGCTCTTCAGCACTACGGATACGCTCCTTTTTCTGTAGATATCACGCCTTACATCTATTTTGGCAGGGAGAACAGTGTCACAATAACTGTTAATCCCAGCATG…
>44_Butyrivibrio_sp_VCB2001_PROKKA_01719_Beta_glucuronidase_accessory
GTGAGAAACGTATATAAGATAAATGATAACTGGACCTTTAAAAGAGGCGAAAAAGCCCCTGAAACAGTTAATATACCTCATTGTTACAACGCTGTGGACGGCCAGGACGGCTCAAAGATGTTCCGTGGAGTTATGACTTATGAGAGAGACCTGGAGGTAACCGGCGATGATCTTAAGCGCACTGTAATCCTGGAAGTTGGTGCTGCGTCCCTTAGCAGCAGAGTATTTGTAAACGACAAGCTCTGCCATGAGCTCAGATGCGGCTTTTCAATGTTCAGAGCAGATATTACGAAGCTTCTGACTATCGGCAGCAATACAATCCGCATAGAAGTCAGCAATGCTGTAGATAACACAATTTACCCCGCTATGGCCGATTTTTCTTTCTACGGCGGAATATAC…
>44_Butyrivibrio_sp_VCB2001_PROKKA_02910_Beta_galactosidase_accessory
ATGGACCTCATTGATGCACTCAGAAGTATAGATAAGCCACATGAAGACGACGTCCTCAACAGGCTCTTTACCCCCTGGGGAGAAAACCTTGATAAGGACCACGTACTTTCCGAGTATCCAAGACCCCAATTTGTCAGGGACAGCTATATAAACTTAAACGGCTACTGGGATTACTGCATAGTCCCGGCACCAACGGAATTCGACAACAAGAGCCTCAATGACTCTTTTGCTTCTCAGATACCGTCACAGATGGACGGTCAGATACTTGTACCCTTCTCGCCCGAGGCCATGCTCTCCGGAGTTGAGAGGCGCCTTGAGCCGGACCAGTTTCTCTGGTACAAAAGAGCTCTTCCCACCATCAACAGAAAATATGAAGATTCCAGGATCCTGCTCCATTTC…
>44_Butyrivibrio_sp_VCB2001_PROKKA_03354_Beta_glucuronidase_accessory
ATGCGAACAACAATTCTTTGGAATGATAACTGGATATTTGAAAAAGAGGGAAAGAGCAAGAGTGTAACTCTTCCTCATACCTGGAATGCAGTTGATGGACAGACAGGTCCAGAGCAGTATTACAGAGGAACCTGCCTTTATAAAAAGACATTTGAAAGACTGGTAATGGAAGAAGGACAGCGGGCGTATGTGGAATTTCGCGGCGCTAACTCCTCTGCAAAAGTTGCTTTAAACGGCCGTGAGGTTGCGAGCCATGATGGCGGATATTCCTGCTTTAGGGCAGACATTACAGAGGCACTTTCAGACTCAAATGAGATGGTAGTTTCTGTTTCCAACGAGCCCAATACAAGAGTGTATCCACAGAAAGCGGATTTCACTTTCTACGGTGGCATTTACAGG…
>45_Butyrivibrio_sp_VCB2006_PROKKA_00459_Beta_galactosidase_accessory
ATGAAAATAGATTTAAGCGGTAATTGGAGAATTACACTTGAAGACGGCAAAATCAACGATAATGGATTTTTGCCGGGAACTCTCGATGAAAATAAAATGGGAAATCCCGATAAGGTTGCCAGAGCCTGGCATCCGGACGTGGAGGAACGAAACAAGAATCTGGAGGCAGAGGAAGACGGTGATATAAGGATAGCCACGAGGCTTACAAGAAATTACACCTATGAGGGATGCGCAACATTCACAAAAATACTTAAGGCAGACATAAAAAAGGATAAACGCTATTTTCTTGTGGCTGAAAGAACAAGGAAAATGACTCTTAAGATAGATGGAAAAGAGGTTCCTGTATCTGAGAGCAATTTATGCGGACATTCTTATGTGTGTGGCCTTTCTACGCCCTGG…
>45_Butyrivibrio_sp_VCB2006_PROKKA_01677_Beta_galactosidase_accessory
ATGGAGAAATTTGACTATTCTTATATTTCAAATCCTGAGATTTTTAAAGACAACGTGCTCCCTGCTCACGGAGATTTTGTGAGCTTTGCAACACAGGATGAGCTTGCCGAGGGAGATACTTCTCTTCGCATCTCTTTAAATGGACTGTGGAAATTCCACTATGCCAAGAATTACAGAGCGGTTGTACCGGGCTTTGAAAAAGAGGATTATGACTGCAATTTCTGGGATGACATTCACGTTCCTGCTCATATGCAGATGGAAGGCTATGATATCCCCGCCTATATAAATGTTCAGTATCCATGGGATGGTCATGAGAAAATAGAGCTTGGCCAGGTTCCTGAGGAGTTCAATCCTGTTGGAAGCTATGTTAAATATTTCAATCTGCCTGCAAACTGGAAC…
>45_Butyrivibrio_sp_VCB2006_PROKKA_02335_Beta_galactosidase_BoGH2A_accessory
ATGAAAAATATAAGTATTGATGAAAAATGGGTTTTCAGAAATGGTTACGTGGATAATCTTGGAATGCTAAGAGATGATCCCGGAGTAGAAGTGAATCTTCCTCATGACGGAATGATCGGAACCAAGGTGCAACCTGACGCACCGGCTAAGGCTGATAGCGGATATTTCGTCGGAGGTCTTACTAATTACACCAAGTATCTTATGATCCCTAAGGAATGGGAAAATGACTGCGTTGGCCTTAAATTTGACGGAGCCATGATGAATGTGACCATAGAAGTTAATGGCTGCAAAGTAGGAAGTCAGCACTATGGTTATGCTCCTTTTTATGTGGATCTGACAGATTATGTTACCTTTGGAAAAGAAAACAGAATAACTATAAACTGTAATACTAGTATGTAT…
>45_Butyrivibrio_sp_VCB2006_PROKKA_02393_Beta_galactosidase_accessory
ATGCGAAGATTTTTTTCCCTTAATAAGGATTGGCATTTTCAGATAACGGGCAAATATGACGAGAGAGTTGACGTTCCCCATACCTGGAATGCGATAGATGGTCAGGATGGCGGAAATGATTATTTAAGAGCCCTGGCCACATATGAAAAGACTTTTGACGCTCCTGACTTTGATAAAGACAAAGAGCGCGTTTATATACAGTTTGACGGAGTTAATTCCGAAAGCACAGTTTACCTCAATGGAGAAAAGATGATCCGTCATGAGGGAGGATATTCAACCTTTAGAACGGATATCACAAATTATCTTAAGGATGTGGGAAATATTCTTAAGGTGAATGTGGATAACAGGCCTAATACAAGGGTTTATCCACAAAAGGCAGATTTCACATTTTATGGCGGC…
>45_Butyrivibrio_sp_VCB2006_PROKKA_02546_Beta_galactosidase_BoGH2A_accessory
ATGAAAAGACTTTTTGTAGATGGATGGAAATTTTGGGAATCTGGATACGGAGTTGGTTTTGAGGAAGCAAAGAGTAATGTCGCGAATTTTAAAGATGTGATTATTCCTCATGACTATATGATCACTGATACCGAAAATCTTTACAGGGACAGCATCGGATGGTATATGAGAAGCTTTGAGTGCTCTGATGCTGACCTTAATAAAGAGCTGTTTATCATTTTTGACGGTATCTATATGGACAGCGTTGTCTATATTAATGGCAGACAGGCTGGTGAATGGAAGTATGGATATTCACAGTTCATATTGAGAATAAGTGAATTTGTAAAGGCAGGTACCAATGAGATAGTGGTTGCTGCAAGATGCAAATTCCCCAATACCAGATGGTATTCCGGAGCAGGA…
>45_Butyrivibrio_sp_VCB2006_PROKKA_02800_Exo_beta_D_glucosaminidase_accessory
ATGATTACCAGAAACTTACATGATAATTGGGAAATGCGTAGAATGGACCAGGATAAGTGGTATCCGGCTACTGTTCCTGGCACAGTTTACACAGATCTTATGGATAATGGGCTCATGGAGGACCCATATTACAGAGATAACGAGGATAAAGCGCTTCGTCTGATGGATTATGACTATGAGTACCGCATGAGTTTTGCCCTTGAGGAGAATGATGAGCTTTCTTCCTGCGACGAGATCGATCTTAGACTTGAGATGATTGATACTGTAGCAGACATTTATCTCAATGATAATCTGCTTGATAGTATTTGCAATATGCACAGGACTTTTGAGTATGCCGTAAAAGGCATTTTAAAGGCCCAAAACGAGCTTAGAATTGTGTTACATAGTCCTAATGCCTTT…
>45_Butyrivibrio_sp_VCB2006_PROKKA_03063_Beta_galactosidase_accessory
ATGGACTTAATTGATGCAATTCGTGCAATCGATAAGCCACACGAGGATGATGTATTAAACAGACTTTACACAACCTGGGGAGAAAACCTGGATAAACAAAATGTTCTCAAAGAGTATCCTCGCCCTCAGTTTCAGAGAAACAGCTATATTAACCTGAACGGTGATTGGGAGTACTGCATTGTTCCTGAGGAATCAGGAGAAAATATTCCAACTCAGATGGACGGCCACATTCTTGTACCATTCTCACCGGAATCCATTTTGTCCGGCGTAGAAAGACGTCTTGAGCCATACCAGTTTCTTTGGTATAAAAAGCCGCTTCCAACATTAACAAGAAAAAAACTCAATTCGAGATTTCTTTTACATTTTGGAGCTGTAGATCAGTTTGCTGACATCTACATC…
>46_Butyrivibrio_sp_VCD2006_PROKKA_00630_Beta_galactosidase_accessory
ATGAGAAAAAAACTCTATTTAAACAATGAGTGGAAATTTAAGAATGAATTCAGTGAAGAGATGATAAAGCCTGATTATCAGGATACAGCTCTTTTAAACGTAAGGCTTCCGCATACTGTTGCGGAAACAGCTTTTAACTATTTTGATGATTCTGTTTATCAGATGGTGAGCTGCTATCGTAAGACCTTTAGAGCAGACCACATCTGGAAGGAAAAAAGAGTGGCACTTCATTTCGAGGGTGCAGCTCATGAAGCGACGATCTATTTTAACGGAGAATTACTCGGTAAGCACTCCTGCGGATATACAGCATTTGAGTTTGATATCTCAGATAAGATCAAATATGATTCGCCAAACACCATTGTTGTAAGGCTTGATAGCAGAGAAAATCTCAATGTGCCG…
>46_Butyrivibrio_sp_VCD2006_PROKKA_01156_Beta_galactosidase_accessory
ATGAAAGAGTTTCAATATGAGATAGTTAAAAATCCTGAGATTTTTATGGAGAACAGACTTCCGGCGCATTCTGATCATGTGGCTTACAAGTCACTTTCTGAGATGAATACAGGTAAGACAAGCTATCGGCTCAGTCTTGATGGGGTATGGCATTTTCATTATTCGAAAAATGTAAATGATGCTCCGGATGGATTTTGGGCGAAGGATTATGATACTACGCCGTGGGATAGGATAAACGTTCCCGCGCATATTCAGATGGAGGGCTATGATAAGCCTCAGTATGTTAATATTCAGTATCCCTGGGACGGATCAGAGGACTTAAGACCCGGAGACATACCGGAGAAATTTAATCCTGTCGCGGATTATGTAAAGCTCTTTACACTTCCTAAGGAATTCAAG…
>46_Butyrivibrio_sp_VCD2006_PROKKA_01700_Evolved_beta_galactosidase_subunit_alpha_accessory
ATGAAAACAATTGAACTGAATGAGAATTGGAGGCTGCGCAAAGTCGGAGAAGACAGGTTTATAAGTGCAGTTGTCCCGGGATCTGTTTACACGGATCTCTTGAGAGAGGGAGAGATGGAAGATCCCTTCTTTAAGGACAATGAGGATAAGGCGCTTGCACTCATGGATAACGACTATGAGTATGTCTGCAATTTTGCAGCGCCTGCTGACGCAGAGAATTTCGATGTGGTGATGCTTCACTGCGATGGTCTTGATACCGTAGCTGATCTGTACCTTAACGGAATACTCCTTGGCAATGTGAATAACATGCACAGAACCTGGGAATTTGACATTAAGGAAGCCTTGAAGGCTGATAATGAGCTCAAGGTTTATTTCCATTCTCCCACAAGGTTTATCAAA…
>46_Butyrivibrio_sp_VCD2006_PROKKA_03302_Beta_galactosidase_BoGH2A_accessory
ATGCAGCAGGTAAATATTAATGATAAGTGGACTTTTCGAAGAGGTGTGCTTGATTCAATCGGAATGTTAAAGACTGATCCGGGTGTCACCGTTGATCTGCCACACGATGGAATGATCAGTACAAAGGTCAGTAAAGATGCTCCCGCAGGTTTTGATTCCGGGTATTTCGGGGGCGATATATGTAACTATTCAAAGAACGTCTTTATTCCCATGGAATGGATGGATGAGTCTGTAAAACTCCAGTTTGACGGGGCGATGATGCACACATCTGTGGATATTAACGGATGTAAGGTTGGTGAACACCATTATGGGTATTCTCCCTTCGTAATCGATATCACAGATGTCGTGACTTTTGGCGAGGAAAATCGCATCACTGTTAACCTGAATACAGGCACACAG…
>46_Butyrivibrio_sp_VCD2006_PROKKA_03496_Beta_galactosidase_accessory
ATGGATTTAATCGATGCAATCAAAGCAATAGACAAATCACATGAAGACGATGTACTCCACAGACTCACCACTATCTGGGGAGAGGCACTTGACAAAAACAACGTGTTAAAAGAATATCCCCGCCCGCAATTTGCGCGCGAGAGCTATATTAACCTCAATGGCACGTGGGAATATGCATTTTCAAAAAGTGATGTGCACCCAAAGAAGATGGACGGCGAAATTCTTGTGCCCTTCTCACCGGAGTCGATTCTCTCAGGAGTTGAAAGACAGTTAAAACCGGATGAATATCTGTGGTACAGAAAGAAGCTTGAAAATATAGTTCTGCCAACTGAGAATTCCAGAGTTCTCCTGCACTTTGGCGCGATTGACCAGAAGGCCATAGTGTTTGTAAACGGAACA…
>46_Butyrivibrio_sp_VCD2006_PROKKA_03672_Beta_galactosidase_accessory
ATGAATAAAAAATGGGAAGATATCACATTTATAAAAGAAAATAAAGAAGATGGTCATGTCCTGTCTTTTCCAAAGGAAGTTCATCTGTCAGATTTTGGTGAGAATGAGAATCAGACATCCCTAAACGGGAAATGGAAGTTTTTGTATATTCAGGGATGTAATGTGAAAAAAGAGTATGCTTGTGATACTTATGATGACAGTGCCTGGGATGATATTGTTGTGCCAAGAGTGTGGCAACTCCAAGGATATGGTTCACCTTATTATTTTGCATCTTCTTATCCCCAGGCAATCGACACGCAAAAAGGGAATATTCCTCATATAAGTGAAAACCTTCAGGAGATTGGTGTATATCGAAGAAGTTTTTCTTGCGATGAAGTTTGGGAAGATAAAAATGTTTAT…
>47_Butyrivibrio_sp_WCD2001_PROKKA_00151_Beta_galactosidase_accessory
ATGAGAAAAGTAATCTATTTAAACAATGACTGGAAATTTAAGAGCGAATTTGATGAGAGTATGATCAGCTCAGATTTCAGGGATACAGGATTTCAAAATATAAGAATCCCACATACAGTTGCAGAGACATCTTTCAATTATTTTGATGATGCTGTTTATCAGATGGTGAGCTGCTACCGCAAGACTTTCAGGGCAGACCATAATTGGAAGGACAAGAGAGTTGCAATTCATTTTGAAGGTGCGGCGCATGAAGCTACGGTATATTTTAACGGTGTGCTTCTTGGAACACATTCCTGCGGCTATACAGCCTTTGAGTTTGATATATCCGAGCATATTCGTTATGACGAACCAAACACAATTGTTGTGAAGCTTGACAGTAGAGAATCTCTGAATGTTCCG…
>47_Butyrivibrio_sp_WCD2001_PROKKA_00521_Beta_galactosidase_accessory
ATGAACGAGTTTAACTATGAAATAGTAAAAAATCCTGAGATTTTCCAGGAAAACAGGATGCCGGCTCATTCTGATCATGTAGCATATAAGTCACTTTCTGAGATGACAACAGGAAAGACAAGTTATAGGCTTTCTCTGGATGGTGTATGGCATTTTCATTATTCCAGGAATGTCAAGGATGCTCCGGAAGGCTTCTGGAAAAATGAGTATGATACAACTGACTGGGACAGAATAAATGTACCTGCACATATTCAGATGGAAGGTTACGACAAACCGCAGTATGTAAATGTTCAGTATCCCTGGGATGGATCGGAAGATATTCGCCCGGGGGAGATTCCGGAGAGATTTAATCCTGTTGCTGATTATGTGAAGCTCTTCACTTTGCCCAAGGATTTTAAG…
>47_Butyrivibrio_sp_WCD2001_PROKKA_01019_Beta_galactosidase_BoGH2A_accessory
ATGAAGAGCATATGCATCGATGACAGTTGGATTTTCAGAAGAAGCTTTATTGATTCACTTGGAATGCTGGAGGAGGACCCGGGTGAAATAGTTAATCTTCCTCATGATGGAATGATAGGAACACCGGTTTCACCGGATGCGCCTGCTAAGTCTGACAGCGGGTATTTCAAAGGCGGTCTCACAAATTATACTAAAAACATTTTTATTCCCAAGGAATGGGAAAAAGGCTGCGTAGGTCTTTCTTTTGACGGTGCAATGATGAATGTGACAGTTGATGTAAACGGGTGTAAGGTTGGCAGCCGGCACTATGGCTATGCTCCGTTTTATGTAGATCTTACGGATTACGTAACCTTTGGAGAGGAAAACCGGATAACGATAAACTGCAATACCAGTATGCAT…
>47_Butyrivibrio_sp_WCD2001_PROKKA_01493_Beta_galactosidase_BoGH2A_accessory
ATGAAAAAAACAAAATGGAACGATAACTGGCTTTTCTGGAACAGCAAGGATGCCTTTGCTCTAGTGTGGAGCATTCCTGAAAATGCGAGAAAAATTACACTTCCCCATGATGCGATGATAGAGACAGAGACCCATGCTGATTCGCTTAATGGTGGCAATACAGGATTCTATGATGGTGGTTCCTATACTTATGTGAAGTTTTTTGAATCAAAAAAGGGTGACAGAAGCAGGAATATAATGCTCTTATTTGAGGGTGCTTACATGAATACCTTTGTCTATGTTAACGGTCAGCTTGCTGCTAACAGACCTTATGGATATTCAGAGTTCACAGTTCCGATTTCTCAGTTTTTAAAGGAAGAGGGCGAGAATGAAATTCGCGTTCAGGTGAGAAACAATGCA…
>47_Butyrivibrio_sp_WCD2001_PROKKA_01805_Beta_galactosidase_BoGH2A_accessory
ATGAAGAGACTATTTAATCAAAACTGGAAATTCCTGAAAACTCCCGCAGGCACTACCTTTGATGAGGCTCATAAGTGCCTGGGCGATTTTAACGATGTGGAGATTCCTCACGACTGGATGATAGAGGACGCTCAAAATCTGTATGCGGACGCAACCGGGTGGTATTTAAACCACTTTGAAGCTATGGACGAACGGCGTCTCTTTTTCGTCTTTGACGGAATCTATATGGACAGTATTGTATATATAAACGGGCATGAAGCCGGTGAATGGAAAAGCGGTTATTCCCAATTTGTTCTGGATGTATCGGACTACGTAGTTCCCGGCACCAATGAGATTCTTGTCGCTGCAAGATGCAAATATCCCAGTGCCAGATGGTACACAGGTGCCGGTATATACCGC…
>47_Butyrivibrio_sp_WCD2001_PROKKA_02532_Beta_galactosidase_accessory
ATGAAAATGGATCTGCTCAATGCAATTAAGGCAATAGATAAAACTCATGAGGATGATGTGCTCCACAGGCTTACCACTGTTTGGGGAGACAATCTGGACAAGGATCATGTCCTAACGGAATATCCTCGTCCGCAGTTCAAGAGAAACAGTTATATCAATCTTAACGGTCTTTGGGAATATGCTTTCTCAAAAAGTGACGTTCACCCAAAAGAAATGGATGGGCAGATCCTCGTTCCCTTTTCTCCCGAATCAATTCTTTCGGGAGTTGAGAGACAATTGCAGCCTGATGAATATCTTTGGTATAAAAAGGAACTTTCAGGAATCACTCTTCCCGATGAAAAATCCAGAGTTCTTCTTCATTTTGGTGCGATCGACCAGAGAGCCATCGTATTTATAAAC…
>47_Butyrivibrio_sp_WCD2001_PROKKA_02956_Exo_beta_D_glucosaminidase_accessory
ATGGTTACAACAAAGCTTGATAAAAACTGGAAGCTTCACAAGGTAGGGGATGCGAAGCTGATAAATGCGGTGGTTCCTGGAACGGTTTACACCGACCTCCTCAGAGAAGGGGAGATGGAGGATCCTTTTTTCAAGGACAATGAGGATAAGGCGCTGGCACTCATGGACAGCGACTATGAGTATGTCTGCAATTTTGGTAAGCCCGCTGAAGCCGAAGGGTCTGATGTAGTGGTGCTTCACTGCGACGGTCTTGATACTCTTGCGGATTTATATCTTAACGGAACGCTTCTTGGTAATGTCAACAACATGCACAGAACCTGGGAATTCGATATAAAGGAGCTCCTTAAGGATGAGAATGAGCTGAAGGTTTATTTTCATTCTCCGACAAAGTTCATAAAG…
>48_Butyrivibrio_sp_WCD3002_PROKKA_00325_Beta_galactosidase_accessory
ATGAGAAAAACACTGTACTTGAATAATGACTGGAAGTTTTCAGAAATATTTGAAGATAAAATGATAAGCCCTGACTATGATGATAATCACATGGAGAGCATCAGGATTCCACATTCTGTTGTGACAACGCCATTTAATTATTTTGATGATGCATTATATCAGAAGGTCAGCTGCTACAGGAGAATTTTTACAGCTGACAGCAGATGGAAGGAAAAGCGCGTTGCGGTTACTTTTATGGGTGCTGCTCATGAAGCAACAGTATATATAAATGGAGAACTGCTTGGAACACATTCTTCAGGTTATACTGCATTTTCCTTTGATATTAGTGACAAGCTTAGGTATGATCAGCCAAACTGCATAGTGGTAAAGCTTGATTCGAGAGAGAGTCTTAATATTCCG…
>48_Butyrivibrio_sp_WCD3002_PROKKA_00613_Beta_galactosidase_accessory
ATGGAAAAATTTGATTACGGGATCATCAAGGATCCTACAATTTTTAAAATAAATACACTCCCTGCACATGCGGATTTTATTCCTTATGCCAGCGATGAGGAGTGTAATTCTAAATCTGCCCTGGCAAAGGACAGAGTGCCCTATGATTCTTCACTTAGGATGAGTCTAAACGGTATCTGGAAGTTTTCTTATGCCAATAATATGAACAGCGTTATAGCAGGCTTTGAAGCGCCTTCCTATGACTGCTCCGGTTGGGACGATATAAGGGTTCCTTCCAATATTCAGTTTGAGGGCTATGATGAGCCTACCTACGTTAATACCCAGTATCCCTGGGAGGGACACGAGGATATTGAGCCGGGACAGGTACCGGAGATATTTAATCCCACAGGAAGCTATATT…
>48_Butyrivibrio_sp_WCD3002_PROKKA_00652_Beta_glucuronidase_accessory
ATGGAGAGTTTACTTTATCCGATTAGGAATAGGTTTAGGGATGAGATGAAGCTGGACGGACTTTGGAGGTTCAGTTTTGATAGAGAAGAAAAAGGTGAAGGTGATGGCTGGACTAAGGGGCTTCCTAAGAGTGCAATAAATATGCCGGTGCCGGCGTCCTTTAATGATTTTTTCACTGATAAGGAGTCAAGGGATTATTGCGGACCCTTCTGGTATGAGTGTGATTTTTATGCTCCGGAGAAGCAGGAGGGTAAGAAGACTTACATCAGGTTTGGAAGTGTTACTCACAGGGCAACAGTGTATGTGAATGGCGTAGAGGTTGGAAGCCATGAAGGCGGTTTTCTTCCATTTGTTCTTGATGTGTCAGAGGCTGTTAATTACGGTGAGAATAACAAGCTG…
>48_Butyrivibrio_sp_WCD3002_PROKKA_01717_Beta_glucuronidase_accessory
ATGCGCAGCACTTTTTTATGGAACGACAACTGGACTTTCATTAAAGAAAACAATGAAGAGAAGGTAACGCTCCCTCACACTTGGAATGCAGAGGATGGTCAGACAGGACCACAGCAGTATTACAGAGGTACCTGTTTTTATAAGAAGTCATTTGGAAAACCCGTCATGGAAGAAAATCAAAGATGCTATCTGGAATTCAGAGGCGTTAATTCCTCCTGTAAGGTCAGAATAAACGGAAACGATATCTGCTCTCATGACGGAGGATATTCCACATTCAGATGCGATATCACTGATTTTTTATCTGATGAAAATGAGATAGAAGTGAGCGTATCCAATGAGCCAAATGACAGAGTATATCCTCAGAGAGCTGACTTCACATTCTACGGCGGAATATACAGA…
>48_Butyrivibrio_sp_WCD3002_PROKKA_01776_Beta_glucuronidase_accessory
ATGGCTACAAAAAGCTACATTAAGGATTATCCGAGACCGCAGATGGTGCGCGATAATTTCGAAATTTTAAACGGAAGCTGGGATTTTGCTTTTGATGATGAAAACCGTGGAGAGGAGAAGGGCTGGAATGCAGGCTTTGACTCGGATCTGGTGATTCAGGTGCCCTTTACCTATGAGACTAAGCTCAGCGGAATATGTGATGAGACAAGACACGACCATATCTGGTATCAGAGAAAAATTACTCTGGAAAAAGCTGAAGATAAGCAGTACATCCTGCATCTTGAGGGAAGCGACTATCTGACTAAGGTATGGGTCAACGGTGTTTTCATAGGAAAGCATGAAGGCGCTTACGAAAGAGCCAGCTATGATATGACAAATGCGCTTAAAACAGGCGTGAAT…
>48_Butyrivibrio_sp_WCD3002_PROKKA_01857_Beta_galactosidase_accessory
ATGGACTTAATTGATGCTATTAAAGCTATAGATAAAACCCATGAGGATGACGTTTTAAAAAGACTCACAACTGTTTGGGGAGATTCCTTAAAAGAAGACGAGGTTTTGCAGGAATACCCAAGACCCCAGTTTAAAAGAGAAAGCTACATCAACCTCAATGGAATTTGGGAGTATGCTTTTTCAAACAAAGAGATCATGCCTGCTGCAATGGAAGGGAAAATTCTTGTTCCATTTTCACCGGAGGCAATTCTTTCAGGCGTTGAGAGACAGTTACAGCCGGATGAGACTCTCTTATATAAAAAGGAACTTAAAGGAATCCGCATTCCTGATGCAGACTCCAGAGTTCTTCTTCATTTTGGTGCAGTTGATCAAAAAGCCATTGTTTTTGTAAACAACGTA…
>48_Butyrivibrio_sp_WCD3002_PROKKA_02096_Exo_beta_D_glucosaminidase_accessory
ATGAACAAAATGGAACTTAACAAAAACTGGAAAATGCACAAAGTGGGCGATGGCGACATGATAAATGCCGTAGTGCCCGGAACTGTTTACACTGACCTTCTAAGGGAAGGCAAAATGGATGATCCTTTTTTCAAGGATAACGAAGACAAAGCGTTAAAGCTCATGGATGATGACTATGAGTACATCTGCAATTTTGCAAAGCCTGCGGATGCAGATTCATCTGATGTTGTAATGCTCCACTGCGATGGTCTTGATACCATTGCGGACTTATACTTGAACGGAACGCTTCTTGGTAATGTCAATAACATGCACAGAACCTGGGAGTTTGACATAAAAGATATTCTTAAGGATGAAAATGAACTTAAGGTTTATTTCCATTCTCCCACGAAATTCATTGCA…
>48_Butyrivibrio_sp_WCD3002_PROKKA_02877_Beta_galactosidase_BoGH2A_accessory
ATGAAAAAACTAGAGTTGGATAAAGAATGGATGTTTCGAAGAGGATATTTGGACAGCATTACTATGCTTGAAAATACGCCGGGAACGCTTGTTAATCTGCCTCACGATGGAATGATCGGAACTCCCGTGTCTGCTGATGCTCCTGCAGGTGTGGACATGGGATATTTTACAGGCGGAATTTCGTGTTACACGAAATATGTTTATTTTCCAAAGGAGTGGGAGAGCGAATGCGTGGGTCTGTTATTTGACGGAGCTATGATGAATGCTACCGTTGAGATTAACGGCAGTAAAGCAGCTCTTTGGCACAACGGTTATGCGCCTTTTTACTGCGATCTGACGGATTATGTGACCTTTGGCGAAGAAAACAGGATCACTGTGCACGTAAATACGAGCATGCAG…
>48_Butyrivibrio_sp_WCD3002_PROKKA_03111_Beta_galactosidase_accessory
ATGAATAAAAAATGGGAAGATATCACATTTATAAAAGAGAATAAAGAAGATGGTCATGTCCTGTCTTTTCCAAAGGAAGTTCATCCAGCAGATTTTGGTGAGAATGAGAATCAGACATCCCTAAACGGGAAATGGAAGTTTTTGTATATTCAGGGATGTAATGTGAAAAAAGAGTATGCTTGTGATACTTATGATGACAGTGCCTGGGATGATATTGTTGTGCCAAGAGTGTGGCAACTCCAAGGATATGGTTCGCCCTATTATTTTGCATCTTCTTATCCCCAGGCAATCGACACGCAAAAAGGGAATATTCCCCATATAAGCGAAAAACTTCAGGAGATTGGAGTGTATCGAAGAAGTTTTTCTTACGAGGAGGCTTGGAAGGATAAAAATGTTTAT…
>49_Butyrivibrio_sp_WCE2006_PROKKA_00137_Beta_galactosidase_accessory
ATGAGAAAAAGAATATACATAAATGATAATTGGAAATTTAAGCCTGAATTTGATGATGAAATGATAAAAGCCGATTATCATGATGAAGAAATGGAAAATGTGCGTATTCCGCACACGGTAAAAGAAACACCGTTTAATTATTTTGACGATAAAACCTACCAGATGGTCAGCGGATATAGAAGAGTGTTTAATGCTGATACTTCATGGAAGGATAAAAGTGTCATTCTTCATTTCGAAGGTGCAGCTCATGAAGCATTCGTGTTTATAAATGGAGATTTTGTGTGTAAGCATTCCTGCGGATATACAGGATTTGCAATTGATATTTCGGATAAGCTGTTATTTGACAGACCAAACATTATTGCTGTTAAGCTTGATAGCAGAGAGAGTCTTAACGTACCG…
>49_Butyrivibrio_sp_WCE2006_PROKKA_00412_Exo_beta_D_glucosaminidase_accessory
ATGAAGAGTACGATTTTTTTAGACAAGAATTGGAAAATGCACAAGGCAGGGGATACAAAGATGATAAACGCAGTTGTCCCCGGCACCGTCTATACTGACCTTTTAAGAGAAGGTGAGATGGAGGATCCTTTCTGGAAGGATAATGAGGACAAGGCGCTCAAGCTTATGGATGATGACTATGAATATGTCTGCAATTTTAAAAAGCCTGCAGAAGCAGATTCATCGGACAATGTAATTCTTCATTTTGATGGTCTTGATACGCTCACGGATATTTATTTAAACGGAAAAAAACTGGGCAGTACCTATAATATGCACAGAATCTGGGAGTTTGATATAAAGGAAGAGCTTGAGGATGAGAACGAGCTCAGGGTTTATTTCAATTCACCCACAAGATATATA…
>49_Butyrivibrio_sp_WCE2006_PROKKA_00671_Beta_glucuronidase_accessory
ATGAATAGCTATATAAAAGATTATCCAAGGCCGCAGCTTGTAAGAAGTGATTGGATTAACTTAAACGGACCCTGGGATTTTGCCTTTGACGATGATAACTGTGGTGAGAAACATGGGTGGACGAAGGGCTTTGATGCCGATTATGAGATAAATGTACCTTTTACCTATGAAACAAAAATGAGCGGAATAGGAATAGAGGAAGCTCACGAGCATGTGTGGTATCACAGAGAGCTTAATCTGACAAAAAAGGAACAGAAGAGATACATCATTCACCTGGAGGGGAGTGATTACAATTCCAGAATCTGGGTGAACGGGAAGTATGCAGGATCCCATAAGGGGGCGTATGAGCGTGCAAGCTTTGATGTCACTGAGCTCTTGAATGATGGAAACAATAATATA…
>49_Butyrivibrio_sp_WCE2006_PROKKA_01835_Beta_glucuronidase_accessory
ATGAAGAGTTTATTATATCCAATTACAAATGAATTTAGAAATGAGAAGAAGCTGGATGGCTTATGGCGTTTTTGTTTTGATCCTGACGAGAGAGGAATAAAAGAGGGCTGGAATAATGGGCTTCCCAAGGATGCTATAAATATGCCTGTACCGGCTTCTTTTAATGATTTTTTCACTGATAAAGCATCCAGAGATTATTGTGGTACATTCTGGTATCAGTGCGAGTTTCATATTTCTAATGCAAATTTAGAGCATAGAAATTACATTCGTTTTGGAAGTGTTACCCACAGAGCAGTAGTATATGTAAATGGTATAGAGGTTGGAAGACATGAAGGCGGATTTTTGCCTTTTGTATGTGATATCTCTGATGCAGTAAAGCCTGGTGAAAAAAATGTGCTG…
>49_Butyrivibrio_sp_WCE2006_PROKKA_02492_Beta_galactosidase_BoGH2A_accessory
ATGGAAAACATATGTATTGATGACAAGTGGATATTCAGAAGAGGATTTGTGGATTCTCTTGGGATGTTAAATGAAGATCCCGGGGTAGAGGTAAATCTCCCTCATGATGGGATGATAGGTACTGAGGTTGAGGCAGCTGCTCCGGCAAAATCTGACAGTGGATATTTCGTCGGAGGACTTACAAATTATACAAAATATGTGGATATACCCAAGGAATGGGAAAATGAAAGTGTCGGTCTTAAGTTCGACGGGGCTATGATGAACGTAACCGTTGATATCAATGGATGCAAGGTAGGAAGCCAGCACTATGGCTATGCACCATTTTATGTTGATTTAACTGATTATGTGACTTTCGGAGAGACAAACAGAATTACGATTAACTGTAATACAAGTATGTAT…
>49_Butyrivibrio_sp_WCE2006_PROKKA_02585_Beta_galactosidase_accessory
ATGAGCGAGTTTAATTATGAAATAGTTAAGGACCCTGAGATTTTTCAGGAAAACAGGCTACCTGCCCATTCTGATCATGTGGCATATAAGTCAATCGCAGAGCTTTTGACAGGTAAAACAAGTTACAGGCTTTGCCTGGACGGGGTATGGCATTTTCATTATTCAAAAAATGTAAAGGATGCACCCGTAGAGTTCTGGAAAAATGAATATGACACATCTGGATGGGACAGGATAAATGTTCCTGCACATATTCAGATGGAGGGCTATGATAAGCCTCAATATGTAAATGTGCAGTATCCCTGGGATGGTTCAGAAGATATACGACCGGGCGATATTCCAGAAAAATTCAACCCGGTTGCTGATTATGTAAAACTGTTTACACTCCCAAAAGATTTTAAG…
>49_Butyrivibrio_sp_WCE2006_PROKKA_02644_Beta_galactosidase_BoGH2A_accessory
ATGAGAAAGACAAATTGGAATGATAACTGGCTTTTTTGGAATAGTAAGGATGCGTTTGCTCTTGTGTGGGATATTCCGCAAAACGCAAGGAAGATAGACCTTCCCCATGACGCGATGATTGAAACCACGCCTCATGCTGATTCTATAAACGGTGGAAATACGGGATTTTACGACGGAGGTTCATATACCTATGTAAAATTCTACGAGTCAAAACCCGGAGACAGGGAGAGAAATATTTCGCTCCTTTTTGAGGGAATCTACATGAATTCTTTTGTGTATGTCAATGGTCAGCTTGCAGGCAATAGACCTTATGGTTATTCAGAATTTATAGTCCCGATATCGCACCTTCTGAAGGAAGAAGGGGAAAATGAAATCCGCATTCAGGTTAAAAATAGTTCC…
>49_Butyrivibrio_sp_WCE2006_PROKKA_02850_Beta_glucuronidase_accessory
ATGAGAACAACAATTCTTTGGAATGATAACTGGATATTTGAAAAAGAGGGCAGGAGCGAGGCAGTAACTCTCCCCCACACATGGAATGCTGTTGACGGACAGACAGGTCCGGATCCGTATTACAGGGGAACCTGCACTTATAAAAAGACATTTGAACGGCCTGTAACAGAGGAAGGCCAGCGGGTGTTTGTGGAATTTCGCGGGGTCAATTCTTCCGCCAAAGTTGTTTTAAACGGCCGTGAACTCATAAATCATGACGGCGGATATTCCTGCTTCAGGGCGGATATTACGCAGGCGCTTTCAGATTCAAACGAGATTGAAGTCTCTGTCTCCAATGAGCCCAATACAAGGGTGTATCCTCAGAAAGCGGACTTTACCTTTTACGGCGGGATATACCGG…
>49_Butyrivibrio_sp_WCE2006_PROKKA_02935_Beta_galactosidase_accessory
ATGGACTTAATTGACGCAATCAAAGCTATCGATAAAACACACGAAGATGATGTTCTCCACAAACTTACCACTGTCTGGGGAGATTCACTTGATAAAGACAACGTACTTAAGGAATATCCCCGTCCGCAGTTTGTGCGCAATAGCTATATAAACCTCAACGGATCGTGGGAATACGCTTTTACAAAAAGCAATGTTCACCCTAAAAAAATGGATGGTCAGATACTGGTTCCATTCTCCCCGGAAGCCCTTCTTTCAGGTGTTGAACGCCAGTTAAAGCCCGATGAATATCTCTGGTACAAAAAAGATCTGGGTGAAATCGAACTTCCGACTCCTGATTCCAGGATACTTCTGCATTTTGGAGCCTGTGATCAGCGCGCCATCGTTTTCATAAACGGCACG…
>49_Butyrivibrio_sp_WCE2006_PROKKA_03548_Beta_galactosidase_accessory
ATGAATAAAAAATGGGAAGATATCACATTTATAAAAGAGAATAAAGAAGATGGTCATGTCCTGTCTTTTCCAAAGGAAGTTCATCCAGCAGATTTTGGTGAGAATGAGAATCAGACATCCCTAAACGGGAAATGGAAGTTTTTGTATATTCAGGGATGTAATGTGAAAAAAGAGTATGCCTGTGATACTTATGATGACAGTGCCTGGGATGATATTGTTGTGCCAAGAGTGTGGCAACTCCAAGGATATGGTTCACCCTATTATTTTGCATCTTCTTATCCCCAGGCAATCGACACGCAAAAAGGGAATATTCCTCATATAAGTGAAAACCTTCAGGAGATTGGAGTGTATCGAAGAAGTTTTTCTTACGAGGAGGCTTGGAAGGATAAAAATGTTTAT…
>6_Butyrivibrio_fibrisolvens_WTE3004_PROKKA_00138_Beta_galactosidase_accessory
TTGAGACAATATATCCCATTTAATGACAATTGGAAATTCACAGATAATTACAGCGAAGAAATCCACACAGATTTTTTTGATGACAAGGATCTTGAAGTTGTGCGTATTCCGCATACAGCTAAGGTTACAGGCTTTCACTATTTTGATGAGTCTGTATATCAGAAAGTATGCGGTTATCGTAAGTGCTTTAAGGCAGATCCTTCCTGGAAGGGATCGAGAGTTATAGTACGCTTTGAGGCAGTAGCACACGTTGCAGATGTATATATCAATAATATACATATTTGCAGTCATGGTAGCGGTTATACAGCTTTTGAAGCAGATATCACCGATCATATCAGATATGATAAGGACAATGTTCTGTCTCTTAGAGTGTCGGGAACTGAGAAGGATAATGTACCA…
>6_Butyrivibrio_fibrisolvens_WTE3004_PROKKA_00200_Beta_galactosidase_BoGH2A_accessory
ATGAAGATCAGGAAATGGAATGATAATTGGAAATTCTGGAGCGGCGGAGATTCTTTTGCCTTAGTATGGGGGATACCGGAAAACGCTGTAGATGTAACGCTTCCACACGATGCAATGGCGCTTGAGACGCCGTGTGAGGACTGCCCTAACGGGACTAATACCGGATATGTTAAGGGCGCGCTCTATACATATGTAAAAAGATTCTATGCTCCATCATCTGCGTATGCAGGCAAAGATGTAATAGTCAGATTTGAAGGCATATATGAAAAGTCATCTATCTACGTGAACGAGCAGCTTGTGGGAAGCTGTAACTACGGATATAGCGTAGTGGATGTTAATATTACGGGAGCTTTAAGGCTGGATGCGGAAAATGAGATAAGAGTGATTGTTAGAAATGGC…
>6_Butyrivibrio_fibrisolvens_WTE3004_PROKKA_00546_Beta_glucuronidase_accessory
ATGATAGGATCACTTTTATATCCAAGAATGACTTCTACCCGAATGAAGTTTTCTCTGGATGGTATGTGGAAATTCACATTTGATAGAGATAAGACAGGTTACGATAAGGGCTTTGAAAAAGGCTTATCTGAGTACGATATGATGCCTGTTCCGGGCAGTTTTGCAGATATGTATTCAGATCCTGAAAAAAAGAATTACTGCGGAGATTTTTGGTACGAGACAGATTTTGTCATTCCGGATCATGATGACAAAAAGGTGATTCTTCGTTTTGGAAGTGTGACCCATAGAGCAGTGATTTATATCAATGGCCAGAATATCGGTGAGCATGAGGGCGGTTTTCTGCCCTTTGCTCTTGATATTACAGATAAGGCCGATATAGGTATAAATAAGCTTGTTGTA…
>6_Butyrivibrio_fibrisolvens_WTE3004_PROKKA_00591_Evolved_beta_galactosidase_subunit_alpha_accessory
ATGGATCTAAGTAAGATTGCAAAGCCAGGCAGCTCCAAAAGCAAGATGATCTATCATGAAGACATGGACAATCTTCATATTGGGACACTGGACAAGCATTGCTATTTTATACCATTTGAAAAGGGCGAGGATCCCTTTGCTGACAGAGAATCCTCAAAAAGATTTGAATTATTGAACGGAGACTGGAAGTTCAGATACTTTGACAGCGTGATCGATCTTGAGGATGAGTTTGTCGGGCAAGATACGGACAATACAATTCCTGTTCCATCAAACTGGCAGCTTCACGGTTATGACATCCCGCAATATACAAACGTATTATATCCTATCACCTTTGAGCCTCCTTATGTGCCGGATGAAGTTCCTGTGGGTGTATATAGTAAGACCTATGAATACAGCAAT…
>6_Butyrivibrio_fibrisolvens_WTE3004_PROKKA_00808_Beta_glucuronidase_accessory
ATGCGAAAAACAATTTTTTGGAATGATAACTGGATATTTGAAAAAGAGGGAAAGAGCGAGAGTATAACTCTTCCGCATACCTGGAATGCAGTTGATGGACAGACAGGTCCAGAGCAGTATTACAGAGGAACCTGCCTTTATAAAAAGACATTTGAAAGACCGGTAATGGAAGAAGGACAGCGGGCGTATGTGGAATTTCGCGGCGCTAACTCCTCTGCAAAAGTTGTTTTAAACGGCCGTGAGGTTGCGAGCCATGATGGCGGATATTCCTGCTTTAGGGCAGACATTACAGAGGCACTTTCAGATTTTAATGAGATGGTAGTTTCTGTTTCCAACGAGCCCAATACAAGGGTGTATCCACAGAAAGCGGATTTCACTTTCTATGGTGGCATTTACAGA…
>6_Butyrivibrio_fibrisolvens_WTE3004_PROKKA_01499_Beta_galactosidase_accessory
ATGGTACATACAGTAGAATGGAACAATGATTGGTACTTTGGAAAGAAGGTGTGGCAAAAGATCGATCCGTCACAATGTCTGGACGGTGAGATAGTTACTGTCCCACATACCTGGTACAAAGATGGTGATTATTATCAGGGAGAAGCTTTCTATCAGAAGAGATTTGATTATGTCAAAAAAGATAGTCAGAGAGTATTTGTAAAGTTCTACGGAGTAGATAAATTCTGTAAGATATTCCTTAACGGGCATGAGATAGGCAGCCATGCAGGTGGATACAACCTTTTTGCAGTAGAGCTCACAGATAGTCTTATAAATGGTGAGAATATATTCACTGTCCTTGTAAGTACTGACAAGAAGCTGATGGTATCCCCTATCTCAGGTGACTTCGCAGTATTTGGC…
>6_Butyrivibrio_fibrisolvens_WTE3004_PROKKA_01644_Beta_galactosidase_BoGH2A_accessory
ATGGAGAGAGTACTACTTGATCAGGGATGGGAGTACAGGAAGGGATTTCTGGATATGGCAGTTACAGCTGAGGATGGCAAGGGCATACTTGTTGATCTTCCGCATGATGCCATGATAGAAGGCGATGTATCTGAGGATGCGCCAGGACGTTTTGATATGGGCTATTATAAGGGAAGCCTTATAAACTATACCAAAAAGATAATGATACCGGATAAGTGGAAAGATGACTGTGTAGGCCTTTATTTTGACGGTGCTATGTCCAATGCCACCGTAGATATCAATGGATATAAAGTTGCAGCTCATCACTACGGCTATGCACCCTTTTATGTAGACTTGACTGACCGCGTTACATTTGGAGAGTATAACAGGATCACTATTAATCTTAATACTACTATGAAT…
>6_Butyrivibrio_fibrisolvens_WTE3004_PROKKA_01752_Beta_galactosidase_BoGH2A_accessory
ATGGATACCGTAAGAGCAACTCTTACAGACAATTGGAAGTTCTACTATGGAGATGAAGAGGAGGCCTGGTTCAAGGGCTTTGATGACAGCACATGGGATGATGTGATGATCCCTCATGACTGGTCGGTAGAAGCTCCTTTTTCTAAAGACTATTCAAGCGGTACCGGCTACCTTAGAGGCGGAACAGGTTGGTACAGGTGTCATTTCAAGATCCCTTCCGAGTATAAAGGCAAGAATATATCAATTACATTCGATTCCGTCTATAAGAATAGTAGTGTCTGGATCAATTCTTATCATATCGGCGGACGTCCTAGCGGCTATGCATCTTTTTCCATAGATATAAGTGAATATGTAAGATATGGCGAACAAGACAATGTGATCGCGGTAAGAGTGCGCCAC…
>6_Butyrivibrio_fibrisolvens_WTE3004_PROKKA_02278_Exo_beta_D_glucosaminidase_accessory
TTGAACAGGATTACTATTAGTGACAATGATAAATGGAAGATGAGAATCGTATCATCAGATTCAAAAGGCAAGTGGATCAAGGCTGTAGTTCCGGGAAGTGTATATACAGATCTTCTTAGAGAAGGACTTATGGAAGATCCATTCTTTAAAGATAATGAAGATAAAGCTCTTATGCTTATGGACAATGATTTTGAGTATGAGACTAGCTTTAGTGTATCCAGGGATTTTTTGGCATGTTATGATCAGATACTTCATTTTGACGGGCTTGATACAGTTACGGATGTATTCCTGAATGGCCAAAAGCTTGGAAGTACTGAAAATATGCACAGAATGTATGAATTTGATATTAAGGACATAGTTAAGGAGAAAGGCAATAAGCTCACTGTTTTATTTCATTCT…
>6_Butyrivibrio_fibrisolvens_WTE3004_PROKKA_03551_Beta_galactosidase_BoGH2A_accessory
ATGCGATACTTATTTGACGGAGGCTGGAGGTTCTTAGAGACAGGCCTTGACGTACACTACGATGACTTACTAAAGAGAAAGGATGAATTCGAAGGCTCTTTTAACAAGGTTGAGATCCCCCATGACTTCCTGATCCATGACTCGGATAGCTTATATAAAGATGCTACAGGATGGTATAGCAAGGATTTCGAATACAGTCCGGGTTCCGGTCATAGATGCTTTATTACTTTCGAAGGTGTCTATATGGACTGCACTATCTATGTTAATGACAAGTGCGCCTTTGAATGGAAATATGGCTATTCATCTTTTTCCTTCGAGATGACAGATTATCTGCATCAGGGTATCAACAATATCTCCGTATTTATAAGGCATCAGAGTCCTAATACCAGATGGTACTCG…
>6_Butyrivibrio_fibrisolvens_WTE3004_PROKKA_03752_Beta_galactosidase_accessory
ATGGGGACTTTTGATTATTCTAAACTAACAGATCCGGGATACTTCGCAGACGGGCGTCTCCCGGCTCATTCAGATCACATCGTTTGCAAGAATATTCAGGAAGCATGGGATGAGGTAAGCTCATACCGCATGTCTTTGAACGGAAGCTGGAAATTCAGATATTCCGCTAATCTTAATGACCTTCCCAAAGATTTTGAAGATCCAAGTGTTGACTGCCATGGATGGGCTGATATAAGAGTGCCTGCGCATATGCAGCTGGAAGGCTATGGCGCAGCGCAGTATGTCAATGTTCAGTATCCGTGGGATGGACATGAGGACATCGACCCTCCGATGATCCCAACCAAAGACCATCCTATAGGCAACTACGTTAAGTACTTCACCATTCCAAAGGACTTTATA…
>6_Butyrivibrio_fibrisolvens_WTE3004_PROKKA_03791_Beta_galactosidase_accessory
ATGATACTATCGTTAAATCGCAGCTTTAACTGCTCTTTTGAAGGAACAGATATTCCTTCATCCAATCTGTCTGTTCCGGGGACAATTCAGGCATCAAAAATAGCGCCGCATACACAAGAACGTGATACAGGTAATCTTACAGATGAGCATGAATACAGCGGCACAGTAATGCTAAGCAGGCAGATGACTATACCACAAGGATATGATTCATATATTCTTAGTATAGAAAGAAGCCGTATCACCAAGCTCTATATAGACGGACAGCCTGTAGGAAGGCGCGACTCTCTTATAGCACCTCACGTATATGACATCACTTCATATCTCACAAGAGAAGATACCCTCATACAGATAGAAATAGATAACAAGAACTATCCATGCCCAGGCGGGCACCTGACATCC…
>6_Butyrivibrio_fibrisolvens_WTE3004_PROKKA_03827_Beta_galactosidase_accessory
ATGGATCTTACAGATATCACTCGCAGTATGGTGCGAAGCAAGGAACCTGTAGCTTTAAAGCAGCTTGATACTCCATGGACAGACAAGGCGCTTACAAGTAAGTGCCCTAAATCAGAATATCCAAGACCCCAGTTCGTGAGGGATAGTTATATATCTCTTAACGGAATCTGGGGTTTTTGTGTTACTGATTCACCTTCGATTCCACGGAAGAAGGATATATGCGGGAGGATAAGAGTGCCTTTTTCTCCGGAGAGTATGCTTTCGAAAGTTGATATTACGGCTGGCAGCAGGAAGACTCTCCTTCCGCATGTCCTAAAGCCGGGCGAGTATCTCTGGTATTACAGGAAGGTTGACGTTGTGGGAAGGCCTGATGCTTCGTCCCGTCTTCTCCTTCACTTT…
>50_Butyrivibrio_sp_XBB1001_PROKKA_00862_Beta_galactosidase_accessory
ATGAAAATAGATTTAAGTGGCACCTGGAGGATTGAGCTTTCTGATGGGACAATCAAAGAGGAAGGCTTTCTTCCTGGTACTTTGGATGAGAACAGGTTGGGGAACCCGGATAAGATTGCCGGAGCCTGGCATCCTGACATGGAGAACAGGGAGACAGAGATTGACAAGCTTCTTTCTGCTGATTCCAGAATTGCCACAAGACTTACAAGAAATTATACCTATGAAGGGAAGGCAAGGTTTACACGAATCTTTCATGGAGAGATAAAAAAGAATAAGAGATATTTTCTTTTTGCTGAGAGAGCAAGAGCCATGTCTCTTAAGATAGATGGGGAAAGTGCGCCTGTAGTTGAATCCTGGGAAGGAGGCCATTCATATTATGAGGGGCTTTCTACTCCATAT…
>50_Butyrivibrio_sp_XBB1001_PROKKA_02315_Beta_galactosidase_BoGH2A_accessory
ATGAAGAAACTATTTACCAGCGGATGGAAATTTTGGGAATCAGAATATGGAGTAAGTTACGAGGAGGCTATGAACCATGTTTCAGAATTTGAAGATGTGGTAATTCCCCATGACTATATGATAACTGATCCCCAGAACCTTTATAGGGACAGTACAGGATGGTACAAAAAGAGCTTTGAGCTAACAGATAAGGATCTGTCAAAAGAACTGTTTCTTATCTTTGACGGAATCTATATGGATAGCCTTGTCTATATAAACGGCCAGGTCGCTGGTGAGTGGAAGTATGGATACTCACAGTTTATTCTTGGAATATCGGAGTTTGTAAGGCCGGGTCTCAACGAAATAGTTGTGGCCGCAAGATGCAAATTCCCAAATACAAGATGGTATTCAGGAGCAGGA…
>50_Butyrivibrio_sp_XBB1001_PROKKA_02617_Exo_beta_D_glucosaminidase_accessory
ATGATCACAAGAAATCTACATGATAACTGGACTATGCGCAGAATGGACCAGGATAACTGGTACAAAGCTACTGTGCCAGGAACCGTCTATACAGATCTTATGAATAATGGATTGATGGAAGATCCCTATTATAGAGATAATGAGGACAAGGCCCTTGCACTTATGGAATACGACTATGAGTACAAGATGAGCTTTACCCTTGAGGAAGCAGATGAACTCTTTTTATGCAGCCAGGTGCTTCTTCGTTTTGAGATGCTTGATACAATTGCAGACGTCTATTTTAACGGCGTTTTATTAGGAAACCCATGCAATATGCATAGAACATATGAATATGCCGTAAAAGAGCTTTTAAAGGCTGAAAATGACCTTAGGATTGTATTTCATTCTCCTAACAAATTT…
>50_Butyrivibrio_sp_XBB1001_PROKKA_02929_Beta_galactosidase_accessory
ATGAAGGAATTTGAGTACAAAAAGATTGCTGATCCTGAATTTTTTAAGGATAATGTACTTCCAGCGCATGGCGATTTTGTGAGCTTTGCCACTGAGGATGAACTTTCAGAGGGAGACACCTCACTTAGAATATCTTTAAATGGATTATGGAAATTCCACTATGCCAAGAATTACAGAGCAGTTGTTCCTGGATTTGAAAAAGAGGAATATGACTGCGATTTTTGGGATGACATCCGTGTTCCAGCACATATGCAGATGGAAGGCTATGATATCCCGGCATATATCAACGTTCAGTATCCATGGGATGGTCACGAGAAAATAGAGCTTGGCCAGGTTCCGGAGGAGTTTAATCCAGTAGGAAGTTATGTTAAGTATTTTAATCTTCCTGCCAACTGGTAT…
>50_Butyrivibrio_sp_XBB1001_PROKKA_03052_Beta_galactosidase_accessory
ATGGACTTGATTGATGCGATCCGTGCTATCGATAAGCCACATGAGGACGATATCCTGAATAGATTATATACACCTTGGGGTGAAAACCTTGACAAAGACAACGTACTCAAAGAGTATCCTCGCCCACAGTTTCAAAGAAACAGCTATATCAATCTGAACGGTGATTGGGAATACTGTATTGTTCCAGAGGAACAGGGCTCATCAATTCCTGAAAAAATGGATGGTCACATTTTAGTACCATTTTCTCCAGAGGCAATGCTATCAGGCGTCGAAAGGCGTCTTGAGCCATACCAGTATCTCTGGTACAAAAAGGTACTTCCTGTCCTAAAGAGAACCCACCATAATTCCCGTTTTCTTTTGCATTTTGGAGCAGTAGATCAGTTTGCTGATATCTATGTT…
>50_Butyrivibrio_sp_XBB1001_PROKKA_03236_Beta_galactosidase_BoGH2A_accessory
ATGAGAAAAGAAAGTATTGATGAAAAATGGACCTTCCGTAGAGGGTTTGTAGATTCTCTTGGAAGTTTAAAAGAAGATCCGGGAATAGTTATTGATCTTCCACATGATGGTATGATTGGAACGCAGGTAAGGCCTGATGCTCCTGCAAGGTCGGATAGCGGGTATTTTGTAGGAGATCTTACAAATTACACCAAATACTTGGTGATTCCCAAAGAGTGGGAAAATGAATGCGTTGGCCTATATTTTGACGGTGCCATGATGAATGTCACTGTTGAAATAAACGGCTGCAAGGTAGGAAGCCAGCACTATGGATATGCGCCATTTTATGTGGATCTGACAGACTATGTGACTTTTGGAAAAGAGAACAGGATAACTATAAACTGTAATACCAGCATGTAT…
>50_Butyrivibrio_sp_XBB1001_PROKKA_03266_Beta_galactosidase_BoGH2A_accessory
ATGCAAGAACTTATAAACTTTAATACAAACTGGAAATTTCATTTTGGAGATATTGTATCTGTAAGAAATAGATGGGCTTTGGCCAAGTCTGGCTCTTTTAACCAGGGGCCTGAGAGCAAGGACTATGATGATAGTAGCTGGAGAGAAGTGACACTTCCTCACGATTTTGTGTTCGAAACAAAGCCCTATGCTTATGCTGAAAAGGAGTTTGACAAGGACAACACTATTCCTGCAATGGAGGATGTGAACAATATACATACAACATCAGGCTCCTTTGATAAGAATGTAGGCTGGTACAGAAAGCATTTCTTTATCCCCGAGGAATACCTTGGCAAGAAACTTTATCTTATTTTTGATGGAATTTACAGAGATTCATATTTCTATCTTAATGAGTTTTTT…
>50_Butyrivibrio_sp_XBB1001_PROKKA_03275_Beta_glucuronidase_accessory
ATGCATAAGATTGCCATAAATGATGGTTGGAAATTTAAAAAGCTTGCTGACGGGAATATCAATGATATTCCCGTGAGTGCTATAGATGAGAAGAATTTTGTAAATGTAGATCTTCCGCACACCTGGCATGCTGATGGGGCGTACAGAGGCCTTACACTTTATAGCAAGACTATATCAACGGAGCCGACCTGGAAGCACGCATTTATCGATATTCCGGGAGCTGATCAGCATGCAGTGGTTTTGGTAAATGGTAAAAAAGTAGCTGAGCACAAAGGCGCATATTCTGCATTCAGAGCAAGGATTACTGAGGATATGCTTGGCCAGGATGTAAGAATAGATGTTTATCTTACAAATATGCTGGACGATGGTATTTCTCCTTTGACAGGTGATTTCACCATA…
>10_Butyrivibrio_hungatei_XBD2006_PROKKA_00221_Exo_beta_D_glucosaminidase_accessory
ATGGAAAAATTTGCAATAAATAACTGGATACTGAAAAGGGTATCCGATGGCAGTAAGTACAGGACAGAGGTTCCTGGGAGCGTTCTCTATACACTTCAGAATAACGGAGTAATTCCGAATCCGTTTGTGGCAGACAATGAGAAATTTGCCCTGAAAATGATGGAAGAGGAGTTTGAATACGAAGCTAAGTTCGATGCCGGTCATGCTCTCATGTCATCTTTGAAAAAAGAGCTTGTATTCGAAGGAATCGATACCGTTGGGGAGGTGTATCTAAACGGAAGCAAAATCCTATGTGCCTGCAACATGCACAGGACATACAGGATTGATATCACAGATTTATTAAAGGAAAAGGATAATGAATTAAAGGTCTGCATCCACTCACCTCTTAAATATATAAAG…
>10_Butyrivibrio_hungatei_XBD2006_PROKKA_00886_Beta_galactosidase_BoGH2A_accessory
ATGAAGAGACTCTTTAATGACGGCTGGAAGTTTTGGAAGTCTGAATATGGCACCGGATACGAGACTGCTTTAAAGAGTGCGGATAAGTTTACAAGTGTTGAGATTCCGCATGATTGGATGATTGAGGATCCTCATAATCTGTATGGTACAAATACCGGATGGTACAGCAACAGGTTTGAAGTAGTAAATCCTGATAAAAAGACATTTTTAATATTTGACGGTATCTACATGGACAGCATCGTGTACATAAACGGACAGGAAGTCGGTGAGTGGAAGAACGGGTATACGCAGTTTGTGCTTGATGTCTCCGATTATGTGAAAAAAGGCGAGAATGATATATATGTCGGTGTAAGATGCAGATATCCAAGTTCAAGATGGTACTCGGGCGCCGGAATTTAC…
>10_Butyrivibrio_hungatei_XBD2006_PROKKA_01804_Evolved_beta_galactosidase_subunit_alpha_accessory
ATGGACTTAATTGATGCAATAAAAGCAATCGACAAACCTCACGAGGACGATGTGCTTAACAGATTATACACGGTATGGGGCGAGAACCTTGACAAAGACAACGTTCTTCCGGAATATCCCAGACCACGCTTTGTAAGAGACGAATTTATAAATTTAAACGGTACATGGGAATACAAGATTGTTCAGGATATATCTGCAAACGTTCTCCCCGCAGACATGAACGGCGAGATCCTCGTACCTTTTTCCCCCGAAAGCTTTTTATCGGGTGTTGAAAAAAGACTTCTTCCCGATCAGATTCTCTGGTATAAAAAGGTACTTCCACCACTTAAAAGGAAACATGCAAACTCAAGATTTCTTCTGCATTTCGGCGCTGTCGATCAGTTTGCCGAGATATATGTG…
>51_Butyrivibrio_sp_XPD2002_PROKKA_00305_Beta_galactosidase_accessory
ATGAGAAGAAAACTGTATCTAAACAATAACTGGAAATTCAGTACGGCTTTTGATGAGGGGATGATCCGCGTTGGCTATAACGATTCTGCACTGGAGCAGGTCAGAATACCGCACACGGTTAAGGAGACACCGTTCAACTACTTTGATGATGCTATATATCAGATGGTTAGCGGCTATCGCAAGATCTTTAGGGCAGACCAGCACTGGAGCGGTAAAAAAGTATTCCTTCACTTTGAGGGAGCGGCTCACGAGGCTACTGTTTATTTTAACGGCACCAAACTCGGAGTTCATTCCTGTGGCTATACAGGATTTAAGTTCGATATTTCAGATCTTCTTAATTTTACGGCTGATAACATAATCGCGGTTAAGCTGGACAGCAGAGAGAATCTGAATGTTCCG…
>51_Butyrivibrio_sp_XPD2002_PROKKA_02084_Beta_galactosidase_BoGH2A_accessory
ATGAAAAATATATGCATTGATGAAAATTGGACATTTAGAAGAGGGTTTGTAGATTCTCTTGGAGCACTTAAAGAGGATCCCGGGACATTGGTTAATATTCCACATGATGGAATGATTGGAACGGATGTATCACCTGATGCGCCTGCAAAATCTGACAGCGGGTATTTCGTTGGAGGCCTTACAAACTATACCAAATATATAATGATTCCAAAGGAATGGGAAAATGAGTGTGTGGGGTTAAAATTTGACGGTGCAATGATGAATGTCACTATCGATGTAAACGGCTGTAAGGTAGGAAGTCAGCACTACGGATATGCACCTTTTTATGTAGACCTTACGGATTATGTAACCTTTGGAGAGGAAAATCGCGTAACGATTAACTGTAATACCAGTATGCAT…
>51_Butyrivibrio_sp_XPD2002_PROKKA_02341_Beta_galactosidase_BoGH2A_accessory
ATGAATTTAAAAGATGCCAAGATAATAAATGAAGAATGGAAATTTATATGTGAAGATTGTAGCAACGGTGAGTTTGCCCAAATTGATTATCGCGATGAAGGCTGGGATCATATAGAGCTTCCACACGATTGGGATACATATTTTGCACCAAAGAAAGAGAACAGGAGCGGGGCAGGTGGCGGCTATGCTCATGCCGGAATTGGCTGGTATAGAAAAAAAATAAAGATTTCCAAGGATGATTTACTAAAGCATGTTGAGCTCATTTTTGAAGGAATATACATGGAAAGTGAGATATACATAAATGGCTTAAAGGCAGGAAGTCAGTCATATGGATATTCTACATTTGTGGTAGATATAACAGATAAACTGGTTGAGGGAGATAATCTCATTTCAGTAAGA…
>51_Butyrivibrio_sp_XPD2002_PROKKA_02461_Beta_galactosidase_accessory
ATGAAAGAGTTTAACTATGAAATAGTAAAGAACCCTGAGATTTTCATGGAAAACAGACTTCCGGCACATTCTGATCATGTGGCTTTTAAGTCAATGGCGGAGCTTATGACGGGGGAGACAAGCTATAGGCTTAGCCTTGATGGAATCTGGCATTTTCATTATGCGAAAAATGTAAATGCTGCTCCTTTGAATTTCTGGGAAAAGGAATATGATACCTCCACCTGGGACAGGATAAATGTTCCTGCTCATATTCAGATGGAAGGCTATGATAAGCCGCAGTATGTAAATATACAGTATCCGTGGGATGGATCAGAGGATTTAAGACCGGGAGAGATTCCGGAGAGATTCAACCCGGTAGCTGATTATGTGAAGCTTTTCACGCTTCCTAAGGATTTTAAG…
>51_Butyrivibrio_sp_XPD2002_PROKKA_03274_Exo_beta_D_glucosaminidase_accessory
ATGAAGACAGTTTTATTAAATGACAACTGGAAACTTACTGTTCTTGGAAAAAACGTGTATGACATACCCGAAGAGGCTATAGATACTGTTGTTCCTTCCACAGTTTATTCAACGCTTTTAGAGAAGGGCCTTATGCCTGACCCTTTCTATAGAGATAATGAGCTTGATGCGCTTAAGCTCATGGAAAATGATTTTAAGTATGAGACTACATTTACTGTAGATAAAGAGCAGAGAGATGCTGACAGAGTCATCGTCAGATTTGAAGGAATCGATACTTTGGCAGATGTATATATTAACGATCAGAAGCTTGGCTCTACAGATAATATGAATCGTGTATGGGAATTTGACATTACACATGTTATCGATGGAGATGCTGAAAATACTGAATATACACTAAAG…
>51_Butyrivibrio_sp_XPD2002_PROKKA_03898_Beta_galactosidase_accessory
ATGGATTTAATAGATGCAATTAACGCGATAGATAAGACACACGAAGACGACGTACTGCACAGATTGACAACGGTCTGGGGCGATTCTCTTGATAAAGAGAATGTTTTACAGGAATACCCTCGTCCGCAGTTCGTCCGTAACAGCTATATAAATCTGAACGGAGAGTGGGAATACGCCTTTTCAGGCAGCAATGCCCATCCCCGCAAGATGGATGGAACCATTCTGGTTCCTTTTTCACCTGAGGCAATATTGTCCGGCGTCGAGAGACAGCTAAAGCCCGATGAATACCTTTGGTATAAGAAGGTGCTTCCTTCAATTAAGCTTCCTTCAAAGGATTACCGTGTGCTTTTACATTTTGGTGCCGTGGATCAGCGCGCCATCGTTTTCATAAACGGTGCC…
>52_Butyrivibrio_sp_XPD2006_PROKKA_00614_Beta_galactosidase_BoGH2A_accessory
ATGGATACAAAGAGAATTATCCTTACAGATAACTGGAAATTTCATTATGGCGACTGCGAGGATGCCTGGTACAAGGGCTATGATGACAGCAGCTGGGAGAAGGTTACGCTTCCTCATGATTTTTCTGTGATGGCGCCTTTTTCAAAGGAGTATTCCAGTGGAACGGGATATCTTCGCGGCGGAATCGCATGGTACAGGACGAGCATCTGTATTCCGGAGGAGTACCGCGGCAAGAGGATCACACTCATATTTGATGGGATCTACAAGAACAGCTATGTATGGGTTAACAGTTATTTCCTTGGGAAAAGACCCAGCGGCTATGCGCAGATCAGCTATGATATTTCCGAGCAGGCATGCTTTGGGGATGAACCTTTACAGATCAGTGTCAAAGTGGTTCAT…
>52_Butyrivibrio_sp_XPD2006_PROKKA_00704_Beta_glucuronidase_accessory
ATGTTATATCCGATAATTACAGGCTCAAGAATGGTCATGGACCTTTCGGGAGTATGGGATTTTGCGCTGGATAACGGAAAAGGCTTTGATGAGAAGTGGTATGAGAAGCCGCTGGAGAATTCGATAACCATGCCTGTTCCCGCTTCATACAATGATCTTAAAGAGGGCGCTTCTTTAAGAGATCACTACGGTTTCGTTTTTTATCAGAAGAAGATTTCTGTTCCGAAGGCAGTGCGAGAGGGACAGAGAGTAGTGCTAAGGTGTGATGCAGTGACGCATCACGCCATAGTGTATTTAAACGGAAAAGAGCTTGTAAGGCATGAAGGCGGTTTTCTCCCCTTTGAAGTTGAGATCGGGGATGAGCTTACAGACGGTGAAAATCTCCTGACCATAGCTGTA…
>52_Butyrivibrio_sp_XPD2006_PROKKA_00808_hypothetical_protein_accessory
ATGAGGGATTTTAGAAGTCTTTCGGGAAAATGGGATGTGCGCCTTTTGGATGGCAGCACATACAGTGCGCTTCTTCCGGGGACACTGGATACAAATAAAATAGGGCATGAGGATAAACTGACGGGTAAGCTCCACCAGGACGAGAACTATGTGGAGAACAAGGCACTTGTGTCGGATGATGTGATTGCTACGAGGCTTACAAGGAACAACACCTACGAGGGAAAGGCTTACTTTTCGCGGAGATGGGAAGGTGATGTGCCTGAGGGGAAAAGACTCTTTCTAAAGGCCGAGAGAGCGAGAGTTTTAAGGCTTTTTGTGGATGGAAAAGAGGTCCGGGCGCAGGCGGGAAGTCTTTCGACTCCGTATGTGTTTGAAGTTACGGATGTGCTTAATGATGGA…
>52_Butyrivibrio_sp_XPD2006_PROKKA_02487_Beta_galactosidase_BoGH2A_accessory
GTGCACGGTCTTAGAGTCAACGGTAAAACTGTTAAGTTAAAGGGCGGATGCCTTCACCACGACAATGGAATGCTTGGCGCAGTTTCTTTGTACGACTCTGAATTCCGTAAGCTATCCATTATGAAACAGATTGGTTTCAATGCCATAAGAACCACGCACAACACCCCATCCTCAGCTCTTTTAGAGGCCTGTGACAGGATCGGTATGTATGTCTTTAACGAAGCTTTTGATGCATGGGGAATCATGAAACAGCCTGGCGACTACAACCAGTATTTCGAGACCGATTGGGAAAAAGACCTTTCTGCATTCATGAAACGTGACAGAAACCATCCATCAGTGACCATCTGGTCAATAGGCAATGAAATTCCAGAGCGTGGAGGTCTTGGCAACGGCTACAGT…
>52_Butyrivibrio_sp_XPD2006_PROKKA_02489_Beta_glucuronidase_accessory
GTGAGAAGCATATATAAGATAAATGATAACTGGACATTTCGCAGAGGCGGGGATGCGCCGGAGACAGTTACGATCCCACACTGTTACAACGCTGTTGACGGTCAGGACGGCTCCAAAATGTTCCGCGGAATCACAACTTATGAGCGGAACATCGAGATAAAGGGCGAGGACCTTAAGCGTGCGATTTATCTCGAGGTGGGAGCTGCTTCTTTATCCAGCAGAGTATTTATCAATGACAAACTCTGCCATGAGCTTAGATGCGGATTTTCGCTGTTCAGAGTTGATATAACTAAGTTCTTGTCAGAAGGCATCAACAGTGTCCGTATAGAGGTCAGTAACGCAGTGGATAACACTGTTTATCCTGCCATGGCCGATTTTTCTTTCTACGGCGGAATTTAC…
>52_Butyrivibrio_sp_XPD2006_PROKKA_02560_Beta_glucuronidase_accessory
ATGCGAACAACAATTCTTTGGAATGATAACTGGATATTTGAAAAAGAGGGAAAGAGCGAGAGTATAACTCTTCCGCATACCTGGAATGCTATTGATGGACAGACAGGTCCCGAGCAGTATTACAGAGGAACCTGCTTTTATAAAAAGACATTTGAAAGACCGGTAATGGAAGAAGGACAGCGGGCGTTTGTGGAATTTCGAGGCGCTAACTCCTCTGCAAAAGTTGTTTTAAACGGCCGTGAGGTTGCGAGCCATGATGGCGGATATTCCTGCTTTAGGACGGACATTACAGAGGCACTTTCAGATTTAAATGAGATGGTAGTTTCTGTTTCCAACGAGCCCAATACAAGCGTGTATCCACAGAAAGCGGATTTCACTTTCTATGGTGGCATTTACAGA…
>52_Butyrivibrio_sp_XPD2006_PROKKA_02750_Beta_galactosidase_accessory
ATGGACCTCATTGATGCACTAAGAAGTATCGATAAGCCACACGAAGACGACGTTTTGAACAGGCTCTTTACCCCATGGGGTGAAAACCTTGATAAAGATCATGTCCTTCAGGAATATCCAAGACCACAATTTGTAAGGGACAGCTACATCAATTTAAACGGCTATTGGGATTACTGCATTGTTCCCATGCCGACAGATTCCGAAAACGAGAGTCAGAGCAGCTCACAAGAGGTTCAGATCCCGTCACAGATTGACGGTCAGATACTTGTACCCTTCTCTCCCGAGTCTATGCTCTCCGGAGTAGAAAGGCGTCTTGAGCCAAACCAGTATCTCTGGTACAAAAGAGCTCTTCCCACCATCACAAGAAAAGAAGAAAACTCAAGGATCCTGCTTCACTTC…
>53_Butyrivibrio_sp_YAB3001_PROKKA_01735_Beta_galactosidase_large_subunit_accessory
ATGGACTTAATTGATGCAATACGTGCAATCGATAAGCCACACGAAGATGATATTTTAAACAGACTATATACCGTTTGGGGCGAACACCTTGATAAAAACAAGGTGTTAAAAGAGTACCCAAGACCACAATTTCAGAGAGACAGCTATTATAACTTAAACGGCGAATGGGAGTACTGCATCGTTTCATCTGAAGGAAACGATCTCATTCCCGATAAAATGGATGGGACCATTCTTGTCCCTTTTTCACCCGAATCAATTCTCTCAGGTGTTGAAAGACGACTTGAGCCCTACCAGTATCTTTGGTATAAAAAATCCCTTCCAAGTTTGACAAGACAGTCTTCTGATTCGAGATTTCTACTGCATTTCGGCGCAGTTGACCAATTTGCAGAGATTTACATA…
>53_Butyrivibrio_sp_YAB3001_PROKKA_01778_Beta_galactosidase_BoGH2A_accessory
GTGAAAAAACTTTTTACTGAAGGATGGAAATTTTGGGAAGCGGAGTTTGGAACAAGCTATGAGACAGCTATGGAACATCTGCCTGAATTTAAACAGGTGGATATTCCTCATGACTATCTCATCCATGATACAGCAAATCTTTATAAGGACAGCACAGGCTGGTATGTAAAGGATTTTTCTTTATCATCGGATGATATTAAGAAAAAGATATATCTGATATTTGATGGCATCTATATGGACAGTATTGTCTATGTAAATGGCAAAGCTGCCGGTGAGTGGAAGTATGGCTATTCTCAGTTTGTGCTGGATATAACAGCTTTTTTGACTGAGGGTGAAAATCATCTTGCGGTGGCTGCGAGAAACAAATTTCCTAATACCAGGTGGTATTCCGGAGCAGGA…
>53_Butyrivibrio_sp_YAB3001_PROKKA_02235_Beta_galactosidase_accessory
ATGAAAAAGTTCTACAACATCAACAACGGTTGGAAGTTTTATTTGGAAAAAAATGATCCGGTTATGGTCAATATTCCCCATACCTGGAATAACATTGACGGACAGGATGGGGGAAATGATTATTTAAGGACCCTGGCCAGATATGAGAAAGAGATAGATTGTCCTTCTTTTGACAGGGAAAAAGAGGACGTGTACATCGAATTTGATGGTGTTAACTCGGAGTGCGATGTATACCTGAATTCGCAGAAAGTTATAAGACATGAAGGCGGATATTCAACCTTCAGAGCAAATATTACAGATCACCTTGTTGAGGGAAAAAATTTCCTCAAGGTCAACGTGGACAACAGACCAAATCAAAGAGTATATCCTCAGAAAGCCGATTTTACATTCTACGGCGGA…
>53_Butyrivibrio_sp_YAB3001_PROKKA_02393_Beta_galactosidase_accessory
ATGAAATACGATTTAAGTGGAAAGTGGAAAATTTCTCTCTCGGACCAAAGAGTAAAGGAAGATGGATTTCTTCCTGCAAGTCTTGATGAGAATGAAATTGGCGATGAAGATAAAGTAGCAAAGGCATGGCATCCGGATGTTGAAGAACGAAATAAAGAAATAGAAAAAAATTCAGAATGCGATTCGAGAATTGCTACAAGGCTTACAAGAAAATTTACTTATGAAGGTGCAGCTACTTTTACCAGATCTTTTGACAAAGAAGTAAGTGATGATAAGAGATATTTTCTTTTCCTGGAGCGAACAAGAAAAGCATCCTTAATGGTTGACGGAAAAGATGTGAAAGTGTTCAGGTGGGGACTTAGCACGCCTACGATATTTGAGCTTACAGGTCTTTTGAAA…
>53_Butyrivibrio_sp_YAB3001_PROKKA_02950_Beta_galactosidase_BoGH2A_accessory
ATGAAAGCACGATCATTTAATTTAGGATGGTCCTTTTTTAAAGAGGGCAGTGAAAACAATAAAAAGACTGTGACATTGCCACATGATGCAATGCTTTATGAAAACCGCTCGAAAGATAATCCTTCCGGTGCGGCATGCGCCTATTTTGCCGGCGGAAAATATATATACGAAAAGACAATAGCTGCTGATGAAGGATGGAGGAACAAGAGCGTCATCCTTGAGTTTGAGGGGGTGTATCAGAAAGCTGTTGTATATGTCAATGAAAACAAAGTTTGCAGCAATATATATGGATATTCCAATTTCTTTGTCCCTATAAATGATGAAATCATTTTGGGAAAAGAAAACACTATAAAGGTAGTGGCAGATAACTCAGACGTGCCCAATTCAAGATGGTATTCC…
>53_Butyrivibrio_sp_YAB3001_PROKKA_03478_Exo_beta_D_glucosaminidase_accessory
ATGATCAAGCGAAATTTACATGACAATTGGGAGATGAGGCGCACAGATCAGGATAAATGGTATAGCGCAGTAGTGCCCGGCACAGTTTATACAGATTTACTGGAAAATGGCCTTATGGAGGATCCATATTATAGGGACAATGAGGATGCAGCAAGAGAGCTCATGGATTATGACTACGAATATCGCACAAGATTTGCGGTTAGTTCTTCAGATGAGCTAAGAAGCCATGAGGAAGTAGTATTAAGATTTGAGATGATCGATACTGTTGCAGATATTTATCTGAATGATTCTCTCCTTGGCAGCGTCTGCAATATGCACAGGACATACGAGTATCAGGTAAAAGAAATACTCAAGGACGAGAATGAATTAAGGGTTATTCTTCATTCTCCAAATAAGTTC…
>53_Butyrivibrio_sp_YAB3001_PROKKA_03598_Beta_galactosidase_accessory
ATGGAGAATTTTGATTTTGAAATGGTTAAAAACCCTGAGATTTTTAAGGATAATGTTCTTCCTGCGCATGGAGATTTTGTGGCATATGCGACTGAGGATGAGCTTTTTGAAAAAGTATCATCACTTAGATTGTCTTTAAACGGTCTTTGGAAGTTTCATTATGCAAAGGCATATAGAAACACAGTTAAGGGGTTTGAAAAAGAAGACTATGACTGTAACTTTTGGGATGATATTAGAGTTCCTGCACATATGCAGATGGAAGGCTATGATGTTCCTGCCTACATAAATGTTCAGTATCCCTGGGATGGTCATGAGAAGATTGAACTTGGTCAGGTTCCGGAGGAGTTTAACCCCGTTGGAAGCTATGTAAAGTATTTCAGACTGCCTGATAGTTGGGAT…
>65_Pseudobutyrivibrio_sp_YE44_PROKKA_00166_Beta_galactosidase_accessory
ATGGCTCAAAGAATATACTTAGACAGAAAATGGCGTTTTAATAAAGAATTTAGTGAGGATATGATAAATTCACCAATGGAAAAATCTACCTTGGTGAATCTTCCTCATTCAGTTGTAGAAACTCTACTTTCGTATTTTGATGAAAGCATTTATCAGATGGTAAGTGGATATCAAAAAAGTATCTTTGCTCCTACCCAGTGGGAGAATCAGCTGGTTTCATTGGTGTTTGAGGGTGTGGGGCATTCTTGTGATGTTTATGTAAATGGCAAACATCTTAAGCATCACGACTGTGGTTATACGGCCTTTTCTATGGATATTACTAAGGTTTTAAAGTACGGAGAGGAAAACCTTATCACTGTAAAGGTGGATTCTAGAGAGACCTTGAACCAGCCGCCTTTT…
>65_Pseudobutyrivibrio_sp_YE44_PROKKA_02283_Beta_galactosidase_accessory
ATGACTGAATTTAACTATGGGATTGTAAAAGACCCAACAATTTTTCAACAGAATAGACTAGATGCACATTCCGACCATGAATTCTATGACAGCGAAGCTTATTCTTATGGGGAAAAATCAAATTTTAAGTATTCCTTAAATGGAATGTGGAAATTTGAATATGCTAAAACCTACGAAAGCTGCGATAAAACCTTTTTTGAGGAGGGTAGAGATTGCAGAGGTTGGGATGATATAAAGGTTCCAGCACACATCCAAATGGAGGGTTATGACAAGATTATGTACGTCAACACCCAGTATCCATGGGATGGACATGAGGATATTGCTCCTGGAGAGATTCCGGAAGAAGAAAATCCTGTAGGTAATTACGTTAAGTACTTTGAAGTTCCTGAATTTATGAAG…
>65_Pseudobutyrivibrio_sp_YE44_PROKKA_02819_Beta_galactosidase_BoGH2A_accessory
ATGGACTGGAAGGGGATTTTTACAGCGATAAGCAAGCCAGACAAAAATGCAGCTACTTACGAGCTGTCCACAGATTTTGAATACACAGGTCTGCAGGAATATCCTAGGCCACAGCTACAGCGTGATTCATATATAAATTTGAATGGAACCTGGGACTATAGAGTAATTGGAGCCCAAGCCAAAGTAGTGGCCTCAGGCCCAATAGAAGTGCCATTTTCTCCTGAAGCGAAGCTTTCTGGCACGGAAAAACATATTCTCTTGCCAGAGGAAACTCTTGAGTATTCTAAAAAGTTTACTATGGACAAGCTAAAGAAGTCTAAGTTGCTTATCCTTCATTTTGGAGCCGTGGATCAAGTGGCACAGGTTTCTTTGAACGGCATAAACCTAGGCATGCATGAG…
>7_Butyrivibrio_fibrisolvens_YRB2005_PROKKA_00166_Evolved_beta_galactosidase_subunit_alpha_accessory
ATGGATCTAAGTAAGATTGCAAAGCCAGGCAGCTCCAAAAGCAAGATGATCTATCATGAAGACATGGACAATCTTCATATTGGGACACTGGACAAGCATTGCTATTTTATACCATTTGAAAAGGGCGAGGATCCCTTTGCTGACAGAGAATCCTCAAAAAGATTTGAATTATTGAACGGAGACTGGAAGTTCAGATACTTTGACAGCGTGATCGATCTTGAGGATGAGTTTGTCGGGCAAGATACGGACAATACAATTCCTGTTCCATCAAACTGGCAGCTTCACGGTTATGACATCCCGCAATATACAAACGTATTATATCCTATCACCTTTGAGCCTCCTTATGTGCCGGATGAAGTTCCTGTGGGTGTATATAGTAAGACCTATGAATACAGCAAT…
>7_Butyrivibrio_fibrisolvens_YRB2005_PROKKA_00208_Beta_glucuronidase_accessory
ATGATGGGATCACTTTTATATCCAAGGATGACTTCTACCAGAACGAAGTTTTCCCTGGATGGTATGTGGAAATTCACATTTGATAGAGATAAGACAGGTTACGATAAGGGCTTTGAAAAAGGCTTATCTGAGTACGAGATGATGCCTGTTCCGGGCAGTTTTGCAGATATGTATTCAGATCCTGAAAAAAAGAATTACTGCGGAGATTTTTGGTACGAGACAGATTTTGTCATTCCGGATCATGATGACAAAAAGGTGATTCTTCGTTTTGGAAGTGTGACCCATAGAGCAGTGATTTATATCAATGGCCAGAATATCGGTGAGCATGAGGGCGGTTTTCTGCCCTTTGCTCTTGATATTACAGATAAGGCCGATATAGGTATAAATAAGCTTGTTGTA…
>7_Butyrivibrio_fibrisolvens_YRB2005_PROKKA_00580_Exo_beta_D_glucosaminidase_accessory
TTGAACAGGATTACTATTAGTGACAATGATAAATGGAAGATGAGAATCGTATCATCAGATTCAAAAGGCAAGTGGATCAAGGCTGTAGTTCCGGGAAGTGTATATACAGATCTTCTTAGAGAAGGACTTATGGAAGATCCATTCTTTAAAGATAATGAAGATAAAGCTCTTATGCTTATGGACAATGATTTTGAGTATGAGACTAGCTTTAGTGTATCCAGGGATTTTTTGGCATGTTATGATCAGATACTTCATTTTGACGGGCTTGATACAGTTACGGATGTATTCTTGAATGGCCAAAAGCTTGGAAGTACTGAAAATATGCACAGAATGTATGAATTTGATATTAAGGACATAGTTAAGGAGAAAGGCAATAAGCTCACTGTTTTATTTCATTCT…
>7_Butyrivibrio_fibrisolvens_YRB2005_PROKKA_00744_Beta_glucuronidase_accessory
ATGCGAACAACAATTCTTTGGAATGATAACTGGATATTTGAAAAAGAGGGAAAGAGAGGGAGCATAACTCTTCCTCATACCTGGAATGCTGTTGATGGACAGACGGGACCTGAACAGTATTACAGAGGAACCTGCCTTTATAAAAAGACATTTGAAAGACCGGTAATGGAAGAGGGACAGCGGGTGTTTGTGGAATTTCGAGGCGCTAACTCCTCTGCAAAAGTTGTTTTAAACGGCCGTGAGGTTGCGAGCCATGATGGCGGATATTCCTGCTTTAGGGCGGACATTACAGAGGCACTTTCAGATTCTAACGAGATGGTAGTTTCTGTTTCCAACGAGCCCAATACAAGGGTGTATCCACAAAAGGCGGATTTCACTTTCTATGGTGGCATTTACAGG…
>7_Butyrivibrio_fibrisolvens_YRB2005_PROKKA_01147_Beta_galactosidase_accessory
ATGGTACATACAGTAGAATGGAACAATGATTGGTACTTTGGAAAGAAGGTGTGGCAGGAGATCGATCCGTCACAATGTCTGGACGGTGAGATAGTTACTGTCCCACATACCTGGTACAAAGATGGTGATTATTATCAGGGAGAAGCTTTCTATCAGAAGAGATTTGATTATGTCAAAAAAGATAGTCAGAGAGTATTTGTAAAGTTCTACGGAGTAGATAAATTCTGTAAGATATTCCTTAACGGGCATGAGATAGGCAGCCATGCAGGTGGATACAACCTTTTTGCAGTAGAGCTCACAGATAGTCTTATAAATGGTGAGAATATATTCACTGTCCTTGTAAGTACTGACAAGAAGCTGATGGTATCCCCTATCTCAGGTGACTTCGCAGTATTTGGC…
>7_Butyrivibrio_fibrisolvens_YRB2005_PROKKA_01591_Beta_galactosidase_BoGH2A_accessory
ATGAAGATCAGGAAATGGAATGATAACTGGAAATTCTGGAGCGGCGGAGATTCTTTTGCCTTAGTATGGGGGATACCGGAAAACGCTGTAGATGTAACGCTTCCACATGATGCAATGGCGCTTGAGAAGCCGTGTGAGGACTGCCCTAACGGGACTAATACCGGATATGTTAAGGGCGCGCTCTATACATATGTAAAAAGATTCTACGTTCCATCATCTGCGTATGCAGGCAAAGATGTAATAGTCAGATTTGAAGGCATATATGAAAAGTCGTCTATCTATGTGAATGAGCAGCTTGTGGGAAGCTGTAACTACGGATATAGTGTAGTGGATGTTAATATTACGGGAGCTTTAAGGCTGGATGCGGAAAATGAGATAAGAGTGATTGTTAGAAATGGA…
>7_Butyrivibrio_fibrisolvens_YRB2005_PROKKA_01654_Beta_galactosidase_accessory
TTGAGACAATATATCCCATTTAATGACAATTGGAAATTCACAGATAATTACAGCGAAGAAATCCACACAGATTTTTTTGATGACAAGGATCTTGAAGTTGTGCGTATTCCGCATACAGCTAAGGTTACAGGCTTTCACTATTTTGATGAGTCTGTATATCAGAAAGTATGCGGTTATCGTAAGTGCTTTAAGGCAGATCCTTCCTGGAAGGGATCGAGAGTTATAGTACGCTTTGAGGCAGTAGCACACGTTGCAGATGTATATATCAATAATATACATATTTGCAGTCATGGTAGCGGTTATACAGCTTTTGAAGCAGATATCACCGATCATATCAGATATGATAAGGACAATGTTCTGTCTCTTAGAGTGTCGGGAACTGAGAAGGATAATGTACCA…
>7_Butyrivibrio_fibrisolvens_YRB2005_PROKKA_01931_Beta_galactosidase_BoGH2A_accessory
ATGGATACCGTAAGAGCAACTCTTACAGACAATTGGAAGTTCTACTATGGAGATGAAGAGGAGGCCTGGTTCAAGGGCTTTGATGACAGCACATGGGATGATGTGATGATCCCTCATGACTGGTCGGTAGAAGCTCCTTTTTCTAAAGACTATTCAAGCGGTACCGGCTACCTTAGAGGCGGAACAGGTTGGTACAGGTGTCATTTCAAGATCCCTTCCGAGTATAAAGGCAAGAATATATCAATTACATTCGATTCCGTCTATAAGAATAGTAGTGTCTGGATCAATTCTTATCATATCGGCGGACGTCCTAGCGGCTATGCATCTTTTTCCATAGATATAAGTGAATATGTAAGATATGGCGAACAAGACAATGTGATCGCGGTAAGAGTGCGCCAC…
>7_Butyrivibrio_fibrisolvens_YRB2005_PROKKA_01957_Beta_galactosidase_accessory
ATGGATCTTACAGATATCACTCGCAGTATGGTGCGAAGCAAGGAACCTGTAGCTTTAAAGCAGCTTGATACTCCATGGACAGACAAGGCGCTTACAAGTAAGTGCCCTAAATCAGAATATCCAAGACCCCAGTTCGTGAGGGATAGTTATATATCTCTTAACGGAATCTGGGGTTTTTGTGTTACTGATTCACCTTCGATTCCACGGAAGAAGGATATATGCGGGAGTATAAGAGTGCCTTTTTCTCCGGAGAGTATGCTTTCGAAAGTTGATATTACGGCTGGCAGCAGGAAGACTCTCCTTCCACATGTCCTAAAGCCGGGCGAGTATCTCTGGTATTACAGGAAGGTTGACGTTGTGGGAAGACCTGATGCTTCGTCCCGTCTTCTCCTTCACTTT…
>7_Butyrivibrio_fibrisolvens_YRB2005_PROKKA_02257_Beta_galactosidase_BoGH2A_accessory
ATGCGATACTTATTTGACGGAGGCTGGAGGTTCTTAGAGACAGGCCTTGACGTACACTACGATGACTTACTAAAGAGAAAGGATGAATTCGAAGGCTCTTTTAACAAGGTTGAGATCCCCCATGACTTCCTGATCCATGACTCGGATAGCTTATATAAAGATGCTACAGGATGGTATAGCAAGGATTTCGAATACAGTCCGGGTTCCGGTCATAGATGCTTTATTACTTTCGAAGGTGTCTATATGGACTGCACTATCTATGTTAATGACAAGTGCGCCTTTGAATGGAAATATGGCTATTCATCTTTTTCCTTCGAGATGACAGATTATCTGCATCAGGGTATCAACAATATCTCCGTATTTATAAGGCATCAGAGTCCTAATACCAGATGGTACTCG…
>7_Butyrivibrio_fibrisolvens_YRB2005_PROKKA_02531_Beta_galactosidase_BoGH2A_accessory
ATGGAGAGAGTATTACTGGATCAGGGATGGGAATATAGGAAGGGATTTCTTGATATGGCAAGTACAGCTGAGGATGGCAAGGGCATACTTGTTGATCTTCCTCATGATGCCATGATAGAAGGCGATGTATCTGAGGATGCGCCCGGACGTTTTGATATGGGCTATTATAAGGGAAAACTTATAAACTATACCAAAAAGATAATGATACCGGATAAGTGGAAAGATGACTGTGTAGGCCTTTATTTTGACGGTGCTATGTCCAATGCCACCGTAGATATCAATGGATATAAAGTTGCAGCTCATCACTACGGCTATGCACCCTTTTATGTAGACTTGACTGACCGCGTTACATTTGGAGATTACAACAGGGTCACTGTTAATCTTAATACTACTATGAAT…
>7_Butyrivibrio_fibrisolvens_YRB2005_PROKKA_03711_Beta_galactosidase_accessory
ATGGGGACTTTTGATTATTCTAAACTAACAGATCCGGGATATTTCGCAGACGGACGTCTCCCGGCTCATTCAGATCACATCGTCTGCAAGAATATTCAGGAAGCATGGGATGAGGTAAGCTCATACCGCATGTCTTTGAACGGAAGCTGGAAATTCAGATATTCCGCTAATCTAAATGACCTTCCCAAAGATTTTGAAGATCCAAAGGTAGACTGCCATGGATGGGCTGATATAAGAGTGCCTGCACATATGCAGCTGGAAGGCTATGGCGCAGCGCAGTATGTCAATGTTCAGTATCCGTGGGATGGACATGAGGACATCGACCCTCCGATGATCCCAACCAAGGACCATCCTGTAGGCAATTATGTTAAGTACTTTACAATTCCAAAGGGCTTTATA…
>7_Butyrivibrio_fibrisolvens_YRB2005_PROKKA_03831_Beta_galactosidase_accessory
ATGATACTATCGTTAAATCGCAGCTTTAACTGCTCTTTTGAAGGAACAGATATTCCTTCATCCAATCTGTCTGTTCCGGGGACAATTCAGGCATCAAAAATAGCGCCGCATACACAAGAACGTGATACAGGTAATCTTACAGATGAGCATGAATACAGCGGCACAGTAATGCTAAGCAGGCAGATGACTATACCACAAGGATATGATTCATATATTCTTAGTATAGAAAGAAGCCGTATCACCAAGCTCTATATAGACGGACAGCCTGTAGGAAGGCGCGACTCTCTTATAGCACCTCACGTATATGACATCACTTCATATCTCACAAGAGAAGATACCCTCATACAGATAGAAATAGATAACAAGAACTATCCATGCCCAGGCGGGCACCTGACATCC…

## Sheet: GH2 AA
>56_Pseudobutyrivibrio_ruminis_DSM9787_PROKKA_01852_Beta_galactosidase_large_subunit
MYWKEMLGAIAKPSKDGKTYELSTDYKFEGLLEYPRPQLQRKSYINLNGQWDYRIINGKGQVCSSGSILVPFSPETKLSGTDMHILLPEETLEYTKVFEIDKVKKSKHLLLHFGAVDQVAHVSLNGINLGSHEGGFTTFTFDITDYVVEGNNELKVKVRDYTDRIGYARGKQSIEPSGMWYTAQSGIWQTVWMEWVPDAFVTDLKINPDIDGNKLNMIIKVSEIKGHLDISSSNQDLIKEYKVDNIKDDKLYVTIELNQYQLWSPEDPVLYFLNISYGKDSFSTYFAMRHFGVARDEKGIPRLTLNHKPYFMNGILDQGYYPESLMTPPSDAAMINDIETIKSLGFNMIRKHCKIEPMRWYFHCDRLGMIVWQDIVNGGTKYDMNMICNIPTVVRPFGN…
>56_Pseudobutyrivibrio_ruminis_DSM9787_PROKKA_01979_Beta_galactosidase
MNEFNYEIVKDPRVFQQNRLDAHSDHEYYDSEAYAYGEKSNFKYSLNGTWKFEFAKNYECCDKNFYEDGRDCKGWDDIKVPAHIQLEGYDKIMYVNTQYPWDGHEAVEPGEIPTEENPVGNYVKYFTVPEFMKKGPVYISFQGVESGFALWLNGQYVGYSEDSFTPSEFDLTPFIREGENKLAVQVFKWTAGSWCEDQDFFRFSGIFREVYLYTVPETHIRDIRIQTLLDDDYKDATLVIDMDVVGEGLVQMTLSDDDADVLNKMAVENGKNHMEIHVREPKLWSAEHPYLFDLQLNVFGPTGRLSEVIKEKVGFRRFEMKDHMMHINGKRIVFKGVNRHEFSSSTGRALSEEDILKDIITIKQNNINAIRTSHYPNQTFFYRLCDIFGLYVIDETNLE…
>56_Pseudobutyrivibrio_ruminis_DSM9787_PROKKA_02339_Beta_galactosidase
MAQRVYLDRKWRFNEKFDEEMISQPMKESTLINIPHTVKETPFSYFDEGIYQMVSAYQKSIFAPAQWADKLLILTFEAVGHCCDVYINGRHMKHHECGYTAFSIDVSDVLNFGEENLITVKVDSRESLNQPPFGYVVDYMTYGGIYRDVYFEVKEQTHFKSLFVQPSLLERVSTSKRTPKQIKMMKVQGILKTECILSENIYELAVDEHVFIKQYLDEDLLISQPVGGLEKVEDGYLLNLTTAPTTVKLWDVESPHLYQIKTQLVIDDNVVDEHVETIGFRSSEFRKNGYYLNGRKLKLRGLNRHQSYPYVGYAMPESMQRLDAKILKEELALNAVRTSHYPQSHYFIDECDKLGLLVFTEIPGWQHIGDADWKNIAVENTKDMVIQYRHHPSIILWGV…
>1_Butyrivibrio_fibrisolvens_AB2020_PROKKA_00700_Beta_galactosidase
MIISLNGSFNCSFEGTDIPSSNLSVPGTIQASKIAPHTQGRDTGNLTDEHEYSGIVMLSRQMTIPQGYDSYILSIERSRITKLYIDGQPVGRRDSLIAPHVYDITSYLTREDTLIQIEIDNKNYPCPGGHLTSKDTQTNWSGILGDVYIKCTNKAHIVSASVKADYDRKSAYLTINVAKNIFSDKVNIKVRTSLCKLLDKYLNKDADPSEFKKFRDDINIAAKGTDYDILKEYLEITEDILKPQEFTESSGTDSKSFGHVDTKYINAKYANTSYIKTDSDNNNDSISDNYSGNTHDGISDNSSDDNMCSFTYELDLTASDKGVFEWDTFTPYLYVFDIELCDESGSVLDSTKAVCGLRNFRADGNDLLLNNRPIFLRGRHCGLLFPMTGFAPMNACGWL…
>1_Butyrivibrio_fibrisolvens_AB2020_PROKKA_00956_Beta_galactosidase_BoGH2A
MKIRKWNDNWKFWSGGDSFALVWGIPENAVDVTLPHDAMALETPYEECPNGTNTGYVKGALYTYVKRFYVPSSAYAGKDVIVRFEGIYEKSSIYVNEQLVGSCNYGYSVVDVNITGALRLDAENEIRVIVRNGAMPNSRWYSGGGIYKDVYMLIGEKAHIAPYGVRINTLTLDDDSAEILVKTRIDNKDNSRLTANLETRIIDPSGKEAASVKVPAHLMPLESREIVQRITVTDPSPWSEDTPDLYRCVSVITSDDFCATEKNIILDSNEESFGIRTMSLDKVHGLRVNGKTVKLRGACIHHDSGLIGAATYDSVMYRQVRKMKEAGFNALRIAHNPAAPALLRACDKLGVYVMDEFVDMWTRNKTDYDYSMSFETDWKKDLKSMIMKDYNHPSVIMYS…
>1_Butyrivibrio_fibrisolvens_AB2020_PROKKA_01356_Exo_beta_D_glucosaminidase
LNRITISDNDKWKMRIVSSDSKGKWVKAVVPGSVYTDLLREGLMEDPFFKDNEDKALMLMDNDFEYETSFSVSRDFLACYDQILHFDGLDTVTDVFLNGQKLGSTENMHRMYEFDIKDIVKEKGNKLTVLFHSPTRYIKEAVEKDYVDGSSDAMPGFPHIRKTHSSFGWDWGAHLPDAGIYRPVYLIGSGSVRLESVQILQKHITVKNSVSDKKAVKSSGRNTKTSNKNNINESTNVKISFKPELLINSTDLSDLESALSKLTYDVKITDPDGIELRSKETKLSSSSGRNKSSDKKPAIDAFALKMSGIESADGLVGVRVRALENSLSITIEDAKIWWPRGYGQQPLYDVEVTLYEDGQKIDSWTKRIGLRTVDLNLKKGRKAADFAIRVNGTPIFAMG…
>1_Butyrivibrio_fibrisolvens_AB2020_PROKKA_02287_Evolved_beta_galactosidase_subunit_alpha
MDLSKIAKPGSPKSKMIYHEDMNNLHIGTLDKHCYFIPFEKGEDPFAERESSGRFELLNGDWKFRYFDSVIDLEDEFVGIDTDKTIPVPSNWQLHGFDIPQYTNVLYPITFEPPYVPDEVPVGVYSKTYEYSNDGLDRILVFEGVDSCMYLYVNNDFVGYSQVSHCTSEFDITPFLKEGENLITVAVLKWCDGTYLEDQDKIRLSGIFRDVYVLSRPKKRLVDYRIVTDIDTGKGSADLSFTPYGSDAHITLYDPKGNVICEVDAKDSEETRLSVRDAKFWSAECPALYSLKIECGDEVVGEYVGFRKISIDNGVVKVNDVPVKFKGVNRHDSYPDTGYYCTNEQMLRDLQLMKQHNINAVRTSHYPDSPKFYQLCDQLGLYVIDEGDMESHGCVDVYN…
>1_Butyrivibrio_fibrisolvens_AB2020_PROKKA_02406_Beta_galactosidase_BoGH2A
MDTVRATLTDNWKFYYGDEEEAWFKGFDDSTWDDVMIPHDWSVEAPFSKDYSSGTGYLRGGTGWYRCHFKIPSEYKGKNISITFDSVYKNSSVWINSYHIGGRPSGYASFSMDISEYVRYGEQDNVIAVRVRHEDIADSRWFTGSGIVKKVTLSISEKVAPSQYGVWLDTRSLIEDAGKISARIRINNVIENKTNEDKKVRVRCVLEYDTPKEAYENASEEALIELFGEIDAAAHDESVLKIDGIVDKPHLWSSDIPNIYKLSTYYSVDGGGFYLVDEQKTGIRVISMDPDKGFACNGVSDKLWGVCVHDDGGTLGSAMKKEIWQRRLELLKKAGCNAIRCSHNPHMPELYDLCDVMGFYVMDEAFDEWENAKNKWSHGHNVYPPRHQGYAEDFNEWYE…
>1_Butyrivibrio_fibrisolvens_AB2020_PROKKA_02598_Beta_galactosidase_BoGH2A
MERVLLDQGWEYRKGFLDMAVTAEDGKGILVDLPHDAMIEGDVSEDAPGRFDMGYYKGSLINYTKKIMIPDKWKDDCVGLYFDGAMSNATVDINGYKVAAHHYGYAPFYVDLTDRVTFGEYNRITINLNTTMNENSRWYTGTGLFRSVELCHSPRIHVAHDGIFMYTKEIGDVTCSDDVLTADYALIDAKVMIENSSYTNSIVDVILEIAEESGEVVKSVKSSIYVAKGTSEPASFSFAIDDPKLWDAEHPNLYTVTVKVQDAGEYRTHLIPKEDGAVDKAVTLFGIRTISVDSRRGLRINGKSIKLKGGCLHHDNGLIGTASLFETEVRKIKKLKEVGFNAIRTSHNPPSKVLIEACDRLGMYVLDEAFDAWNMAKRSGDYSQYFDADWEKDLTSFVT…
>1_Butyrivibrio_fibrisolvens_AB2020_PROKKA_02632_Beta_glucuronidase
MRKTIFWNDNWIFEKEGKSESITLPHTWNAVDGQTGPEQYYRGTCLYKKTFERPVMEEGQRAYVEFRGVNSSAKVVLNGREVASHDGGYSCFRTDITDALSDSNEMVVSVSNEPNTRVYPQKADFTFYGGIYRDVYLVVVDEKHFDMDYYGGKGLYVTPRLNGNEVEIEIKAYTSGGERVRISIDGVTEQEFEVVPAEDASCGYVACGKITIKEPHLWNGLKDPFLYNITATLLDGTKECDRIYDRFGVRQFHVDPQKGFFLNGESYPLRGVSRHQDRAGVGNALTKEMHEEDLDLILSMGANSIRLAHYQHDQYFYDLCDEKGVVVWAEIPYITVHMDSGRENTISQMKELISQNYNHASIMCWALSNEISLQGVTEDLLENHRILNDIVHEMDPIRY…
>1_Butyrivibrio_fibrisolvens_AB2020_PROKKA_02732_Beta_galactosidase_BoGH2A
MRYLFDGGWRFLETGLDVHYDDLLRRKDEFEDSFNKVEIPHDFLIHDSDSLYKDATGWYSKDFEYSPGSGHRCFITFEGVYMDCTIYVNDKCAFEWKYGYSSFSFEMTDYLHQGINNISVFIRHQSPNTRWYSGAGIYRDVWLTITDSTYFAIDGVYLSTRPKGDDYILRVEAEVCGDRASEAGISASISRTSTGISACENIAYEQLPVTDYPGPAKVPAPACDYKDLESGQVRCRYIQEYLVKSPLKWDPSNPNLYNITVTLTAGGRAVDEYRTRLGFKHVVLDPDKGFIINGQNIKLSGVCEHHDLGALGSAFNKAAMKRKFLTLKSMGVNAIRGTHNMVAPGVLDLMDEMGFIFISEAFDMWRKPKTTYDYARFFDSWHERDVASWVRRDRNHVCV…
>1_Butyrivibrio_fibrisolvens_AB2020_PROKKA_02997_Beta_glucuronidase
MIGSLLYPRMTSTRMKFSLDGMWKFTFDRDKTGYDKGFEKGLSEYEMMPVPGSFADMYSDPEKKNYCGDFWYETDFVIPDHDDKKVILRFGSVTHRAVVYINGQNIGEHEGGFLPFALDITDKADIGINKLVVKVNNELNEETLPCGIVKKCKDGKLIAKPYFDFFNYSGIQRSVNLLILPKQSIEDYSVSYELEDNKAIVNCDVTASKSESNLNLTARVRLVDENGNLAADEELDLTSEGTYNKKFTVLNPILWNVLDAHLYTITISLTDSDGNLVDEYSEKIGIRTVKVSGTQILINDKPVYLKGYGKHEDFSVLGRSFNYSVAKRDYECMKWNGANSFRTSHYPYAEEWYQLADEEGFLIIDEVPAVGMMRSTHNFVDAGTGKYTYFFETPTVGTL…
>1_Butyrivibrio_fibrisolvens_AB2020_PROKKA_03025_Beta_galactosidase
LRQYIPFNDNWKFTDNYSEEIHTDFFDDKDLEVVRIPHTAKVTGFHYFDESVYQKVCGYRKCFKADPSWKGSRVIVRFEAVAHVADVYINNIHICSHGSGYTAFEADITDHIRYDKDNILSLRVSGTEKDNVPPFGHVVDYMTYTGIYRPVSLQIVSDNYIKDIFVRGIIPSGYVYNDREPSANKTEAKIKASITLFQEDKSLNVRLRLRRFTEAGLAGDSNIPAGARSAFDIESDNLKADMYREETLLGTAQMDDVVKAISHRTLPVSLWDSLYPAMYVLRVELIRGTEVIDEKEVRFGFRKMLFKHDGFYLNGRKFRIRGLNRHQSYAYAGYAMPRSMQVMDANILRNELSLSAVRTSHYPQSHDFIGRCDELGLLVFMEFPGWQHIGDSQWKDQAL…
>1_Butyrivibrio_fibrisolvens_AB2020_PROKKA_03237_Beta_galactosidase
MGTFDYSKLTDPGYFADGRLPAHSDHFVCKNIQEAWDEVSSYRMSLNGSWKFRYSANLNDLPKDFEDPKVDCHGWADIRVPAHMQLEGYGVAQYVNVQYPWDGHEDIDPPMIPTKDHPVGNYVKYFTIPKGFINHGLYIRFDGVESAFALWLNGVYVGYSSSSFDAKEFDLTDCMNEDGENKLAVQVFKYNAGSWMEDQDMFRFSGIFRDVTLFTRTSSASDKGCGVVGSEGAITAASAGKNGACDISGMDVYDIKVVTELTDDYTKGKLHVTLKGCGSGQMSLSLFKEKWDRDLNIQAADGDEICSIDTEWTEDIKEDSRNLCSKKTEVTLTADNPSLWSAEDPSLYALIITLYDENGAECGTILQEVGFREFVMGDDHIMYLNGKRIVFNGTDRHEF…
>1_Butyrivibrio_fibrisolvens_AB2020_PROKKA_03563_Beta_galactosidase
MVHTVEWNNDWYFGKKVWQKIDPSQCLDGEIVTVPHTWYKDGDYYQGEAFYQKRFDYVKKDNQRVFVKFYGVDKFCKIILNGHEIGSHAGGYNLFAVELTDSLINGENIFTVLVSTDKKLMVSPISGDFAVFGGIHRKVEFIETEYNCFDRTFYGCDGVLFNTLVNENGDGELLARTICSLESDTDSAKVRISILEDGRELAADEIDIQKADDTAIQKTSETDVHMTHEMDIQIANDLDHTSSKKFSNYESGDKLCRAVTIPSPKLWNGRDDAHMYTARASLYIDGIEVDRVDKEVGFRSIKMDADKGFFLNGEHVKLYGVAKHQDTDGVFSAATMDNWKKDMELIHEIGANAVRLSHYPHPQEVYSMCDEMGLVVWAEIPLLKLPEEDDIFEDAKHQL…
>1_Butyrivibrio_fibrisolvens_AB2020_PROKKA_03798_Beta_galactosidase
MDLTDITRSMVRSKEPVALKQLDTPWTDKALTSKCPKSEYPRPQFVRDSYISLNGIWGFCVTDSPSIPRKKDICGRIRVPFSPESMLSKVDITAGSRKTLLPHVLKPGEYLWYYRKVDVVGRPDASSRLLLHFGAVDQVCDVYINGHSVAHHEGGYLPFTIDVTRYSPKDYFDLKVCVTDVTDTSWLSRGKQTLNRGGMFYSAQSGIWQSVWMEWVPDTAILKVVAEPSKDLSFVKIRLTVTKPCDVIIRQEKDPDIVESDFFEKVITADKFHPCDPLDAQTDHPIPSSDTIPMDTLYAYTTKVGILIEDAKLWTPEDPYLYHIEIIARDEEGSTDKVKSYFGMRTYTMEQDAKGHMRFCLNHKPYFIKGVLDQGYWPDGLMTAPCDAALIYDIKTMKK…
>16_Butyrivibrio_sp_AC2005_PROKKA_00293_Beta_galactosidase
MRKRIYLNNEWKFKNEFDEDMIRAGYSDTSMELVRIPHTVKQTPFNYFDDAIYQMVSGYRRVFKADQTWKGKRIVLHFEGAAHEAIVYFNGEKLGVHSCGYTAFEFDITELIDFSGENIIAVRLDSRESLNVPPFGFVVDYMTYGGIYRDVYIEVTDKTYVSDVFVYTEVSDVFSDVTKENEITPKAIGAFLHARIKLAGDVKGCVITESLRRIAGEAPQDYKDEYAAEKELNKALANSENSFDYHTLPVILWDIKNPALYEFVVRVYRDEKLIDEKSEVFGFRNAAFKSSGFFLNGRKLILRGLNRHQSYPYVGYAMPASMQIEDARILKEELCLNAVRTSHYPQSQDFVSACDKMGLLVFTEMPGWQHIGDEAWKKQAIENEKEMIYQYRNHPSIIM…
>16_Butyrivibrio_sp_AC2005_PROKKA_01174_Beta_galactosidase_BoGH2A
MKNICIDDNWTFRRGFADSIGMLNEDPGTLVNLPHDGMIGTRVYPDAPAKSDSGYFVGGLTNYTRYIMIPKEWENECVGLKFDGAMMNVTIEVNGCKVGCQHYGYAPFYVDLTDYVTFGEENRITINCNTSMYVNSRWYTGSGLYRGAVLCHGTRVHIVPDGVFVYTKEVAEGYAFLDAEVEVKNATLQNRLAEVEITVFREVSGEKESEASEVVGRTKRVIQINAGKSEIAKIALNIKNPVLWDADNPNLYRVRAQVKSLGMNRTHFISEKTDEIDEAETLFGIRTITVDSVRGLRINGKTVKLKGGCLHHDNGLLGAVSLYETEARKIKKLKEVGFNAIRTAHNPPSAALIEACDRIGMYVFDEAFDAWGMAKRGGDYSQFFESDWEKDLTAFVKRD…
>16_Butyrivibrio_sp_AC2005_PROKKA_01531_Beta_galactosidase_BoGH2A
MDIIDAIKAIDKTHEDDVLHRLTTVWGDSLDKENVLQEYPRPQFVRDSYINLNGEWEYAISKSDVHPKKMAGTILVPFSPETILSGVERQLKPDEYLWYKKRLSSIKLPSKDSRVLLHFGAIDQRAIIFINSTPVGAHSGGYLPFTIDITEQLKPEAPDDTLCLGGTLTVCVQDDSDSSYHSRGKQTLKRGGMYYTAQSGIWQTVWLEIVPATHISAYRIIPDRDLDVIYVTVHTTGECPMSIKVMDSKRQILNAENEGDTTHRSDKNRDRFESEDFHDSFNHNSDELATFSPDIESKGVSNYVYSCKITIPKPHLWSPEDPYLYQVCITAGQDEAWTYFGMRSFTRQFDNEGHPLFFLNGKPYFLNGVLDQGYWPDGLYTAPSDEALIFDITEMKKLG…
>16_Butyrivibrio_sp_AC2005_PROKKA_01680_Beta_galactosidase_BoGH2A
MKKTKWNDNWLFWNSKNAFALVWSIPENARKITLPHDAMIETETHADSLNGGNTGFYDGGSYTYVKFFESKKGDRSRNIMLLFEGAYMNTFVYVNGQLAANRPYGYSEFTVPISQFLKEEGENEIRVQVRNNACQNSRWYTGSGIYRDVYLLEADNTYIKENSFLITTEECNEEEATVHLKASVRNADIAPKDLVISFGILDRNGELIASDQKVISAKANSEMTVFSRLYVDKPSLWSDENPALYKAEVTVFEAKEENDGQTGCGEPLDDEAEIFGIRKLRLDAKHGLRVNGKSVKLRGACIHHDSGILGAKTFYEAEYRRVAILKKAGFNAIRMSHHPAAPALVKACDELGMYIMDEAFDMWTRAKSDYDYNLYFMDWWERDVEAMVMKDYNHPSVIL…
>16_Butyrivibrio_sp_AC2005_PROKKA_01903_Beta_galactosidase
MKEFNYDIVKNPEVFQQNRLPAHSDYVAFKSMAELMTGETSYRLSLDGVWHFHYSKNVNDAPKNFWEKDYDTTTWDRINVPAHIQMEGYDKPQYVNIQYPWDGSEDLRPGDIPERFNPVADYVKLFTLPKDFKGEKICISFQGVESGFALWLNGKYIGYSEDSFDPSEFDLTEALVKGENKLAVRVFKWTSSSWCEDQDFFRFSGIFRSVYLFAVPKVHVSDLTIETGLSDDFKTAHLEISAETSGSGMMELRLLYKGEKVLEGKIPLSETGKTTGSCDFEKIYLWSAEEPNLYELYLTITDVRGVAYEVIRQYVGLRKFEMKNGLMHLNGKRIVFKGVNRHEFSHVNGRVPNRDELIQDIVTMKRNNINAIRTSHYPDDSALYELCDIYGLYMIAESN…
>16_Butyrivibrio_sp_AC2005_PROKKA_02958_Beta_glucuronidase
MRTTTLWNDKWIFIKEGKKQEISLPHTWNAVDGQTGPEQYYRGTCIYEKEFDRPVLEYGERVYIEFRGVNSSCKVLMGEKEIAAHDGGYSTFRVDVTDFLQDENLIKVEVSNEPNGEVYPQRADFTFYGGIYRDVYMVIVDEKHFDLDYYGGDGLYVTPRIIGDDAEIEIKAYVNGGDSVLISVDGVSEQRFPVVENDGRKMVHGKFMIADVHLWNGMNDPYLYSITATLFDGERECDRIYDRFGVREFSVDAKRGFFLNGKSYPLHGVSRHQDREGVGNAITRKMHEEDIELILSMGANSIRLAHYQHDQYFYDLCDEKGIVVWAEIPYITVHMDAGRENTISQMKELITQNYNHASIMCWALSNEITLQGVTEDLMENHRILNDMVHEMDPIRYSAM…
>16_Butyrivibrio_sp_AC2005_PROKKA_03155_Beta_galactosidase_BoGH2A
MKKISFTDNWHFKTDKKEIENLTLPHDAQLLDGRRPDSAGGGGQGYFVGNIYEYEKVFDVPAEWSSKHVEILFEGVYRNCSVILNGTELGEHRYGYTQFLFSLDESLKYGEKNVIRVRVDNSKLPNSRWYSGGGIYRPVYLLAGNKEHIHFQGVKVSTIGINPARIRVVTAADGEDIDIEILKDGKVIATSSGKDAEIELKDALLWSEDSPNLYETHVMLKHGDQVVDEANEKFGIRKIAWSNKGLFINGKETLLRGGCVHHDNGILGAAGFAESEWRRVRILKEQGFNAIRSSHNPASTDMLSACDYYGMYVIDESFDMWYVRKTRFDYGCDFRDCWKDDVKAMVERDYNHPSVIMYSIGNEVSEPGKSEGVEMGKKMISFVKSIDDTRAVTGGMNMM…
>16_Butyrivibrio_sp_AC2005_PROKKA_04419_Exo_beta_D_glucosaminidase
METILLKDNWKLTVLGQNVYDIPEEPIDTVVPSTVYSTLLEKGLMPDPYYRDNELDALKLMENDFRYETTFTVSKEQRTADRVLLRFEGVDTLAEIYINETKLGSSNNMNRIWEYDITHVIDGDSENTEYTLKVILHSPTKFIAEEDEKCPVGASSDAMPGFPHIRKAACMFGWDWGPRLPDAGLFREVKLVSVNTARLADVYIDQLHKVKEKTVRGNIVEAVDVAVDAEIEWMPGITDGNVIIRLNVESPDGKTNLVNDSVCIDPLTDSAPSSNLTGLYCDVRSNHLNTHVTVENPQLWWPNGYGDQPLYKVKVELISKEDESVLDVWEKKIGLRTATVNTDPMPDEKFEEHMKDQIPDLDDGSNMVISDGGRKIFVTDKEAKKVEGRNFAFEVNGLQ…
>39_Butyrivibrio_sp_NC2007_PROKKA_00616_Beta_glucuronidase
MRTTILWNDNWIFEKEGKSESITLPHTWNAIDGQTGPEQYYRGTCFYKKTFERPVMEEGQRAYVEFRGVNSSAKVALNGREVASHDGGYSCFRADITEALSDLNEMVVSVSNEPNTRVYPQKADFTFYGGIYRDVYLVVVDEKHFDMDYYGGKGLYVTPRLNGNEAEIEIKAYTSGGERVRISIDGVTEQEFEVVPVEDASCGYVACGKITIKEPHLWNGLKDPFLYNITATLLDGTKECDRIYDRFGVRQFHVDPQKGFFLNGESYPLRGVSRHQDRAGVGNALTKEMHEEDLDLILSMGANSIRLAHYQHDQYFYDLCDEKGVVVWAEIPYITVHMDSGRENTISQMKELISQNYNHASIMCWALSNEISLQGVTEDLLENHRILNDIVHEMDSIRY…
>39_Butyrivibrio_sp_NC2007_PROKKA_00681_Beta_galactosidase_BoGH2A
MRNQNIDRGWQFNYGTIDGFPDPSRESTLREVDLPHDYMIFSSVKKDAPAGASSGFFTEGVAYYTKKIMIPAEWENDDVYLTFDGVMMNATVAVNGCKVALQHYGYAPFSVDITPYIYFGRENSVTITVNPSMQPNSRWYTGAGVFRSVELLHFPKLHIADDGIFGYTKSIEYDSEGNALRAYIRVEIQVQNNTLDNKMAGVSAFLTKDGSDEVIISRSQKIQVNPATSETAYISITLDKPELWDAENPNLYRLHGSVTDLGTFRTHFIPTENETHDETSVLFGVKTVTADVVNGLRINGKTVKLKGGCLHHDNGMLGAVSLYDSELRKLSIMKEIGFNAIRTTHNPPSSALMEACDRIGMYVFDEAFDAWGIMKQPGDYNQYFDTDWEKDLTAFMKRD…
>39_Butyrivibrio_sp_NC2007_PROKKA_01638_Beta_galactosidase_BoGH2A
MDTERIILTDNWKFHYGECEEAWYKGYDDSAWEEVTVPHDFSVKAPFSKEFSSGTGYLRGGIGWYRTSIRIPEEYRGKRITLIFDGIYKNSYVWVNSYFLGKRPSGYAQISYDISDRASFGDDKLQISVKVVHTGIADSRWFTGSGITRKVSIMVSEKTAPAVDGIFFKCDSVETDGGRTLAKVSVRNELLTAEADSIVVSNIVLDEDGMTVLAMESEPVVPEGDTLVIDLSGSLNAPRLWSPDSPYLYTLETRITAGDTSYVADRKKVGIRTFSFDPDEGFFLNGESMKFKGVCVHHDGGCLGAAMKKEVWRRRLELLKKSGCNAIRCSHNPHMPELYDLCDEMGFMMMDEAFDEWENPKNKWSTGHNVYPPKHQGYYEDFPAWHETDLRTMVRRDRN…
>39_Butyrivibrio_sp_NC2007_PROKKA_01720_Beta_glucuronidase
MLYPIITGSRMVMDLSGIWDFALDNGKGFDEKWYERPLENPITMPVPASYNDLKEGASFRDHYGFVFYQKKITMPKAVRSGQRVVLRCDAATHHAIVYLNGKELTRHEGGFLPFEVEIGGELTDGENLLTIAVSNIIDYTTLPVGGDAPMMGGPMASLADGERKKTNNPNFDFFNYCGITRPVRIYTTPTSYIKDISLLPKIEGENAELSYDLETEGDAEKCLVEIYDEAGAKVGECDGAKGKIEIKNVHLWQPLNAYLYNIKVTYGEDVYVLPYGFRTVEVKGKQFLINGKPFYFKGYGKHEDTFPNGRGINIPMYIKDVSLMKWQGANSFRCSHYPYSEEMMRIADREGFVVIDETTAVGINFDFGGGANFGGQKVGTYDKEHGIKTFEHHKDVIRD…
>39_Butyrivibrio_sp_NC2007_PROKKA_01733_Beta_galactosidase_BoGH2A
MQKIDFGKNWTYKRADVEDTYKEVTLPHDAMLCEKRSIDNPGIHNLGYFEGHDYEYKKTFNLPEDYADKDIIFEFEGAYHSPEIYINGKLAARWDYGYTERSFAPDNLKFGEGKENANEIKVIVRNADQPNSRWYSGSGIYRPVWMYVADKDHIELSSIRVRTIDVKASVKTYTRGNALIGISAETTTHGPFEFAILSKDGDVINSGVEQSDEEAIVQLEDVLLWSAKSPALYTLKVKYKEDIEEVTFGIRTLTWDREHGMRVNGKRILLRGACIHSDNQLLGAVTDPDAEERRVKLLKKWGYNAIRSAHNPCSKYLLDACDKYGMYMMDEYVDMWYIHKNKYDYATLMEKNYREDLKSMVDKDYNHPSVIMYSTGNEVAETGQERGIKLTEDMTLLLH…
>39_Butyrivibrio_sp_NC2007_PROKKA_02455_Beta_galactosidase
LRRIIEFNENWEFYKGDMEPIGSENDSFEKVSLPHTYNAFDGQDGGNDYYQGRAWYRRKFASDDIPQGFGENIYIRFGAASKRADVYLNGSLIGSHDGGFSAFTLDMSGKIKDGDNEILVMVDNSKDLPIYPMFADFTFFGGLYRGVQIICFDNGEHFKVDEYGTDALMITPSEDTVKVRFIALAKEKTCTVAIYDVNGENTQKVAEKTVSCNESGQPTEVELTVPSPHLWNGLCDPHLYKAVVTMDFDEISSDFGFRSFNVDVEKGFFLNGNSYPLRGVCRHQDREDMGWAITSKEHDEDMGLIREIGANTVRLAHYQQAPYFYDLCDKEGLVVWAEIPFISGYDSRKEADENLRSQLKELIVQNFNHPSICFWGVANEIGIGGENEEMYRILAELNA…
>39_Butyrivibrio_sp_NC2007_PROKKA_02615_Beta_galactosidase
MDLIDALRSIDKPHEDDVLNRLFTPWGENLDKGHVLSEYPRPQFVRDSYINLNGYWDYCIVPAPTEFDNKSLNDSFASQIPSQMDGQILVPFSPEAMLSGVERRLEPDQFLWYKRALPTINRKYEDSRILLHFGAVDQFADVYVNGAFVASHKGGYLPFTIDITDQLNFSEDKRAIENNILSVRVADTSDSSYHSRGKQTLRRGGMYYTCQSGIWQTVWIEEVPATYIKQIRIRPESDLKTLFIEVSTNLPGKVSVKFPGHEMIKSAEASGGYETKFTEDLSFASDTCPCTVEGQKAPEQYYYGFNFTIDDAHLWTPEDPYLYPLHIQIGDDHVTSYFAMRSFTVEPDSEGTPRFCLNHKPYFLMGVLDQGYWPDGLYTAPTDDALIYDIKEMKRLHFN…
>39_Butyrivibrio_sp_NC2007_PROKKA_03221_Beta_galactosidase
MREFRSLAGEWHVRLLDGGTYSASLPGTLDTNEIGHEDKLTGKLHQDENYVENKALTSADVIATRLSRKHTYEGKAVFSRRWEDDVPGGKRLFLQAERARVLRLFVDGKEIPAKVGSLSTPYVFEVTDVLGEGALIELESDNGYEGLPRNDIVYSSAATDETQTNWNGIIGEFGIEVREKTFIEGVRVYPRKEAGDGKWTLDVQVTVDSLDGFDGKIALEFEELGINKEQDVSCGCGKSSFEVRVDAEVTKELLWDEACGNVMHVSASLGDDVYRAGFGIRAFEDIDGHLCLNGRRIFLRSEANCAVFPETGHAPMDVSSWKEIIRTYMGYGVNCLRFHSHCPPEAAFYAADELGVLMQPELSHWNPRDAFSDDKSATYYENELREILEVYANHPSFVM…
>59_Pseudobutyrivibrio_sp_ACV2_PROKKA_01151_Beta_galactosidase_BoGH2A
MKRENYNKDWLFWNSKDAFALVWDIPEAAKKITLPHDAMIETKGNPESLNGSNTGFFDGGSYTYVKFYESKPGDRKRNIMLQFDGVYMNTFVYVNGQLAVNRPYGYSQFYAPISHLLKEEGTNEIRVQVRNGAMANSRWYSGSGIYRDVYMLTSEPTYIKEESLQVVTENCDESQATLKIKAKICNKEFEAKGLEILFEIYDEEKTLVASDKKFVYTNSNDCRQVTSRVNILNPKLWSEDTPSLYTVYAKLYIEGQDAPIDEDSTTFGIRTLTLDVAHGLRVNGKEVKLRGACIHHDSGILGSKTYYEAEYRRVKILKESGFNAIRMSHHPAAPALLRACDELGMYVMDETFDMWTRTKSDYDYNLYFMDWWKKDVTAMVMKDLNHPSVILYSIGNEIP…
>59_Pseudobutyrivibrio_sp_ACV2_PROKKA_01251_Beta_galactosidase_large_subunit
MYWKEMLSAISKPDKNAARYELSTDFKYTGLLEYPRPQLQRESYINLNGKWDYRIISGKGQVVSSGPIEVPFSPETALSGTDRHVLLSDETLEYTKHFSIDSIKKSKRLIIHFGAVDQVAHVFLNGINIGMHEGGYTSFSFDISDFVVEGDNELKVKVRDYTDKIGYARGKQSIEPSGMWYSAQSGIWQTVWMEWVPNAYVMSFRMTPDIDKNCLNIIFKVSEVRGQLKITSSNQDLIKTVKVEQIKDDKLYVNVKLKKYKLWTPEEPNIYFINVEYGKDTFSSYFAMRKFDVEMDENGIPRLTLNHVPTFMHGVLDQGYYPESLMTPPSDDAMIFDIETIKSLGFNTIRKHCKIEPLRWYFHCDRLGMIVWQDIVNGGTKYDMNMICHIPTVVRPFGN…
>59_Pseudobutyrivibrio_sp_ACV2_PROKKA_01555_Beta_galactosidase
MAEFNYEIVKNPRIFQENRLDPHSDHEYYDSEAYGYGEKSNFKYSLNGMWKFEYAKNYECCDKTFFEEDRDCHGWDDIKVPAHIQMEGYDKIMYVNTQYPWDGHEDIAPGEIPVEENPVGNYVKYFEVPEMMKNGPVFISFQGVESGFALWLNGKYVGYSEDSFTPAEFDLTAYIKPGVNKLAVQVFKWTAGSWCEDQDFFRFSGIFREVYLYTIPATHIRDLRIQTLLDDDYKDATLVIDMEVVGSGLVQMTLSDDDTDILNKANVIEGKNHLEVHVREPKLWSAENPYLFDLQLNVFGETGRLTEVVKEKVGFRRFEMKDGIMHLNGKRIVFKGVNRHEFSSSTGRVLTEEEILQDIITIKKNNINAIRTSHYPNQTVFYRLCDIFGLYVIDETNLE…
>59_Pseudobutyrivibrio_sp_ACV2_PROKKA_01866_Beta_galactosidase
MAQRIYLDRKWRFNENFSEDMTTNPMDEYTLVNIPHTVKETPLSYFDESSYQMVSCYQKSIFPPTQWKNQVINLVFEGVAHYCEVYVNGELVKTHECGYTAFSTDVTKYLTLGEENLITVMVDSRESLDQPPFGYVIDYMTYGGIYRDVYFEVKGKAHFLDVVVTPSLLEKVSTSKRSAKQIQMMKVQGIIKTECYFPKKIYKLAADERVFIKQFLDDDLIISQPVGGLEDSEGGYLLNLTTAPSSVCLWDIESPRLYNVKTQLVLDDEVVDEENVAVGFRSSEFRKTGYYLNGRKIKLRGLNRHQSFPYVGYAMPESMQRMDAKILKDELALNAVRTSHYPQSQYFIDECDRIGLLVFTEIPGWQHIGGKNWQDIGVENTKEMIMQYRHHPSIILWGV…
>59_Pseudobutyrivibrio_sp_ACV2_PROKKA_02808_Beta_glucuronidase
MVTFFDWNNEWVFNKANWQDIDITKAIEGEVINLPHTWYKDDDYYRGEAVYQKKFVYTKQDKERTFVKFYGVDKVCKIYLNGQLVGQHEGGYNIFAVELSKAIKAGENLLTVLVSTDKDLQVSPISGDFAVFGGIHRKVEFISTGETCFDRTYFGTDGVIFNTKVDENGDGKLWAQTVISLGANECESENINIVYTILEGDKELVRAGCAPDNKMTERLELEAPILWNGLDETHMYTARATLVVDGIEVDSVEKSIGFRAISMDADKGFFLNGNHLKLHGVAKHQDTHDVFSAATMENWKEDMSLIKEIGANAVRLSHYPHPQEVYDMCDEIGFVTWAEIPMLKLTEDEHLFENAKLQLKEMILQNLHHPSICFWGIQNEIAIYGEFPYMAEKMHVLND…
>70_Pseudobutyrivibrio_ruminis_ACV9_PROKKA_00702_Beta_galactosidase
MAQRVYLDRKWRFNEKFDEEMISQPMKESTLINIPHTVKETPFSYFDEGIYQMVSAYQKSIFAPAQWADKLLILTFEAVGHCCDVYINGRHMKHHECGYTAFSIDVSDVLNFGEENLITVKVDSRESLNQPPFGYVVDYMTYGGIYRDVYFEVKEQTHFKSLFVQPSLLERVSTSKRTPKQIKMMKVQGILKTECILSENIYELAVDEHVFIKQYLDEDLLISQPVGGLEKVEDGYLLNLTTAPTTVKLWDVESPHLYQIKTQLVIDDNVVDEHVETIGFRSSEFRKNGYYLNGRKLKLRGLNRHQSYPYVGYAMPESMQRLDAKILKEELALNAVRTSHYPQSHYFIDECDKLGLLVFTEIPGWQHIGDADWKNIAVENTKDMVIQYRHHPSIILWGV…
>70_Pseudobutyrivibrio_ruminis_ACV9_PROKKA_01099_Beta_galactosidase_large_subunit
MYWKEMLGAIAKPNKDGKTYELSTDYKFEGLLEYPRPQLQRKSYINLNGQWDYRIINGKGQVCSSGSILVPFSPETKLSGTDMHILLPEETLEYTKVFEIDKVKRSKHLLLHFGAVDQVAHVSLNGINLGSHEGGFTAFTFDITDYVVEGNNELKVKVRDYTDRIGYARGKQSIEPSGMWYTAQSGIWQTVWMEWVPDAFVTDLKINPDIDGNKLNMIIKVSEMKGHLDISSSNQDLIKEYRVNNIKDDKLYVTIELNQYQLWSPEDPVLYFLNISYGKDSFSTYFAMRHFGVARDEKGIPRLTLNHKPYFMNGILDQGYYPESLMTPPSDAAMINDIETIKSLGFNMIRKHCKIEPMRWYFHCDRLGMIVWQDIVNGGTKYDMNMICNIPTVVRPFGN…
>70_Pseudobutyrivibrio_ruminis_ACV9_PROKKA_01781_Beta_galactosidase
MNEFNYEIVKDPRVFQQNRLDAHSDHEYYDSEAYAYGEKSNFKYSLNGTWKFEFAKNYECCDKNFYEDGRDCKGWDDIKVPAHIQLEGYDKIMYVNTQYPWDGHEAVEPGEIPTEENPVGNYVKYFTVPEFMKKGPVYISFQGVESGFALWLNGQYVGYSEDSFTPSEFDLTPFIREGENKLAVQVFKWTAGSWCEDQDFFRFSGIFREVYLYTVPETHIRDIRIQTLLDDDYKDATLVIDMDVVGEGLVQMTLSDDDADVLNKMAVENGENHMEIHVREPKLWSAEHPYLFDLQLNVFGPTGRLSEVIKEKVGFRRFEMKDHMMHINGKRIVFKGVNRHEFSSSTGRALSEEDILKDIITIKQNNINAIRTSHYPNQTFFYRLCDIFGLYVIDETNLE…
>70_Pseudobutyrivibrio_ruminis_ACV9_PROKKA_02188_Beta_galactosidase_BoGH2A
MDKKLWNDNWLFWNSKDAFALVWDIPECAKKIQLPHDAMLENEAHEDSLNGGNTGFYDGGSYTYVKMYESKPGDRQRNIMLRFDGVYMNTFVYVNGQLAANRPYGYSQFYVPISHLLKEEGENEIRVQVRNGAMANSRWYSGSGIYRDVYMLTSGTTYISQEGPKVVTEDCDDKVATIKVETKIVNKDFSGKELSFLVEIYDENDGLVNKETGVVYVRGNEEKTFSSRLCINAPRLWSEDTPALYKVSVSLEENGESVDSDEAVFGIRKLSLDAAHGLRVNGKEVKLRGACIHHDNGLLGSKTYYEAEYRRVKILKDSGFNSIRMSHHPASPALLRACDELGVYVMDETFDMWTRAKSDYDYNLFFTDWWKKDVEAMVAKDFNHPSVILYSIGNEIPEI…
>54_Pseudobutyrivibrio_ruminis_AD2017_PROKKA_00527_Beta_galactosidase
MAQKIYLDRKWRFNEKFEEEMINEPMAKSTLINIPHTVKETPLSYFDENVYQMVSAYQKSIFAPVQWDGKVVRLVFEAVGHSCDIYINGKHLKHHDCGYTAIYVDVSEYLKYGEENLITVKVDSRETLNQPPFGYVIDYMTYGGIYRDVYFEISEPTHFTDIFLQPSLLERISTSKRTPKQIQMMKVQGILKTECYLTKNIYELAVGEHVFIKQYLEDDLLISQPVGGLEACGDGYLLNLTTAPTTVKLWDVESPYLYTVKTQLVIDDEVVDEHVASVGFRSSEFRKNGYYLNGRKLKLRGLNRHQSYPYVGYAMPESMQRFDAKILKEELALNAVRTSHYPQSQYFIDECDKLGLLVFTEIPGWQHIGGKEWQDIAVNNTKDMVLQYRNHPSIILWGV…
>54_Pseudobutyrivibrio_ruminis_AD2017_PROKKA_01695_Beta_galactosidase
MYWKEMLGAIAKPDKNATRYELSTDYKYEGLQEYPRPQLQRKSYININGKWNYRIISGKGEVVSHGLIEVPFSPETALSGTDRHTLLPEETLEYTKHFVIDKVRKTKHLILHFGAVDQVAYVSVNGINIGIHEGGFTSFSFDISDYVVEGENELKVRVRDYTDRIGYARGKQSLDPCGMWYSAQSGIWQTVWMEWVPQVYVSNLTMIPNIDENNVKIELKVSELKGHVNISSSNQDLIKDFTVDKIKDDKIYVTLNLKDYKLWSPEEPNLYFINIEYGKDVFSTYFAMRKFGVGKDEEGIPRLTLNNKPYFMNGVLDQGYYPESLMTPPSDAAMINDIESIKGLGFNMIRKHCKIEPMRWYFHCDRIGMIVWQDIVNGGTKYDMNMICNIPTVVRPFGN…
>54_Pseudobutyrivibrio_ruminis_AD2017_PROKKA_02203_Beta_galactosidase
MKNFDYEIVKDPRIFEQNRLKAHSDHEYYDSEAYAYGEKSSFKYSLNGTWKFEFAKNYECCDKDFYEDSRNCRGWDDIKVPAHIQLEGYDKIMYVNTQYPWDGHEAIEPGEIPTMENPVGNYVKYFTLPKNMEDGPVYISFQGVESGFALWLNGGYVGYSEDSFTPSEFDLTPYIRKGENKLAVQVFKWTSGSWCEDQDFFRFSGIFREVYLYTVPKTHIRDLRIQTLLDDDYKDATLVIDMDVVGSGLVQMTLSDDDADILSKMALEEGMNHMEVHVREPELWSAENPYLFDLQLNVFGETGRLSEVIKEKVGFRRFEMKDGMMHINGKRIVFKGVNRHEFSSSTGRVLSEEDILKDIITIKQNNINAIRTSHYPNQTYFYRLCDIFGLYVIDETNLE…
>17_Butyrivibrio_sp_AD3002_PROKKA_00340_Beta_galactosidase
MRKVIYLNNDWKFKSEFDESMISSDFRDTGFQNIRIPHTVAETSFNYFDDAVYQMVSCYRKTFRADHNWKDKRVAIHFEGAAHEATVYFNGVLLGTHSCGYTAFEFDISEHIRYDEPNTIVVKLDSRESLNVPPFGFVVDYMTYGGIYRDVFIEITDKTYISRAFVYTEVPEVMNVSLKEKDVSPRSVGAFLRARFRIKGSLTGCVVTESLKRISGELPKDANDEYAEETELNRIAAKNKMTFDYHTLPVVLWDVKNPALYKYIIRIYRDDQLIDEKNITFGFRNASFKADGFYLNGRKFKLRGLNRHQSYPYVGYAMPASMQIEDARIIKEDLCLNCVRTSHYPQSQDFMEACDRMGILVFTEIPGWQHIGDEDWKKQALENEREMIFQYRNHPSIFI…
>17_Butyrivibrio_sp_AD3002_PROKKA_01506_Beta_galactosidase_BoGH2A
MKRLFNQNWKFLKTPAGTTFDEAHKCLGDFNDVEIPHDWMIEDAQSLYADATGWYLNHFEAMDGRRLFFVFDGIYMDSIVYINGHEAGEWKSGYSQFVLDVSDYVVPGTNEILVAARCKYPSARWYTGAGIYRNIWLCDYSDIFIPENGIYVHSSKIGESYLLEISTEISGLKKSDENENVYVRHKLFDNDGNEIPIMPQINKDEEVHTYRRFIVDNPKEWSPSSPVLYELLVELYAGVDVDTSNQHTYPIQTESVRIGFRNIRFDNNRGLFINDKHIKLNGVCLHHDLGALGVAFNKGAMKRRLVQLQKMGVNALRLTHNVYDPAVLDMADEMGFLVLSESLDMWERSKTDYDFARFFPDWYKKEVESWVRRDRNHTSVFMWSIGNEIYDTHVDSRGL…
>17_Butyrivibrio_sp_AD3002_PROKKA_02382_Beta_galactosidase_BoGH2A
MKKTKWNDNWLFWNSKDAFALVWSIPENARKITLPHDAMIETETHADSLNGGNTGFYDGGSYTYVKFFESKKGDRSRNIMLLFEGAYMNTFVYVNGQLAANRPYGYSEFTVPISQFLKEEGENEIRVQVRNNACQNSRWYTGSGIYRDVYLLEADNTYIKENSFLITTEECNEEEATVLLKASVRNADIAPKDLVISFGILDRNGELIASDQKVISAKANSEMTVFSRLYVDKPSLWSDENPALYKAEVTVFEAVEENDGQTGCGEPLDDEAEIFGIRKLRLDAKHGLRVNGKSVKLRGACIHHDSGILGAKTFYEAEYRRVAILKKAGFNAIRMSHHPAAPALVKACDELGMYIMDEAFDMWTRAKSDYDYNLYFMDWWERDVEAMVMKDYNHPSVIL…
>17_Butyrivibrio_sp_AD3002_PROKKA_02514_Exo_beta_D_glucosaminidase
MVTTKLDKNWKLHKVGDAKLINAVVPGTVYTDLLREGEMEDPFFKDNEDKALALMDSDYEYVCNFGKPAEAEGADVVVLHCDGLDTLADLYLNGTLLGNVNNMHRTWEFDIKELLKDENELKVYFHSPTKFIKEAYESRELPSKGSEDAMQGFTYLRKAHCMFGWDWGAHLPDAGIFRPITIQCFNKARLESVLITQNHENVKIDKDGNESGSVGLRIKPEITSADEIFRFREKSDVSGYAINMGIESKKCDYSGYSFEVKVVSPSGEVTEKRSSGELPEEIVIEKPQLWWPNGYGKQPLYTVTVVLKDEAGNQLDTWERKIGLRTCTVSTKKDEWGSEFCFVVNGVKVFAMGADYIPEDHLLGRVNPEVTRKLLDKAVFANYNSIRVWGGGYYPDDWF…
>17_Butyrivibrio_sp_AD3002_PROKKA_03297_Beta_galactosidase_BoGH2A
MKSICIDDSWIFRRSFIDSLGMLEEDPGEIVNLPHDGMIGTPVSPDAPAKSDSGYFKGGLTNYTKNIFIPKEWEKGCVGLSFDGAMMNVTVDVNGCKVGSRHYGYAPFYVDLTDYVTFGEENRITINCNTSMHVNSRWYTGSGLYRGVMICCGPRVHVVQNGVFVYTKEVSEGNAFLEANVEVQNSTTENSLVEVTVSICEEDTGAVKTTTKRVIQINPGKTENARMAMILNNPKLWDADNPNLYRVKTSVKSLGVYRTHFIPKKNDEIDEAETLFGVRTITADAIRGLRINGKSVKLKGGCLHHDNGLLGAVSLYETEARKIKKLKELGFNAVRTAHNPPSAALIEACDRLGMYVFDEAFDAWGMAKRGGDYSQFFDTDWKRDLTDFVRRDRNHPAVI…
>17_Butyrivibrio_sp_AD3002_PROKKA_03636_Beta_galactosidase
MKMDLLNAIKAIDKTHEDDVLHRLTTVWGDNLDKDHVLTEYPRPQFKRNSYINLNGLWEYAFSKSDVHPKEMDGQILVPFSPESILSGVERQLQPDEYLWYKKELTGITLPDEKSRVLLHFGAIDQRAIVFINGTPVGAHNGGYLPFTVDITDAMTSSQSGLAGTLTVCVQDDSDTSYHSRGKQTLKRGGMYYTAQSGIWQTVWMEIVPETHITSYRIVPDRDLDMIYITMHTNGECPVSLKIYDSEGQILIAENEGDTVHRSDKTRDRFEPEDFYGSITHSSDELSTYSPDIEGKGASTYVYSCKIAMPKPHLWSPEDPYLYQIQLTAGSDTAWSYFGMRSFTRQLDAEGHPLFFLNGEPYFLNGVLDQGYWPDGLYTAPSDEALIFDIEEMKSLGFN…
>17_Butyrivibrio_sp_AD3002_PROKKA_03660_Beta_galactosidase
MNEFNYEIVKNPEIFQENRMPAHSDHVAYKSLSEMTTGKTSYRLSLDGVWHFHYSRNVKDAPEGFWKNEYDTTDWDRINVPAHIQMEGYDKPQYVNVQYPWDGSEDIRPGEIPERFNPVADYVKLFTLPKDFKGEKICISFQGVESGFALWLNGKYIGYSEDSFDPSEFDLTDSLVKGENKLAVRVFKWTSSSWCEDQDFFRFSGIFRSVFLFAVPKVHVSDITIETGLSDDYKTASIEIKAATTGSGTMELGLFYKGEKILEGKIPLSASGLTTGKCDFEKVYLWSAETPNLYELYLTITDSRGVVCEVIKQNVGLRRFEMKNGLMLLNGKRIVFKGVNRHEFSHRNGRVPDREELIQDIVTMKRHNINAIRTSHYPDDSAIYELCDIYGLYMIAENN…
>18_Butyrivibrio_sp_AE2005_PROKKA_00016_Exo_beta_D_glucosaminidase
MKKFAINNWILKRVSDGSSYRTEVPGSVLYTLQDNGVIPDPFVADNEKFALKMMEEDFEYEAKFDIDHALMTSLKKELVFEGIDTVGEVYLNGSKILCACNMHRTYRIDITDFLKEKDNELKVCIRSALKYIKDAYEKSECDGTEDAMEGFVHIRKAHYMFGWDWGPRIPDAGLFRPVYILGINTARIENVRVHQRHSGGKAGLRIFIDREVYGDDKGISCDVILTDPQGKELKYENYRSGDEIVVEDPLLWWPSGFGEQNLYNLDIKLKLGNTELDSLTKRIGLRTLTITKKKDEWGESFAHCINGFDVFAFGADYIPEDNYLTRMTPERTRKLLEDCKLANFNSIRVWGGGFFPDDAFYDICDELGIMVWQDMMFACGVYDLTEEFEENIRLEIKDN…
>18_Butyrivibrio_sp_AE2005_PROKKA_00831_Beta_galactosidase_BoGH2A
MKRLFNDGWKFWKSEYGTGYETAVKSADKFTDVLIPHDWMIEDPHNLYATNTGWYCNRFEVSEPDKKTFLIFDGIYMDSIVYINGQEAGEWKNGYTQFVLDVSNYVKKGENDIYVGVRCRYPSSRWYSGAGIYRNIWIDELKDTYIPENGVYVHSERAGDAFKLTIQTEIIGEDTERAEISYKLRDGQDKEVSLTESKKADAENKSDAPDEQRSLVGVKETSFTINNPKLWSPENPNFYKLEVALSVDGMLIQEKEINIGFKDLKLDPSEGFFVNGEHTKLQGVCIHHDLGALGVAFNKNAMRRRLCQFKELGVNAIRLTHNVYAPELLDLADEMGFFVISEAFDMWEKAKTEYDYAQFWEEWHEKDAESWVKRDRNHVSVLMWSIGNEIYDTHASERG…
>18_Butyrivibrio_sp_AE2005_PROKKA_02684_Beta_galactosidase
MDLIDAIKAIDKPHENDVLNRLYTVWGENLDKDNVLPEYPRPRFVRDGFMNLNGIWEYKIVQDISANVLPADTDGEILVPFSPESFLSGVEKRLLPDQVLWYKKVLPTLKRKHENSRFLLHFGAVDQFAEVYINSSFVGSHGGGYLPFTLDITDHLKFTDNDSTALNTLIHVKVRDTSDSSYHSRGKQTLRRGGMYYTAQSGIWQTVWIEEVPETYIRELIVTPSQDLKSVTIEVSTNKPCDIDVRIPGHEAIKPKKSGESFNSEREDLFSSDTYPSNEAGVKEFAPAGYSFSFEIEDAHLWSPEDPYLYPILIEAGDDSVQSYFAMRSFTIEEDNTGTKRFFLNHKPYFLMGVLDQGYWPDGLYTAPSDEALIFDITEMKRLHFNMMRKHVKIEAARW…
>19_Butyrivibrio_sp_AE2015_PROKKA_01995_Beta_glucuronidase
MKKSIPRSEYPRPDFVRDSFQSLNGEWEFAFDDKNLGLSEKWYNSSFEGYDKKIIVPYTYLCELSGINDQDFHDIVWYRKKTVIERKLKNGRLLLHFGAIDHEADIWIDSYHVCHHEGGNTPIDIDITDVIAESDEHEITVRAFDDSFDFEMTRGKQFWEKKSSGIFYTRTVGIWQSVWIEEVPPVYIRETKITPDLDERMIEIELNIAGGKKAKVAVSISLKGELLLADEIEIINGKTKVKYWLDSAITLDWHHQESWIWCPENPVLFDIEYALINQNDESLTDKVNSYFAFRKISIHKGKILLNNRPYTMKMLLDQGYFRKGLLTAPTDDDIRNDIESAKKMGFNGVRKHQKVEDPRFLYWADKLGLLVWGEGPSSYEYSRLAVERHTKEWLEILKR…
>19_Butyrivibrio_sp_AE2015_PROKKA_02274_hypothetical_protein
MRYDLTGNWTITANQVQKQGQLPGTLDTNGIGNNDKVAKPWHPDIEDRNKHMEKDAETDPRINSRFTRLYTYEGVATFQRTFDEEPSSDKRLFIIAERARALYLNIDGTDIPSASGCLSTPYVFEVTGILHKGSTITFTCDNSYQGLPYKDIVFSSAATDETQTNWNGIIGDIYVEERDNIFLSDIMVYPHGNKLDVRIVIDVAENAVSASNMSLVLSCPYLADTIESAVDIDPSDDCTVIELTDLELSDNYRDNLWDEGKGNLCDLTVSLLSDTKEITRKNVRFGIRDFSYDSEGRLTINDRRFFLRSEANCAVFPETGFPPMDKESWTNILKTYASYGVNCMRFHSWCPPEAAFSAADELGMMMQPELSHWNPRDAFKSSESKDYYQTELLEILWTY…
>19_Butyrivibrio_sp_AE2015_PROKKA_02330_Beta_galactosidase
MANFDFNRVKDPEFFKENVLPAHSDHIAYASNDELEAGVSSLKLSLNGLWKFHYAKNYRAAIPGFEKEDYDCNFWDDIHVPAHMQMEGYDIPAYINVQYPWDGHEDIELGQIPEEFNPVGSYVKYFEVPYDWNGKEIHVVFEGVESGYALWLNGAYVGYSGDTFTPSEFDLTPFIKQGTNKMAVQVYKWTSGSWMEDQDFFRFSGIYRNVYLKLVPAVHLDDLKVRTLLNEELTEAELEVTLKLNGAAGTTDYVLLRNNHPVVKGTVANNKEVVISEKVQEPVLWSAEDPQLYQLLLHIKGEDGEDLEVVRQNVGFRRFEMKNGIMLINGKRIVFRGVNRHEFCCDSGRVVSDEDTLLDILTMKKNNINAIRTSHYQNSSKIYELCDIYGLYMIAENNM…
>19_Butyrivibrio_sp_AE2015_PROKKA_02369_Beta_galactosidase_BoGH2A
MKDKFVTGWKFLKTDFGTELEDVRDRLSEFKEVEIPHDFLIDDARNFYTDATGWYYKGFVTTLKPRHFIVFDGIYMDSTVYINGQKAGEWKYGYSQFILDITDFCKVGSNDVLVRVNYQNPNSRWYSGAGIYRNVWLCSYEDTYIPENGIYVHMHKGDMGYFLDIDTEIKGGESKNTSVSYRLFDDKKKEVSLNATGKSFFARNVKEWSTDEPNLYTLEVTLFDGSKELQREEVLIGFRSISFDPDKGFLLNGKVTKLNGVCIHHDLGALGAAYNNSAMKRRLIQLKGMGVNAIRLTHNMYDPQTIELLDRMGFMAISEGFDMWERSKTEFDYARFFPEWHERDVESWVKRDRNHPSVIMWSIGNEIYDTHADARGAQITSMLKELVEKFDYMGNAHPT…
>19_Butyrivibrio_sp_AE2015_PROKKA_02576_Beta_galactosidase_BoGH2A
MDTKLLTLTNNWKFHYGECEDAWYKGYDDSSWEDVTVPHDFSVTSPFSKDYSSGTGYLRGGIAWYRISIRIPEEYRGKKITLVFDGIYKNSYVWVNSYFMGKRPYGYSEIAYDISGQASFGDELTQISVKVVHTDIADSRWFTGSGITRKVTLMISEQVAPVVGGVFFKCDSVEKDGKKTVAKVSVRNEIYCGVAGIGKKKKTKVISQSTLLDNDGKIALVMQGELSASEGKTEIIDLSGSFKSPKLWAPDSPYLYTLETRLSVDGKSYLVDTRKVGIRTFSFDPNKGFSLNGKSMKFKGVCVHHDGGCLGAAMKKEVWRRRLELLKKSGCNAIRCSHNPHMPELYDLCDEIGFMMMDEAFDEWENPKNKWSTGHNVYPPKHQGYYEDFPMWHEIDLRT…
>19_Butyrivibrio_sp_AE2015_PROKKA_02819_Beta_galactosidase_BoGH2A
MKRICLNDNWKCFVTGKRDTAIDVTLPYDAMLLDEKDDESVTGVNLGWYVPQDYSFEKTLLAPKEWADQITVLYFEGVYHKATVYVNGIKAAYKDYGYTGFYVDVTKLLKYGEDNTILVEAINTDQPNSRWYTGTGIYRPVWLYQMPQKHILINGIKVDTLSIDPPVIKVAVSTNSEGQVTCAIAELDTEVKEITNADGVAEITMELPGAELWSPENPKLYDLKVSFGDDVRTERIGIRTLEFNAKKGFAINGKRVILRGACIHHDNGILGAAGHEFSDYRKIRLMKENGYNAVRSAHNPCSEAILRACDEMGVLMMDEYVDAWYIHKTRYDYATSVEKNYRTDLKALVDKDYNHPSVIMYSTGNEVAETAQARGIELCGNMTDYLHELDPSRPVSCGI…
>19_Butyrivibrio_sp_AE2015_PROKKA_02966_Beta_glucuronidase
MRTTILWNDNWIFEKEGKSESITLPHTWNAIDGQTGPEQYYRGTCFYKKTFERPVMEEGQRVFVEFRGANSSAKVVLNGREVASHDGGYSCFRADITEALSDLNEMVVSVSNEPNTRVYPQKADFTFYGGIYRDVYLVVVDEKHFDMDYYGGKGLYVTPRLNGNEAEIEIKAYTSGGERVRISIDGVTEQEFEVVPAEDASCGYVACGKITIKEPHLWNGLKDPFLYNITATLLDGTKECDRIYDRFGVRQFHVDPHKGFFLNGESYPLRGVSRHQDRAGVGNALTKEMHKEDIDLILSMGANSIRLAHYQHDQYFYDLCDEKGIVVWAEIPYITVHMDSGRQNTISQMKELISQNYNHASIMCWALSNEISLQGVTEDLLENHRILNDIVHEMDPVRF…
>20_Butyrivibrio_sp_AE2032_PROKKA_00969_Beta_galactosidase
MDLIDAIKAIDKPHEDDVLNRLFTPWGEKLDKDNVLKEYPRPQFVRDSYYNLNGYWDYCITDKPSDFKNESLNAAFADEIPAQMDGQILVPFSPEAILSGVERRLLPDQILWYKRALPDIPRTETTSRFLLHFGAVDQFADVFVNGSYVASHSGGYLPFTVDITDYLNLSEDKRALRDNVLTVRVTDTSDSSYHSRGKQTLRRGGMYYSCQSGIWQTVWMEEVPHTYIRELRIRPESDLKTLSIEVSTNLPSKVTVKFPGHEMVKSPESADSYETAFTGDFSFSSDTYPSVGEDHSAQDPSYYHFTFELEDPHLWSPEDPYLYPLQIYTDSDHVNSYFAMRSFSVEPDEKGINRFCLNHKPYFLMGVLDQGYWPDGLYTAPSDEALIFDIKEMKRLHYN…
>20_Butyrivibrio_sp_AE2032_PROKKA_02304_Beta_glucuronidase
MRTTILWNDNWIFEKEGKSKSITLPHTWNAVDGQTGPEQYYRGTCLYKKTFERPVMEEGQRVFVEFRGANSSAKVVLNGREVASHDGGYSCFRTDITEALSDLNEMVVSVSNEPNTRVYPQKADFTFYGGIYRDVYLVVVDEKHFDMDYYGGKGLYVTPRLNGNEAEIEIKAYTSGGERVRISIDAVTEQEFEVVPAEDASCGYVACGKITIKEPHLWNGLKDPFLYNITATLLDGTKECDRIFDRFGVREFHVDPHKGFFLNGESYPLRGVSRHQDRAGVGNALTKEMHKEDIDLILSMGVNSIRLAHYQHDQYFYDLCDEKGIVVWAEIPYITVHMDSGRENTISQMKELISQNYNHASIMCWALSNEISLQGVTEDLLENHRILNDIVHEMDPIRY…
>20_Butyrivibrio_sp_AE2032_PROKKA_02827_Beta_galactosidase
MKEFVYDIVKDPKTFEQNRLPAHSDHVPFKSLAEAMTGNSSYRISLDGVWHFHYSKNVADAPANFYEMDFDTSSWDRIRVPAHIQMEGYDKPQYVNVQYPWDGREMLTPPQIPEKFNPVADYVKLFTLPKGFKEEKVCISFQGVESGFALWLNGKYVGYSENTFDPAEFDLTDKLVKGENKLAVRVFKWTSGSWCEDQDFFRFSGIFRSVYLFSVPKVHVYDLSVTPVVSADLKSASLEFKAVTEGAGVMELKLTKDGEKVIEGKIPLSSSGETTGSCTVDKPLLWSAEEPNLYELLLVIKDSAGLVHEVIRQNVGFRRFEMKNGLMLLNGKRIVFKGVNRHEFSNKNGRVPNKEELLTDIITMKRNNINAIRTSHYPDDSALYDLCDKYGLYLIAENN…
>21_Butyrivibrio_sp_AE3003_PROKKA_00473_Beta_galactosidase_BoGH2A
MKRLFNDGWKFWKSEYGTGYETAVKSAEKFSDVLIPHDWMIEDPHNLYSTNTGWYCNKFEVAEPDKKIFLIFDGIYMDSIVYINGQEAGEWKNGYTQFVLDVSDYVKKGENDIYVGVRCRYPSSRWYSGAGIYRNIWIDELNDTYIPENGVYVHSERAGDAFKFTIQTEIIGEDTERAEISCKLRDGQDKEVSLTESKKADAENKSDAPDEQRSLVGVKETSFTINNPKLWSPENPNLYKLEVALSVDGMLIQEKEINIGFKDLKLDPSEGFFVNREHTKLQGVCIHHDLGALGVAFNKNAMRRRLCQFKELGVNAIRLTHNVYAPELLDLADEMGFFVISEAFDMWEKAKTEYDYAQFWEEWHEKDAESWVKRDRNHVSVLMWSIGNEIYDTHASERG…
>21_Butyrivibrio_sp_AE3003_PROKKA_01374_Exo_beta_D_glucosaminidase
MERFAINNWILKRVSDGSSYRTEVQGSVLYTLQDNGVIPDPFVADNEKFALKMMEEDFEYEAKFDAGHALMTSLKKELVFEGIDTVGEVYLNGSKILCACNVHRTYRIDITDFLKEKDNELKVCIRSPLKYIKDAYEKSECDGTEDAMEGFVHIRKAHYMFGWDWGPRIPDAGLFRPVYILGINTARIENVRIHQEHNDGKVGLRIFIDKAVSGDDTGLSCDVSLTDPHGKEHTYEDYRSGDEIVVEDPLLWWPSGFGEQNLYNLDIKLKLGNTELDSLTKRIGLRTLTITKKKDEWGESFSHCINGFDVFAFGADYIPEDNYLTRMTPERTRKLLEDCKLANFNSIRVWGGGFFPDDAFYDICDELGIMVWQDMMFACGVYDLTEEFEENIRLEIKDN…
>21_Butyrivibrio_sp_AE3003_PROKKA_02351_Beta_galactosidase
MDLIDAIKAIDKPHEDDVLNRLYTVWGENLDKDNVLPEYPRPRFVRDGFMNLNGIWEYKIVQDISANVLPADTDGEILVPFSPESFLSGVEKRLLPDQVLWYKKVLPTLKRKHESSRFLLHFGAVDQFAEVYINSSFVGSHGGGYLPFTLDITDHLKFTDNDSTALNTLIHVKVRDTSDSSYHSRGKQTLRRGGMYYTAQSGIWQTVWIEEVPETYIRELIVTPSQDLKSVTIEVSTNKPCDIDVRIPGHEAIKPKKSGESFNSEREDLFSSDTYPSNEAGVKEFAPAGYSFSFEIEDAHLWSPEDPYLYPILIEAGDDSVQSYFAMRSFTIEEDNTGTKRFFLNHKPYFLMGVLDQGYWPDGLYTAPSDEALIFDITEMKRLHFNMMRKHVKIEAARW…
>22_Butyrivibrio_sp_AE3004_PROKKA_00313_Beta_glucuronidase
MRTTTLWNDKWIFVKEGKKQEISLPHTWNAVDGQTGPEQYYRGTCIYEKTFGRPVFNYGERVYIEFRGVNSSCKVFWGEKEIAAHDGGYSTFRVDITDFLQDENLIQVHVSNEPNGDVYPQRADFTFYGGIYRDVYMVIVDEKHFDLDYYGTNGLYVTPRIIGDDAEIEIKAYVNGGDSVLISVDGVSEQKFPVMEIDGRKMVHGKFMIADVHLWNGMADPYLYNITATLFDDEKECDRIYDRFGVREFSVDAKKGFFLNGKSYPLHGVSRHQDREGVGNALTRKMHEEDIDLILSMGANSIRLAHYQHDRYFYDLCDEKGIVVWAEIPYITVHMDAGRENTISQMKELIVQNYNHASIMCWALSNEITLQGITEDLMENHRILNDMVHEMDPARYSAM…
>22_Butyrivibrio_sp_AE3004_PROKKA_01174_Beta_galactosidase_BoGH2A
MKKIKWNEDWLFWDSKDAFALVWNIPENAKKVTLPHDAMIETQNVADSPNGGNTGFYNGGSYTYVKFYESKPGDRSRNIMLLFEGIYMNSFVYVNGQLAANRPYGYSQFIVPISQLLKEEGENEIRVQVRNNACPNSRWYTGSGIYRDVYLLSAGNTYIKENGLLATTEECSKEEATVLLKAQITNDDTVPKDILVTFKIEDSKGKTAAYEQKVMSINKGDSAEVFSRLFIDNPMLWSDESPNLYKAEVTIAAANIGEDGKCCQGEIMDKAEEVIGIRKLRLDAKHGLRVNGKTVKLRGACIHHDSGILSAKTYYEAEFRRVTILKKAGFNAIRMSHHPAAPALVKACDELGMYIMDEAFDMWTRAKSDYDYNLYFNDWWKRDIESMVMKDYNHPSVIM…
>22_Butyrivibrio_sp_AE3004_PROKKA_01712_Beta_galactosidase
MKEFQYEIVKNPEIFQQNRLPAHSDHIAYKSMAELLAGKNSYRLSLDGVWHFHYSKNINDAPKAFWEKDYDTTGWDRINVPAHIQMEGYDRPQYVNIQYPWDGSEDIRPGEIPQRFNPVADYVKLFTLPKDFKGEKICISFQGVESGFALWLNGKYIGYSEDTFDPSEFNLTDALIKGENKLAVRVFKWTSSSWCEDQDFFRFSGIFRSVYLYAVPKVHVSDLTIETQLSDDFKVASLAINAATSGNGMMELKLLYKGEKVLEGKIPLSSSGTTTGSCDFEKIHLWSAEEPNLYELYLTITDAMGVVYEVIRQYVGLRKFEMKNGIMQLNGKRIVFKGVNRHEFSHVNGRVPSREELIQDVVTMKKNNINAIRTSHYPDDSALYELCDIYGLYMIAENN…
>22_Butyrivibrio_sp_AE3004_PROKKA_02033_Beta_galactosidase
MIIRKRKTTSDVSEIAKDYLMRKNIYLNDNWYFKNEFDEEMISSDYKSDELLNVRIPHTVKETPFNYFDDKIYQMLSGYRKEFIADKSWDGKRIVLHFEGAAHEATVYFNGVQLGVHSCGYTAFEFDITEKILYDKPNIIAVKLDSRETLNVPPFGFVIDYMTYGGIYREVYLQITDKTYVSDVFVYTDVPEVYEPGLEEKKVSPKAIGAFLHAKIKLGGNTLGCTVSKSLRRIAGKLPECVNDEYAEAVVLNSSSENTDISFGFHTLPVVLWDINNPALYEFIVSIHRDGKLLDEVKVPFGFRNASFKADGFYLNGRKLIIRGLNRHQSYPYVGYAMPGSMQAYDAKILKEELCLNAVRTSHYPQSHEFINECDRLGMLVFMEFPGWQHIGDEEWKKQ…
>22_Butyrivibrio_sp_AE3004_PROKKA_02859_Exo_beta_D_glucosaminidase
MERILLNQNWKLHKIVDDKFINAVVPGTVYTDLLREGEMEDPFWKDNEDKALKLMDDDYEYICTFKKPSDADDYDNIFLHFDGLDTLTDIYLNGKKLGSTYNMHRIWEFDIKDELEDENELRVYFNSPTKYIKDAYEKAPTKGSEDAMQGFVHLRKAHCMFGWDWGAHLPDAGIFRPVSLLCFNKARFDSVLIRQDHENVKIDKDGNESGTVGLDFEFEIIDVDEEYSCSCGDNSEFELNVKIRITDPDGKVCEYNEETLDDIKIENPKLWWPNGYGKQPLYDVKVVLTDEKGNELDVWERKIGLRTCTVSTEKDEWGNEFCFVVNGVKVFAMGADYIPEDHLLGRVNPEVTRKLLDKAVFANYNSIRVWGGGYYPDDWFFDICDEYGILVWQDFMFAC…
>22_Butyrivibrio_sp_AE3004_PROKKA_03574_Beta_galactosidase
MDLLDAIKAIDKTHEDDVLHRLTTVWGDSLKSDSVLQEYPRPQFVRESYINLNGIWEYAFTKTNTHPKKMDGNILVPFSPEAILSGVERQLQPDEYLWYKKKLENITLPTPDSRVLLHFGACDQRAIVFINGTPVGAHTGGYLPFTIDITDELKESSDASNSNFYDSSEGSCKKLCGTLTVCVQDDSDTSYHSRGKQTLKRGGMYYTAQSGIWQTVWMEIVPKTHITAYRIIPDRDLDVIYVTVLTNGECPVSIQIFDSKKEVLIAENEGDTTHRDDKKRDRFESEDFHDSFSHSSDELSTFSPDIESKHSSTYVYSCKITIPKAHLWSPEDPYLYQVLITAGDDKAETYFGMRSFTRQLDADGHPLFFLNGEPYFLNGVLDQGYWPDGLYTAPSDEAL…
>23_Butyrivibrio_sp_AE3006_PROKKA_01584_Exo_beta_D_glucosaminidase
MKKFDLNNNWKMHKVGDSDMINAVVPGTVYTDLLREGKMDDPFFKDNEDKALKLMDDDYEYICNFAKPADADTSDVVMLHCDGLDTIADLYLNGTLLGNVNNMHRTWEFDIKDILKDENELKVYFHSPTKFIAEAYEKAPTKGTDDAMPGFVHIRKAHCMFGWDWGAHLPDAGIFRPISVICFNKARFESVLISQNHDNVKIDDAGNESGSVVLELKPSIRDLSVEKNDLKFDVEITSPDGEVINCENISSEHMEISDAIFNYAKSGAQTPTNAVDSLWEDVKGTEIRIDNPKLWWPNGYGRQPLYNVKVTLKDDAGNTLDVWERKIGLRTCTVSTQKDKWGNEFCFVVNGVKVFAMGADYIPEDHLLGRVTPEVTRKLLEKAVFANHNSIRVWGGGYY…
>23_Butyrivibrio_sp_AE3006_PROKKA_01795_Beta_galactosidase
MDLIDAIKAIDKTHEDDVLKRLTTVWGDSLKEDEVLQEYPRPQFKRESYINLNGIWEYAFSNKEIMPAAMEGKILVPFSPEAILSGVERQLQPDETLLYKKELKGIRIPDADSRVLLHFGAVDQKAIVFVNNVPVGAHLGGYLPFTIDITDSLEKSEDDPLSLFGVLTVFVTDDSDTSYHSRGKQTLKRGGMYYTAQSGIWQTVWIEVVPKLHITAYRIIPDRDLAHVNIKIFTNGETKVKLSVKAADNETLIAEVQGDTVPVRDEGKRHSPHELGRYSPDLEDGHRSSHVYSCRISIPKPHLWSPEDPYLYNLEIEAESDKAESYFAMRSFTRQFDEQGNPRFFLNNKPYFLNGVLDQGYWPDGLYTAPSDEALIFDIVEMKKLGFNMLRKHIKIEAA…
>23_Butyrivibrio_sp_AE3006_PROKKA_01993_Beta_galactosidase
MRKTLYLNNDWKFSDVFEDKMIAPDYDDNHLESVRIPHSVVTTPFNYFDDAIYQKVSCYRRVFTADNRWKDKRVAVTFMGAAHEATVYINGELLGTHLCGYTAFSFDISEKLRYDQPNCIVVKLDSRESLNVPPFGFVIDYMTYGGLYRDVLIEVTEKTYIEDLFITTDTSDVFAGNATNIEPAAVGAFLHAKTTIAGDTAGCVIKHAIRRISGEKPENYKEEYRDFKELIEIPAGKQVPFDFHTLPIVVWDVTNPALYELRTQIHRNEELVDEVVTTFGFRSMKFHADGFYLNGRKLKIRGLNRHQSYPYVGYAMPAAQQELDAKILKEELCVNAVRTSHYPQSQDFIDACDRLGILVFMEFPGWQHIGDEAWKEQALVNEKEMIIQYRNHPSIFIWG…
>23_Butyrivibrio_sp_AE3006_PROKKA_02148_Beta_galactosidase_BoGH2A
MKKQLFNDNWKFWKGGDAFALIWSVPEDAQDVTLPHDAMIHEKAHKESPNSGMTGYRDGDYYTYVKELNYSPAETGENVILQFEGVYKDAFVFVNGEFAGKEHSGYTTFNVDISDFLKEGTNEIRVQVHNGDMPNSRWYSGGGIYRDVYLLTSEKLCIKPDGVKIRTENADEDEAVINVRSSIVNGRSLREKIFITTKIYDPDGRAVASDTATMTFMTGEKRDVSRRITVMKPKLWSDESPAMYRYEMTISDRQGKEIDREEGAFGIRIISLDSKRGLRVNGKEVKLRGACIHHDNGIIGAATYEMAEYRRVYLMKKAGFNAIRMSHHPMSPAMLRACDELGIYVMDELTDMWNHGKGQYDYGMSFDDSWRHDLELMVKKDYNHPCVILYSIGNEIPEI…
>23_Butyrivibrio_sp_AE3006_PROKKA_02245_Beta_glucuronidase
MRSTFLWNDNWTFIKENKKEQVVIPHTWNAEDGQTGPQQYYRGTCFYKKSFGKPVMEENQRCYLEFRGVNSSCKVAINGSDICSHDGGYSTFRCDITDFLSDENEIEVSVSNEPNDRVYPQRADFTFYGGIYRDVYLIIVDNEHFDLDYFGGNGLYVTPSIDGKNAVIDVKTYITGNPDRILISIDGIGEKEIEILEENGKKVAKGSLKIENAHLWNGLEDPYLYKITATMFKGSEQVDRLYDRFGVREFSFNPEKGFFLNGESYPLHGVSRHQDRAGVGNALTKEMHDEDMELILSMGANSIRLAHYQHDQYFYDLCDEKGIVAWAEIPYITVHMDGGRENTISQMKELITQNYNHASIMCWALSNEITLQGVTEDLMENHRILNNLVHEMDPGRVSA…
>23_Butyrivibrio_sp_AE3006_PROKKA_02437_Beta_galactosidase
MDRFDYGIIADPRAFKINTLPAHADFIPYASEAECDSKSHLAKDRVPYDTSLRMSLNGIWKFSYANNIKSAIAGFEVPDYDCSGWDDIRVPSNIQFEGYDAPTYVNTQYPWEGHEDIEPGQIPEIFNPTGSYIRYFEIPAGWNKDDKVCISFQGVESGYAFWVNGSFAGYSEDSFTPSDFDITELLQEGVNKLAVQVYKWTSSSWLEDQDMFRLSGIFRDVYLYTKPTVHAEDIRIEAIPDETFKDGNLSIEVKTNVKTAKVSYELYMPFDCNDEMVAASGVIEVKDAEGSVFVAVANVKLWSAEKPELYELRLKFMDENDKVYEVVSEKIGFRKFEMKDGIMCLNGKRIVFYGVNRHEFSCDFGRSPRREEAYLDLCTMKQNNINAIRTCHYPDDVYI…
>23_Butyrivibrio_sp_AE3006_PROKKA_02554_Beta_galactosidase_BoGH2A
MKKISFNDDWNFKTAERQLNGVTLPFDAQLLDGRSADSPGGGGHGYFLGNTYEYEKHFLAPLEWKDNHVQILFEGVYRNCEVFLNGKKLGEHCYGYTQFTVDLDDVLECGAENTLKVNVDNSKLPNSRWYTGGGIYRPVSLLIGGKDHIAFQGVKVTTLEINPARIRVEVDANCDCNINVDILKDGKVVAKTNGHDSEIVIENAKFWSDETPELYEAVVTLEKDGQIVDEAVEKFGIRKITWSNQGLFVNGVNTLLRGGCVHHDNGIIGAASLPESEWRRVRILKEQGFNAIRVSHNPASTAMLEACDYYGMYVMDEAFDMWYVRKTKYDYGMDFKECWQSDVQAMVERDYNHPAVIMYSIGNEVSEPGKPEGVDQGKEIISFIKGMDDTRAVTGGMNL…
>23_Butyrivibrio_sp_AE3006_PROKKA_02622_Beta_glucuronidase
MESLLYPVRNRFRDERKLDGLWRFSFDREEKGESEGWTKGLPKSAINMPVPASFNDFFTDKESRDYCGTFWYECDFYVPAKQEGKKTYIRFGSVTHRATVYVNGVEVGSHEGGFLPFVLDVSDAVNFEGNNKLVVKANNELDETTLPCGNVSTLKNGKKLVKPYFDFFNYAGIHRSVWVMSIGEESITDYDVITDLNGDTAVVKVRLEAASASGKALKGSAYLTDRSGCQICDAVFEMKHDEEKGVYSGEACFEVDEPNLWDIKNPYLYGIEFNLLSEGQEIDSYEDKIGIRTIEVKGTDILLNGSPIYLKGFGKHEDFDIIGRGFNYGIAKRDFECMKWIGANCFRTSHYPYAEEWYRFADEEGFLIIDEVPAVGMMRSFFNFMDAGKGGKYTYFFET…
>23_Butyrivibrio_sp_AE3006_PROKKA_03191_Beta_glucuronidase
MGTKSYIKDYPRPQMVRDDFELLNGSWDFAFDDENRGEEKGWNAGFDSDLVIQVPFTYETKLSGICDETRHDHVWYQRKITLEKAEDKQYILHLEGSDYLTKVWVNGSLIGSHEGAYERASYDMTNALKTGVNRIVIGVSDSFSISQPRGKQRWINNNFGCWYVQTTGIWKTVWMEAVPKVHFDELKITPDIDEGAVEITAAIKGIVGCADAGICGAPADKEGTNDKADLSLYGEISFDGKTVKTFCENIHKNLTELKVDIRDYELTEWGLKLWDTYDPNLYDMTLEIRRGDECVDKIGSYFGMRKVSIENGEVLLNNRPIYQKLILDQGYFADSHLTPPSEDALIEDIDKIHQLGFNGLRKHMKIEDERFLYHCDVKGMLVWSEMAACYEFTDEAVRK…
>23_Butyrivibrio_sp_AE3006_PROKKA_03259_Beta_galactosidase_BoGH2A
MKKLELDKEWMFRRGYLDSITMLENTPGTLVNLPHDGMIGTPVSADAPAGVDMGYFTGGISCYTKYVYFPKEWESECMGLLFDGAMMNATVEINGSKAALWHNGYAPFYCDLTDYVTFGEENRITVHVNTSMQPNSRWYTGSGLYRGVKLLHGPRVHIVPDGIYAYTKEVSDGYAFLEALVEVENAGLGNRMAEITVDLISDATGETVTETKRVIQVCSGVIETARMAFNVENPMLWDTEHPNLYRIKATVKDIGAYRTHFVGEENGTTDETEVLFGIRTVTADSVRGLRINGKSVKLKGGCLHHDNGLLGTVTLPKIEERKIKKLKELGFNAIRTSHNPPSAALIEACDRIGMYVFDEAFDAWSMGKRGGDYNQFFEADWERDLTAFVKRDRTHPSVI…
>24_Butyrivibrio_sp_AE3009_PROKKA_00468_Exo_beta_D_glucosaminidase
MTKLLLHDNWKFRRTDESKFYDATVPGSVFQNLIDNGLMEDPYYRDNEDKARELMKYDYEYVTDFTSDIYGSSENFSQIFLRFVMIDTVADIYLNDALLGNVMNMHRTYEFPVKELLKEKNTLKVVFHSPVNYIKEQFKKDPLLGTEDCTRGFPHLRKAHYMFGWDWGPRLADCGLQRGVYLDCVEKARLSDVYIRQYHSAVDNPLNNIVTLKLSACEEIFTGNTEEKSTIKYTVTAPDGTILVKDIPLSESYDITSPLLWWPNGYGEQPLYTVEVTLSDDSTGKVLDSVTKRIGLRTMEISTDKDQYGSEFAHKVNGVKIFAMGADYIPQDNILSRVNKERTRTLLKHCADSHFNCIRVWGGGYYPEDDFFDICDELGLVVWQDLMFACAVYRLTEEF…
>24_Butyrivibrio_sp_AE3009_PROKKA_01569_Beta_galactosidase_large_subunit
MDLIDAIKAIDKPHEDDVLNRLFTPWGENLNSDKVLQEYPRPQFVRDNYVNLNGYWDYTFVSEKESVEIPSDDKMEGKILVPFSPEAMLSGVEKRLDPDQYLWYKKDLPALTRKFKDSRYLLHFGAVDQFADIYVNGTYLGSHSGGYLPFTVDITEHLYFSPDGSYAEDNKLAVRVKDTSDSSYHSRGKQTLRRGGMYYTCQSGIWQTVWIEEVPSTYIREIRIRPEADLKTVSIEISTNRPSSVTIKTPGLELVKSGRSFDSNESAFPGDASFSSDTYPTIGQKSEGDAPSYYHFTLSLKDPHLWSPEDPYLYPLQIDTGEDHVRSYFAMRFFSTEKDDKGITRFCLNHKPYFLMGVLDQGYWPDGLYTAPSDEALIYDITEMKRLHFNMMRKHIKIE…
>24_Butyrivibrio_sp_AE3009_PROKKA_02042_Beta_galactosidase_BoGH2A
MKSICIDDKWSFRRGFVDSLGLLKDIPGKEVDLPHDGMIGTPVRPDAPAKSDSGYFVGNLSSYTKYIMIPKEWEGDCVGLQIDGAMMNVTVDVNGCKVGGQHYGYAPFYLDLTKYISFGEENRVTINCNTTMQVNSRWYTGSGLYRGARLLHGPRVHIVPDGILLHTREVRDGYAFIEARIETENTTLEDRLARVTVSLAKEATGEVVTDVNRVIRIGAGETETAILAINLKDPLLWDCDEPNLYNVTVSLQNLGTYRTHFIPEENSTLDEASTLFGVRTITADAVYGLRINGKTVKLKGGCLHHDNGLLGSVSLYEAEKRKIEKLKEIGFNAVRTAHNPPSAALIEACDRLGMYVFDEAFDAWGIAKRSGDYSQFFDSDWKKDISSFIKRDRNHPSVI…
>24_Butyrivibrio_sp_AE3009_PROKKA_02105_Beta_galactosidase
MYINLEGNWKVRIEDKEYDVMIPGTLDENGVGGADELLLKKEGREFVKADGPIASRFTRKNYYMGEAVYSRVIDSKDVVDPDCRVFLEVERSRGLKLFVDGKKVESIRGTLSTPYVFEVTGLVHEGSRIELVCDNSYEGMPAANILYSSAATDETQTNWNGLIGKVGFKVVPGNFIDDLRIYTRGNRAYAKAAISADAGFQGNIVIRSKAFREEAAQMAISNTNDYSNNCIQIETDSIELASDVLKWDEYEGNLYCVEATLYDLQGKEIHSVSKTFGIRDFGYDNTGRLTINGRRFFLRGEANCAEFPEEGHWPMDKDRWLYIMEKYKSYGINCVRFHSHCPPEAAFEAADKLGIMVQPELSHWNPVDAFIPENSYEYYKKELVEIITSYANHPSFVML…
>24_Butyrivibrio_sp_AE3009_PROKKA_02209_Beta_galactosidase
MKNFTFDMVKDPEIFKDNVLPQTADFVAYQNEEEIEGRVSSLRLSLNGLWKFHYARNYRSVIPGFEKEDYDCSYFDDIRVPAHIQMEGYDIPAYINIQYPWDGHEDIELGQVPEEFNPVGSYVKYFNLPADWEGQQVHIVFDGVESGYALWLNGQYVGYSEDTFTPSEFDLTGLLRSGVNKLAVQVFKWTSGSWFEDQDFFRFSGIYRNVYLKLVPATHLEDFKVRTPLNDDFTKAELEVTLRTTGSGSVDYILYRNNHPMIKGSAELAGNGGDGPSVSLNVVREEVLQPQLWSAEDPQLYQLLLKVKDSEGEVLEVVRQNVGFRKFEMKDGLMLLNGKRIVFKGVNRHEFSCETGRVVSNEETLLDIITMKKNNINAIRTSHYQNSAYIYELCDIYGL…
>24_Butyrivibrio_sp_AE3009_PROKKA_02430_Beta_galactosidase_BoGH2A
MKNKFNEGWRFLKTEYGTDYQTAAAKAGSFEEVEIPHDWMIADANNLYKDNTGWYCNSLDIADTSGKTFLIFDGIYMDSVVYINGIEAGQWKNGYSQFVLDVSDYVKPGQNTVYVGVNSRYPSARWYTGAGIYRSVWVKEVASTYIPENGIYIHSEKEGSGFRVKVKTEVLGTDADRAVVSYALFDDRGIELELSKQFGGDDGKDVSFLVNAPKLWSPEEPNLYELKVELKLDGECIQEESVRTGFKDLRFDPAEGFFVNGEYTKIQGVCIHHDLGALGVAFDKNAMRRRLCQFKDLGVNAIRLSHNVYAPEVLDLADEMGFLIDSEAFDMWERAKTDYDYATFWEEWHEKDVASWVRRDRNHVSVFMWSIGNEIYDTHADERGVEITKELRHLVEIHD…
>60_Pseudobutyrivibrio_sp_AR14_PROKKA_00470_Beta_galactosidase
MGQRIYLDRKWKFNEVFTEDMIRMPMKDSQTVSLPHTVKETPLSYFDESTYQMVSCYQKIIVAPPQWEKQAIKLTFEGVGHLADVYINGQHVCHHECGYTAFSCDVSKVLKYGDENLITVKVDSNETLDQPPFGYVIDYMTYGGIYRDVYFEVMEKVHFKDVFLQPALLERISTNKRSPKQIKMMKVQGILKSECLLTKNIFKLSEKEQIFVRQYLDDTLLLSQPIGNIEEVEEGYLINITSAPTTVKLWDVESPHLYQVKTQIVYEDRVLDEHVGTVGFRNSEFKKTGYFLNGRRVKLRGLNRHQSFPYVGYAMPESMQRLDARILKEELAVNSVRTSHYPQSQYFIDECDRLGILVFTEIPGWQHIGGDKWKDIAVDTVKEMILQYRNHPSIILWGV…
>60_Pseudobutyrivibrio_sp_AR14_PROKKA_00876_Beta_galactosidase
MDFKSMLHAISRPRKNAVSYDLSTDFKYTGLQEYPRPQLQRKSYINLNGKWDYRILSGQGQVICSGPIEVPFSPETSLSGTVQHVLLPEETLEYTKVFTLEKVKKSKNLILHFGAVDQVAHVSINGISLGTHEGGYTSFSFDITEYVVEGSNEIKVKVRDYTDKVGYARGKQCLDPHGMWYTAQSGIWQTVWMEWVPKAYVTNMKITPDIDRNRVDFIFKVSEMKGQIVASSSNQDLIKRYSIDKISDDHIYAHIELDKYKLWTPEEPNIYFVNVEYGKDCFSTYFTMRHFGVDVDENGIPRLTLNHKPYFMNGVLDQGYYPESLMTPPSDDAMIFDIETIKSLGFNMIRKHCKLEPMRWYFHCDRIGMIVWQDIVNGGTEYNMNMICNIPTLVRPFGN…
>60_Pseudobutyrivibrio_sp_AR14_PROKKA_01427_Beta_galactosidase
MSEFKYSIVKDPTIYMQNRLNPHSDHEFYSNEGYSYGEQSDFKYSLNGIWKFEYAKNYDCSDKTFFEMDRNCKGWDDIKVPAHIQLEGYDKIMYVNTQYPWDGHEEIEPGEIPTEENPVANYVKYFDVPDYMKDRPVYISFQGVESGFALWLNGKYVGYSEDSFTPAEFDLSPFIVEGENKLAVQVFKWTAGSWCEDQDFFRFSGIFRDVYLYTVPLTHIRDIRIQTLLDDEYKDATLVIDMEVIGSGMAQITVSDDEEEILSKTQLSEGMNHTEIHVRGPKLWSAEQPNLYDLQINVFGETGRINEVVKEKVGFRRFEMKNNMMHINGKRIVFKGVNRHEFSSTTGRVLSEGDILKDIITMKQNNINAVRTSHYPNQTAFYRLCDIFGLYVIDETNLE…
>2_Butyrivibrio_fibrisolvens_AR40_PROKKA_00020_Beta_galactosidase
MGTFDYSKLTDPGYFADGRLPAHSDHIVCKNIQEAWDEESSYRMSLNGSWKFRYSANLSDLPKDFEDPSVDCHGWADIRVPAHMQLEGYGVAQYVNVQYPWDGHEDIDPPMIPTKDHPVGNYVKYFTIPKGFINHGLYIRFDGVESAFALWLNGVYVGYSSSSFDAKEFDLTDCMKEDGENKLAVQVFKYNAGSWMEDQDMFRFSGIFRDVTLFTRTSSASDKGCGVVGSEGAITAASAGKNGACDISGMDVYDIKVVTELTDDYTKGKLHVTLKGCGSGQMSLSLFKEKWDRDLNIQAADGDEICSIDTEWTEDIKEDSRNLCSKKTEVTLTADNPSLWSAEDPGLYALIITLYDENGAECGTILQEVGFREFVMGDDHIMYLNGKRIVFNGTDRHEF…
>2_Butyrivibrio_fibrisolvens_AR40_PROKKA_00027_Beta_galactosidase_BoGH2A
MIQIDGIGVINLDLKMEHFQTFTLKKITYLKGTHMRYLFDGGWRFLETGLDVHYDDLLRRKDEFEGSFNKVEIPHDFLIHDSDNLYKDATGWYSKDFEYSPVSGHRCFITFEGVYMDCTIYVNDKRAFEWKYGYSSFSFEMTDYLHQGINNISVFIRHQSPNTRWYSGAGIYRDVWLTITDSTYLAIDGVYLSTRPKGDDYILRVEAEVCGDMAGEAGISASISRTSTGISACENIAYEQLPVADYPEPSKVPAPACDYKDLESGQVRYRYIQEYLVKSPLKWDPSNPNLYNITVTLTAGGRTVDEYRTRLGFKHVVLDPDKGFIINGQNIKLGGVCEHHDLGALGSAFNKAAMKRKFLTLKSMGVNAIRGTHNMVAPGVLDLMDEMGFIFISEAFDMW…
>2_Butyrivibrio_fibrisolvens_AR40_PROKKA_00207_Beta_galactosidase
MDLTDITRSMVRSKEPVALKQLDTPWTDKALTSKCPKSEYPRPQFVRDSYISLNGIWGFCVTDSPSIPRKKDICGRIRVPFSPESMLSKVDITAGSRKTLLPHVLKPGEYLWYYRKVDVVGRPDASSRLLLHFGAVDQVCDVYINGHSVAHHEGGYLPFTIDVTRYSQKDYFDLKVCVTDVTDTSWLSRGKQTLNRGGMFYSAQSGIWQSVWMEWVPDTAILKVVAEPSKDLSFVKIRLTVTKPCDVIIRQIPDSRIGRKDDIVTEESGLFEKIITADKFHPCDPLDAQTDHPIPSSDTIPMDTLYAYTTKVGILIEDAKLWTPEDPYLYHIEIIARDEEGSTDKVKSYFGMRTYTMEQDAKGHMRFCLNHKPYFIKGVLDQGYWPDGLMTAPCDAALI…
>2_Butyrivibrio_fibrisolvens_AR40_PROKKA_00254_Beta_galactosidase
LRQYIPFNDNWKFTDNYSEEIHTDFFDDKDLEVVRIPHTAKVTGFHYFDESVYQKVCGYRKCFKADSSWKGSRIIIHFEAVAHVSDVYINNIYICSHGSGYTAFEADITDHIRYDKDNVLSLRVSGTEKDNVPPFGHVVDYMTYTGIYRPVSLQIVPDNYIKDIFVRGIIPGGYVYNDREPSANKTEAKIKASITLLQEDKSLNVRLRLRRFTEAGLAGDSNIPAGARSAFDIESDNLKADMYREETLLGTAQMDDVVKAISHRTLPVSLWDSLYPAMYVLRVELIRGTEVIDEKEVRFGFRKMLFKHDGFYLNGRKFRIRGLNRHQSYAYAGYAMPRSMQVMDANILRNELSLGAVRTSHYPQSHDFIGRCDELGLLVFMEFPGWQHIGDSQWKDQAL…
>2_Butyrivibrio_fibrisolvens_AR40_PROKKA_00490_Beta_galactosidase
MVHTVEWNNDWYFGKKAWQEIDPSQCLDGEIVTVPHTWYKDGDYYQGEAFYQKRFDYVKKDSQRVFVKFYGVDKFCKIFLNGHEIGSHAGGYNLFAVELTDSLINGENIFTVLVSTDKKLMVSPISGDFAVFGGIHRKVEFIETEYNCFDRTFYGCDGVLFNTLVNENGDGELLARTICSLESDTDSAKVRISILEDGRELAAEEIDIQKADETAIQKTSETDVHMTHEMDVQKANDLDLTNGKKFSNYESGDKLCRAVTIPSPKLWNGRDDAHMYTARASLYIDGIEVDRVDKEVGFRSIKMDADKGFFLNGEHVKLRGVAKHQDTDGVFSAATMDNWKRDMELIHEIGANAVRLSHYPHPQEVYSMCDEMGLVVWAEIPLLKLPEEDDIFEDAKHQL…
>2_Butyrivibrio_fibrisolvens_AR40_PROKKA_01770_Beta_glucuronidase
MIGSLLYPRMTSTRMKFSLDGMWKFTFDRDKTGYDKGFEKGLSEYDMMPVPGSFADMYSDPEKKNYCGDFWYETDFVIPDHDDKKVILRFGSVTHRAVIYINGQNIGEHEGGFLPFALDITDKADIGINKLVVKVNNELNEETLPCGIVKKGKDGKLIAKPYFDFFNYSGIQRSVNLLILPKQSIEDYSVSYELEDNKAIVNCDVTASKSESNLNLTARVRLVDENGNLAADEELDLTSEGTYNKKFTVLNPILWNVLDAHLYTITISLTDSDGNLVDEYSEKIGIRTVKVSGTQILINDKPVYLKGYGKHEDFSVLGRSFNYSVAKRDYECMKWNGANSFRTSHYPYAEEWYQLADEEGFLIIDEVPAVGMMRSTHNFVDAGTGKYTYFFETPTVGTL…
>2_Butyrivibrio_fibrisolvens_AR40_PROKKA_01812_Evolved_beta_galactosidase_subunit_alpha
MDLSKIAKPGSPKSKMIYHEDMDNLHIGTLDKHCYFIPFEKGEDPFADRESSKRFELLNGYWKFRYFDSVIDLEDEFVGQDTDNTIPVPSNWQLHGYDIPQYTNVLYPITFEPPYVPDEVPVGVYSKTYEYSNDGLDRILVFEGVDSCMYLYVNNDFVGYSQVSHCTSEFDITPFLKEGENLITVAVLKWCDGTYLEDQDKIRLSGIFRDVYVLSRPKKRLLDYRIVTDIDTGKGSADLSFTPYGSDAHITLYDPMGNVICEEDAKDSEETRLSVRDAKFWSAECPALYSLKIECGDEVVGEYVGFRKISIDNGVVKVNDVPVKFKGVNRHDSYPDTGYYCTNEQMLRDLQLMKQHNINAVRTSHYPDSPKFYQLCDKLGLYVIDEGDMESHGCVDVYN…
>2_Butyrivibrio_fibrisolvens_AR40_PROKKA_01904_Beta_glucuronidase
MRKTIFWNDNWIFEKEGKSESITLPHTWNAVDGQTGPEQYYRGTCFYKKTFERPVMEEGQRAYVEFRGVNSSAKVALNGREVASHDGGYSCFRADITEALSDSNEMVVSVSNEPNTRVYPQKADFTFYGGIYRDVYLVVVDEKHFDMDYYGGKGLYVTPRLNGNEAEIEIKAYTSGGERVRISIDGVTEQEFEVVPAEDASCGYVACGKITIKEPHLWNGIKDPFLYNITATLLDGTKECDRIYDRFGVRQFHVDPQKGFFLNGESYPLRGVSRHQDRAGVGNALTKEMHREDIDLILSMGANSIRLAHYQHDQYFYDLCDEKGVVVWAEIPYITVHMDSGRENTISQMKELISQNYNHASIMCWALSNEISLQGVTEDLLENHRILNDIVHVMDPIRY…
>2_Butyrivibrio_fibrisolvens_AR40_PROKKA_02138_Beta_galactosidase
MIISLNGSFNCSFEGTDIPSSNLSVPGTIQASKIAPHTQGRDTGNLTDEHEYSGTVILSRQMTIPQGYDSYILSIERSRITKLYIDGQPVGRRDSLIAPHVYDITSYITREDTLIQIEIDNKNYPCPGGHLTSKDTQTNWSGILGDVYIKCTRKAHIVSASVKADYDKKSAYLTINVAKNIFSNKVNIKVRTSLCKLLDKYLNKDADPSEFKKFRDDISIAAKGTNYDILKEYLKITEDILKPKEFTESSGTDSKSFGHVDTMYINAKYANTSYIKTDSDNNNDSISDNCSDDNMCSFTYELDLTASDKGVFEWDTFTPYLYVFDIDLCDESGSVLDSTKSVCGLRNLRADGNDLLLNNRPIFLRGRHCGLLFPMTGFAPMNACGWLYDMMISRRWGIN…
>2_Butyrivibrio_fibrisolvens_AR40_PROKKA_02312_Exo_beta_D_glucosaminidase
LNRITISDNDKWKMRIVSSDSKGKWIKAVVPGSVYTDLLREGLMEDPFFKDNEDKALMLMDNDFEYETSFSVSRDFLACYDQILHFDGLDTVTDVFLNGQKLGSTENMHRMYEFDIKDIVKEKGNKLTVLFHSPTRYIKEAVEKDYVDGSSDAMPGFPHIRKTHSSFGWDWGAHLPDAGIYRPVYLIGSGSVRLESVQILQKHITVKNSVSDKKAVKSSGRNTKTSNKNNINESTNVKISFKPELLINSTDLSDLESALSKLTYDVKITDPDGRELRSKETKLSPSSGRNKSSDKKPAIDAFALKMSGIESADGLVGVRVRALENSLSITIEDAKIWWPRGYGQQPLYDVEVTLYEDGHKIDSWTKRIGLRTVDLNLKKGRKAADFAIRVNGTPIFAMG…
>2_Butyrivibrio_fibrisolvens_AR40_PROKKA_02370_Beta_galactosidase_BoGH2A
MERVLLDQGWEYRKGFLDMAITAEDGKGILVDLPHDAMIEGDVSEDAPGRFDMGYYNGSLINYTKKIMIPDKWKDDCVGLYFDGAMSNATVDINGYKVAAHHYGYAPFYVDLTDRVTFGEYNRITVNLNTTMNENSRWYTGTGLFRSVELCHSPRIHVAHDGIFMYTKEIGDVTCSDDVLTADYALIDAKVMIENTSYTNSIVDVILEIAEESGEVVKSVKSSIYVAKGTSEPASFSFAIDDPKLWDAEHPNLYTVTAKVQDTGEYRTHLIPKEDGAVDKAVTLFGIRTISVDSRRGLRINGKSIKLKGGCLHHDNGLIGTASLFETEVRKIKKLKEVGFNAIRTSHNPPSKVLIEACDRLGMYVLDEAFDAWNMAKRSGDYSQYFDADWEKDLTSFVT…
>2_Butyrivibrio_fibrisolvens_AR40_PROKKA_02769_Beta_galactosidase_BoGH2A
MKIRKWNDNWKFWSGGDSFALVWGIPESAVDVTLPHDAMALETPYEECPNGTNTGYVKGALYTYVKRFYVPSSAYAGKDVIVRFEGIYEKSSIYVNEQLVGSCNYGYSVVDVNITGALRLDAENEIRVIVRNGAMPNSRWYSGGGIYRDVYMLIGEKAHIAPYGVRINTLTLDDDSAEILVKTRIDNKDNSRLTASLETRIIDPSGKEVASVKVPAHLMPLESREIVQRITVTDPSPWSEDTPDLYKCVSVITSDDFCATEKNIIMDSSEESFGIRTMSLDKVHGLRVNGKTVKLRGACIHHDSGLIGAATYDSVMYRQVRKMKEAGFNALRIAHNPAAPALLRACDKLGVYVMDEFVDMWTRNKTDYDYSMSFETDWKKDLKSMIMKDYNHPSVIMYS…
>2_Butyrivibrio_fibrisolvens_AR40_PROKKA_02936_Beta_galactosidase_BoGH2A
MDTVRATLTDNWKFYYGDEEEAWFKGFDDSTWDDVMIPHDWSVEAPFSKDYSSGTGYLRGGTGWYRCHFKIPSEYKGKNISITFDSVYKNSSVWINSYHIGGRPSGYASFSIDISEYVRYGEQDNVIAVRVRHEDIADSRWFTGSGIVKKVTLSISENVAPSQYGVWLDTRSLIEDAGKISARIRINNIIENKTNEDKKVRVRCVLEYDTPKEVYDNASEEALIELFGEIDAAAHDESVLKIDGIVDKPHLWSSDIPNIYKLSTYYSVDGGGFYFVDEQKTGIKVISMDPDKGFACNGVSDKLRGVCVHDDGGTLGSAMKKEIWQRRLELLKKAGCNAIRCSHNPHMPELYDLCDVMGFYVMDEAFDEWENAKNKWSHGHNVYPPRHQGYAEDFNEWYE…
>11_Butyrivibrio_proteoclasticus_B316_PROKKA_00701_Beta_glucuronidase
MNNLPRAEYPRPDFVRDSFYCLNGEWDFAYDDANLGLSDKWYENAGDAFDKKIIVPYTYLCELSGINNQDFHDIVWYKKEVSFTKKHENSRLLLHFGAIDHVADIWIDSDHVCHHEGGNTPIEIDVTDSVAGKEKHVITVKAFDDSFDFEMTRGKQFWEKKSSGIFYTRTVGIWQSVWYEEVAPVYLKSVRITPDLDERMIEIDMEMGGGKEAIVSLDISLKGKELLSDQIKVLNGRAKVKYWLDSAITLDWHHQESWIWSPENPVLFDITYTVDSQRNSEPDKVCGYFAFRKINVVNGRILLNNRPYCMKMLLDQGYFRKGLLTAPSDDDLRKDIENTKAMGFNGVRKHQKVEDPRFLYWADKLGLLVWGEGPSSYEYSQTAVERHTREWLEVLRRDY…
>11_Butyrivibrio_proteoclasticus_B316_PROKKA_00710_Beta_galactosidase
MRRFFSLNKDWHFQITGKYDERVDVPHTWNAIDGQDGGNDYLRALATYEKTFDAPDFDKDKERVYIQFDGVNSESTVYLNGEKMIRHEGGYSTFRTDITDYLKNVGNILKVNVDNRPNTRVYPQKADFTFYGGIYRDVNLIVVNKNHFDLDYYGGNGVQIKAKPVEGYQKAEGNVKLFVNNIDCCVRLEISDAEGNVIYHSEIDQKTNKLETTDSSNSDVFCLEHSFLIDDVHLWEGVKNPYLYSLKATLVINGEAADEIVTRFGVRDFHYHPKTGFYLNGKSYALHGVSRHQDRKGLGNAITKDMHKEDMDLICEMGANTIRLAHYQHSQYFYDLCDERGMIVWAEIPYISEHMPDGRDNTISQMKELIIQNYNHPSIVCWGISNEITISTRDKKDMM…
>11_Butyrivibrio_proteoclasticus_B316_PROKKA_01718_Beta_glucuronidase
MRTTILWNDNWIFEKEGKSKSITLPHTWNAVDGQTGPEQYYRGTCLYKKTFERPVMEEEQRVFVEFRGANSSAKVVLNGREVASHDGGYSCFRTDITEALSDLNEMVVSVSNEPNTRVYPQKADFTFYGGIYRDVYLVVVDEKHFDMDYYGGKGLYVTPRLNGNDAEIEIKTYTSGGERVRISIDGVTEQEFEVVPAEDASCGYVACGKITIKEPHLWNGLKDPFLYNITATLLDGTKECDRIYDRFGVRQFHVDPHKGFFLNGESYPLRGVSRHQDRAGVGNALAKEMHREDIDLILSMGANSIRLAHYQHDQYFYDLCDEKGIVVWAEIPYITVHMDSGRENTISQMKELISQNYNHASIMCWALSNEISLQGVTEDLLENHRILNDIVHEMDPIRY…
>11_Butyrivibrio_proteoclasticus_B316_PROKKA_01731_hypothetical_protein
VINMSNFLSLAGEWEVKLADGSRHKAILPGTLDTNNIGYEDKPAKKLYQDENYIENEALSASKVIATRFTRNHTYEGKAVFRRVCDQEMAGEKRYFLIAERARVLELSIDGVSVPSISGSLSTPYIFEVTGLLHKGAVIEITSDNSYEGLPHDNIVYSSAATDETQTNWNGIIGRFGLLIRERTFIESIRVYPKRSLEDGRWILDTEVCIESDKWFREKLELEFEELGRTGTLEIAGTAGKSYFKMSIDAGVPDDLLWDEYEGRLCHVRAVLIKNAGKEGSSDVLEEAFGIRSFEDIDGHLCLNGRRIFLRSEANCAVFPEEGHPPVSVDAWKEVIRTYMGYGVNCLRFHSHCPPEEAFMAADELGIMMQPELSHWNPADAFSDQTAAGYYRRELSEII…
>11_Butyrivibrio_proteoclasticus_B316_PROKKA_03253_Beta_galactosidase_BoGH2A
MNKQCIDEKWTFRNGFVDSLGALQEDKGQEVNLPHDGMIGTQVRPDAPARSDSGYFVGGLTNYTKYLMIPTEWENECVGLKFDGAMMNVTVDINGYKVGSQHYGYAPFYVDLTDYVTFGKENRITVNCNTSMYVNSRWYTGSGLYRGVRLCHGSRVHIVPDGVFVRTKEVADGYAFLEAEVEVANRTLENRLAEVTLTICKENSEEKECVVKRVIQIGAGKSETAKMAINVKDPLLWDAENPYLYKVKASVKSLGTYRTHFIQEETTETDEEETLFGIRTITADSIRGLRINGKTVKLKGGCLHHDNGLLGAVSLYAAEERKVKKLKEEGFNAIRTAHNPPSAALIEACDRLGMYVFDEAFDAWGIAKRGGDYSQFFDTDWEKDLTAFVRRDRNHPCVI…
>11_Butyrivibrio_proteoclasticus_B316_PROKKA_03281_Exo_beta_D_glucosaminidase
MITRYLHDNWEMRRTDQDKWYKATVPGTVYTDLLDNGLMEDPYYRDNEDKALRLMDYDYEYRMNFALPKGDELMDCDEVLLKFEMLDTVADIYLNGNLVDSVCNMHRTFEYGVKDSLKAQNELRIVFHSPNAFIKKEFENDPVLGSEDCSKGFPKLRKAHYMFGWDWGPRLPDAGIMRPVSLVGVKKARLYDVYVIQDHEDGKVTLTVDHKYRAAHCAFESATDYRNLLNKCITTVTVTDPEGKEIATNVGAPYSIAIENPQLWWPNGYGKQPLYTVRVELKDSEGELLDVWEKRIGLRTMTISREKDEYGEEFCHVVNGIKIFAMGADYIPQDNILSRVNKERTRQLLQHCADSHFNCIRVWGGGYYPEDDFYDICDELGLVVWQDLMFACAVYRLTE…
>68_Pseudobutyrivibrio_xylanivorans_DSM10317_PROKKA_01531_Beta_galactosidase
MAEFNYSIVKDPRIFQENRLAPHSDHEYYDNENFAYGEKSNFKHSLNGMWKFEYAKNYECCDKTFYEENRDCKGWDDIKVPAHIQMEGYDKIMYVNTQYPWDGHEALVPGEIPTEENPVGNYVKYFTVPDFMKGQPVYISFQGVESGFALWLNGKYVGYSEDSFTPSEFDLTPFIKDGENKLAVQVFKWTAGSWCEDQDFFRFSGIFREVYLYTVPATHIRDIRIQTLLDDDYKDATLVLDIESTGDGLIQMTLSDDEVEILNKINITEGGNHFELHVREPKLWSAEHPFLFDLQLNVFGETGRLTEVVKEKVGFRRFEMKDGMMHINGKRIVFKGVNRHEFSSSTGRVLSEGEILQDIITIKKNNINAIRTSHYPNQTIFYRLCDIFGLYVIDETNLE…
>68_Pseudobutyrivibrio_xylanivorans_DSM10317_PROKKA_01634_Beta_galactosidase_BoGH2A
VFPGFLGKRRIMIKKCLNDNWLVYETGKRDNAIKVDVPYDAMLLDEKSADSVTGVNLGWIVPKDYTYEKSLFVPIEWKEKVNIIYFESVYHKASVFVNGRKAAFQDYGYSGFYVDVTELLKYGEDNEIRVEAINSDQPNSRWYSGTGIYRPVWLYQLPQEHIKINGIKIDTVAISPARIRVRVSTTGAGNVAVSIPELAVTSVAIADAYGHATLELECKDAILWSPENPKLYDIKVSFGEDEWTERIGIRTIEYNEKVGFAINGKRVILRGACIHHDNGLLGAAAHDFAEYRKVRLMKENGYNAIRSAHNPCSEAMLRACDEMGVLMMDEYVDCWYIHKTKNDYAGKVEENYKTDLKALVDKDYNHPSVIMYSTGNEVAETSQERGIKFTGEMTNYLHS…
>68_Pseudobutyrivibrio_xylanivorans_DSM10317_PROKKA_01723_Beta_galactosidase
MAQRIYLDRKWRFNENFSEDMINEPMESSTLVNIPHTVKVTPLSYFDENIYQMVSGYQKSIFAPTQWENQFVSLVFEGVGHSCDVYVNGKHLKHHDCGYTAFSVDITKVLKLGEENLITVKVDSRETLNQPPFGYVIDYMTYGGIYRDVYFEVREKVHFKDLIVQPSLLERVSTNKRSPKQIKMMNVQGIVKTECFFRKNVYKLASQERLFIRQYLDEDLLFSQPVGGLEEKDGGYYLSLTSAPSTVKLWDIESPSLYTLKTQLILDDKVVDEVKETIGFRSSEFRKNGYYLNGRKVKLRGLNRHQSYPYVGYAMPESMQRLDAKILKEELALNAVRTSHYPQSHYFIDECDRLGLLVFTEIPGWQHIGGKEWQDIAVENTKDMVRQYRNHPSIILWGV…
>68_Pseudobutyrivibrio_xylanivorans_DSM10317_PROKKA_02435_Beta_galactosidase
MYWKEMLSAIAKPDKNATRYELSTDFKYTGLQEYPRPQMQRKSYINLNGQWDYRVIDGKGQVACSGPIEVPFSPETKLSGTERHILLPEETLEYTKVFEIDKIKNNKHLLLHFGAVDQVAQVFLNGINLGIHEGGYTSFSFDITDYVVEGNNELKVKVRDYTDKVGYARGKQSLEPCGMWYSAQSGIWQTVWMEWVSDVYVTNMVITPDIDNDRVYIDLKVSEMKGQVRIIASNPDLIKDFNVENMRDDKLHVVVNLNEYKLWTPDEPQLYFITVEYGKDSFSTYFAMRHFGVEKDEKAIPRLTLNHKPLFMHGVLDQGYYPESLMTPPSDDAMIYDIEMIKNLGFNMIRKHCKVEPMRWYFHCDRLGMIVWQDIVNGGTKYDMNMICNIPTVVRPFGN…
>61_Pseudobutyrivibrio_sp_C4_PROKKA_00038_Beta_galactosidase
MAQRVYLDRKWRFNEKFDEEMISQPMKESTLINIPHTVKETPFSYFDEGIYQMVSAYQKSIFAPAQWADKLLILTFEAVGHCCDVYINGRHMKHHECGYTAFSIDVSDVLNFGEENLITVKVDSRESLNQPPFGYVVDYMTYGGIYRDVYFEVKEQTHFKSLFVQPSLLERVSTSKRTPKQIKMMKVQGILKTECILSENIYELAVDEHVFIRQYLDEDLLISQPVGGLEKVEDGYLLNLTTAPTTVKLWDVESPHLYQIKTQLVIDDNVVDEHVETIGFRSSEFRKNGYYLNGRKLKLRGLNRHQSYPYVGYAMPESMQRLDAKILKEELALNAVRTSHYPQSHYFIDECDKLGLLVFTEIPGWQHIGDADWKNIAVENTKDMVIQYRHHPSIILWGV…
>61_Pseudobutyrivibrio_sp_C4_PROKKA_01899_Beta_galactosidase_BoGH2A
MDKKLWNDNWLFWNSKDAFALVWDIPECAKKIQLPHDAMLENEAHEDSLNGGNTGFYDGGSYTYVKMYESKPGDRQRNIMLRFDGVYMNTFVYVNGQLAANRPYGYSQFYVPISHLLKEEGENEIRVQVRNGAMANSRWYSGSGIYRDVYMLTSGTTYISQEGPKVVTEDCDDKVATIKVETKIVNKDFSGKELSFLVEIYDENDGLVNKETGVVYVRGNEEKTFSSRLCINAPRLWSEDTPALYKVSVSLEENGESVDSDEAVFGIRKLSLDAAHGLRVNGKEVKLRGACIHHDNGLLGAKTYYEAEYRRVKILKDSGFNAIRMSHHPASPALLRACDELGVYVMDETFDMWTRAKSDYDYNLFFNDWWKKDVEAMVAKDFNHPSVVLYSIGNEIPEI…
>61_Pseudobutyrivibrio_sp_C4_PROKKA_02275_Beta_galactosidase
MNEFNYEIVKDPRVFQQNRLDAHSDHEYYDSEAYAYGEKSNFKYSLNGTWKFEFAKNYECCDKNFYEDGRDCKGWDDIKVPAHIQLEGYDKIMYVNTQYPWDGHEAVEPGEIPTEENPVGNYVKYFTVPEFMKNGPIYISFQGVESGFALWLNGQYVGYSEDSFTPSEFDLTPFIREGENKLAVQVFKWTAGSWCEDQDFFRFSGIFREVYLYTVPETHIRNIRIQTLLDDDYKDATLVIDMDVVGEGLVQMTLSDDDADVLNKMAVENGKNHMEIHVRGPKLWSAEHPYLFDLQLNVFGPTGRLSEVVKEKVGFRRFEMKDHMMHINGKRIVFKGVNRHEFSSSTGRALSEEDILKDIITIKQNNINAIRTSHYPNQTFFYRLCDIFGLYVIDETNLE…
>61_Pseudobutyrivibrio_sp_C4_PROKKA_02349_Beta_galactosidase_large_subunit
MYWKEMLGAIAKPSKDSKTYELSTDYKFEGLLEYPRPQLQRKSYINLNGQWDYRIINGKGQVCSSGSILVPFSPETKLSGTDMHILLPEETLEYTKVFEIDKVKKSKHLLLHFGAVDQVAHVSLNGINLGSHEGGFTAFTFDITDYVVEGNNELKVKVRDYTDRIGYARGKQCIEPSGMWYTAQSGIWQTVWMEWVPDAFVTDLKINPDIDGNKLNMIIKVSEMKGHLDISSSNQDLIKEYRVNNIKDDKLYVTIELNQYQLWSPEDPVLYFLNISYGKDSFSTYFAMRHFGVARDEKGIPRLTLNHKPYFMNGILDQGYYPESLMTPPSDAAMINDIETIKSLGFNMIRKHCKIEPMRWYFHCDRLGMIVWQDIVNGGTKYDMNMICNIPTVVRPFGN…
>55_Pseudobutyrivibrio_ruminis_CF1b_PROKKA_00411_Beta_galactosidase
MAQRIYLDRKWRFNENFSEDMINEPMESSTLVNIPHTVKVTPLSYFDENIYQMVSGYQKSIFAPTQWENQFVSLVFEGVGHACDVYVNGKHLKHHECGYTAFSVDITKVLKLGEENLITVKVDSRETLNQPPFGYVIDYMTYGGIYRDVYFEVREKVHFKDLIVQPSLLERVSTNKRSPKQIKMMNVQGIVKTECFFRKNVYKLASQERLFIRQYLDEDLLFSQPVGGLEEKDGGYYLSLTSAPSTVKLWDIESPSLYTLKTQLILDDKVVDEVKETIGFRSSEFRKNGYYLNGRKVKLRGLNRHQSYPYVGYAMPESMQRLDAKILKEELALNAVRTSHYPQSHYFIDECDRLGLLVFTEIPGWQHIGGKEWQNIAVENTKDMVRQYRNHPSIILWGV…
>55_Pseudobutyrivibrio_ruminis_CF1b_PROKKA_00953_Beta_galactosidase
MAEFNYSIVKDPRIFQENRLAPHSDHEYYDNENFAYGEKSNFKHSLNGMWKFEYAKNYECCDKTFYEENRDCRSWDDIKVPAHIQMEGYDKIMYVNTQYPWDGHEALVPGEIPTEENPVGNYVKYFTVPDFMKGQPVYISFQGVESGFALWLNGKYVGYSEDSFTPSEFDLTPFIKDGENKLAVQVFKWTAGSWCEDQDFFRFSGIFREVYLYTVPATHIRDIRIQTLLDDDYKDATLVLDIESTGDGLIQMTLSDDEVEILNKINITEGGNHFELHVREPKLWSAEHPFLFDLQLNVFGETGRLTEVVKEKVGFRRFEMKDGMMHINGKRIVFKGVNRHEFSSSTGRVLSEGEILQDIITIKKNNINAIRTSHYPNQTIFYRLCDIFGLYVIDETNLE…
>55_Pseudobutyrivibrio_ruminis_CF1b_PROKKA_02812_Beta_galactosidase
MYWKEMLSAIAKPDKNATRYELSTDFKYTGLQEYPRPQMQRKSYINLNGQWDYRVIDGKGQVACSGPIEVPFSPETKLSGTERHILLPEETLEYTKVFEIDKIKNNKHLLLHFGAVDQVAQVFLNGINLGIHEGGYTSFSFDITDYVVEGNNELKVKVRDYTDKVGYARGKQSMEPCGMWYSAQSGIWQTVWMEWVSDAYVTNMVITPDIDNDRVYIDLKVSEMKGQVRIISSNPDLIKDFNVENMRDDKLHVVVNLNEYKLWTPDEPQLYFITVEYGKDSFSTYFAMRHFGVEKDEKAIPRLTLNHKPLFMHGVLDQGYYPESLMTPPSDDAMIYDIEMIKNLGFNMIRKHCKVEPMRWYFHCDRLGMIVWQDIVNGGTKYDMNMICNIPTVVRPFGN…
>375_Butyrivibrio_fibrisolvens_D1_DSM_3071_PROKKA_00137_Beta_glucuronidase
MRTTILWNDNWIFEKEGKSESISLPHTWNAVDGQTGPEQYYRGTCLYKKTFERPVMEEGQRVFVEFRGANSSAKVVLNGREVASHDGGYSCFRADITDALSDSNEMVVSVSNEPNTRVYPQKADFTFYGGIYRDVYLVVVDEKHFDMDYYGGKGLYVTPRLNGNEAEIEIKAYTSGGERVRISIDGVTEQEFEVVPVEDASCGYVACGKITIKEPHLWNGLKDPFLYNITATLLDGTKECDRIYDRFGVRQFHVDPHKGFFLNGESYPLRGVSRHQDRAGVGNALTKEMHKEDIDLILSMGANSIRLAHYQHDQYFYDLCDEKGIVVWAEIPYITVHMDSGRQNTISQMKELISQNYNHASIMCWALSNEISLQGVTEDLLENHRILNDIVHEMDPIRY…
>375_Butyrivibrio_fibrisolvens_D1_DSM_3071_PROKKA_00289_Beta_galactosidase_BoGH2A
MDTIKLILTDNWKFYYGDAEEAWFKGFDDHMWEDVLIPHDWSVEASFSKEYSSGTAYLRGGTGWYRCHFKLPSRYQGKRICITFDSVYKNSSVWFNSYFLGKRPSGYASFSLDISEYARFGDEDNVISVRVRHEDIADSRWFTGSGIVKKVTLSVSENVAPVIDGVWLDTKSLIEDAGRISARISLSNKIQNKSDKEKKVRVRCVLEPEEKIKERIRESASESEEVSIELFGETIVPAKEVSELRIDGIVDKPHLWSADIPNLYKLSTYYSIDGSDYYLVDEQKAGIRVISFDPDKGFSCNGVSTKLRGVCVHDDGGSLGSAMKQEVWQRRLELLKEAGCNAIRCSHNPHMPELYDLCDVLGFYVMDEAFDEWENCKNKWAKGHNVYPPRHQGYYEDFP…
>375_Butyrivibrio_fibrisolvens_D1_DSM_3071_PROKKA_00403_Beta_galactosidase
LRLNIPFNDNWKFTDKYRDDICTDAFDEKDMETVRIPHTLAVTDLHYFDESVYQKVCGYRKTFKADPAWKGSKIILHFEGVAHVAQVFINGESVCSHGSGYTAFDADITDHIKYEGDNVLSLKVSGTEEDNVPPFGHVVDYMTYTGIYRPVSLEIRPENYIKDIFVRGLIPKGYTYDESSLSGSKTVAEVKADITLDHEDKNLLVKLSLKRFTDEKLAADEKVPEKLRCAFDACCDNVSSDSYFKETELGTAQMDGKTKGIKHRTLPVSLWDVLHPAMYVLEIQLLNGTDVIDEKEVRFGFRKTYFRRDGFYLNGRKFRIRGLNRHQSYPYAGYAMPKSMQIMDADILRNELSLNAVRTSHYPQSHDFISRCDELGLLVFMEFPGWQHIGDNKWKDQAL…
>375_Butyrivibrio_fibrisolvens_D1_DSM_3071_PROKKA_00607_Beta_galactosidase
MRKVIDWNRDWLFVKGSWQNTDVSSPIDEQVKADGTGFTCEKVNLPHTWYTDEDYYQGEAVYQKKFEYMKSKDTRTYIKFYGVDKVCRIYLNGTEIGGHEGGYNIFALELTDALITGTNLLTVLVSTDKKLHVSPISGDFAVFGGIHRKVELVETGVDCFDTAYYGCDGVIVQTRVSEDGKGEVWGRTEISLTDENKKYKVRYSLTNNGKESLSNDHNSDTQLFSKTYSIEELNRSFSNANEISNLAEHKFTLKKVLELDSPIFWNGLDDAHLYTMTVSLLADGEEVDSVTKEVGFRRIAMDADKGFFLNGEHVKLHGVAKHQDSCGVFSAATMDNWKEDMGLIHEIGANAVRFSHYPHPQEVYSLCDSMGFVVWAEIPMLKLPEDDELFENAKVQLKE…
>375_Butyrivibrio_fibrisolvens_D1_DSM_3071_PROKKA_00893_Beta_galactosidase
MDLTDITRSMVRSKEPVALRRLDTPWTEKVLESVCPKSEYPRPQFERDSYVSLNGIWGFCVTKSAALPRKKDISGRIRVPFSPESALSIVDETSQNKETFLPHVLKPDEYLWYYRKVEVDNRPSKNARLLLHFGAVDQICDVYINSHAAAHHEGGYLPFTIDVTSFLKNESENDSSDNEAKEFFDIKVCVKDVTDTSWLSRGKQTLRRGGMFYSAQSGIWQSVWMEWVPETMIYKVVVEPQSDLKTALIKLTVSKPCDVIIRRLPDTNEDKAPDNKLFGKIIERDTFKPCDPLESQTDHEILSSDTIPIDVRYAYSSEIKVQIEDVKIWSPEDPHLYHFEVVANGANGESDRVTSYFGMRTYTMEKDEKGILRFCLNHKPYFIKGVLDQGYWPDGLMTA…
>375_Butyrivibrio_fibrisolvens_D1_DSM_3071_PROKKA_01774_Beta_galactosidase_BoGH2A
MERILLDQGWEFRKGFLDMVETLEDGNGVLVNLPHDAMIGGAVTSDAPGRFDMGYFKGSIVNYTKKIDIPKEWEGDCVFLCFDGAMSNASIDINGYKVTSQHYGYAPFYADLTDYVTFGQLNRITVNLNTSMQENSRWYTGTGLYRSVELCHRPKVHVAEIGIYVYTKEIGDVSFDGESDRAEYALIEAEATIENASDKNRLVQVVLEMKQEGSSDVIKKACSAVYVSKGSSEIASFSFAIDNPKLWDADNPNLYEVTVRVQNLGEYRTHLIPEEDERIDESRTLFGIRMLSVDAKRGLRINGKSIKLKGGCLHHDNGLLGAVSLYEAEVRKIRKLKELGYNAVRTAHNPPSAALLEACARLGMYVFDEAFDAWNMAKRSGDYSQYFATDWNKDLTSFV…
>375_Butyrivibrio_fibrisolvens_D1_DSM_3071_PROKKA_02521_Beta_galactosidase
MGNFGYEKLEDPGYFAENRLPAHSDHIVCRNLQEAWDEESSLRLSLNGNWKFKYSANLLELPMRFEALDVDCHAWADIRVPAHMQLEGYGVPQYVNVQYPWDGHEDIDPPKIPTKDHPVGNYVKYFTLPKGFAEHGLYISFDGVESAFALWLNGEYVGYSSSSFDAKEFDLTPYAKEDGENKLAVQVFKYNSGSWMEDQDMFRFSGIFRDVTLFTRTKGIDVYDIKAVTSLSDNYQKGELKVTLKGCGKGQMTLQLFKEKWDKALNIQTTDGDEICSENVSWTGKIVNEKVFEGVGFTDPKRNLCTDVAEVSLNVDAPDLWSAEDPNLYALIITLYDENGEECGTILQEIGFREFVMGDDHIMYLNGKRIVFNGTDRHEFSARTGRALSRKDMETDIIN…
>375_Butyrivibrio_fibrisolvens_D1_DSM_3071_PROKKA_03071_Beta_galactosidase
MIISLNGSFNCSFEGTDIPSSNLSVPGTIQASKIAPHTQGRDTGNLTDEHEYSGVVMLSRQMTIPQGYDSYILSIERSRITKLYIDGQPVGRRDSLIAPHVYNITSYLTREDTLIQIEIDNKNYPCPGGHLTSKDTQTNWSGILGDVYIKCTNKAHIVSASVKADYDKKSAYLTIGVAKNCPSDKVNIKVRTSLCKLLDKYLNKDADPSEFKKFRDDISIAAKGTDYDILKEYIEITEDIIKPQEFTESSCIDSKFFGHVDTKYINAKYANTSYIKTDSDNNNDSTSDNYSGNTHDGISDNCSDINICSFTYELDLTASDKGVFEWDTFTPYLYVFDIDLCDESGSVLDSTKAVCGLRNLRADGNDLLLNNRPIFLRGRHCGLLFPMTGFAPMNACGWL…
>375_Butyrivibrio_fibrisolvens_D1_DSM_3071_PROKKA_03179_Exo_beta_D_glucosaminidase
MNSMNISNWKIKRVSDGTYYDSSVPGSVLETLFRNGVIPDLFVGDNEKYALSMMEEDFEYEAFFDCDREVFESRKKELVFEGIDTIADITLNGESLIHAENMHRTYVADVTEYLNEKGNVLKVYLYSPLKFIRKAYEECRCDGSEDAMQGFAHIRKAHCMFGWDWGPRIPDAGIFRPVTLRGFNEARIDNVRIHQRHEDGKVYLSLFTDKEILEGCEGAFIDVTVTSPEGKETVAENYQTGDELLVDDPKLWWPNGFGEQNLYTVTVTLRMEGHIADSVQKRIGLRTMTLTRKKDEWGESFSHCVNGIDIFAMGADYIPEDNFLSRITPKRTRQLLSDCKMSNFNTIRVWGGGFFPGDEFYDLCDELGLIVWQDLMFACAVYDLNDEFEENIHCEIRDN…
>375_Butyrivibrio_fibrisolvens_D1_DSM_3071_PROKKA_03231_Beta_galactosidase_BoGH2A
MRYLFDGGWKFLETGLDTTFDDIQKIKDDFKKVEIPHDWLIYDSTDLYRDGLGWYSKDFEYEEDADKRCFITFEGIYMDSEVYVNGKSVWTWKYGYSSFTFELTDYLQKGTNNITVSVRYQSLNTRWYSGAGIYRDVWLNITSETCLSNDGVYISSRPSGDDFILRIESEVSGSKADTASISAALDGVDIEELGLSEKVSIIDAPYCDYKELESGIKRYRYVNEYLVKNPKKWDPDSPNLYNIKVDLLVDGREVDEYRTRVGFRHIVLDPDKGFIINGRNIKLNGVCEHHDHGALGSAYNSKAMRRKLTMLKSMGVNAIRGTHNMVAPDVLDLMDEMGFVFISEAFDMWRKSKTTYDYARFFDGWHKRDVASWVRRDRNHACVAFWSIGNEIYDTHADE…
>25_Butyrivibrio_sp_FC2001_PROKKA_00101_Beta_galactosidase
MKEFNYEIVKNPEIFMENRLPAHSDHVAFKSMAELMTGETSYRLSLDGIWHFHYAKNVNAAPLNFWEKEYDTSTWDRINVPAHIQMEGYDKPQYVNIQYPWDGSEDLRPGEIPERFNPVADYVKLFTLPKDFKGEKIYISFQGVESGFALWLNGKYIGYSEDSFDPAEFDLTDALVKGENKLAVRVFKWTSSSWCEDQDFFRFSGIFRSVYLLAVPKVHVSDIRIETGLTDDYKSAHLEISAATSGSGMMGLKLLYKGEKVLEGKIPLSASGKTTGSCNFEKIYLWSAEEPNLYELYLTITDARGAVYEVIRQYVGLRRFEMKDGIMHLNGKRIVFKGVNRHEFSHANGRVPSREEVIQDIVTMKRHNINAIRTSHYPDDSTLYELCDIYGLYMIAENN…
>25_Butyrivibrio_sp_FC2001_PROKKA_00476_Beta_galactosidase
VLLWLSGNVEKYFAFPLFWARNQRELFALDLPGKESMRRKLYLNNDWKFSTAFDEGMIRAGYNDSALEQVRIPHTVKETPFNYFDDAIYQMVSGYRKIFRADQHWSGKKVFLHFEGAAHEATVYFNGTKLGVHSCGYTGFKFDISDLLNFTGDNIIAVKLDSRENLNVPPFGFVVDYMTYGGIYRDVYLEISERTYVEDTFVYTEVPEVFSADTAENEVEARTVGTFLHARVKLGGDITGCVVTESLKRITGKVPLDARDEYADEIELAKVPANRDNILDYHTLPVVLWDVVNPALYEFIVRIYRGEELVDEKKEVFGFRNATFKAEGFYLNGRKFILRGLNRHQSYPYVGYAMPASMQIEDARILKEELCLNAVRTSHYPQSQDFIDTCDRIGLLVFT…
>25_Butyrivibrio_sp_FC2001_PROKKA_00963_Beta_galactosidase
MDLIDAINAIDKTHEDDVLHRLTTVWGDSLDKENVLQEYPRPQFVRNSYINLNGEWEYAFSGSNAHPRKMDGTILVPFSPEAILSGVERQLKPDEYLWYKKVLPSIKLPSKDYRVLLHFGAVDQRAIVFINGAPVGAHSGGYLPFTIDITEELKQKSPEDELTLEGTLTVCVQDDSDSSYHSRGKQTLKRGGMYYTAQSGIWQTVWMEVVPRTHITAYRILPDKALDVIYVTVHTNHKCPVSIKIMDSSKEILIAENEGLTTSRNDKNRQRFESEDFRDSFSHQSDELSTFSPDIEAKHKSRYTYSCKITIPKPHLWSPEDPYLYQVCINAGDDEAWSYFGMRSFTKQFDNNGNPVFFLNGKPYFLNGVLDQGYWPDGLYTAPSDEALIFDITEMKRLG…
>25_Butyrivibrio_sp_FC2001_PROKKA_01195_Exo_beta_D_glucosaminidase
MKTVLLNDNWKLTVLGKNVYDIPEEAIDTVVPSTVYSTLLEKGLMPDPFYRDNELDALKLMENDFKYETTFTVDKEQRDADRVIVRFEGIDTLADVYINDQKLGSTDNMNRVWEFDITHVIDGDAENTEYTLKVVLHSPTKFIAEEDEKCPVGASSDAMPGFPHIRKAACMFGWDWGPRLPDAGIFREVKLISVNSARLTDVYLEQEHKVKEKTIRGNVVESVEVSADAEIEWMPGITEGNVNIRLSVVSPDGQTEVTSESICIDPVTGSAPSSNLTGLKCLVRSNHLKTHVTIGNPQLWWPNGYGDQPLYKVKVELISKEDESVLDVWEKKIGLRTATVNTDPMPGEEFDEHMKDQVPDLDDGNNMVISDGGRKVFVTDKEAKRVEGRNFAFEVNGLQ…
>25_Butyrivibrio_sp_FC2001_PROKKA_02250_Beta_galactosidase_BoGH2A
MKNICIDENWIFRRGFVDSLGALKEDPGTLVNLPHDGMIGTDVSPDAPAKSDSGYFVGGLTNYTKYIMIPKEWENECVGLKFDGAMMNVTFDVNGCKVGSQHYGYAPFYVDLTDYVTFGEENRVTINCNTSMHVNSRWYTGSGLYRGVELCHGPRVHIVNDGVFVYTKEVAEGYAFAEAEVTVKNETLQNRLVEVEITVSREVSSKKTDEASKGKCITSEIIDEEAAEVVSRAKRVIQINSGKSETAKITLNIKNPALWDAENPNLYKVKAQVKSLGVYRTHFIPEKTDDIDEAETLFGIRTITTDSVRGLRINGQTVKLKGGCLHHDNGLLGSVSLYETEARKIKKLKEVGFNAIRTAHNPPSAALIEACDRLGMYVFDEAFDAWGMAKRGGDYSQFF…
>25_Butyrivibrio_sp_FC2001_PROKKA_04032_Beta_galactosidase_BoGH2A
MNLKDAKIINEEWKFICEDCSNGEFAQIDYRDEGWDHIELPHDWDTYFAPKKENRSGAGGGYAHAGIGWYRKKIKISKDDLLKHVELIFEGIYMESEIYINGLKAGSQSYGYSTFVVDITDKLVEGDNLISVRVNNSKQPNSRWYTGSGIYRDVYIRKTSRQCLDYFGIKVETAEVTDDEKMAILDVKSSAINYEKEKKDVVIKWQLLDKKGQLSCKAGATLCLDSNETSHAATRMFVQRPILWEIDKPYLYTFVTQVFCDGELLDERRESVGIRTIAFSCDEGFKLNGEKIKIKGVCLHHDSGLFGSAFYKDIWEKRLNTLKDMGVNGIRCSHNPPAPGFLDLCDSMGFVVMDEICDEWMLGKNKNENYFSEEPSYGFSQFFCKDVKTELQRMIRRDY…
>26_Butyrivibrio_sp_FCS006_PROKKA_00477_Beta_galactosidase
LRRIIEFNENWEFYKGDMEPIGSENVSFEKVSLPHTYNAFDGQDGGNDYYQGRAWYRRKFASDDIPEGFGENIYIRFGAASKRADVYLNGSLIGSHDGGFSAFTLDMSGKIKDGDNEILVMVDNSKDLPIYPMFADFTFFGGLYRGVQIICFDNGEHFKVDEYGTDALMITPSEDTVKVRFIALAKEKTCTVAIYDVNGENTQKVAEKTVSCNESGQPTEVELTVPSPHLWNGLCDPHLYKAVVTMDFDEISSDFGFRSFNVDVEKGFFLNGNSYPLRGVCRHQDREDMGWAITSKEHDEDMGLIREIGANTVRLAHYQQAPYFYDLCDKEGLVVWAEIPFISGYDSRKEADENLRSQLKELIVQNFNHPSICFWGVANEIGIGGENEEMYRILAELNA…
>26_Butyrivibrio_sp_FCS006_PROKKA_01740_Beta_galactosidase
MNAFDYEVVKDPKVFAINRLPAHSDHVAYRSEEELLTGESSFRMSLDGVWHFNYAKNIKGAPEGFWAEDFDTTGWDRIRVPAHIQMEGYDKPQYVNVQYPWDGRERLTPPEIPQEFNPVADYVKLFTLPEGFAQDRVCISFQGVESGFALWLNGKFVGYSENTFDPAEFDLTDYLVEGQNKLCVRVFKWTAGSWCEDQDFFRFSGIYRSVYLYSVPKAHILDLSIKPYVADDLKSADLEFKALTKGAGTIELLLSRNGEKVIEETLPLSDSSESTSKFHVDNPVLWSAEEPNLYELLITVNDAEGKETEVIRQFVGFRRFEMKDGLMMLNGKRIVFKGVNRHEFSNKNGRVPNRDDLITDLTTMKRNNINAIRTSHYPDDSALYELCDIYGLYLIAENN…
>26_Butyrivibrio_sp_FCS006_PROKKA_02310_Beta_galactosidase_BoGH2A
MDTERIILTDNWKFHYGECEEAWYKGYDDSTWEEVTIPHDFSVKAPFSKEFSSGTGYLRGGIAWYRTSVRIPEEYRGKRITLTFDGIYKNSYVWVNSYFLGKRPSGYAQISYDISDRASFGDDKLQISVKVVHTDIADSRWFTGSGITRKVSIVVSEKTAPAVDGIFFKCDSVETDGGRTLAKVSVRNEILTAEADSIVVSNALLDADGNTVLTMESEPSAPEGDMVVINLSGSLNDPKLWSPDSPYLYTLETRITAGDTSYVADRKKVGIRTFSFDPDEGFFLNGESMKFKGVCVHHDGGCLGAAMKKEVWRRRLELLKKSGCNAIRCSHNPHMPELYDLCDEMGFMMMDEAFDEWENPKNKWSTGHNVYPPKHQGYYEDFPAWHETDLRTMVRRDRN…
>26_Butyrivibrio_sp_FCS006_PROKKA_02391_Beta_glucuronidase
MLYPIITGSRMVMDLSGIWDFALDNGKGFEEKWYERPLENPITMPVPASYNDLKEGASFRDHYGFVFYQKKITMPKAVRSGQRVVLRCDAVTHHAIVYLNGKELARHEGGFLPFEVEIGGELTDGENLLTIAVSNIIDYTTLPVGGDAPMMGGPMASLADGERKKTNNPNFDFFNYCGITRPVRIYTTPTSYIKDISLLPKIEGENAELSYEVETEGDAEKCLVEIYDEAGAKVGECDGAKGKIEIKNVHLWQPLNAYLYNIKVTYGEDVYVLPYGFRTVEVKGKQFLINGKPFYFKGYGKHEDTFPNGRGINIPMYIKDVSLMKWQGANSFRCSHYPYSEEMMRIADREGFVVIDETTAVGINFDFGGGANFGGQKVGTYDKEHGVKTFEHHKDVIRD…
>26_Butyrivibrio_sp_FCS006_PROKKA_02404_Beta_galactosidase_BoGH2A
MQKIDFGKNWTYKRADVEDTYKEVTLPHDAMLCEKRSIDNPGIHNLGYFEGHDYEYKKTFNLPEDYADKDIIFEFEGAYHSPEIYINGKLSARWDYGYTERSFAPDNLKFGEEKENANEIKVIVRNADQPNSRWYSGSGIYRPVWMYVADKDHIELNSIRVRTIDVKASDKTYTRGSALIGISAETTTHGPFEFAILSKDGDVINSGVEQSDEEAIVQLEDVLLWSAKSPALYTLKVKYQEDIEEVTFGIRTLTWDREHGMRVNGKRILLRGACIHSDNQLLGAVTDPDAEERRVKLLKKWGYNAIRSAHNPCSKYLLDACDKYGMYMMDEYVDMWYIHKNKYDYATLMEKNYREDLKSMVEKDYNHPSVIMYSTGNEVAETGQERGIKLTEDMTLLLH…
>26_Butyrivibrio_sp_FCS006_PROKKA_02858_Beta_glucuronidase
MRTTILWNDNWIFEKEGKSESVTLPHTWNAIDGQTGPEQYYRGTCLYKKTFERPVMEEGQRAYVEFRGVNSSAKVALNGREVASHDGGYSCFREDITEVLSDSNEMVVSVSNEPNTRVYPQKADFTFYGGIYRDVYLVVVDEKHFDMDYYGGKGLYVTPRLNGNEAEIEIKAYTSGGERVRISIDGVTEQEFEVVPAEDASCGYVACGKITINAPHLWNGLKDPFLYNITATLLDGTKECDRIYDRFGVRQFHVDPQKGFFLNGESYPLRGVSRHQDRAGVGNALTKEMHKEDIDLILSMGANSIRLAHYQHDQYFYDLCDEKGIVVWAEIPYITVHMDSGRENTISQMKELISQNYNHASIMCWALSNEISLQGVTEDLLENHRILNDIVHEMDPIRY…
>26_Butyrivibrio_sp_FCS006_PROKKA_02924_Beta_glucuronidase
VRNVYKINDNWTFKRGEKASETVSIPHCYNAVDGQDGSKMFRGVTTYERDLEVTSDDLKRTVILEVGAASLSSRVFVNDKLCHELRCGFSMFRADITKLLAIGSNTIRIEVSNAVDNTIYPAMADFSFYGGIYRDVNIIIDDDLHFEEIGKGLDGIYVNPKVCGDDGELKVDVFVKRENGYAGNATCMLKVIDRESGKEVACASVETQGSHTNLTAAISEVSLWDGVNGPFLYDAVFELYDESGNLCDRRTIPVGFRTIEYSSEKGLLLNGKPYKLHGVAKHQDFGGLGNAITEKELQTDLALILEMGANSVRCSHYQHCDRWYELCDEAGLLVWAEIPVISSVPQKPEADENAMKHLELLIDQVRNHTCVYCYGVQNEVCMVSKNPYTFDLVDRLSKK…
>26_Butyrivibrio_sp_FCS006_PROKKA_02925_Beta_galactosidase_BoGH2A
MRNQNIDRGWQFNYGTIDGFPDPSRESTLREVDLPHDYMIFSSVKKDAPAGASSGFFTEGVAYYTKKVMIPTEWENDDVCLKFDGVMMNATVAVNGCKVALQHYGYAPFSVDITPYIYFGRENSVTITVNPSMQPNSRWYTGAGIFRSVELLHFPKLHIADDGIFGYTKSIEYDSEGNAIRAYIRVEIQVQNNTLDNKMAGVSAFLTKDGSDEVIISRSQKIQVNPASSETAYISITLDKPELWDAENPNLYRLHGSVTDLGTFRTHFVPTAHETCDETSVLFGVKTVTADVVNGLRINGKTVKLKGGCLHHDNGMLGAVSLYDSELRKLSIMKEIGFNAIRTTHNPPSSALMEACDRIGMYVFDEAFDAWGIMKQPGDYNQYFDTDWEKDLTAFMKRD…
>26_Butyrivibrio_sp_FCS006_PROKKA_03206_Beta_galactosidase
MDLIDALRSIDKPHEDDVLNRLFTPWGENLDKDHVLSEYPRPQFVRDSYINLNGYWDYCIVPAPTEFDNKSLNDSFASQIPSQMDGQILVPFSPEAMLSGVERRLEPDQFLWYKRALPTINRKYEDSRILLHFGAVDQFADVYVNGAFVASHKGGYLPFTIDITDQLNLSEDKRAVENNTLSVRVADTSDSSYHSRGKQTLRRGGMYYTCQSGIWQTVWIEEVPATYIKQIRIRPERDLKTLFIEVSTNLPGKVSVKFPGHEMIKSAEASGGYETKFTEDLSFASDTCPCTVEGQKAPEQYYYGFNFTIDDAHLWTPEDPYLYPLHIQIGDDHVTSYFAMRSFTVEPDSEGTPRFCLNHKPYFLMGVLDQGYWPDGLYTAPTDDALIYDIKEMKRLHFN…
>27_Butyrivibrio_sp_FCS014_PROKKA_01257_Beta_galactosidase
MDLIDAIKAIDKPHEDDVLNRLFTPWGENLDPEHVLAEYPRPQFVRDSYINLNGYWEYSIVPQPSEFDTKGLNNAFGEQIPSKMDGRILVPFSPEAMLSGVEKRLLPDQYLWYKRTLPVLKRSSENSRFLLHFGAVDQFADVYVNSSFAGSHSGGYLPFTLDITDLLKFSGDGSRTLEENELCVRVRDTSDSSYHSRGKQTLRRGGMYYTCQSGIWQTVWIEEVPENYVRQIKITPGQDLQTVSIQVSTCSPCKVTVKIPGHEMVRSPESTGSSGWKSTEETFLSSDTCPCGPDGKAPSDSCCYDFEFRIEDPHLWSPEDPYLYPLVIEAGNDNVRSYFAMRSFTVEPDSEGIYRFFLNKKPYFLMGVLDQGYWPDGLYTAPSDEALIFDIKEMKRLHY…
>27_Butyrivibrio_sp_FCS014_PROKKA_02913_Beta_glucuronidase
MRTTILWNDNWIFEKEGKSESINLPHTWNAIDGQTGPEPYYRGTCFYKKTFERPVMEEGQRAYVEFRGVNSSAKVALNGREVASHDGGYSCFRADITEVLSDSNEIVVSVSNEPNTRVYPQKADFTFYGGIYRDVYLVVVDEKHFDMDYYGGKGLYVTPRLNGNEAEIEIKAYTSGGERVRISIDGVTEQEFEVVPAEDASCGYVACGKITIKEPHLWNGLKDPFLYNITATLLDGTKECDRIYDRFGVRQFHVDPQKGFFLNGESYPLRGVSRHQDRAGVGNALTKEMHEEDLELILSMGANSIRLAHYQHDQYFYDLCDEKGVVVWAEIPYITVHMDSGRENTISQMKELISQNYNHASIMCWALSNEISLQGVTEDLLENHRILNDIVHEMDPIRY…
>27_Butyrivibrio_sp_FCS014_PROKKA_03348_Beta_galactosidase_BoGH2A
MKRKPFNLDWTFYKENEKSSAKVVTLPHDAMISEKRSKSFPSGTGSAYFAGGVYYYTKSLHAPKEWEGKHIALEFEGVYQKATILVNDTEVYKNAYGYSNFYLDLSDRLIFGADNTITVIADNSNCPNSRWYSGSGIYRNVNLFVAEKSHLQYNSVFADARADGSVRIKGLTTGGDSVKIELKHENNLVKELVTEVTDGSFLAEFQVDSPLLWSDESPDLYGLTIALLTGDKVADLEELKIGFRTIEWSPQKGLLVNGKRTLLRGSCIHHDNGILGACGYDDAERRKILLHKNAGFNAIRSSHNPCSRAMLEACDELGIYVMDEFVDHWIIHKTRYDYANEDFTVNWKKDLKAMIDKDMSHPSVIMYSIGNEISELGLDSGVSYAKELTDFVKSIDSTR…
>12_Butyrivibrio_proteoclasticus_FD2007_PROKKA_01140_hypothetical_protein
VINMSNFLSLAGEWEVKLADGSRHKAILPGTLDTNNIGYEDKPAKKLYQDENYIENEALSASKVIATRFTRNHAYEGKAVFRRVCDMEMDGEKRYFLIAERARVLELSVDGVSVPSISGSLSTPYIFEVTGLLHKGAVIEITSDNSYEGLPHDNIVYSSAATDETQTNWNGIIGRFGLLIRERTFIESIRVYPKRSLEDGRWTLDTEVCIDSDKWFREKLELEFEELGRTGTLEIAGTAGKSYFKMSIGAEVPDDLLWDEYEGRLCHVRAGLIKNAGKDGSSDVLEEAFGIRSFEDIDGHLCLNGRRIFLRSEANCAVFPEEGHPPVSVDAWKKVIRTYMGYGVNCLRFHSHCPPEEAFMAADELGIMMQPELSHWNPADAFSDQTAAGYYRRELSEII…
>12_Butyrivibrio_proteoclasticus_FD2007_PROKKA_01311_Evolved_beta_galactosidase_subunit_alpha
MDLIDAIRAIDKPHEDDVLNRLYTPWGEKLDRNNVLKEYPRPQFQRNSYYNLNGEWEYAIVPQESGETMPAQMDGSILVPFSPETILSGVERRLEPYQYLWYKKSLPTLTRKKADSRFLLHFGAVDQFAEVFINSVSIGNHKGGYLPFTLDITEYLNYSDDKLSTLDNILAVKVSDTSDSSYHSRGKQTLKRGGMYYSAQSGIWQTVWIEEVPDTYIRELRIRPEDDLRTVSIEVSTNKPSRVTVRIPGKELVKSPSSSDSYDTTFTGDFSFSSDTYPSIGEDHSAISPSYYHFVFKLDNPHLWSPEDPYLYPLQISTAEDHVDSYFAMRYYSIEKDSLGISRFCLNHTPYFLMGVLDQGYWPDGLYTAPSDEALIFDIKEMKRLHFNMMRKHIKIEAA…
>12_Butyrivibrio_proteoclasticus_FD2007_PROKKA_01334_Beta_galactosidase_BoGH2A
MKRLIVDGWKFWESEYGSSYEQMMSHLEEFKEVAVPHDYMITDTDALYRDSTGWYIKNLDLTADDLKRELFLIFDGIYMDSIVYINGVVAGEWKYGYSQFILKITDFVQEGRNELAVAARCKFPNTRWYSGAGIFRNVWISDYDKTYIPENGVYVHASRLGERTRSLEAAGDLDNKAVSDYEIIVTTEICGPDKNNLDVEHSLYDADGGRVSLEEVPVSDDVKKPASALAGGNVINNKEESVILVHKYIIRDVREWDVTAPNRYKLVTSLMSETEETAIGFRDAFMDPERGFFLNGRNMKLNGVCLHHDLGALGSAFNKSAMRRRLIQLKEMGVNAIRMTHNMYDPQVLELADEMGFLLISEAFDMWEGAKTEFDYARFFPDWHGRDVASWVRRDRNHP…
>12_Butyrivibrio_proteoclasticus_FD2007_PROKKA_01485_Exo_beta_D_glucosaminidase
MITRYLHDNWEMRRTDQDKWYKATVPGTVYTDLLDNGLMEDPYYRDNEDKALRLMDYDYEYRMNFALPKGDELMDCDEVLLKFEMLDTVADIYLNGNLVDSVCNMHRTFEYGVKDSLKAQNELRIVFHSPNAFIKKEFENDPVLGSEDCSKGFPKLRKAHYMFGWDWGPRLPDAGIMRPVSLVGVKKARLYDVYVIQDHEDGKVTLTVDHKYRAAHCAFESATDYHNLLNKCITTVTVTDPDGKEIATNVGAPYSIAIENPQLWWPNGYGKQPLYTVRVELKDSEGELLDAWEKRIGLRTMTISREKDEYGEEFCHVVNGIKIFAMGADYIPQDNILSRVNKERTRQLLQHCADSHFNCIRVWGGGYYPEDDFYDICDELGLVVWQDLMFACAVYRLTE…
>12_Butyrivibrio_proteoclasticus_FD2007_PROKKA_01513_Beta_galactosidase_BoGH2A
MNKQCIDEKWTFRNGFVDSLGALQEDKGQEVNLPHDGMIGTQVRPDAPARSDSGYFVGGLTNYTKYLMIPAEWEEDCVGLIIDGAMMNVTVDINGCKVGSQHYGYAPFYVDLTDYVTFGKENRITVNCNTSMYVNSRWYTGSGLYRGVRLCHGSRVHIVPDGVFVRTKEVADGYAFLEAEVEVANRTLESRLAEVTLTICKENSEEKECVVKRVIQIGAGKSETAKMAINVKDPLLWDAENPYLYKVKASVKSLGMYRTHFIQEETTETDEEETLFGIRTITADSIRGLRINGKTVKLKGGCLHHDNGLLGAVSLYAAEERKVRKLKEEGFNAIRTAHNPPSAALIEACDRLGMYVFDEAFDAWGIAKRGGDYSQFFDNDWKKDLTAFVRRDRNHPCVI…
>12_Butyrivibrio_proteoclasticus_FD2007_PROKKA_01605_Beta_galactosidase
MRRFFSLNKDWHFQITGKYDERVDVPHTWNAIDGQDGGNDYLRALATYEKTFDAPDFDKDKERVYIQFDGVNSESTVYLNGEKMIRHEGGYSTFRTDITDYLKDVGNILKVNVDNRPNTRVYPQKADFTFYGGIYRDVNLIVVNKNHFDLDYYGGNGVQIKAKPVEGYQKAEGNVKLFVNNKDCCVRLEISDAEGNVIYHSEIDQKTNKLETTDSSNSDVFCLEHSFLIDDVHLWEGVKNPYLYSLKATLVINGEAADEIVTRFGVRDFHYHPKTGFYLNGKSYALHGVSRHQDRKGLGNAITKDMHKEDMDLICEMGANTIRLAHYQHSQYFYDLCDERGMIVWAEIPYISEHMPDGRDNTIRQMKELIIQNYNHPSIVCWGISNEITISTRDKKDMM…
>12_Butyrivibrio_proteoclasticus_FD2007_PROKKA_01614_Beta_glucuronidase
MNNLPRAEYPRPDFVRDSFYCLNGEWDFAYDDANLGLSDKWYENAGDAFDKKIIVPYTYLCELSGINNQDFHDIVWYKKEVSFTKKHENSRLLLHFGAIDHVADIWIDSDHVCHHEGGNTPIEIDVTDSVAGKEKHVITVRAFDDSFDFEMTRGKQFWEKKSSGIFYTRTVGIWQSVWYEEVAPVYLKSVRITPDLDERMIEIDMEMGGGKEALVSLDISLKGKELLSDQIKVLNGRAKVKYWLDSAITLDWHHQESWIWSPENPVLFDIIYTVDSQRNSEPDKVCGYFAFRKINVVNGRILLNNRPYCMKMLLDQGYFRKGLLTAPSDDDLRKDIENTKAMGFNGVRKHQKVEDPRFLYWADKLGLLVWGEGPSSYEYSQTAVERHTREWLEVLRRDY…
>12_Butyrivibrio_proteoclasticus_FD2007_PROKKA_02547_Beta_galactosidase
MDKFEYSFIADPEIFKDNVLPAHGDFVSFATEDELAEGDTSLRISLNGLWKFHYAKNYRAVVPGFEKEDYDCDFWDDIHVPAHMQMEGYDIPAYINVQYPWDGHEKIELGQVPEEFNPVGSYVKYFNLPVQWNGQTVHVVFDGVESGYALWLNGHYVGYSEDTFTPSEFDLTPFLKEGVNKLAVQVFKWTSSSWMEDQDFFRFSGIYRNVFLQLIPSAHLEDVKIRTLLNDEFTEAELEVTYKTSGQGNLEYKLYRNNHPVVWGKVELSGDRTENVVKDKVTSPMLWSAEDPQLYQLVIKVTDEDGNVLEVVSQNVGFRRFEMKDGLMLINGKRIVFKGVNRHEFSCDSGRVVSYEDTLKDIITMKRNNINAIRTSHYQNSSAIYELCDIYGLYMIAEN…
>3_Butyrivibrio_fibrisolvens_FE2007_PROKKA_00184_Beta_galactosidase
MIISLNGSFNCSFEGTDIPSSNLSVPGTIQASKIAPHTQERDTGNLTDEHEYSGTVMLSRQMTIPQGYDSYILSIERSRITKLYIDGQPVGRRDSLIAPHVYDITSYITREDTLIQIEIDNKNYPCPGGHLTSKDTQTNWSGILGDVYIKCTRKAHIVSASVKADYDKKSAYLTINVAKNFPSDKVNIKVRTSLCKLLDKYLNKDADPSEFKKFRDDISIAAKGTNYDILKEYLEITEDILKPQEFTESSSTDSKSFGHADTKYINAKYANTSYIKTDSDNNNDSISDNYSGNTHDGISDNCSDDNICSFTYEFDLTASDKGVFEWDTFTPYLYVFDIDLCDESGSVLDSTKAVCGLRSLKADGNNLLLNNRPIFLRGRHCGLLFPMTGFAPMNACGWL…
>3_Butyrivibrio_fibrisolvens_FE2007_PROKKA_00733_Beta_galactosidase
MVHTVEWNNDWCFGKKAWQEIDPSKPLDGEKVTVPHTWYKDGDYYQGEAFYQKKFDYVKKDDQRVFVKFYGVDKLCKIFLNGIELGSHAGGYNLFAVELTDSLVDGENIFTVLVSTDKKLMISPISGDFAVFGGIHRKVEFIETEYNCFDRTFYGCDGVLFNAVVNEAGDGELLARTICSLGSNAESAKVRISILEDGRELAADEIDIQKADETAIQKTSETDVHITHEMDIQIANGLDHTSSKKFSNYESGDKLKKAVTIPSPKLWNGRDDAHMYTARASLYIDGIEVDRIDKEVGFRSIKMDADKGFFLNGEHVKLRGVAKHQDTDGVFSAATMDNWKKDMELIHEIGANAVRLSHYPHPQEVYSMCDEMGLVVWAEIPLLKLPEEDDIFEDAKHQL…
>3_Butyrivibrio_fibrisolvens_FE2007_PROKKA_00960_Beta_galactosidase
MDLTDITRSMVRSKEPVALKQLDTPWTDKVLTSKCPKSEYPRPQFVRDSYISLNGIWGFCVTDSPSIPRKKDICGSIRVPFSPESMLSKVDITAGSRKTLLPHVLKPGEYLWYYRKVDVVGRPDASSRLLLHFGAVDQVCDVYINGHSVAHHEGGYLPFTIDVTRYSQKDYFDLKVCVTDVTDTSWLSRGKQTLNRGGMFYSAQSGIWQSVWMEWVPDTAILKVVAEPSKDLSFVKIRLTVTKPCDVIIRQIPDSRIGQKDDIGGEESELFEKMITADKFHPCDPLEAQTDHPIPSSDTIPMDTLYAYTTKVGILIEDAKLWTPEDPYLYHIEIIARDEEGSTDKVKSYFGMRTYTMEQDAKGHMRFCLNHKPYFIKGVLDQGYWPDGLMTAPCDAALI…
>3_Butyrivibrio_fibrisolvens_FE2007_PROKKA_01917_Beta_galactosidase_BoGH2A
MERVLLDQGWEYRKGFLDMASTAEDGKGILVDLPHDAMIEGDVSEDAPGRFDMGYYKGSLINYTKKIMIPDKWKDDCVGLYFDGAMSNATVDINGYKVAAHHYGYAPFYVDLTDRVTFGEYNRITVNLNTTMNENSRWYTGTGLFRSVELCHSPRIHALHDGIFMYTKEIGDVTCSDDVLTADYALIDAKVMIENSSYTNSIVDVILEIAEESGEVVKSVKSSIYVAKGTSEPASFSFAIDDPKLWDAEHPNLYTVTAKVQDAGEYRTHLIPKEDGAVDEAVTLFGIRTISVDSRRGLRINGKSIKLKGGCLHHDNGLIGTASLFETEVRKIKKLKEVGFNAIRTSHNPPSKVLIEACDRLGMYVLDEAFDAWNMAKRSGDYSQYFDADWEKDLTSFVT…
>3_Butyrivibrio_fibrisolvens_FE2007_PROKKA_02068_Exo_beta_D_glucosaminidase
LNRITISDNDKWKMRIVSSDSKGKWIKAVVPGSVYTDLLREGLMEDPFFKDNEDKALMLMDNDFEYETSFNVSKDFLSCYDQILHFDGLDTVTDVFLNGQKLGSTENMHRMYEFDIKDIVKEKGNKLTVLFHSPTRYIKEAVEKDYVDGSSDAMPGFPHIRKTHSSFGWDWGAHLPDAGIYRPVYLIGSGSVRLESVQILQKHITVKNSVSDKKAVKSSGRNTKTSNKNNINESTNVKISFKPELLINSTDLSDLESALSKLTYDVKIADPDGREVRSKETKLFPSSGRNKSSDKKPAIDAFALKMSGIESADGLVGVRVRALENSLSITIEDAKIWWPRGYGQQPLYDVEVTLYEDGQKIDSWTKRIGLRTVDLNLKKGRKAADFAIRVNGTPIFAMG…
>3_Butyrivibrio_fibrisolvens_FE2007_PROKKA_02300_Beta_galactosidase_BoGH2A
MDTVRATLTDNWKFYYGDEEEAWFKGFDDSTWDDVMIPHDWSVEAPFSKNYSSGTGYLRGGTGWYRCHFKIPSEYEGKDISITFDSVYKNSSVWINSYHIGGRPSGYASFSIDISEYVRYGEQDNVIAVRVRHEDIADSRWFTGSGIVKKVTLSISEKVAPSQYGVWLDTRSLIEDAGKISARIRINNVIENKTNEDKKVRVRCVLEYDTPKEAYENASEEALIELFGEIDAAAHDESVLKIDGIIDKPHLWSSDIPNIYKLSTYYSVDGGGFYLVDEQKTGIRVISMDPDKGFACNGVSDKLRGVCVHDDGGTLGSAMKKEIWQRRLELLKKAGCNAIRCSHNPHMPELYDLCDVMGFYVMDEAFDEWENAKNKWSHGHNVYPPRHQGYAEDFNEWYE…
>3_Butyrivibrio_fibrisolvens_FE2007_PROKKA_02805_Beta_galactosidase_BoGH2A
MKIRKWNDNWKFWSGGDSFALVWGIPENAVDVTLPHDAMALETPYEDCPNGTNTGYAKGALYTYVKRFYVPSSAYAGKDVIVRFEGIYEKSSIYVNEQLVGSCNYGYSVVDVNITGALRLDAENEIRVIVRNGAMPNSRWYSGGGIYKDVYMLIGEKAHIAPCGVRINTLTLDDDSAEILVKTRIDNKDNSRLTASLETRIIDPSGKEGAFVKVPAHLMPLESREIVQRITVTDPCPWSEDTPDLYKCVSVITSDDFCATEKNANTIIDSSVETFGIRTMSLDKVHGLRVNGKTVKLRGACIHHDSGLIGAATYDSVMYRQVRKMKEAGFNALRIAHNPAVPALLRACDKLGVYVMDEFVDMWTRNKTDYDYSMSFETDWKKDLKSMIMKDYNHPSVIM…
>3_Butyrivibrio_fibrisolvens_FE2007_PROKKA_03104_Beta_galactosidase
LRQYIPFNDNWKFTDNYSEEIQTDFFDDKDLEVVRIPHTAKVTGFHYFDESVYQKVCGYRKCFKADPSWKGSRIIIHFEAVAHVSDVYINNIYICSHGSGYTAFEADITDHIRYDKDNVLALRVSGTEKDNVPPFGHVVDYMTYTGIYRPVSLQIVPDNYIKEIFVRGIIPGGYVYNDREPSANKTEAKIKASITLLQEDKSLNVRLRLRRFTEAGLAGDSNIPAGARSAFDIESDNLKADMYREETLLGTAQMDDVVKAISHRTLPVSLWDSLYPAMYVLRVELIRGTEVIDEKEVRFGFRKMLFKHDGFYLNGRKFRIRGLNRHQSYAYAGYAMPRSMQVMDADILRNELSLNAVRTSHYPQSHDFIGRCDELGLLVFMEFPGWQHIGDSQWKDQAL…
>3_Butyrivibrio_fibrisolvens_FE2007_PROKKA_03294_Beta_galactosidase
MGTFDYSKLTDPGYFADGRLPAHSDHIICKNVQEAWDEVSSYRMSLNGSWKFRYSANLNDLPKDFEDPKVDCHGWADIRVPAHMQLEGYGVAQYVNVQYPWDGHEDIDPPMIPTKDHPVGNYVKYFTIPKGFINHGLYIRFDGVESAFALWLNGVYVGYSSSSFDAKEFDLTDCMNEDGENKLAVQVFKYNAGSWMEDQDMFRFSGIFRDVTLFTRTSSASDKGCGVAGSEGAITAASGSKNGACDISGMDVYDIKVVTELTDDYTKGKLHVTLKGCGSGQMSLSLFKEKWDRDLNIQAADGDEICSIDTEWTEDIKEDSRNLCSKKTEVTLTADNPSLWSAEDPSLYALIITLYDENGAECGTILQEVGFREFVMGDDHIMYLNGKRIVFNGTDRHEF…
>3_Butyrivibrio_fibrisolvens_FE2007_PROKKA_03447_Beta_galactosidase_BoGH2A
MRYLFDGGWWFLETGLDVHYDDLLRRKDEFEGSFNKVEIPHDFLIHDSDNLYKDATGWYSKDFEYSPGSGHRCFITFEGVYMDCTIYVNDKRTFEWKYGYSSFSFEMTDYLHQGINNISVFIRHQSPNTRWYSGAGIYRDVWLTITDSTYLAIDGVYLSTRPKGDDYILRVEAEVCGDMAGEAGISASISRTSTGISACENIAYEQLPVTDHPGPAKVPAPACDYKDLESGQVRYRYIQEYLVKSPLKWDPSNPNLYNITVTLTAGGRAVDAYRTRLGFKHVVLDPDKGFIINGQNIKLSGVCEHHDLGALGSAFNKAAMKRKFLTLKSMGVNAIRGTHNMVAPGLLDLMDEMGFIFISEAFDMWRKPKTTYDYARFFDSWHERDVASWVRRDRNHVCV…
>57_Pseudobutyrivibrio_ruminis_HUN009_PROKKA_00138_Beta_galactosidase_large_subunit
MLERRIIMLVSVTGGLWGLVMYWKEMLGAIAKPSKDSKTYELSTDYKFEGLLEYPRPQLQRKSYINLNGQWDYRIINGKGQVCSSGSILVPFSPETKLSGTDMHMLLPEETLEYTKVFEIDKVKRSKHLLLHFGAVDQVAHVSLNGINLGSHEGGFTSFTFDITDYVVEGNNELKVKVRDYTDRIGYARGKQCIEPSGMWYTAQSGIWQTVWMEWVPDAFVTDLKLNPDIDGNKLKMIIKVSEMKGHLDITSSNQDLIKEYRVDKIKDDKLYVTVDLNHYQLWSPEEPVLYFLNINYGKDSFSTYFAMRHFGVDRDEKGIPRLTLNHKPYFMNGILDQGYYPESLMTPPSDAAMINDIETIKSLGFNMIRKHCKIEPMRWYFHCDRLGMIVWQDIVNGG…
>57_Pseudobutyrivibrio_ruminis_HUN009_PROKKA_00671_Beta_galactosidase
MNEFNYEIVKDPRVFQQNRLDAHSDHEFYDSEAYAYGEKSNFKYSLNGTWKFEFAKNYECCDKNFYEDGRDCKGWDDIKVPAHIQLEGYDKIMYVNTQYPWDGHEAVEPGEIPTEENPVGNYVKYFTVPEFMKKGPVYISFQGVESGFALWLNGQYVGYSEDSFTPSEFDLTPFIREGENKLAVQVFKWTAGSWCEDQDFFRFSGIFREVYLYTVPETHIRDIRIQTLLDDDYKDATLVIDMDVVGEGLVQMTLSDDDADVLNKMAVENGKNHMEIHVREPKLWSAEHPYLFDLQLNVFGPTGRLSEVVKEKVGFRKFEMKDHMMHINGKRIVFKGVNRHEFSSSTGRALSEEDILKDIITIKQNNINAIRTSHYPNQTFFYRLCDIFGLYVIDETNLE…
>57_Pseudobutyrivibrio_ruminis_HUN009_PROKKA_02206_Beta_galactosidase
MAQRVYLDRKWRFNEKFEEEMISQPMKESTLINIPHTVKETPFSYFDEGIYQMVSAYQKSIFAPAQWADKLLILTFEAVGHCCDVYINGRHMKHHECGYTAFSIDVSDVLNYGEENLITVKVDSRESLNQPPFGYVVDYMTYGGIYRDVYFEVKEQTHFKSLFVQPSLLERVSTSKRTPKQIKMMKVQGIIKTECILSENIYELAVDEHVFIKQYLDEDLLISQPVGGLEKVEDGYLLNLTTAPTTVKLWDVESPHLYQIKTQLVIDDNVVDEHVETIGFRSSEFRKNGYYLNGRKLKLRGLNRHQSYPYVGYAMPESMQRLDAKILKEELALNAVRTSHYPQSHYFIDECDKLGLLVFTEIPGWQHIGDADWKNIAVENTKDMVLQYRHHPSIILWGV…
>28_Butyrivibrio_sp_INlla14_PROKKA_00619_Exo_beta_D_glucosaminidase
MITRNLHDNWTMRRMDQDTWYKAVVPGTVYTDLMNNGLMEDPYYRDNEDKALALMEYDYEYKMSFTLEEADELFLCSQVLLRFEMLDTIADVYFNGVLLGNPCNMHRTYEYAVKELLKAENDLRIVFHSPNKFIREEFKKDPVLGSEDCSKGFPKIRKAHYMFGWDWGPRIPDAGIMRPVSLVGINETRFESFYVRQDHHNGCVTLSFDARNEGNYNYITTVTVTDPQGKVIADEINSNETVELITPQLWWPNGYGEQPLYTVKASLRNAKGDVLDVWEKRIGLRTMTISREKDEYGEEFCHVVNGVKIFAMGADYIPQDNILSRVNKERTRTLLTHCKNSHFNCIRVWGGGYYPEDEFYDICDELGLVVWQDLMFACAVYRLSEDFEENIIAEVIDNV…
>28_Butyrivibrio_sp_INlla14_PROKKA_01407_Beta_galactosidase
MKIDLSGAWRIELSDGMIKEDGFLPGTLDENRMGNPDKIAGAWHPDMENRETEIDKLLSADSRIATRLTRNYTYEGAAKFTRVFHGEIKKNKRYFLFAERARTMSLKIDGKSAPVVESWEGGHSYYEGLSTPCIFEITGLIRDGSLIEITTDNTYPGLPYKDITCSSAATDETQTNWNGVVGQLYIEEKSEAFIEDFRVYPDLQDFDSVFGEVALSYKSLYKGQSRKTPGNQADKMVRLVISGECLEGSGAELFSREVTIYADANNSFHFSKVAIKKEFSQKKWDEGEGNLLYATARLYDGDDLLDEKKVSFGIREFTYDGSGRLTLNGRRIFLRSEANCGLFPETGHPPMDRDSWLDIMKTYASYGVNCVRFHSWCPPEAAFSAADELGMLVQPELPN…
>28_Butyrivibrio_sp_INlla14_PROKKA_01672_Beta_galactosidase_BoGH2A
MKKLFTSGWKFWESEYGVSYEEAMSHVSEFEDVVIPHDYMITDPKNLYRDSTGWYKKSFELTEKDLSKELFLIFDGIYMDSLVYINGHIAGEWKYGYSQFILGISEFVRTGLNEIVVAARCKFPNTRWYSGAGIYRNVWICDYEKTYIPENGIYVHSQKLPDAESQETGLCDYKMIVTSEICSADNEKASVRYSLFDSEGKEITLEACDNDELLADLLPTTIESVNRPADVDKASDIQVGIYNVKGVSEWNIEEPHLYTLRVELQSSEGITIQTEEIKIGFRDVRMDPQKGFFLNGRNMKLNGVCLHHDLGALGSAYNNSAMRRRLIQLREMGVNAIRLTHNMYDPHVIALADEMGFLLISEAFDMWEGAKTEFDYARFFPKWHDKDVASWVRRDRNHP…
>28_Butyrivibrio_sp_INlla14_PROKKA_01701_Beta_galactosidase
MDLIDAIRAIDKPHEDDVLNRLYTPWGENLDKDNVLKEYPRPQFQRNSYINLNGDWEYCIVPEEQGSSIPEKMDGHILVPFSPEAMLSGVERRLEPYQYLWYKKVLPVLKRTHHNSRFLLHFGAVDQFADIYVNSTLVGSHSGGYLPFTLDITDYLLFDGHNKESLDNMLHVRVKDTSDSSYHSRGKQTLKRGGMYYTCQSGIWQTVWIEEVPNTYIRKLRIRPEADLKTLSVEVSTNNPSKVTVKFPGYEMVKSPSSSDSYDTTFTGDFSFSSDTYPSIGEDHSAISPSYYHFSFTIKEPHLWSPEDPYLYPLQIITDEDHVDSYFAMRYYSIEKDGSGISRFCLNHAPYFLMGALDQGYWPDGLYTAPSDKALIYDITEMKRLHFNMLRKHIKVEAA…
>28_Butyrivibrio_sp_INlla14_PROKKA_02461_Beta_galactosidase
MKEFEYKKIADPEFFKDNVLPAHGDFVSFATEDELSEGDTSLRISLNGLWKFHYAKNYRAVVPGFEKEEYDCDFWDDIRVPAHMQMEGYDIPAYINVQYPWDGHEKIELGQVPEEFNPVGSYVKYFNLPANWYGQNVHVVFDGVESGYALWLNGQYVGYSEDTFTPSEFDLTPYLKEGLNKLAVQVFKWTSSSWMEDQDFFRFSGIYRNVFLQLIPAAHLEDVKIRTLLNDDFSEADLELTFKTQGTGNVEYTLYRNNHQVVKGSAVIGDEANSDGPVVSLNVVKEKVYNPVLWSAEDPQLYQLIIKMVDKEGNVQEVVSQNVGFRRFEMKDGLMLINGKRIVFKGVNRHEFSCNTGRVVSYEETRADIINMKRNNINAIRTSHYQNSAAIYELCDIYG…
>28_Butyrivibrio_sp_INlla14_PROKKA_02624_Beta_galactosidase_BoGH2A
MKKECIDEKWTFRRGFVDSLGSLKEDPGIIVDLPHDGMIGTQVRPDAPARSDSGYFVGNLTNYTKYVMIPREWENECVGLYFDGAMMNVTVEINGCKVGSQHYGYAPFYVDLTDYVTFGKENRITINCNTSMYVNSRWYTGSGLYRGVKLCHSPRVQLVPDGLFVRTREVADGYAFIEAEAEIANRTLDNRLVEVSLFIYKENSDEKEYATKRVIQINSGKSQVARMAINLKNPVLWDAENPNLYRIKVIVKSLGVYRTHFIPEETKEADEDETLFGIRTITADSIRGLRINGKTVKLKGGCLHHDNGLLGAVSLYAAEERKVRKLKEEGFNAIRTAHNPPSAALIEACDRLGMYIFDEAFDAWGIAKRSGDYSQFFANDHHKDLTAFVKRDRNHPSVI…
>28_Butyrivibrio_sp_INlla14_PROKKA_02654_Beta_galactosidase_BoGH2A
MQELINFNTNWKFHFGDIVSVRNRWALAKSGSFNQGPESKSYDDSSWREVTLPHDFVFETKPYAYAEKEFDKDNTIPAMEDVNNIHTTSGSFDKNVGWYRKHFFVPEEYLGKKLYLIFDGIYRDSYFYLNEFFLEHEPSGYCKIVIDITDTAAYGENNVLAIRCDARQAEGWFYEGGGIYRNAYLKVVEKEHVEDLFVYGQPEDNFKRAEVAISGRIFGTGELCSRNAHAYKALLCIEIIDSKGELVNKSNLSLAGDESISDDSKIMELTYLSDIGAYEFKTKIILDEPRLWSVDRPELYRLICRLETCGEVRNVAETSFGIRSARFDNNEGFLLNGERLKIKGVCCHQNHGGLGNAVPPEVMRYRIKKLKEMGANGYRGAHYPLSEDFLDICDQEGML…
>30_Butyrivibrio_sp_INlla18_PROKKA_00140_Beta_galactosidase
VRRVIDFNMDWQFHKGDISPEDIKNAKWDEIKIPHTWNNLDGQDGGNDYYQGKSWYRKNLGKELIPSGFDKDVYIRFGAASKRAEVYLNGEMVGCHDGGFASFTIRLTDKLTYVNDEILVMVDNSRDLPIYPMQADFTFFGGLYREISLICFDTTKHFRVDEYGVDSLFVTPKVDGTLNIETELQNMEKDVTFSAKIYELNGDSKELVKEIDELSLNRASTGLLEGSILLDDVALWNGSQDSNLYILEIGLGDRNCSFLLDELSTTFGFRSFNVDPDKGFFLNGRSYPLHGVCRHQDRENMGWAITKKEHDEDMELIKDIGANTVRLAHYQQAPYFYDLCDKNGIVVWAEIPFISVYDSRKEADENLLLQIKELVMQNYNHPSICFWGIANETGIGGES…
>30_Butyrivibrio_sp_INlla18_PROKKA_00509_Beta_galactosidase
MGSFNYENVKNPEFFKEGVLPAHSDHRAYGSDDELTEGVSSLELSLNGLWKFHYARNYGSVIPGFEKEDYNCNIWDDIHVPAHIQMEGYDIPAYINTQYPWDGHEDIWLGEVPEKFNPVASYVKYFELPVNWEGKEVHVVFDGVESGYALWLNGSYVGYSEDTFTPSEFDLTPYIKSGLNKLAVQVFKWTAGSWMEDQDFFRFSGIYRNVFLRLVPDAHLEDLKVRTILNDEFTEAELEVTLKLGKSTGTTDYVLLRNNHPVVKGTVNNAEEVVISEKVMDPILWSAEDPQLYQLLLHVNNASGENTEVIRQNVGFRRFEMKNGLMLINGKRIVFKGVNRHEFSCDVGRVVSDEDTLTDIITMKKNNINAIRTSHYQNSARLYELCDIYGLYMIAENNM…
>30_Butyrivibrio_sp_INlla18_PROKKA_00916_Beta_galactosidase_BoGH2A
MEKVCIDEKWTFRRNFVDSLGMLDEDPGEVVNLPHDGMIGTKVSPDAPARSDSGYFVGGLSNYTKMVFIPEDWKDECVGLMIDGAMMNVSIDVNGCKVGSQHYGYAPFYVDLTDYVTFGKENRITINCNTTMYVNSRWYTGSGLYRGVKICHGPRVHVPENGVFICTKEVDGNRAYLEAVIEVANRTLENRLCEVNVSVFDEEDGKEKKKTKSVIQVNSGKTDTARISFILHDPKLWDAENPNLYKVKVSVKSLGIYRTHFIPEEKFKADETETLFGVRTITADAERGLRINGKEVKLKGGCLHHDNGLLGAVSLYEAEERKIKKLKESGFNAVRTAHNPPSSAFIEACDRLGMYVFDEAFDAWGMAKRGGDYSQFFASDWEKDLTAFVKRDRNHPSVI…
>30_Butyrivibrio_sp_INlla18_PROKKA_01394_Beta_galactosidase_large_subunit
MDLIDAIKAIDKPHEDDVLNRLYTPWGEKIDPDNLLKEYPRPQFVRDSYINLNGYWDYSFTPDSVEEIPSEFEGIILVPFSPESMLSGVERRLEPDQLLWYKKALPTIAKKSPNSRILLHFGAVDQFADIYINEDHVGYHGGGYLPFTLDITDYLNHTPDNMTFENNTLVVKVRDTSDSSYHSRGKQTLKRGGMYYTAQSGIWQAVWMEEVPATYIRELRIRPEKDLKTVSIEVSTNLPSQVTVKIPGHELVKSPASHDALDNFFIGDFSYSSDTYPSASIDHSQGPASYYNFKFEIDDPHLWSPEDPYLYPIQISTADDHVSSYFAMRSFTVEDDEKGIRRFCLNHKPYFLMGVLDQGYWPDGLYTAPSDEALIFDIKEMKRLHFNMLRKHIKIESAR…
>30_Butyrivibrio_sp_INlla18_PROKKA_02006_Beta_galactosidase_BoGH2A
MQELKSFNDGWKFHFGDIDTIRNRWGWAKSGSFNQGPESKSYDDSDWKEVTLPHDFVFETKVYDYSEKEFGEDNTIPAMEDVNNAHTTAGSFDKNVGWYRKHFFIPKDYEGKKVYLIFDGIYRDSWIYLNEFFVEHEPSGYSRITLDITDVAAYGEENVLSIKCDAREAEGWFYEGGGIYRDAYLKVVEEKHIEDVFIHGTPVENDGVHMNFSCRLCNLEGYDQKYLNLEICEKRTGKVVKKIDYDLEEIISEPIDKYEETDEKLIFELGDGDLRLVTSFEFEEDEVKMWSLDDTNLYELTITLIDGDEICNVDKKTFGIRSIEFDKDKGFLLNGEQIKIKGVCCHQNHGGLGSAVPKEVMRYRIKKLKEMGANGYRGAHYPLTEEFLSICDEEGMVVM…
>30_Butyrivibrio_sp_INlla18_PROKKA_02596_Beta_galactosidase_BoGH2A
MDTKRITLTNNWKFHYGECEDAWYKGYDDSSWEDVTIPHDFSVSAPFSKEYSSGTGYLRGGIAWYRLFVRIPEEYRDKRLTLVFDGIYKNSMVWVNSYYMGKRPYGYSEISYDISQQASFGDELTEISVKVIHTDIADSRWFTGSGITRKVSLVVSEKVAPVNNGIFFSCKAVEKQGKKNVAKVMVKNEIFCGIPGAGKKKKTKIISQSTLLDNNGKNVLVMQGELNALEGSTETVTLEGNLNSPKLWSPDSPYLYTLETRLSVDGKSYLVDTRKVGVRTFSFDPNKGFFLNEKSTKFKGVCVHHDGGCLGAAMKKEVWRRRLELLKKSGCNAIRCSHNPHMPELYDLCDEMGFMMMDEAFDEWENPKNKWSTGHNVYPPKHQGYYEDFPMWHEIDLRT…
>30_Butyrivibrio_sp_INlla18_PROKKA_02839_Beta_galactosidase
MKVDISGEYKVCLDGECGKELVAQLPGSLDENKIGLVDDILITDQGKGQKKAKGPIATRLTRKFSYYGKAYYKRDLSEALSGFEDELNKRLFIKVERSRSLFLKVDDREVKALRGSLSTPYLFEVTGLLKKDSTIEFICDNDYENMPRAGIIYSSTATDETQTNWNGLLGEMSLFSKESAYAQKLNIYPKGNTAEIEVVVNTDKAFKGSFVLNSEAFAGKAHMELDLEGAGAFTVKTTVAFKEDVRRWDEYEGNLYSCKWSLLDSKGAEFDEGTETFGVRDFGYDDEGRLTINGRRFFLRGEANCAEFPEAGHAPMDVDSWLKVMEKYKSYGINCVRFHSHCPVEAAFVAADKLGIMVQPELSHWNPNDAFIEEHSRDYYEKELREIIKEYANHPSFVM…
>31_Butyrivibrio_sp_INlla21_PROKKA_01045_Beta_galactosidase_BoGH2A
MDTVKKIITGGWKFHYGECEEAWYKGFDDSSWEEITVPHDFAVTGPFSEEYSSGTGYLRGGIAWYRLSVKIPEECKGKRITLVFDGIYKNSYVWVNSYFMGKRPYGYSEISYDISDRASFGDEPTVICVKVVHTDISDSRWFTGSGITRKVSLIVSEKVAPVLHGLSFNTAIIGKSGDKPVAEVNVSQKIFTGVSDVGKIRVKCVVYDNKGLSVLSMEKELEKSEDGISTVNFWGTIEYPKLWSVDEPNLYTLDTFIKIGQEEYLADSQKVGVRTISFDPDKGFSLNGKNMKLKGVCVHHDGGCLGAAMKKEVWRRRLELLKKSGCNAIRCSHNPHMPELYELCDELGFLVIDEAFDEWENPKNKWHRGHNVYPPKHQGYYEDFPTWHEEDLRTMIRRD…
>31_Butyrivibrio_sp_INlla21_PROKKA_02536_Beta_galactosidase
MKDFDFGMVKDPKIFKTGVLPAHSDHTAYASTDELEEGASSLVVSLNGTWKFHYAKEYSCAIPGFEKDNYDCNSWDDIKVPSHMQLEGYDIPAYINYQYPWDGKENIELGEIPTKFNPVGSYVKYFTLPLLWKDKEVHVVFDGVESGYALWLNGNFVGYSEDSFTPSEFDLTSFLREGENKLAVQVFKHTSGSWFEDQDFYRFSGIYRNVFLKLIPDVHLEDIKVRTLLNDDFSEAELEVTLKYNGAVGTTDYVLLRNNHKVLKGTVDNDKSVVISETVHEPKLWSAEDPQLYQLVLYVSGTDDETCEVIKQNVGFRKFELKDGLMLINGKRIVFKGVNRHEFSCDKGRVVSDEDTLLDIITMKRNNINAIRTSHYQNSAKLYELCDIYGLYMIAENNM…
>31_Butyrivibrio_sp_INlla21_PROKKA_03027_Evolved_beta_galactosidase_subunit_alpha
MDLIDAIKTIDKPHEDDVLNRLYTTWGENLDPEHVLTEYPRPQFVRDSYVNLNGYWDYSMVKESSSDDIPEISDGKILVPFSPEAILSGVEKQLKPDEILWYKRSLPKLPKTYDNSRYLLHFGAVDQFADVYVNGKLVGSHSGGYLPFTFDITGYLDLDEAKENTLIVKVRDTSDTSYHSRGKQTLKRGGMYYTAQSGIWQTVWLEEVPDIYVKELKITPEEDLKTVSITITTTQSTSVSVKIPGQELVKAPASSDAPERHNDSLEKFSSDICPLNLSKKNDSHCYTFRFELESPHLWSPEDPYLYPLQIVAGSDRVRSYFAIRSYSIDTDSAGVRRFFLNNKPYFLMGVLDQGYWPDGLYTAPSDDALIYDIKEMKRLKFNMMRKHIKIEAARWYYHC…
>72_Butyrivibrio_hungatei_DSM_14810_PROKKA_00192_Beta_galactosidase_BoGH2A
MQELKSFNDGWKFHFGDIDTIRNRWGWAKSGSFNQGPESKAYDDSGWKDVTLPHDFVFETKVYDYSEKEFGKDNTIPAMEDVNNAHTTAGSFDKNVGWYRKHFFIPEEYEGKKIYLIFDGIYRDSWIYLNEFFVEHEPSGYSRITLDITDVAAYGEENVISIKCDAREAEGWFYEGGGIYRDAYLKVVEEKHIEDAFIHGTPVENDGVHMNFSCRLCNLEGYDQKYLNLEICEKRTGKVVKKIDYDLEEIISEPIDKYEETDEKLIFELGDGDLRLVTSFEFEEDEVKMWSLDDTNLYELIITLIDGDEICNVDKKTFGIRNIEFDNNKGFLLNGEQVKIKGVCCHQNHGGLGSAVPKEVMRYRIKKLKEMGANGYRGAHYPLTEDFLSICDEEGMVVM…
>72_Butyrivibrio_hungatei_DSM_14810_PROKKA_00866_Beta_galactosidase_BoGH2A
MDTKRITLTNNWKFHYGECEDAWYKGYDDSSWEDVTIPHDFSVSAPFSKEYSSGTGYLRGGIAWYRLFVRIPEEYRDKRLTLVFDGIYKNSMVWVNSYYMGKRPYGYSEISYDISQQASFGDELTEISVKVIHTDIADSRWFTGSGITRKVSLVVSEKVAPVNNGIFFSCKAVEKQGKKNVAKVMVKNEIFCGIPGAGKKKKTKIISQSTLLDNNGKNVLVMQGELNALEGSTETVTLEGNLNSPKLWSPDSPYLYTLETRLSVDGKSYLVDTRKVGVRTFSFDPNKGFFLNEKSTKFKGVCVHHDGGCLGAAMKKEVWRRRLELLKKSGCNAIRCSHNPHMPELYDLCDEMGFMMMDEAFDEWENPKNKWSTGHNVYPPKHQGYYEDFPMWHEIDLRT…
>72_Butyrivibrio_hungatei_DSM_14810_PROKKA_01253_Beta_galactosidase
MKVDISGEYKIYLDSDYEKEFVAKLPGSLDENKIGLVDDILITEQGKGQKKAEGPIATRLTRKFSYYGKAYYKRELSDVLSGFEKELSKRLFIKVERSRNLFLKVDDREVKALRGSLSTHYLFEVTGLLKKDSTIEFICDNDYENMPRAGIIYSSTATDETQTNWNGLLGQMSLFSKECVFVERLSIYPKAGSAEIEAVVNSDRAFNGTITLNSEAFADEVHIELDLAEKGSFTVKTTVALKKDVRRWDEYEGNLYSCKWNLFDNNGTELDESTETFGIRDFSYDNEGRLTINGRRFFLRGEANCAEFPETGHAPMDVESWLKVMEKYKSYGINCVRFHSHCPVEAAFVAADKLGIMVQPELSHWNPNDAFVEKYSREYYEKELKEIIKEYANHPSFVM…
>72_Butyrivibrio_hungatei_DSM_14810_PROKKA_01418_Beta_galactosidase_BoGH2A
MEKICIDEKWTFRRNFVDSLGMLDEDPGEVVNLPHDGMIGTKVSPDAPARSDSGYFVGGLSNYTKMVFIPEDWKDECVGLMIDGAMMNVSIDVNGCKVGSQHYGYAPFYVDLTDYVAFGKENRITINCNTTMYVNSRWYTGSGLYRGVKICHGPRVHVPENGVFICTKEVDGNRAYLEAVIEVANRTLENRLCEVNVSVFDEEDGKEKKKTKSVIQVNSGKTDTARISFILQDPKLWDAENPNLYKVKVSVKSLGIYRTHFIPEENLKADEAETLFGVRTITADAERGLRINGKEVKLKGGCLHHDNGLLGAVSLYEAEERKIKKLKESGFNAVRTAHNPPSAAFIEACDRLGMYVFDEAFDAWGMAKRGGDYSQFFASDWEKDLTAFVKRDRNHPSVI…
>72_Butyrivibrio_hungatei_DSM_14810_PROKKA_01714_Beta_galactosidase
MDLIDAIKAIDKPHEDDVLNRLYTPWGENIDPDNLLKEYPRPQFVRDSYINLNGYWDYSFTPDSVDEIPSEFEGIILVPFSPEAMLSGVERRLEPDQFLWYKRALPTIKKKSPSSRILLHFGAVDQFADIYINEDHVGYHGGGYLPFTLDITDYLNHTPDNMTFENNTLVVKVRDTSDSSYHSRGKQTLRRGGMYYTAQSGIWQTVWMEEVPATYIRELRIRPEKDLKTVSIEVSTNLPSQVTVKIPGHELVKSPASHDAIENFFIGDFSYSSDTYPSASVDHSQGPASYYNFKFEIDDPHLWSPEDPYLYPIQISTADDHVSSYFAMRSFTVEDDEKGIRRFCLNHKPYFLMGVLDQGYWPDGLYTAPSDEALIFDIKEMKRLHFNMLRKHIKIESAR…
>72_Butyrivibrio_hungatei_DSM_14810_PROKKA_02496_Beta_galactosidase
MGSFNYQNVKNPEFFKEGVLPAHSDHRAYGSDDELTEGVSSLELSLNGLWKFHYARNYGSVIPGFEKEDYNCNIWDDIHVPAHIQMEGYDIPAYINTQYPWDGHEDIWLGEVPEKFNPVASYVKYFELPANWEGKEVHVVFDGVESGYALWLNGSYVGYSEDTFTPSEFDLTPYIKSGLNKLAVQVFKWTAGSWMEDQDFFRFSGIYRNVFLRLVPDAHLEDLKVKTILNDEFTEAELEVTLKLGKSTGTTDYVLLRNNHPVVKGTVNNAEEVVISEKVMDPILWSAEDPQLYQLLLHVNNASGENTEVIRQNVGFRRFEMKDGLMLINGKRIVFKGVNRHEFSCDVGRVVSDDDTLKDIITMKKNNINAIRTSHYQNSARLYELCDIYGLYMIAENNM…
>66_Pseudobutyrivibrio_spp_JW11_PROKKA_00278_Beta_galactosidase_large_subunit
MYWKEMLGAIAKPNKDGKTYELSTDYKFEGLLEYPRPQLQRKSYINLNGQWDYRIINGKGQVCSSGSILVPFSPETKLSGTDMHILLPEETLEYTKVFEIDKVKRSKHLLLHFGAVDQVAHVSLNGINLGSHEGGFTAFTFDITDYVVEGNNELKVKVRDYTDRIGYARGKQSIEPSGMWYTAQSGIWQTVWMEWVPDAFVTDLKINPDIDGNKLNMIIKVSEMKGHLDISSSNQDLIKGYRVNNIKDDKLYVTIELNQYQLWSPEDPVLYFLNISYGKDSFSTYFAMRHFGVARDEKGIPRLTLNHKPYFMNGILDQGYYPESLMTPPSDAAMINDIETIKSLGFNMIRKHCKIEPMRWYFHCDRLGMIVWQDIVNGGTKYDMNMICNIPTVVRPFGN…
>66_Pseudobutyrivibrio_spp_JW11_PROKKA_01851_Beta_galactosidase
MAQRVYLDRKWRFNEKFDEEMISLPMKESTLINIPHTVKETPFSYFDEGIYQMVSAYQKSIFAPAQWADKLLILTFEAVGHCCDVYINGRHMKHHECGYTAFSIDVSDVLNFGEENLITVKVDSRESLNQPPFGYVVDYMTYGGIYRDVYFEVKEQTHFKSLFVQPSLLERVSTSKRTPKQIKMMKVQGILKTECILSENIYELAVDEHVFIKQYLDEDLLISQPVGGLEKVEDGYLLNLTTAPTTVKLWDVESPHLYQIKTQLVIDDNVVDEHVETIGFRSSEFRKNGYYLNGRKLKLRGLNRHQSYPYVGYAMPESMQRLDAKILKEELALNAVRTSHYPQSHYFIDECDKLGLLVFTEIPGWQHIGDADWKNIAVENTKDMVLQYRHHPSIILWGV…
>66_Pseudobutyrivibrio_spp_JW11_PROKKA_02362_Beta_galactosidase
MNEFNYEIVKDPRVFQQNRLDAHSDHEFYDSEAYAYGEKSNFKYSLNGTWKFEFAKNYECCDKNFYEDGRDCKGWNDIKVPAHIQLEGYDKIMYVNTQYPWDGHEAVEPGEIPTEENPVGNYVKYFTVPEFMKNGPIYISFQGVESGFALWLNGQYVGYSEDSFTPSEFDLTPFIREGENKLAVQVFKWTAGSWCEDQDFFRFSGIFREVYLYTVPETHIRDIRIQTLLDDDYKDATLVIDMDVVGEGLVQMTLSDDDADVLNKMAVENGKNHMEIHVRGPKLWSAEHPYLFDLQLNVFGPTGRLSEVIKEKVGFRRFEMKDHMMHINGKRIVFKGVNRHEFSSSTGRALSEEDILKDIITIKQNNINAIRTSHYPNQTFFYRLCDIFGLYVIDETNLE…
>32_Butyrivibrio_sp_LB2008_PROKKA_01108_Exo_beta_D_glucosaminidase
MEKFAINNWILKRVSDGSKYRTEVPGSVLYTLQNNGVIPNPFVADNEKFALKMMEEDYEYEAKFDAGHALMSSLKKELVFEGIDTVGEVYLNGSKILCACNMHRTYRIDITDLLKEKDNELKVCIHSPLKYIKDAYGKSECDGTEDAMEGFVHIRKAHYMFGWDWGPRIPDAGLFRPVYILEINTARIENVRIHQRHSGGKVGLRIFIDRAVSGDDTGLSCDVSLTDPHGKELTYEDYRSGDEIFVEEPLLWWPAGFGEQNLYSLKVSLKLGNTELDSLTKRIGLRTLTINRKKDEWGESFSHCINGFDVFAFGADYIPEDNYLTRMTPERTRKLLEDCKLANFNSIRVWGGGFFPDDAFYDICDELGIMVWQDMMFACGVYDLTEEFEENIRLEIKDN…
>32_Butyrivibrio_sp_LB2008_PROKKA_02520_Beta_galactosidase
MDLIDAIKAIDKPHEDDVLNRLYTTWGENLDKDNVLPEYPRPRFVRDDFLNLNGIWEYKIVSDISANVLPADTDGEILVPFSPESFLSGVEKRLLPDQVLWYKKVLPPLKRKYQNSRFLLHFGAVDQFAEVYINSRFVGSHGGGYLPFTMDITDYLKFSDGCALETLLNVKVRDTSDSSYHSRGKQTLRRGGMYYTAQSGIWQTVWIEEVPETYVRELIVTPSQDLKSVTIEVSTNKPCDVNITIPGHDVKISDKSGERINFEREELYSSDTYPSNEAGVKEFAPEGYKFSFEIDNAHLWTPEDPYLYPLHIEAGDDKIESYFAMRSFTIEKDDNDNMRFFLNHKPYFLMGVLDQGYWPDGLYTAPSDEALIFDITEMKRLHFNMMRKHVKIEAARWYY…
>32_Butyrivibrio_sp_LB2008_PROKKA_02801_Beta_galactosidase_BoGH2A
MKRLFNDGWKFWKSEYGTGYETAVKSADKFTSVEIPHDWMIEDPHNLYGTNTGWYSNRFEVVNPDKKTFLIFDGIYMDSIVYINGQEAGEWKNGYTQFVLDVSDYVKKGENDIYVGVRCRYPSSRWYSGAGIYRNVWIDELDDTYIPENGIYVHSKKMGKDYKLTLQAEILGTKAGKAEVLYRLFDDENREFDLIGPENSEVDLFGQADGKVKPLGQGNVGAEEKTCALSKQIDSSSEKEISFFIKNPKLWSPENPNLYKLEVTLSIDGRCIQKTKINIGFKDLKIDPAEGLFVNGEHTKLQGVCIHHDLGALGVAFNKNAMRRRLCQFKELGVNAIRLSHNVYAPELLDLADEMGFLIISEAFDMWEKAKTEYDYAQFWRDFHEKDAESWVKRDRNHV…
>406_Pseudobutyrivibrio_sp_LB2011_PROKKA_00920_Beta_galactosidase_BoGH2A
MNKKLWNDNWLFWNSKDAFALVWDIPEMARKIQLPHDAMLENEAHEDSLNGGNTGFYDGGSYTYVKMYESKPGDRQRNIMLRFDGVYMNTFVYVNGQLAANRPYGYSQFYVPISHLLKEEGENEIRVQVRNGAMANSRWYSGSGIYRDVYMLTSGATYIHEDGPKVVTEECDEDSATIKISADIVNKNFDSKEVEFAISIYDSNGNEVAKDAGIVYVKGNNNKQFFSRINIANPCLWSEDTPVLYKAKVTISVDNKVVDSDEATFGIRKLSLDAAHGLRVNGKEVKLRGACIHHDNGLLGSKTYYEAEYRRVKILKDSGFNAIRMSHHPASPALLRACDELGVYVMDETFDMWTRAKSDYDYNLFFTDWWKKDVEAMVAKDFNHPSVILYSIGNEIPEI…
>406_Pseudobutyrivibrio_sp_LB2011_PROKKA_01054_Beta_galactosidase_large_subunit
MYWKEMLGAIAKPNKDGKTYELSTDYKFEGLLEYPRPQLQRKSYINLNGQWDYRIINGKGQVCSSGSILVPFSPETKLSGTDMHILLPEETLEYTKVFEIDKVKRSKHLLLHFGAVDQVAHVSLNGINLGSHEGGFTAFTFDITDYVVEGNNELKVKVRDYTDRIGYARGKQSIEPSGMWYTAQSGIWQTVWMEWVPDAFVTDLKINPDIDGNKLNMIIKVSEMKGHLDISSSNQDLIKEYRVDNIKDDKLYVTIELNQYQLWSPEDPVLYFLNISYGKDSFSTYFAMRHFGVARDEKGIPRLTLNHKPYFMNGILDQGYYPESLMTPPSDAAMINDIETIKSLGFNMIRKHCKIEPMRWYFHCDRLGMIVWQDIVNGGTKYDMNMICNIPTVVRPFGN…
>406_Pseudobutyrivibrio_sp_LB2011_PROKKA_01923_Beta_galactosidase
MNEFNYEIVKDPRVFQQNRLDAHSDHEYYDSEAYAYGEKSNFKYSLNGTWKFEFAKNYECCDKNFYEDGRDCKGWDDIKVPAHIQLEGYDKIMYVNTQYPWDGHEAVEPGEIPTEENPVGNYVKYFTVPEFMKNGPIYISFQGVESGFALWLNGQYVGYSEDSFTPSEFDLTPFIREGENKLAVQVFKWTAGSWCEDQDFFRFSGIFREVYLYTVPETHIRDIRIQTLLDDDYKDATLVIDMDVVGEGLVQMTLSDDDADVLNKMAVENGKNHMEIHVRGPKLWSAEHPYLFDLQLNVFGPTGRLSEVVKEKVGFRRFEMKDHMMHINGKRIVFKGVNRHEFSSSTGRALSEEDILKDIITIKQNNINAIRTSHYPNQTFFYRLCDIFGLYVIDETNLE…
>406_Pseudobutyrivibrio_sp_LB2011_PROKKA_02123_Beta_galactosidase
MAQRVYLDRKWRFNEKFDEEMISQPMKESTLINIPHTVKETPFSYFDEGIYQMVSAYQKSIFAPAQWADKLLILTFEAVGHCCDVYINGRHMKHHECGYTAFSIDVSDVLNFGEENLITVKVDSRESLNQPPFGYVVDYMTYGGIYRDVYFEVKEQTHFKSLFVQPSLLERVSTSKRTPKQIKMMKVQGILKTECILSENIYELAVDEHVFIKQYLDEDLLISQPVGGLEKVEDGYLLNLTTAPTTVKLWDVESPHLYQIKTQLVIDDNVVDEHVETIGFRSSEFRKNGYYLNGRKLKLRGLNRHQSYPYVGYAMPESMQRLDAKILKEELALNAVRTSHYPQSHYFIDECDKLGLLVFTEIPGWQHIGDADWKNIAVENTKDMVIQYRHHPSIILWGV…
>33_Butyrivibrio_sp_LC3010_PROKKA_00156_Beta_galactosidase
MDLIDAIKAIDKTHEDDVLHKLTTVWGDSLDKDNVLKEYPRPQFVRNSYINLNGSWEYAFTKSNVHPKKMDGQILVPFSPEALLSGVERQLKPDEYLWYKKNLGEIELPTPDSRILLHFGACDQRAIVFINGTPVGAHTGGYLPFTIDITDALKGSFPKLSGVLTVCVQDDSDSSYHSRGKQTLKRGGMYYTAQSGIWQTVWMEIVPKTHITAYRIIPDRDLDVIYVTIHTNDISPISIKIFDANKEILIAENEGDTTHRSDKERDRFESEDFHDSFSHSSDELSTFSPDIEGKHISTHVYSCKIAIPKAHLWTPEDPYLYQVCIKAGSDEAWTYFGMRSFTRQLDAEGHPLFFLNGEPYFLNGVLDQGYWPDGLYTAPSDEALIFDIQEMKRLGFNML…
>33_Butyrivibrio_sp_LC3010_PROKKA_00575_Beta_galactosidase
MRKRIYINDNWKFKPEFDDEMIKADYHDEEMENVRIPHTVKETPFNYFDDKTYQMVSGYRRVFNADTSWKDKSIILHFEGAAHEAFVFINGDFVCKHSCGYTGFAIDISDKLLFDRPNIIAVKLDSRESLNVPPFGFVIDYMTYGGIYRDVYLEVAEKTHISDVFVYADVPEVFDENMNESEVKPVAIGAFIHGVIKLEGDADGYMVTESLKRIGGELPAGVTDEYKDEILLNCVSANNEIRLSYHTLPVVLWDVKNPAMYEFIVRICKDEVLIDEYVVPFGFRSASFKSGGFYLNGRKLKIRGLNRHQSYPYVGYAMPASMQKYDARIIKEELCLNAVRTSHYPQSQDFVDECDRLGILVFMEFPGWQHIGDSDWKKQAVINEKEMICQYRNHPSIFI…
>33_Butyrivibrio_sp_LC3010_PROKKA_00939_Beta_galactosidase
MSEFNYEIVKNPEIFQENRLPAHSDHVAYKSMAELLLGKTSYRLCLDGVWHFHYSKNVKDAPVEFWKNEYDTSGWDRINVPAHIQMEGYDKPQYVNVQYPWDGSEDIRPGEIPEKFNPVADYVKLFTLPKDFKGEKVCISFQGVESGFALWLNGKYIGYSEDSFDPSEFDLTDALVKGENKLAVRVFKWTSSSWCEDQDFFRFSGVFRSVYLYAVPKVHVTDLKIETGLSDDFKDATLLISAATSGAGMMELKLLYKGEKVLEGKIPLSSNGLTTGKCDFEKIHLWSAEEPNLYELYLTITDSMGVVHEVIRQHVGLRKFEMKDGLMLLNGKRIVFKGVNRHEFSHVNGRVPSREELVQDIVTMKRNNINAIRTSHYPDDSAIYELCDIYGIYMIAENN…
>33_Butyrivibrio_sp_LC3010_PROKKA_01029_Exo_beta_D_glucosaminidase
MKSTTFLDKNWKMHKAGDAKMINAVVPGTVYTDLLREGEMEDPFWKDNEDKALKLMDDDYEYVCNFKKPAEADSSDNVILHFDGLDTLTDIYLNGKKLGSTYNMHRIWEFDIKEELEDENELRVYFNSPTRYIKDAYEKAPTKGSEDAMQGFVHLRKAHCMFGWDWGAHLPDAGIYRPVSLICFNKARIDSVLIRQNHENVKIDKDGKESGTVGLDFEFEIIDVAEEYSCSCEDKDDFELNVDIKITAPDGSVTEYKDEIPDEITIENPQLWWPNGYGKQPLYNVQVTLKDESGNALDVWERKIGLRTCTVSTKKDEWGNEFCFVVNGVKVFAMGADYIPEDHLLGRVNPEVTRKLLDKAVFANYNSIRVWGGGYYPDDWFFDICDEYGILVWEDFMFA…
>33_Butyrivibrio_sp_LC3010_PROKKA_01543_Beta_glucuronidase
MNSYIKDYPRPQLVRSDWINLNGPWDFAFDDDNCGEKHGWTKGFDADYEINVPFTYETKMSGIGIEEAHEHVWYHRELNLTKKEQKRYIIHLEGSDYNSRIWVNGKYAGSHKGAYERASFDVTELLNDGNNNIVISVSDSNSIRQPRGKQRWIKNNFGCWYVQTTGIWKTVWLEEIPEKHIKSIKLTPDLDNASIIIQAEFGNIPVSVFEDEDKPYSLSGEISFSGAKIKEFTSSISSDHLKVVIKLSDYAEAEWGIHAWTPENPELYDLSLTLKENGEDIDTVLSYFGMRSIRTENGQVLLNGTPLYQRLILDQGYWKDSHLTPPGEEALIEDIDKIKELGFNGLRKHMKIEDERFLYWCDVKGMLVWSEMAACYDFDDEAISAFTDEWKAVVMQNYN…
>33_Butyrivibrio_sp_LC3010_PROKKA_01584_Beta_glucuronidase
MKSLLYPITNEFRNEKKLDGLWRFCFDPDERGIKEGWNNGLPKDAINMPVPASFNDFFTDKASRDYCGTFWYQCEFHISNANLEHRNYIRFGSVTHRAVVYVNGIEVGRHEGGFLPFVCDISDAVKPGEKNVLVVKVSNELDETTLPCGKVSTLKNGNKLLKPYFDFFNYAGIHRSVWLMSINPASITDYGVITDITDNTATVKLSVDALGIKELDYSARAILKDEDGNEVATKDITLNPGCSKENEFEDDEDNAEQPGLEKLCGECELTVDEPVLWDVHRPYLYNIEIVLLESGKEQDKYEDRIGIRTISIQGTKILLNGKPVYLKGFGKHEDFDVIGRGFNYGIAKRDFECMKWIGANCFRTSHYPYAEEWYRFADEEGFLIIDEVPAVGMMRSFFN…
>33_Butyrivibrio_sp_LC3010_PROKKA_02155_Beta_galactosidase_BoGH2A
MRETNWNDNWLFWNSKDAFALVWDIPQNARKIDLPHDAMIETTPHADSINGGNTGFYDGGSYTYVKFYESKPGDRERNISLLFEGIYMNSFVYVNGQLAGNRPYGYSEFIVPISHLLKEEGENEIRIQVKNSSGQNSRWYTGSGIYRDVYMLTGGKTYVKENSFLVSTEDCSEEEATILLSANVMNGEPVSMDIAVCFELMDREGKVIAEERKIVSTKADSESKVLSRLFVENPLLWSEDNPELYKAVVTVSVAKTEDNGSFSQGEILDTEETTIGIRKLSLDSRHGLRVNGKTVKLRGACVHHDSGILGAKTYKEAEYRRISILKKAGFNAIRMSHHPAAPVLLEACDELGMYVMEEAFDMWTRAKSDYDYNLYFMDWWERDIEAMVLKDYNHPSVIM…
>33_Butyrivibrio_sp_LC3010_PROKKA_02763_Beta_glucuronidase
MRTTILWNDNWIFEKEGRSEAVTLPHTWNAVDGQTGPDPYYRGTCTYKKTFERPVTEEGQRVFVEFRGVNSSAKVVLNGRELINHDGGYSCFRADIMQALSDSNEIEVSVSNEPNTRVYPQKADFTFYGGIYRDVYLVIVDEKHFDMNCYGGRGLYVTPKINGNEAEVEVKAYVNGGESVKISIDGVTEKEFEVVPSDEATGGYMACGTIIINDPHLWNGLKDPFLYNITATLLDESKECDRIYDRFGVRQFHVDPEKGFFLNGASYPLRGVSRHQDRAGVGNALTKEMHREDLELILSMGANSIRLAHYQHDQYFYDLCDEKGVVVWAEIPYITVHMDSGRQNTISQMKELISQNYNHASIMCWALSNEISLQGVTEDLLENHRILNDIVHEMDPVRF…
>33_Butyrivibrio_sp_LC3010_PROKKA_03485_Beta_galactosidase_BoGH2A
MENICIDDKWIFRRGFVDSLGMLNEDPGVEVNLPHDGMIGTEVEAAAPAKSDSGYFVGGLTNYTKYVDIPKEWENESVGLKFDGAMMNVTVDINGCKVGSQHYGYAPFYVDLTDYVTFGETNRITINCNTSMYVNSRWYTGSGLYRGVMLCHGPKVNIVPDGVFVRTKEVSDGYAFLEAEVEIRNSTTENRLAKVTVSICEEGSDDVLSSSGRVIQINAGKVQKADIAINLKDPKLWDVEHPNLYKVIARVESIGTYRTHIISEKAEAFDISETLFGVRTITADALRGLRINGETVKLKGGCLHHDNGLLGAVSLYEAEARKVKKLKETGFNAIRTAHNPPSAALVEACDRLGMYIFDEAFDAWGIAKRGGDYSQFFDNDWEKDLTAFIRRDRNHPSVI…
>34_Butyrivibrio_sp_M55_PROKKA_02170_Beta_galactosidase_BoGH2A
MKRLFNEGWKFWKSEYGTGYETAVKSADEFSGVLLPHDWMIEDPHNLYSTNTGWYCNKFEVADPDKKTFFIFDGIYVDSIVYINGQEAGEWKNGYTQFVLDVSDYVKKGENDIYVGVRCRYPSSRWYSGAGIYRNVWIDELDDTYIPENGVYVHSEKEKDAFKLTIQTEVIGVDADEAEISYKLTDGEGKEVVSAGIQNIDSEEKSDAVHEKRSLTGFSEISFSINNPKLWSPENPNLYKLEVALAIEGKCIQKKEINIGFKDLKFDPAEGLFVNGEYTKLNGVCIHHDLGAFGVAFNKNAMRRRLYQFKDLGVNAIRLTHNVYAPELLDLADEMGFLVISEAFDMWEKAKTEYDYAQFWEEWHEKDAESWVKRDRNHVSVLMWSIGNEIYDTHASERG…
>34_Butyrivibrio_sp_M55_PROKKA_02492_Exo_beta_D_glucosaminidase
MEKFAINNWILKRVSDGSSYRTEVPGSVLYTLQDDGVIPDPFVADNEKFALKMMEEDFEYEAKFDVDHALMTYLKKELVFEGIDTIGEVYLNGRRILCACNMHRTYRIDITDFLKEKDNELKVCIRSPLKYIKDAYEKSECDGTEDAMEGFVHIRKAHYMFGWDWGPRIPDAGLFRPVYILGINTARIENVRVHQRHSGGKAGLRIFIDREVYGDDKGISCDVILTDPQGKELKYEDYRSGDEIVVEDPLLWWPSGFGEQNLYNLDIKLKLGNTELDSLTKRIGLRTLTITGKKDEWGESFAHCINGFDVFAFGADYIPEDNYLTRMTPERTRKLLEDCKLANFNSIRVWGGGFFPDDAFYDICDELGIMVWQDMMFACGVYDLTEEFEENIRLEIKDN…
>34_Butyrivibrio_sp_M55_PROKKA_02810_Beta_galactosidase
MDLIDAIKAIDKPHEDDVLNRLYTVWGENLDKDNVLPEYPRPRFVRDGFMNLNGIWEYKIVQDISANVLPADTDGEILVPFSPESFLSGVEKRLLPDQVLWYKKVLPTLKRKHENSRFLLHFGAVDQFAEVYINSSFVGSHGGGYLPFTLDITDHLKFTDNDSTALNTLIHVKVRDTSDSSYHSRGKQTLRRGGMYYTAQSGIWQTVWIEEVPETYIRELIVTPSQDLKSVTIEVSTNKPCDIDVRIPGHEAIKPKKSGESFNSEREDLFSSDTYPSNEAGVKEFAPAGYSFSFEIEDAHLWSPEDPYLYPILIEAGDDSVQSYFAMRSFTIEEDNTGTKRFFLNHKPYFLMGVLDQGYWPDGLYTAPSDEALIFDITEMKRLHFNMMRKHVKIEAARW…
>8_Butyrivibrio_hungatei_MB2003_PROKKA_00214_Beta_galactosidase
MDLIDAIKAIDKPHEDDVLNRLYTPWGENIDPDNLLKEYPRPQFVRDSYINLNGYWDYSFTPDSVDEIPSEFEGIILVPFSPEAMLSGVERRLDPDQFLWYKRALPTIKKKSPNSRILLHFGAVDQFADIYINEDHVGYHGGGYLPFTLDITDYLNHTPDNMTFENNTLVVKVRDTSDSSYHSRGKQTLRRGGMYYTAQSGIWQTVWMEEVPATYIRELRIRPEKDLKTVSIEVSTNLPSQVTVKIPGHELVKSPASHDAIENFFIGDFSYSSDTYPSASVDHSQGPASYYNFKFEIDDPHLWSPEDPYLYPIQISTADDHVSSYFAMRSFTVEDDEKGIRRFCLNHKPYFLMGVLDQGYWPDGLYTAPSDEALIFDIKEMKRLHFNMLRKHIKIESAR…
>8_Butyrivibrio_hungatei_MB2003_PROKKA_00860_Beta_galactosidase_BoGH2A
MDTKRITLTNNWKFHYGECEDAWYKGYDDSSWEDVTIPHDFSVSAPFSKEYSSGTGYLRGGIAWYRLFVRIPEEYRDKRLTLVFDGIYKNSMVWVNSYYMGKRPYGYSEISYDISQQASFGDELTEISVKVIHTDIADSRWFTGSGITRKVSLVVSEKVAPVNNGIFFSCKAVEKQGKKNVAKVMVQNEIFCGIPGAGKKKKTKIISQSTLLDNNGKNVLVMQGELNALEGSTETVTLEGNLNSPKLWSPDSPYLYTLETRLSVDGKSYLVDTRKVGVRTFSFDPNKGFFLNEKSTKFKGVCVHHDGGCLGAAMKKEVWRRRLELLKKSGCNAIRCSHNPHMPELYDLCDEMGFMMMDEAFDEWENPKNKWSTGHNVYPPKHQGYYEDFPMWHEIDLRT…
>8_Butyrivibrio_hungatei_MB2003_PROKKA_01165_Beta_galactosidase
MKVDISGEYKVYLDSDHEKEFVAKLPGSLDENKIGLVDNILITEQGKSQKKAEGPIATRLTRKFSYYGKAYYKRELSDALSGFEKELSKRLFIKVERSRNLFLKVDDREVKALRGSLSTHYLFEVTGLLKKDSTIEFICDNDYENMPRAGIIYSSTATDETQTNWNGLLGQMSLFSKECAFVERLSIYPKAGSAEIEAVVNSDRAFNGKITLNSEAFEDEVLIELDLAEKGSFTVKTTVALKKDVRRWDEYEGNLYSCKWSLFDNNGTELDESTETFGIRDFSYDNEGRLTINGRRFFLRGEANCAEFPETGHAPMDVESWLKVMEKYKSYGINCVRFHSHCPVEAAFVAADKLGIMVQPELSHWNPNDAFVEKYSREYYEKELKEIIKEYANHPSFVM…
>8_Butyrivibrio_hungatei_MB2003_PROKKA_01635_Beta_galactosidase_BoGH2A
MEKICIDEKWTFRRNFVDSLGMLDEDPGEVVNLPHDGMIGTKVSPDAPARSDSGYFVGGLSNYTKMVFIPEDWKDECVGLMIDGAMMNVSIDVNGCKVGSQHYGYAPFYVDLTDYVTFGKENRITINCNTTMYVNSRWYTGSGLYRGVKICHGPRVHVPENGVFICTKEVDGNRAYLEAVIEVANRTLENRLCEVNVSVFDEEDGKEKKKTKSVIQVNSGKTDTARISFILQDPKLWDAENPNLYKVKVSVKSLGIYRTHFIPEENLKADETETLFGVRTITADAERGLRINGKEVKLKGGCLHHDNGLLGAVSLYEAEERKIKKLKESGFNAVRTAHNPPSAAFIEACDRLGMYVFDEAFDAWGMAKRGGDYSQFFASDWEKDLTAFVKRDRNHPSVI…
>8_Butyrivibrio_hungatei_MB2003_PROKKA_01898_Beta_galactosidase_BoGH2A
MQELKSFNDGWKFHFGDIETIRNRWGWAKSGSFNQGPESKAYDDSDWKNVTLPHDFVFETKVYDYSEKEFGKDNTIPAMEDVNNAHTTAGSFDKNVGWYRKHFFIPEEYEGKKIYLIFDGIYRDSWIYLNEFFVEHEPSGYSRIILDITDIAAYGEENILSIKCDARQAEGWFYEGGGIYRNAYLKVVEEKHIEDAFIHGTPVENNGVHMNFSCRLCNLEGYDQKYLNLEICEKRTGKVVKKIDYDLEEIISEPIDKYEETDEKLIFELGDGDLRLVTSFEFEEDEVKMWSLDDTNLYELIITLIDGDEICNVDKKTFGIRNIEFDNNKGFLLNGEQVKIKGVCCHQNHGGLGSAVPKEVMRYRIKKLKEMGANGYRGAHYPLAEDFLSICDEEGMVVM…
>8_Butyrivibrio_hungatei_MB2003_PROKKA_02578_Beta_galactosidase
MGSFNYQNVKNPEFFKEGVLPAHSDHRAYGSDDELTEGVSSLELSLNGLWKFHYARNYGSVIPGFEKEDYNCNIWDDIHVPAHIQMEGYDIPAYINTQYPWDGHEDIWLGEVPEKFNPVASYVKYFELPANWEGKEVHVVFDGVESGYALWLNGSYVGYSEDTFTPSEFDLTPFIKSGLNKLAVQVFKWTAGSWMEDQDFFRFSGIYRNVFLRLVPDAHLEDLKVRTILNDEFTEAELEVTLKLGKSTGTTDYVLLRNNHPVVKGTVNNAEEVVISEKVMDPILWSAEDPQLYQLLLHVNNASGENTEVIRQNVGFRRFEMKDGLMLINGKRIVFKGVNRHEFSCDVGRVVSDEDTLKDIITMKKNNINAIRTSHYQNSARLYELCDIYGLYMIAENNM…
>35_Butyrivibrio_sp_MB2005_PROKKA_00956_Beta_galactosidase
MRKTLYLNNDWKFSDVFEDKMIAPDYDDNHLESVRIPHSVVTTPFNYFDDAIYQKVSCYRRVFTADSRWKDKRVAVTFMGAAHEATVYINGELLGTHSGGYTDFSFDISDKLKYDQPNCIVVKLDSRESLNVPPFGFVIDYMTYGGLYRDVVLEVTEKTYIEDLFISTDTSDIYAGNATAVEPAAVGAFLHAKTTIAGDTAGCVIKHAIRRISGEKPENYKEEYRDFKELIEIPAGKQVPFDFHTLPVVVWDVTNPALYELRTQILRNEELVDEVVTTFGFRSMKFHADGFYLNGRKLKIRGLNRHQSYPYVGYAMPAALQELDAKILKEELCVNAVRTSHYPQSQDFIDACDRLGILVFMEFPGWQHIGDDAWKEQALVNEKEMITQYRNHPSIFIWG…
>35_Butyrivibrio_sp_MB2005_PROKKA_01067_Beta_galactosidase
MDRFDYGIIADPRAFKINTLPAHADFIPYASEAECDSKSHLAKDRVPYDTSLRMSLNGIWKFSYANNIKSAIAGFEVPDYDCSGWDDIRVPSNIQFEGYDAPTYVNTQYPWEGHEDIEPGQIPEIFNPTGSYIRYFEIPAGWNKDDKVCISFQGVESGYAFWVNGSFAGYSEDSFTPSDFDITELLQEGVNKLAVQVYKWTSSSWLEDQDMFRLSGIFRDVYLYTKPTVHAEDIRIEAIPDETFKDGNLSIEVKTNVKTAKVSYELYMPFDCNDEMVAASGVIEVKDAEGSVSVAVANVKLWSAEKPELYELRLKFMDENDKVYEVVSEKIGFRKFEMKDGIMCLNGKRIVFYGVNRHEFSCDFGRSPRREEAYLDLCTMKQNNINAIRTCHYPDDVYI…
>35_Butyrivibrio_sp_MB2005_PROKKA_01111_Beta_glucuronidase
MKSLLYPVRNRFRDERKLDGLWRFSFDREEKGEGDGWTKGLPKSAINMPVPASFNDFFTDKESRDYCGTFWYECDFYAPAKQEGKKTYIRFGSVTHRATVYVNGVEVGSHEGGFLPFVLDVSDAVNFEENNKLVVKANNELDETTLPCGNVSTLKNGKKLVKPYFDFFNYAGIHRSVWVMSVGEECITDYDVITETVGDKAVVKVRLEAVSASGKSLKGSAYLTDRSGCQICDAVFEMKHDEEKDVYSGEACFEVDEPNLWDTKNPYLYGIEFDLLSDGQEIDSYEDKIGIRTIEVKGTDILLNGKPIYLKGFGKHEDFDIIGRGFNYGIAKRDFECMKWIGANCFRTSHYPYAEEWYRFADEEGFLIIDEVPAVGMMRSFFNFMDAGKGGKYTYFFET…
>35_Butyrivibrio_sp_MB2005_PROKKA_01410_Beta_galactosidase_BoGH2A
MQKLELDKEWMFRRGYLDSITMLENTPGTLVNLPHDGMIGTPVSADAPAGVDMGYFTGGVSCYTKYVYFPKEWESECVGLLFDGAMMNATVEINGSKAALWHNGYAPFYCDLTDYVTFGEENRITVHVNTSMQPNSRWYTGSGLYRGVKLLHGPRVHIVPDGIYAYTKEVSDGYAFLEALVEVENAGLGNRMAEITVDLISDATGETVTETKRVIQVCSGAIETARMALNVENPMLWDTEHPNLYRIKATVKDIGAYRTHFVGEENGTTDETEVLFGIRTVTADSVRGLRINGKSVKLKGGCLHHDNGLLGTVTLPKIEERKIKKLKELGFNAIRTSHNPPSAALIEACDRIGMYVFDEAFDAWSMGKRGGDYNQFFDADWERDLTAFVKRDRTHPSVI…
>35_Butyrivibrio_sp_MB2005_PROKKA_01551_Beta_galactosidase_BoGH2A
MKKQLFNDNWKFWKGGDAFALIWSVPEDAQDVTLPHDAMIHEKAHKESPNSGMTGYRDGDYYTYVKELNYSPAETGENVILQFEGVYKDAFVFVNGEFAGKEHSGYTTFNVDISDFLKEGTNEIRVQVHNGDMPNSRWYSGGGIYRDVYLLTSEKLCIKPDGVKIRTENADEDEAVINVRSSIVNGRFLREKIFITTKIYDPDGSAVASDTATMTFMTGEKRDVSRRITVMKPKLWSDESPAMYRYEMTISDRQGKEIDREEGAFGIRIISLDSKRGLRVNGKEVKLRGACIHHDNGIIGAATYEMAEYRRVYLMKKAGFNAIRMSHHPMSPAMLRACDELGIYVMDELTDMWNHGKGQYDYGMSFDDSWRHDLELMVKKDYNHPCVILYSIGNEIPEI…
>35_Butyrivibrio_sp_MB2005_PROKKA_02108_Beta_galactosidase
MDLIDAIKAIDKTHEDDVLKRLTTVWGDSLKEDEVLQEYPRPQFKRESYINLNGIWEYAFSNKEIMPAAMEGKILVPFSPEAILSGVERQLQPDETLLYKKELKGIRIPDADSRVLLHFGAVDQKAIVFVNNVPVGAHLGGYLPFTIDITDSLEKSEDDSLSLFGVLTVFVTDDSDTSYHSRGKQTLKRGGMYYTAQSGIWQTVWIEVVPKLHITAYRIIPDRDLAHVNIKIFTNGETKVKLSVKAADGETLIAEVQGDTVPVRDEGKRHSPHELGRYSPDLEDGHRSSHVYSCRISIPKPHLWSPEDPYLYNLEIEAESDKAESYFAMRSFTRQFDEQGNPRFFLNNKPYFLNGVLDQGYWPDGLYTAPSDEALIFDIVEMKKLGFNMLRKHIKIEAA…
>35_Butyrivibrio_sp_MB2005_PROKKA_02744_Exo_beta_D_glucosaminidase
MNKMELNKNWKMHKVGDGDMINAVVPGTVYTDLLREGKMDDPFFKDNEDKALKLMDEDYEYICNFAKPADADSSDVVMLHCDGLDTIADLYLNGTLLGNVNNMHRTWEFDIKDILKDENELKVYFHSPTKFIAEAYEKAPTKGTDDAMPGFVHIRKAHCMFGWDWGAHLPDAGIFRPISVICFNKARFESVLISQNHDNVKIDDAGNESGSVVLELKPSIRDLSVDKNDLKFDVEITSPDGEVINCENISSEHMEISDAIFNYAKSGAQTPTNAVDSLWEDVKGTEVKIDNPKLWWPNGHGRQPLYTVKVTLKDDAGNTLDVWERKIGLRTCTVSTQKDKWGNEFCFVVNGVKVFAMGADYIPEDHLLGRVTPEVTRKLLEKAVFANHNSIRVWGGGYY…
>35_Butyrivibrio_sp_MB2005_PROKKA_03091_Beta_glucuronidase
MRSTFLWNDNWTFIKENNKEQVVIPHTWNAEDGQTGPQQYYRGTCFYKKSFGKPVMEENQRCYLEFRGVNSSCKVAINGSDICSHDGGYSTFRCDITDFLSDENEIEVSVSNEPNDRVYPQRADFTFYGGIYRDVYLIIVDNEHFDLDYFGGNGLYVTPSIDGKNAVIDVKTYITGNPDRILISIDGIGEKEIEISEENGKKVAKGSLKIENAHLWNGLEDPYLYKITATMFKESEQVDRLYDRFGVREFSFNPEKGFFLNGESYPLHGVSRHQDRAGVGNALTKEMHDEDMELILSMGANSIRLAHYQHDQYFYDLCDEKGIVAWAEIPYITVHMDGGRENTISQMKELITQNYNHASIMCWALSNEITLQGVTEDLMENHRILNNLVHEMDPGRVSA…
>35_Butyrivibrio_sp_MB2005_PROKKA_03274_Beta_glucuronidase
MATKSYIKDYPRPQMVRDDFELLNGSWDFAFDDENRGEEKGWNAGFDSDLVIQVPFTYETKLSGICDETRHDHVWYQRKITLEKAEDKQYILHLEGSDYLTKVWVNGSLIGSHEGAYERASYDMTNALKTGVNRIVIGVSDSFSISQPRGKQRWINNNFGCWYVQTTGIWKTVWMEAVPKVHFDELKITPDIDDGAVEITAAIKGIVGCADAGICGAPADNEGTNDKAALSLYGEISFDGKTVKTFCENIHKNLTELKVDIRDYELTEWGLKLWDTYDPNLYDMTLEIRRGDECVDKIGSYFGMRKVSIENGEVLLNNRPIYQKLILDQGYFADSHLTPPSEDALIEDIDKIHQLGFNGLRKHMKIEDERFLYHCDVKGMLVWSEMAACYEFTDEAVRK…
>35_Butyrivibrio_sp_MB2005_PROKKA_03444_Beta_galactosidase
MNKKWEDITFIKENKEDGHVLSFPKEVHPADFGENENQTSLNGKWKFLYIQGCNVKKEYACDTYDDSAWDDIVVPRVWQLQGYGSPYYFASSYPQAIDTKKGNIPHISENLQEIGVYRRSFSYEEAWKDKNVYLHFGAVKSALEVYVNGKYVGYSQGSMTPHEFQVSDYLKPGENQVTAIVYRYSDGTYLEDQDMWFFSGIYRDVFLYWEPKVTVRDYFMHASFPTKWQKDLMWDTKVPCNFQIELYFESVWDCQVTEVEVEIPELEFLQKASVTLKKGKTFFKMKGEVAPLLWSHESPKLYDVQIRWNVGEKIYFKEEKFGFREIKIKDNILYLNGKRLILKGVNRHDFDPKTGWTLSEERYMEDIRILKELNINAVRTSHYPNNPLFYRLCDQYGIL…
>36_Butyrivibrio_sp_MC2013_PROKKA_00157_Beta_galactosidase
MDLTGVSRSMIRTREYEALTALETPWTREAICDEPKKEYPRPLFVREDYHSLNGIWGFSISAKATIPKAFRSHIRVPFSPECRLAMVSDTAMEPRNVLPHTLTGDEFLWYRKEFTIPRRPAGRSRLLLHFGAVDQICDLWVNGRKKAHHEGGYLPFTVDISDCIEDITGDLAEEKAEILVRVIDVTDSSWMSRGKQTFKRGGMYYSPQSGIWQSVWLEWVHSAFLVKLETEPMEDLCHVKIRVFCNEPSALSIAHIPGEGHVKLFEKRLEKSAFKPCDPLKLQSSRHMPSSDTMPLDMDYAYKAEAVVKIDDARLWSPEDPYLYDFEVRLDSGDRVRSYMAVRYYSVQADPKGRPRFCLNHKPYFLKGILDQGYWPDGLMTAPSDKALLRDIKVVKELG…
>36_Butyrivibrio_sp_MC2013_PROKKA_00507_Beta_glucuronidase
MSKVEKEYLWDIHLEDHTSPYEGKQATNKDMIFMGGREVISLNGDWKYAVDQYESCIRQKWFKEGYYDDKGFSLPVDFSFEQWPTMKLPVCWNVVSPEYRLYEGTFVYFKEFVLNRTDNDLFLRIGGANYVTRVFLNGEYIGMHRGGSTPFFFNITDIVRFKGDEKSSNRLLIAVDDTRKPTQVPMDNTDWFNYGGIYRDIEIVEVPRIHIKDFRIGLVRDGSFDKISVNARLSYPAEGKFVLKIADLGLEKELDINEGSAEAVIIRDEMKNDIELWSTENPRLYDCELTYIDTAGRELDTVRDRVGFREIRVEGTDIILNGKSVFLRGISCHEESVVNGKALTEDERIENIRLAKELGCNFMRIAHYPHHENMAKLADEMGIMLWEEIPVYWAIRFER…
>36_Butyrivibrio_sp_MC2013_PROKKA_00874_Beta_galactosidase
MDNFDYAKLSDCSFYEENRQKAHSDHVCFANRQEMALGVSSYRYSLDGVWKFSYARSIGEAVEGFWRLDHDCHGWDSIRVPSHIQMEGYGNPQYVNIQYPWDGHENVEPGAIPQLFNPVASYVKYFNLPENMKDKRVFISFQGAESCVIVWLNGSYVGYSENSFDPAEFELTPYLLEGENKLSVRVIRFCSGSWTEDQDFFRFSGLYRSVYLYACPKVHLRDITVRTAYDSARGSARVSILSSLQAAIPCRIKYSLKYHGELAASQVMDIEEIIGDEQEVSSVLELSDPALWSAEKPELYDLFIDIEDMDAAILECSRINVGIRSFEIKDGIMQLNCKRIVFKGANRHDFSALRGRAISADEVEQDIINMKRNNINAIRTSHYPDISYLYDLCDRYGLY…
>36_Butyrivibrio_sp_MC2013_PROKKA_01217_Beta_glucuronidase
MLNGYPRPQLKRNNWRNLNGVWDFVFDDDKEGEKEGWHNAFPKKNQKITVPYTYETKMSGIGEETFHPLVWYRKNLEIFPEAGKRILLHFEGVDYEAKVWVNGYYAGGHTGAYSRFTCDITDYVRNGSNEIVVSALDSQSCVQPRGKQRWKDENFGCWYVQTTGIWKTVWLEEVDQTYIESVKITPDIDRAVASFEMKIHRQVDEECSLICNISLGDRLVSRNMIDIRSDYAEFEISVADPDHPWEMKVWSPADPCLYSVNFELLTGFGVEADCSDAEKAVDKIFSNKDVDKVESYFAMRKISIEGDKILLNNLPLYQRLILDQGYWEESHLTPPSEEAIIKDIDLIMAAGYNGLRKHQKVEDERFLYWCDVKGLLVWCEMPSQYIFNDEGMQRFTGEW…
>36_Butyrivibrio_sp_MC2013_PROKKA_01255_Beta_galactosidase_BoGH2A
MHAYRKDYPRPQLVRQNWELLNGSWEFEFDDEDKGIREGWFSGEEKFGRSIVVPYTYETKMSGIGDEKAHSVVWYQKTVNIDFEANKSNRLQLHFEGVDYRADLWVNGEYVGQHTGGYARFSFDITDHLKDGSNVLTLRVADTYDDGQPRGKQRWISENFGCWYVQTTGIWKSVWMEYTAPEYIGRLKITPDQPGARVIIEADIVCKRETSDLELSALVTFEGKEINMASTKCAANKARLVIELNRPDLFDWGVHEWSMENPALYDLTLELKRGEEVRDQVESYFGLREIRIDNANILLNGRPIYQRLILDQGYWKDSHLTPPDENALVKDIEAIMSMGYNGVRKHQKTEDERFLYWCDVKGLLVWSEMAAAYEFGDNEVAEFTREWMEIVEQNYSHPS…
>36_Butyrivibrio_sp_MC2013_PROKKA_01374_Beta_glucuronidase
MTKAGKYMSDIHLEDYTEQYESLKASADTMVFTGGRKSISLNGSWHYAVDQYDTCLRQKWFNERYIDDKGFTLPVDYSFDSWPLMELPSCWNTLEREYLIYDGSMVFTRCFKYDPGQGEKAILRIGAANYICRVFLNGQYIGMHRGGSTPAFFDISEYVREDNRIIIAVDSTRRPEQVPTENTDWFNYGGIYRDIEIIPLPGLYIKDFRVSLLPDDSYHRIRAQLQLSEALDTTAILKLKELGINMSIDVRGGHGELIIEAEPELWSPDSPKLYDVSLSCQGDMVTDKVGFRQISVRGRDILLNGQKVFLRGISCHEESVKGGKALTHEERIENIKLAKELGCNFMRIAHYPHHEDMAMLADEMGMLLWEEIPVYWAIRFDRKATYEDAENQLRELMIR…
>36_Butyrivibrio_sp_MC2013_PROKKA_01970_Beta_galactosidase_BoGH2A
MRSIYLDRGWKFTREGLGPHDLLSDHARDIIKQYSDGVIVEDLDEKDWKNVTLPHDMLLEGEYTRSYIKDYGNRLFLSGSLEAVIGWYRKKFYLGGELEGKRFILHFDGAGREVRVYLNESFVCKSISRSGAFDVDVTDVIRTGEENVNILAVRVDSSEPDLPWYQGGGIYDHVRLEVLEQADIVDDDILVETVYEADADKAVINIDCPVSVSDGIDHDLEIDVSIMDHEGNSMASADSALSVGPASSSHCHLKLEMSSPVLWECDSPALYSAVLTLTDKMTDRKSVHVRNFGIRSMSYYQGRGNYLNFKPINITGVSIYRDHAGCGVAVPDSIKEFRLVRLKELGFNAIRFAGGAASRHDLELCDRLGFLVYNEIGFEANAEESAAELRKMIRISRNH…
>36_Butyrivibrio_sp_MC2013_PROKKA_02049_Exo_beta_D_glucosaminidase
MLKQKICDNWTLRIMGEQGGKKAINAKIPGSIYTDLLRAGEMEDPFWKDNEDAALALMDNDYLYECSFVADKQLLDKPLQILRFEGLDTIAEIALNGRKLGQTKNMHRAYEFDVTGAVRGGENHLSVTIFSPTRYIREQQEKDPIGGSEDAMPGFPHIRKAHCSFGWDWGAHLPDGGIYRPIYLIGAEKARIESVKIRQDHKKLSSQNEIRLYIKPEILLKCESLGDYDEKIKELAFKLEIYDPEGKKIIDHKENTLFRKVDNILSSMNRADGLVGLRLSDKKEIGPLKIDFPRLWWPNGYGRQPLYTVKMSLYSGSDLIDSTEEKIGLRTIDLSCKKGQKAKDFAIRVNGTPIFAMGADYIPEDHLLGRVNENTTRRLLEKAVFANYNCIRVWGGGYY…
>37_Butyrivibrio_sp_MC2021_PROKKA_00541_Beta_glucuronidase
MRTTILWNDNWIFEKEEKSKSITLPHTWNAVDGQTGPEQYYRGTCLYKKTFERPVMEEGQRVFVEFRGANSSAKVVLNGREVASHDGGYSCFRTDITEALSDLNEMVVSVSNEPNTRVYPQKADFTFYGGIYRDVYLVVVDEKHFDMDYYGGKGLYVTPRLNGNDAEIEIKAYTSGGERVRISIDGVTEQEFEVVPAENASCGYVACGKITIKEPHLWNGLKDPFLYNITATLLDGTKECDRIYDRFGVRQFHVDPQKGFFLNGESYPLRGVSRHQDRAGVGNALTKEMHREDIELILSMGANSIRLAHYQHDQYFYDLCDEKGIVVWAEIPYITVHMDSGRENTISQMKELISQNYNHASIMCWALSNEISLQGVTEDLLENHRILNDIVHEMDPIRY…
>37_Butyrivibrio_sp_MC2021_PROKKA_02097_Beta_galactosidase
MKNFTFDMVKDPEIFKDNVLPQHADFVAYGSEDEIQGGSSSLRLSLNGLWKFHYARNYRAVVPGFEKEDYDCSYFDDIRVPAHIQMEGYDIPAYINVQYPWDGHEDIELGQVPEEFNPVGSYVKYFNLPQGWEGQQVHVVFDGVESGYSLWLNGEYVGYSEDTFTPSEFNLTKYLKAGTNKLAVQVFKWTSGSWFEDQDFFRFSGIYRDVYLKLIPAAHLEDFKVRTLLNDDFSKAELEVTLDFGDAEGDTDYVLYRNNHPMIRGTVKGSGRQVVKEEVLEPQLWSAEDPQLYQLVLKVKDSEGNVCEVIRQNVGFRRFEMKDGLMLINGKRIVFKGVNRHEFSCETGRVVSKEETLGDIITMKKNNINAIRTSHYQNSAYIYELCDIYGLYMIAENNM…
>37_Butyrivibrio_sp_MC2021_PROKKA_02251_Beta_galactosidase_large_subunit
MDLIDAIKAIDKPHEDDILNRLFTPWGEKLNKNNVLKEYPRPQFVRDSYVNLNGFWDYCIVPDKEGEEIPSQDIMEGKILVPFSPESMLSEVERRLEPDQYLWYKRELPTLTRKFANSRYLLHFGAVDQFADVYVNDRLIGSHSGGYLPFTVDITGFLNFSEDGATAGGNSLAVRVKDTSDSSYHSRGKQTLRRGGMYYTAQSGIWQTVWIEEVPATYIREIHIRPEEDLQTVSIEVSTNRPCKVTLKAPGQEMVKSPASGDSYETVFAADASFSSDTYPSMGEDNIGSGYCYYHFRLTFKEPHLWTPEDPYLYPLHIEAEEDKVRSYFAIRFFSTEKDDKGITRFCLNHKPYFLMGVLDQGYWPDGLYTAPSDEALIFDIKEMKRLHFNMMRKHIKIE…
>37_Butyrivibrio_sp_MC2021_PROKKA_03273_Beta_galactosidase
MVIDLAGVWEVKIEDEKYEVKIPGTLDESGIGGKDELLLKKEGREFVKAEGPIESRLTRKHFYMGEAAYCTKVSREAIEQIGENRVFLTVERSRALRLFVDGKEVEAISGTLATPYRFEVTGLLQEGSTIRLLCDNSYPDMPAANILYSSAATDETQTNWNGLLGKVGIEVFPKAFISGLWIYPKKEKVCVKATISSDREFKGILRLDSDAFKEAPEQAVELLKNSEVTVVFENIGINENALKWDEYEGNLYKCIAALIDENGKKLHEAASDFGIRDFGYDHEGRLTINGRRFFLRGEANCAEFPEEGHWPMDTGTWKSIMEKYKAYGLNCVRFHSHCPPEAAFEAADRAGIMVQPELSHWNPVDAFLPEHSFEYYKKELTEIITSYANHPSFVMLTLG…
>37_Butyrivibrio_sp_MC2021_PROKKA_03311_Beta_galactosidase_BoGH2A
MKKLFNDGWKFRKFEYGTEYETALAAAGSFAEVSVPHDWMIEDSNNLYKDNTGWYCNSFEVADPSKKIFLIFDGTYMDSVVYINDAPAGEWKNGYSQFVLDVSGLVRAGENSIFVGVRSRYPSARWYTGAGIYRNVWIKELEETYIPENGVYVHSEKEGSGFIVKVRTEVLGEAAESATVSCALFDLEGNEVQLSKQFGDDKGREISFFVAEPKLWCPDSPSLYELRVALSSEGVVLQEERIQTGFKDLRFDPAEGFFVNGKSTKIQGVCIHHDLGALGVAFNKNAMRRRMCQFKDLGVNAIRLSHNVYAPEVLELADEMGFFIDSEAFDMWERAKTDYDYAQFWEQWHEKDVASWVRRDRNHVSVFMWSIGNEIYDTHADDRGREITKELRRLVEVHD…
>37_Butyrivibrio_sp_MC2021_PROKKA_03323_Beta_glucuronidase
MHKIAINDGWKFKKLANGNINDIPESAIDEKNFVNVDLPHTWHADGAYRGLTLYSKTISTEPTWKHAFIDIPGADQHAVVLVNGKKVAEHKGAYSAFRARITEDMLGQDVRIDVYLTNKLDDGISPLTGDFTIFGGLYRGMNLLVTESDAYFDPTYYGTDGVIIRTGVDGDEGTLSAEIHAVMDDADKILIEIVDPDGNTVSEISSDRVKELSTRIPDVKLWNGKEAQALYRVKASIWNNSEKLDEVALSTGFRSVSIDSEKGLCLNGNHFRVNGVAKHQDFAECYNVTSESNIEKDFSLIDEIGANAVRLSHYQHPQFAYDMADRKGYLVWAEIPMLKMTDNEDLKENAKEQLKELIMQNIHHPSIFCWGIQNEIGMFRDAAYMYVTLRELRDIAKEL…
>4_Butyrivibrio_fibrisolvens_MD2001_PROKKA_00113_Beta_galactosidase
MIISLNGNFNCSFEGTDIPSSNLSVPGTIQASKIAPHTQERDTGNLTDEHEYSGVVMLSRQMTIPQGYDSYILSIERSRITKLYIDGQPVGRRDSLIAPHVYDITSYLTREDTLIQIEIDNKNYPCPGGHLTSKDTQTNWSGILGDVYIKCTNKAHIVSASVKADYDKKSAYLTINVAKNIFSDKVNIKVRTSLCKLLDKYLNKDADPSEFKKFRDDISIAAKGTDYDILKEYLEITEDILKPQEFTESSSTDSKSFGHADTKYINAKYAYTSYIKTDSDNNNDSISDNYSGNTHDGISVNCSDTNICSFTYELDLTASDKGVFEWDTFTPYLYVFDIDLCDESGSVLDSTKAVCGLRSLKADGNDLLLNNRPIFLRGRHCGLLFPMTGFAPMNVCGWL…
>4_Butyrivibrio_fibrisolvens_MD2001_PROKKA_00349_Beta_galactosidase_BoGH2A
MDTVRATLTDNWKFYYGDEEEAWFKGFDDSTWDDVMIPHDWSVEAPFSKNYSSGTGYLRGGTGWYRCHFKIPSEYEGKDISITFDSVYKNSSVWINSYHIGGRPSGYASFSIDISEYVRYGEQDNVIAVRVRHEDIADSRWFTGSGIVKKVTLSISEKVAPSQYGVWLDTRSLIEDAGKISARIRINNVIENKTNEDKKVRVRCVLEYDTPKEAYENASEEALIELFGEIDAAAHDESVLKIDGIVDKPHLWSSDIPNIYKLSTYYSVDGGGFYFVDEQKTGIRVISMDPDKGFACNGVSDKLRGVCVHDDGGTLGSAMKKEIWQRRLELLKKAGCNAIRCSHNPHMPELYDLCDVMGFYVMDEAFDEWENAKNKWSHGHNVYPPRHQGYAEDFNEWYE…
>4_Butyrivibrio_fibrisolvens_MD2001_PROKKA_00469_Exo_beta_D_glucosaminidase
LNRITISDNDKWKMRIVSSDSKGKWIKAVVPGSVYTDLLREGLMEDPFFKDNEDKALMLMDNDFEYETSFSVSRDFLACYDQILHFDGLDTVTDVFLNGQKLGSTENMHRMYEFDIKDIVKEKGNKLTVLFHSPTRYIKDAVEKDYVDGSSDAMPGFPHIRKTHSSFGWDWGAHLPDAGIYRPVYLIGSGSVRLESVQILQKHITVKNSVSDKKAVKSSGRNTKTSNKNNINESTNVKISFKPELLINSTDLSDLESALSKLTYDVKITDPDGIELRSKETKLSSSSGRNKSSDKKPAIDAFALKMSGIESADGLVGVRVRALENSLSITIEDAKIWWPRGYGQQPLYDIEVTLYEDGHKIDTWTKRIGLRTVDLNLKKGRKAADFAIRVNGTPIFAMG…
>4_Butyrivibrio_fibrisolvens_MD2001_PROKKA_00632_Beta_galactosidase_BoGH2A
MKIRKWNDNWKFWSGGDSFALVWGIPESAVDVTLPHDAMALETPYEDCPNGTNTGYVKGALYTYVKRFYVPSSAYAGKDVIVRFEGIYEKSSIYVNEQLVGSCNYGYSVVDVNITGALRLDAENEIRVIVRNGAMPNSRWYSGGGIYKDVYMLIGEKAHIAPYGVRINTLTLEDDSAEILVKTRIDNKDNSRLTASLETRIIDPSGEEVASVKVPAHLMPLESREIVQRITVTDPCPWSEDTPDLYRCVSVITSDDFCATEKNIIMDSNEDSFGIRTMTLDRVHGLRVNGKTVKLRGACIHHDSGLIGAATYDSVMYRQVRKMKEAGFNALRIAHNPAAPALLRACDKLGVYVMDEFVDMWTRNKTDYDYSMSFETDWKKDLKSMIMKDYNHPSVIMYS…
>4_Butyrivibrio_fibrisolvens_MD2001_PROKKA_00693_Beta_galactosidase
LRQYIPFNDNWKFTDNYSEEIHTDFFDDKDLEVVRIPHTAKVTGFHYFDESVYQKVCGYRKCFKADPSWKGSRVIVRFEAVAHVADVYINNIHICSHGSGYTAFEADITDHIRYDKDNVLSLRVSGTEKDNVPPFGHVVDYMTYTGIYRPVSLQIVPDNYIKDIFVRGIIPSGYVYNDREPSANKTEAKIKASITLFQEDKSLNVRLRLRRFTEAGLAGDSNIPAGARSAFDIESDNLKADMYREETLLGTAQMDDVVKAISHRTLPVSLWDSLYPAMYVLRVELIRGTEVIDEKEVRFGFRKMQFKHDGFYLNGRKFRIRGLNRHQSYAYAGYAMPRSMQVMDANILRNELSLGAVRTSHYPQSHDFIGRCDELGLLVFMEFPGWQHIGDSQWKDQAL…
>4_Butyrivibrio_fibrisolvens_MD2001_PROKKA_01465_Beta_galactosidase_large_subunit
MDLTDITRSMVRSKEPVALKQLDTPWTDKALTSKCPKSEYPRPQFVRDSYISLNGIWGFCVTDSPSIPRKKDICGSIRVPFSPESMLSKVDITAGSRKTLLPHVLKPGEYLWYYRKVDVVGRPDASSRLLLHFGAVDQVCDVYINGHSVAHHEGGYLPFTIDVTRYSQKDYFDLKVCVTDVTDTSWLSRGKQTLNRGGMFYSAQSGIWQSVWMEWVPDTAILKVVAEPSKDLSFVKIRLTVTKPCDVIIRQIPDSRIGRKDDIVTEESGLFEKIITADKFHPCDPLDAQTDHPIPSSDTIPMDTLYAYTTKVGILIDGARLWTPEDPYLYHIEIIARDKEGSTDKVKSYFGMRTYTMEQDAKGHMRFCLNHKPYFIKGVLDQGYWPDGLMTAPCDAALI…
>4_Butyrivibrio_fibrisolvens_MD2001_PROKKA_02384_Beta_glucuronidase
MRKTILLNDNWIFEKEGKSESITLPHTWNAVDGQTGPEQYYRGTCFYKKTFERPVMEEGQRALVEFRGANSSAKVVLNGREVASHDGGYSCFRADITEALSDSNEMVVSVSNEPNTRVYPQKADFTFYGGIYRDVYLVVVDEKHFDMDYYGGKGLYVTPRLNGNNAEIEIKAYTSGGERVRISIDGVTEQEFEVKPDMDAPSGYMAGGMITIKEPHLWNGLKDPFLYNITATLLDGTKECDRIYDSFGVRQFHVDPHKGFFLNGESYPLRGVSRHQDRAGVGNALTKEMHKEDIDLILSMGANSIRLAHYQHDQYFYDLCDEKGIVVWAEIPYITVHMDSGRENTISQMKELISQNYNHASIMCWALSNEISLQGVTEDLLENHRILNDIVHEMDPIRY…
>4_Butyrivibrio_fibrisolvens_MD2001_PROKKA_02498_Evolved_beta_galactosidase_subunit_alpha
MDLSKIAKPGSSKSKMIYHEDMDNLHIGTLDKHCYFIPFEKGEDPFADRESSKRFELLNGDWKFRYFDSVIDLEDEFVGQDTDNTIPVPSNWQLHGYDIPQYTNVLYPITFEPPYVPDEVPVGVYSKTYEYSNDGLDRILVFEGVDSCMYLYVNNDFVGYSQVSHCTSEFDITPFLKEGENLITVAVLKWCDGTYLEDQDKIRLSGIFRDVYVLSRPKKRLVDYRIVTDIDTGKGSAGLSFTPYGSDAHIILYDPKGNVICEEDAKDLEETRLSVRDAKFWSAECPALYSLKIECGDEVVGEYVGFRKISIDNGVVKVNDVPVKFKGVNRHDSYPDTGYYCTNEQMLRDLQLMKQHNINAVRTSHYPDSPKFYQLCDKLGLYVIDEGDMESHGCVDVYN…
>4_Butyrivibrio_fibrisolvens_MD2001_PROKKA_03005_Beta_galactosidase
MVHTVEWNNDWCFGKKAWQEIDPSKPLDGEKVTVPHTWYKDGDYYQGEAFYQKKLDYVKKDDQRVFVKFYGVDKLCKIFLNGIELGSHAGGYNLFAVELTDSLVDGENIFTVLVSTDKKLMISPISGDFAVFGGIHRKVEFIETEYNCFDRTFYGCDGVLFNAVVNEAGDGELLARTICSLGSNAESAKVRISILEDGRELAADELDVQKISETDIQKTGETDIQKNSEVDIQKTEDNDHIGNDHAGNKKYTTYESGDKLCRALTISSPKLWNGRDDAHMYTARASLYIDGIEVDRVDKEVGFRSIKMDADKGFFLNGEHVKLCGVAKHQDTDGVFSAATIDNWKKDMKLIHEIGANAVRLSHYPHPQEVYSMCDEMGLVVWAEIPLLKLPEEDDIFED…
>4_Butyrivibrio_fibrisolvens_MD2001_PROKKA_03350_Beta_galactosidase_BoGH2A
MERVLLDQGWEYRKGFLDMASTAEDGKGILVDLPHDAMIEGDVSEDAPGRFDMGYYKGSLINYTKKIMIPDKWKDDCVGLYFDGAMSNATVDINGYKVAAHHYGYAPFYVDLTDRVTFGEYNRITVNLNTTMNENSRWYTGTGLFRSVELCHSPRIHVAHDGIFMYTKEIGDVTCTDDVLTADYALIDAKVMIENTSYTNSIVDVILEIAEESGEVVKSVKSSIYVAKGTSEPASFSFAIDDPKLWDAEHPNLYTVTAKVQDAGEYRTHLIPKEDGTVDKAVTLFGIRTISVDSRRGLRINGKSIKLKGGCLHYDNGLIGTASLFETEVRKIQKLKEVGFNAIRTSHNPPSKVLIEACDRLGMYVLDEAFDAWNMAKRSGDYSQYFDADWEKDLTSFVT…
>4_Butyrivibrio_fibrisolvens_MD2001_PROKKA_03448_Beta_galactosidase
MGTFDYSKLTDPGFFAQNRLPAHSDHIICKNVQEAWDEESSYRMSLNGSWKFRYSANLNDLPKDFEDPKVDCHGWADIRVPAHMQLEGYGVAQYVNVQYPWDGHEDIDPPMIPTKDHPIGNYVKYFTIPKGFINHGLYIRFDGVESAFALWLNGVYVGYSSSSFDAKEFDLTDCMKEDGENKLAVQVFKYNAGSWMEDQDMFRFSGIFRDVTLFTRTSSASDKGCGVVGSEGAITAASGSKNGACDISGMDVYDIKVVTELTDDYTKGKLHVTLKGCGSGQMSLSLFKEKWDRDLNIQAADGDEICSIDTEWTEDIIEDSRNLCSKKTEVTLTADNPSLWSAEDPSLYALIITLYDENGAECGTILQEVGFREFVMGDDHIMYLNGKRIVFNGTDRHEF…
>4_Butyrivibrio_fibrisolvens_MD2001_PROKKA_03539_Beta_glucuronidase
MIGSLLYPRMTSTRMKFSLDGMWKFTFDRDKTGYDKGFEKGLSEYEMMPVPGSFADMYSDPEKKNYCGDFWYETDFVIPDHDDKKVILRFGSVTHRAVIYINGQNIGEHEGGFLPFALDITDKADIGINKLVVKVNNELNEETLPCGIVKKGKDGKLIAKPYFDFFNYSGIQRSVNLLILPKQSIEDYSVSYELEDNKAIVNCDVTASKSESNLNPTARVRLVDENGNLAADEELDLTSEGTYNKKFTVLNPILWNVLDAHLYTITISLTDSDGNLVDEYSEKIGIRTVKVSGTQILINDKPVYLKGYGKHEDFSVLGRSFNYSVAKRDYECMKWNGANSFRTSHYPYAEEWYQLADEEGFLIIDEVPAVGMMRSTHNFVDAGTGKYTYFFETPTVGTL…
>4_Butyrivibrio_fibrisolvens_MD2001_PROKKA_03726_Beta_galactosidase_BoGH2A
MRYLFDGGWRFLETGLDVHYDDLLRRKDEFEGSFNKVEIPHDFLIHDSDNLYKDATGWYSKDFEYSPGSGHRCFITFEGVYMDCTIYVNDKCAFEWKYGYSSFSFEMTDYLHQGINNISVFIRHQSPNTRWYSGAGIYRDVWLTITDSTYLAIDGVYLSTRPKGDDYILRVEAEVCGDMAGEAGISASISRTSTGISACENIAYEQLPVTDYPGPSKVPAPACDYKDLESGQVRYRYIQEYLVKSPLKWDPSNPNLYNITVTLTAGGRAVDEYRTRLGFKHVVLDPDKGFIINGQNIKLSGVCEHHDLGALGSAFNKAAMKRKFLTLKSMGVNAIRGTHNMVAPGVLDLMDEMGFIFISEAFDMWRKPKTTYDYARFFDSWHERDVASWVRRDRNHVCV…
>63_Pseudobutyrivibrio_sp_MD2005_PROKKA_00090_Beta_galactosidase
MNQFDYEIVKDPRVFQQNRLEPHSDHEFYDNEAHAYGEKSNFKYSLNGTWKFEYAKNYECCDKDFYEEDRDCRSWNDIKVPAHIQLEGYDKIMYVNTQYPWDGHEDLQPGEVPTVENPVGNYVKYFTLPAFMKDKPVYISFQGVESGFALWLNGKYVGYSEDSFTPSEFDLTPYVKEGENKLAVQVFKWTTGSWCEDQDFFRFSGIFREVYLYTVPQTHIRDLRIQTLVDDDYKDATLVIDMDVVGSGLVQMTLSDDEEDILHKVAVNEGKNHMEVHVRTPKLWSAEHPYLFDLQLNVFGETGRLSEVIKEKVGFRRFEMKDGMMHINGKRIVFKGVNRHEFSSSTGRVLSEEDILKDIITIKKNNINAIRTSHYPNQTYFYRLCDIFGLYVIDETNLE…
>63_Pseudobutyrivibrio_sp_MD2005_PROKKA_01972_Beta_galactosidase_BoGH2A
MLKELWNKDWLFWNSKDAFALVWDIPENARKIDLPHDAMLETEAHPDSPNGTNTGFYDGGSYTYVKLYESKPGDRKKNIVLRFDGVYMNTFVYVNGQLAANRPYGYSQFYAPISHLLKEEGTNEIRVQVRNGAMTNSRWYSGSGIYRDVYMLTSGTTYIKENGPKALTLECNENEATLKLSATIVNAEFEAKELELLYEVIDENNKVVAKETSAIFVKGNEEYESAVRLHIDSPKLWSDEAPNLYQVKVTLLENDEKLDEDQSCFGIRKLTLDAAHGLRVNGREVKLRGACIHHDNGLLGAKTYYDSEYRRVKILKDAGFNALRISHQPAAPVLLQACDELGMYVMDETFDMWTRTKSDYDYNLFFTDWWKRDVEAMIEKDYNHPSVILYSIGNEIPEI…
>63_Pseudobutyrivibrio_sp_MD2005_PROKKA_02456_Beta_galactosidase
MAQRIYLDRKWRFNEEFDEEMIEVPMKKSTLINIPHTVKETPASYFDESIYQMVSAYQKSISAPIQWKNKDVFLTFEGVGHACDVYINGKHVKHHDCGYTAFTINVTRHLKYGEDNLITVRVDSRETLNQPPFGYVIDYMTYGGIYRDVYFEIKDKTHFIDVFLQPSLLERVSTSKRTKKQIKMMKVQGILKTECYITNSIYDLAVDDHAFIRQYLGEDLIISQPVVGLEHVEGGYIFNISSAPATVKLWDIENPVLYPVKTQLVIDDKVVDEFEANIGFRSSEFRKNGYYLNGRKVKLRGLNRHQSYPYVGYAMPESMQRLDAKILKEELAVNAVRTSHYPQSQYFIDECDKLGLLVFTEIPGWQHIGDNDWKDIAVENTKDMVVQYRNHPSIILWGT…
>63_Pseudobutyrivibrio_sp_MD2005_PROKKA_02504_Beta_galactosidase_large_subunit
MYWKEMIGALAKPNKNAATYDISTDYKYEGLQEYPRPQLQRNSYINLNGKWDYRIIDEKGHASSIGKIEVPFSPETKLSGVGCSPIKPEDTLEYTKVFCLTKLKKSKRLILHFGAVDQVAHVSMNGVNIGMHEGGYTAFSFDITDYVVEGNNELKVKVRDYTDEVGYARGKQTIEPSGMWYTAQSGIWQTVWMEWVPEAYVTDMRITPDIDADKVDIILKVSEVKGKVDVISSNQDLIKEFKVDKILEDKIYISVYLNQYKLWTPDSPILYFLNISYGKDNFSTYFAMRHFGVGKDENGIPRLTLNHKPYFMNGVLDQGYYPESLMTPPSDAAMINDIETIKGLGFNMIRKHCKLEPMRWYFHCDRIGMIVWQDIVNGGTKYNMNMICHIPTVVRPFGN…
>374_Pseudobutyrivibrio_xylanivorans_Mz5_DSM_14809_PROKKA_00557_Beta_galactosidase_BoGH2A
MKRLEFNSNWDFETKEKKINNITLPHDAQLLDGRRADSAGGSGHGYFVGNVYEYEKRFAAPDEWKNQHVEILFGGVYRNCEVRLNGKKLGDHRYGYTQFTFDLDNALEYGRENILQVTVDNSKLPNSRWYTGGGIYRPVYLLIGNRKHITFQGVKVTTLDIDPAKVRVQVAANCGDIKVDIIKDGNVIANTVGADSEVLINDALLWSDETPELYEAHVMLYENGTLVDETTEKFGIRKIAWSNNGLFVNGKETLLRGGCVHHDNGIIGAASLPESEWRRVCILKEQGFNAIRSSHNPASTAMLEACDYYGIYVMDEAFDMWYVRKTKYDYGMDFKECWKSDVRTMVERDYNHPSVIMYSIGNEVSEPGKPEGVEQGKEIVSFIKSIDSSRAITGGMNLM…
>374_Pseudobutyrivibrio_xylanivorans_Mz5_DSM_14809_PROKKA_00661_Beta_galactosidase
MAQRIYLDRKWRFNENFSEEMINEPMENSTLVNIPHTVKVTPLSYFDESIYQMVSGYQKSIFAPTQWENQYVSLVFEGVGHSCDVYVNGKHLKHHDCGYTAFTVDITKVLKLGEENLITVKVDSRETLDQPPFGYVIDYMTYGGIYRDVYFEVREKVHFKDIIVQPSLLERVSTNKRSPKQIKMMNVQGIIKTECFFRKNVYKLASEERLFIRQYLDEDLLISQPVGGLEEKDGGYYLSLTSAPSTVKLWDIESPYLYSLKTQLILDDKVVDEVKETIGFRSSEFRKNGYYLNGRKVKLRGLNRHQSYPYVGYAMPESMQRLDAKILKEELALNAVRTSHYPQSHYFIDECDRLGLLVFTEIPGWQHIGGKEWQDIAVENTKDMVRQYRNHPSIILWGV…
>374_Pseudobutyrivibrio_xylanivorans_Mz5_DSM_14809_PROKKA_01952_Beta_galactosidase
MAEFNYSIVKDPRIFQENRLAPHSDHEYYDSENFAYGEKSNFKHSLNGMWKFEYAKNYECCDKTFYEEDRDCKCWDDIKVPAHIQMEGYDKIMYVNTQYPWDGHESVVPGEIPTEENPVGNYVKYFTVPDFMKGQPVYISFQGVESGFALWLNGKYVGYSEDSFTPSEFDLTPFIKDGENKLAVQVFKWTAGSWCEDQDFFRFSGIFREVYLYTVPATHIRDIRIQTLLDDDYKDATLVLDMESTGDGLIQMTLSDDEVEILNKITIAEGSNHFELHVREPKLWSAEHPFLFDLQLNVFGETGRLTEVLKEKVGFRRFEMKDGMMHINGKRIVFKGVNRHEFSSSTGRVLSEEEILQDIITIKKNNINAIRTSHYPNQTIFYRLCDIFGLYVIDETNLE…
>374_Pseudobutyrivibrio_xylanivorans_Mz5_DSM_14809_PROKKA_02899_Beta_galactosidase
MYWKEMLSAIAKPDKNATRYELSTDFKYTGLQEYPRPLMQRKSYINLNGQWDYRIIDGKGQVACSGPIEVPFSPEAKLSGTERHILLPEETLEYTKVFNIDRIKNNKHLLLHFGAVDQVAQVFFNGINLGIHEGGYTSFSFDITDYVIEGDNELKVKVRDYTDKVGYARGKQSIEPCGMWYSAQSGIWQTVWMEWVPDVYVTKMLITPDIDNDRVTLELKVSEMRGQVRIESSNSDLIKDFSVENMQDDKLHVVINLNEYKLWTPDDPQLYFINVEYGKDSFSTYFAMRHFGVEKDENAIPRLTLNHKSLFMNGVLDQGYYPESLMTPPSDDAMIYDIEMIKNLGFNMIRKHCKVEPMRWYFHCDRLGMIVWQDIVNGGTKYDMNMICNIPTVVRPFGN…
>69_Pseudobutyrivibrio_xylanivorans_MZ8_MNG_PROKKA_00618_Beta_galactosidase
MGQRIYLDRKWKFNEVFTEDMIRMPMKDSQTVSLPHTVKETPLSYFDESTYQMVSCYQKIIVAPPQWEKQAIKLTFEGVGHLADVYINGQHVCHHECGYTAFSCDVSKVLKYGDENLITVKVDSNETLDQPPFGYVIDYMTYGGIYRDVYFEVMEKVHFKDVFLQPALLERISTNKRSPKQIKMMKVQGILKSECLLTKNIFKLSEKEQIFVRQYLDDTLLLSQPIGNIEEVEEGYLINITSAPTTVKLWDIESPHLYQVKTQIVYEDRVLDEHVGTVGFRNSEFKKTGYFLNGRRVKLRGLNRHQSFPYVGYAMPESMQRLDARILKEELAVNAVRTSHYPQSQYFIDECDRLGILVFTEIPGWQHIGGDKWKDIAVDTVKEMILQYRNHPSIILWGV…
>69_Pseudobutyrivibrio_xylanivorans_MZ8_MNG_PROKKA_01761_Beta_galactosidase
MSEFKYSIVKDPTIYMQNRLNPHSDHEFYSNEGYSYGEQSDFKYSLNGIWKFEYAKNYDCCDKTFFEMDRNCKGWDDIKVPAHIQLEGYDKIMYVNTQYPWDGHEEIEPGEIPTEENPVANYVKYFDVPDYMKDRPVYISFQGVESGFALWLNGKYVGYSEDSFTPAEFDLSPFIVEGENKLAVQVFKWTAGSWCEDQDFFRFSGIFRDVYLYTVPLTHIRDIRIQTLLDDEYKDATLVIDMEVIGSGMAQITVSDDEEEILSKTQLSEGMNHTEIHVRGPKLWSAEQPNLYDLQINVFGETGRINEVVKEKVGVRRFEMKNNMMHINGKRIVFKGVNRHEFSSTTGRVLSEGDILKDIITMKQNNINAVRTSHYPNQTAFYRLCDIFGLYVIDETNLE…
>69_Pseudobutyrivibrio_xylanivorans_MZ8_MNG_PROKKA_02639_Beta_galactosidase
MDFKSMLHAISRPRKNAVSYDLSTDFKYTGLQEYPRPQLQRKSYINLNGKWDYRILSGQGQVICSGPIEVPFSPETSLSGTVQHVLLPEETLEYTKVFTLEKVKKSKNLILHFGAVDQVAHVSVNGISLGTHEGGYTSFSFDITEYVVGGSNEIKVKVRDYTDKVGYARGKQCLDPHGMWYTAQSGIWQTVWMEWVPKAYVTNMRITPDINRNRVDFIFKVSEMKGQIVVSSSNQDLIKRYSVDKISDDHIYAHIELDKYKLWTPEEPNIYFVNVEYGKDSFSTYFTMRHFGVDVDENGIPRLTLNHKPYFMNGVLDQGYYPESLMTPPSDDAMIFDIETIKSLGFNMIRKHCKLEPMRWYFHCDRIGMIVWQDIVNGGTEYNMNMICNIPTLVRPFGN…
>38_Butyrivibrio_sp_NC2002_PROKKA_00193_Exo_beta_D_glucosaminidase
MYNKELNENWRMHRVSGSKIINAVVPGTVYTDLLREGEMEDPFFKDNEDKALKLMDYDYEYLCSFDMPSEAKSHEYAFLHFDGLDTLADVTLNGTLLGSVNNMHRTWEFDVKKLLEEKNELKVLFHSPTKFIEKAYEEAPTKGTDDAMPGFVHLRKAHCMFGWDWGAHLPDAGIFRPVSLICFDKARLETVDVRQRHEKNSEVFLEIKPSVTDAANAGALTADVEIIAPDGKTALVSEIGTENMDIYSGNRFFETKRDIELAKDYSQIKIEDPKLWWPNGYGSQPLYTVKVSLKDENGDLLDTWERKIGLRTCELSTEKDEWGNEFCFVINGKKIFSMGADYIPEDHLLGRVNPDVTRKLIKKAVFANHNSIRVWGGGYYPDDWFFDICDEYGILVWQD…
>38_Butyrivibrio_sp_NC2002_PROKKA_01128_Beta_galactosidase_large_subunit
MDLIDAIKAIDKSHEDDVLHRLTTVWGDSLKKENVLQEYPRPQFERKSYENLNGVWDYAITKNDVIPAKFQGKILVPFSPEAILSGVEKQLKPGQYLYYKRSISPSFDENKERVLLHFGAVDQSAVVFVNDHHIGSHNGGYLPFTMDITNALKKGDSENTLIVRVQDDSDSSFHSRGKQTLKRGGMYYTAQSGIWQTVWYEVVPKAHITAYRIFPSTDLKHVEISIYSNAALPVSLKVLDMDGKNVIAETEGETSKGGEMRYSPSLEQKYSSQYVYTAKILIPKPNLWTPESPYLYNLEISAGDDKAHSYFAMRSFTRQLDKNGTPLFYLNNSPYFLNGILDQGYWPDGLYTAPSDEAFIFDIKEMKRLGFNMLRKHIKIEAERWYYHCDRLGMIVWQD…
>38_Butyrivibrio_sp_NC2002_PROKKA_01683_Beta_galactosidase_BoGH2A
MKNISIDEKWTFRNGFVDSLGALEEDPGTEVNLPHDGMIGTQVKPDAPAKSDSGYFVGGLTNYTKYVMIPKEWEKECVGLKFDGIMMNATIDVNGCKVGSQHYGYAPFYVDLTNYVTFGVENRITINCNTSMHVNSRWYTGSGLYRGAMLCHGPKVHVVNDGIFVRTKEVAGGYAFLETEVEVENSTLENRLAEIELAIFKDGEEKPDSVTKKKIYIGSGKSEVARIAMNVKEPLLWDAENPNLYKVKATVKNLGVYRTHFIAEENADIDEAETLFGIRTITADVVRGLRINTKTVKLKGGCLHHDNGLLGAVSLYEAEKRKVRKLKEEGFNAIRTAHNPPSSALIEACDRLGMYVFDEAFDAWGIAKRSGDYSQFFESDWEKDLTSFIKRDRNHPCVV…
>38_Butyrivibrio_sp_NC2002_PROKKA_01813_Beta_galactosidase_BoGH2A
MDKKVINLNDNWKFHYGDCEPAWYKGFDDSDENEWKNVLIPHDWSVTMPFSKKCSSGTGYLEGGTGWYRLRFRLPKEYSGKNIRLCFDGVYKNSSVWCNSYFLGKRPGGYIPFSYDISDMAVFGEEENEVSVRVVRQELADSRWFTGNGITRKVYLVVQDEIHPKEHGVFFKTVDVASDKKSATISVMHKIEKPSEEKLKKYERRTLIVENRFLDMEGNLAYVLKDEFVLRKDESWKVLLKGTVKNPHLWTSDDPYLYKMQTWYLVEDSKEGYIFAGEDMVGIRKVVFDPDKGLSVNGESVKLKGVCVHHDGGCLGAAMKAEVWQRRLKKLKEAGCNAIRCSHNPHMEELYSLCDRMGFYMMDEAFDEWENAKNKWSTGHNVYPPRHQGYFEDFPMWHE…
>38_Butyrivibrio_sp_NC2002_PROKKA_02108_Beta_galactosidase
MKVFNSDILKDPNIFKENVLDAHADFIAYPSLEEMRLKKGSAKNRVIYDSSLRMSLNGVWKFCYSTNIKLAPAGFEKEDFDDAGFDEIRIPSNMQFEGYDEPTYVNTQYPWEGHEDIEPGQIPEIFNPTGSYIRYFTIPSSWDKNQPVCISFQGVESGFALWVNGEYVGYSEDSFTPSEFDITDHLKDGINKLAVQVYKWTSSSWLEDQDMFRLSGIYRDVFLYTKPKVHIEDIKITASPDADFSNGIFASDIKTSGSEGYVKYSIFEAKDFSKADNFQNMERNIICSGEVKIEGKCARIGETIKNARLWSAEEPYLYELEVAAFDSDDNLYETTSIRFGVRKFEMSNGIMHLNGKRIVFNGVNRHEFSCDNGRSPRAEDAWLDLCTMKRNNINAIRTC…
>38_Butyrivibrio_sp_NC2002_PROKKA_02365_Beta_galactosidase
MREILYLNNDWKYSDNFEDDMILPGYGDSTMEVVRIPHTVAVTPFNYFDDRIYQKVSCYRKSFNAEQSWKGKRIKLCFMGAAHEANVFFNGQLLGTHSSGYTSFSFDITDRIRFDGPNCLVVKLDSRESLNVPPFGFVVDYMTYGGIYRDVLIELTDKTYIEDSFVYTTVPAVYNASEDAKEIAPKAVGSFINAKIKISGDIKGCTLKHYLKRVSGVMPGGEKDEYENRVLMAETSANETNDFSYHTLPVCVWDVTNPALYDYEIELVKDEKIIDSKTERFGFRSARFVADGFYLNGRKLKIRGLNRHQSYPYVGYAMPSSMQVEDARILKEELGVNAVRCSHYPQSQDFINECDRIGLLVFMEFPGWQHIGDEAWKEQAIVNEKEMIIQYRNHPSIII…
>40_Butyrivibrio_sp_NC3005_PROKKA_00723_Exo_beta_D_glucosaminidase
MRRIGDDGWLDAKVPGSVYTNLLNNGRMDDPYFRDNEDKARALMDYDYEYFNEFKFVEDKDYQECDEIFLVFDMIDTVADIYLNEEHLLSVANMHRRYEIPVKELLMSGRNRLRVIIHSPNKFIRSEFEKDPVLGAEDCSRGFPKIRKAHYMFGWDWGPRLPDAGLQGKVSFLYVKKAFFSSFYVKQEHTDGKVYLTTRALIKEAGKKSEIDLLNPDSIANDYVSRNTLDKYQVRVNVFSPDGEVIYENVKLGEKIEISNPKLWWPNGYGKHPLYRVKAELVYENEDVVDVWDKRIGLRTMEISREKDQYGEEFAHKVNGIKIFAMGADYIPQDNILGRVNKDRTRKLLETCVMSNFNCIRVWGGGYYPEDDFYDICDELGLVVWQDLMFACAVYRLSE…
>40_Butyrivibrio_sp_NC3005_PROKKA_01051_Beta_galactosidase
MNLHIPFNDAWSFAKEKSTLFETVRIPHTVSNTSLNYFDESVYQNRCIYKKKFIAGNQWKNSRVFLVFGAVAHVAIVYLNGRQLVKHSNGYTSFSVELTDELEFGCENEIIVQVSGTEEDNVPPFGHVVDYMTYCGIYRPVSLDIKPRTFIDDIFVSAKLNEIFFDAHNPEKCKQEAILNIDYKISDLEGKNSKNLKFSMCRYTSKDLAESLYGKEKAAFNPDLLTDEKIYEKENYSEWVTLGNTVLSEDKCEGSFNCRTLPVCLWDVTYPAMYLLKTEIYIDGVKIDEKLIRFAFRSAMFKNNGFYLNGRKFKIRGLNRHQSFPYVGYAMPKSMQTFDAEILKNELFCNAVRTSHYPQSQDFIDKCDELGLLVFMEFPGWQYIGDDSWKEQALKNLEE…
>40_Butyrivibrio_sp_NC3005_PROKKA_01904_Beta_galactosidase_BoGH2A
MDLLWNDGWKFKEFPVDTVYEDAVKKIDEFESVEIPHDYLIYDVKRLYRDSSGYYYKKFTLDSEDKKVFVSFDGVYMDSKVYLNGRCIFEWKYGYSSFTVDLTDFLIRGENLLVVSVCHKSPNSRWYSGAGIYRDVTLHVYEKTYIPVNGVYVVPRVLNNSFSTDRENDFLLRISTDVKGKDKDYSVSYFLNGEKLHAISCDDVRVKNTFPVEDDCCEKLENAEYFLVEKPKLWDVRSPFLYSLEVRLSVGEDVIQKRNLKIGFKHAVCTTDKGFFLNGRHIKLNGVCEHHDLGALGSAYHTDAMRRKMIMLKKMGANAIRLTHNMAAENVLELADEMGFMLVSEAFDMWESPKTEYDYARFFQKWHKKDVESWIKRDRNHVSVILWSIGNEIYDTHAS…
>40_Butyrivibrio_sp_NC3005_PROKKA_02136_Beta_glucuronidase
MFKINYNFNYLLTHEGEKLGNDIPWNEYPRPLLKRDSFLNLNGFWKFKVQSKCKIPSSYDMKILVPFAPESLLSGICKHFDESSWLFYEKSIQLPSDFFKDRILLNIEAADYTTLIWIDGKAVKRHDGGSLHFSCDITDYFIDNPYETHTITIGINDNLSDLSHPYGKQTLSRGGMWYTPFSGLQTTWIESVNDEYIEHILSRYHKETVYIDTFDSNFNGTVFLHLDNEVKRYPLNDGKAVIKLQNPKLWSPESPYLYHYSIELDSGDTISSYFAARTIGTKKINGAMRTLLNNRPVFLHALLDQGYYSDGLNLAASPRCMENDILKMKKLGFNTLRRHISIAPDLYYYYCDTHGMLVIQDMLNNGDYSFFRDTLIPGITEKAHIKKSDSCMHKDNETR…
>40_Butyrivibrio_sp_NC3005_PROKKA_03205_Beta_galactosidase
MEKKFDYLLLDKPQYYAQNRIMAHSDHIECANILEAFEEESSLRMSLNGLWKFFYSKNLNYLPENFETKEYDCKEWDDIRVPAHIQMEGYGVPQYVNTQYPWDGHEMLTPPAIPTIENPVGNYVKYFTLPHNFVSNGLFIRFDGVESAFALWLNGHFVGYSSDTFDAKEFDLTQYADMKGENKLAVQVFRFNAGSWMEDQDFFRFSGIFRDVTLFTRKKVTVDDVKVMPLKKRKDSFEEAKLGITLKGSGEGCITVRLYKEVLDSETLKLSLVKKGTENTPCGCLEDEAMVIAESVFYTADYKTDSNISDTDKEFFAGEKGVYERQSDDLFAINASLDAGNIKLWSAEKPELYALIIEICDKEGKLLSVIKQDVGFRFFELDEKDKLMKINGKRIVFNG…
>5_Butyrivibrio_fibrisolvens_ND3005_PROKKA_00331_Beta_galactosidase_BoGH2A
MKIRKWNDNWKFWSGGDSFALVWGIPENAVDVTLPHDAMALETPYEDCPNGTNTGYAKGALYTYVKRFYVPSSAYAGKDVIVRFEGIYEKSSIYVNEQLVGSCNYGYSVVDVNITGALRLDAENEIRVIVRNGAMPNSRWYSGGGIYKDVYMLIGEKAHIAPYGVRINTLTLDDDSAEILVKTRIDNKDNSRLTASLETRIIDPSGKEAASVKVPAHLMPLESREIVQRITVTDPSSWSEDTPDLYKCVSVITSDDFCATEKNANMIIDSSVETFGIRTMSLDKVHGLRVNGKTVKLRGACIHHDSGLIGAATYDSVMYRQVRKMKEAGFNALRIAHNPAAPALLRACDKLGVYVMDEFVDMWTRNKTDYDYSMSFETDWKKDLKSMIMKDYNHPSVIM…
>5_Butyrivibrio_fibrisolvens_ND3005_PROKKA_00393_Beta_galactosidase
LRQYIPFNDNWKFTDNYSKEIHTDFFDDKDLEAVRIPHTAKVTGFHYFDESVYQKVCGYRKCFKADPSWKGSRIIIHFEAVAHVSEVYINNIYICSHGSGYTAFEADITDHIRYDKDNVLSLRVSGTEKDNVPPFGHVVDYMTYTGIYRPVSLQIVPDNYIKDIFVRGIIPGGYVYNDREPSANKTEAKIKASITLLKEDKSLNVRLRLRRFTEAGLAGDSNIPAGARSAFDIESDNLKADMYREETLLGTAQMDDVVKAISHRTLPVSLWDSLYPAMYVLRVELIRGTEVIDEKEVRFGFRKMLFKYDGFYLNGRKFRIRGLNRHQSYAYAGYAMPRSMQVMDADILRNELSLGAVRTSHYPQSHDFIGRCDELGLLVFMEFPGWQHIGDSQWKDQAL…
>5_Butyrivibrio_fibrisolvens_ND3005_PROKKA_00432_Beta_galactosidase
MVHTVEWNNDWYFGKKVWQEIDPSQCLDGEIVTVPHTWYKDGDYYQGEAFYQKRFDYVKKDSQRVFVKFYGVDKFCKIFLNGHEIGSHAGGYNLFAVELTDSLINGENIFTVLVSTDKKLMVSPISGDFAVFGGIHRKVEFIETEYNCFDRTFYGCDGVLFNTLVNEAGDGELLARTICSLESDTDSAKVRISILEDGRELAANDLDLTSSKKFSNCESGDKLCRAVTIPSPKLWNGRDDAHMYTARASLYIDGIEVDRVDKEVGFRSINMDADKGFFLNGEHVKLRGVAKHQDTDGVFSAATMDNWKKDMELIHEIGANAVRLSHYPHPQEVYSMCDEMGLVVWAEIPLLKLPEEDDIFEDAKHQLTEMILQNMHHPSICFWGIQNEIAIYGEFPYMA…
>5_Butyrivibrio_fibrisolvens_ND3005_PROKKA_00863_Beta_galactosidase_BoGH2A
MDTVRATLTDNWKFYYGDEEEAWFKGFDDSTWDDVMIPHDWSVEAPFSKDYSSGTGYLRGGTGWYRCHFKIPSEYEGKNISITFDSVYKNSSVWINSYHIGGRPSGYASFSIDISEYVRYGEQDNVIAVRVRHEDIADSRWFTGSGIVKKVTLSISEKVAPSQYGVWLDTRSIIEDAGKISARIRINNVIENKTNEDKKVRVRCVLEYDTPKEANENASEEALIELFGEIDAAAHDESVLKIDGIIDKPHLWSSDIPNIYKLSTYYSVDGGGFYLVDEQKTGIRVISMDPDKGFACNGISDKLRGVCVHDDGGTLGSAMKKEIWQRRLELLKKAGCNAIRCSHNPHMPELYDLCDVMGFYVMDEAFDEWENAKNKWSHGHNVYPPRHQGYAEDFNEWYE…
>5_Butyrivibrio_fibrisolvens_ND3005_PROKKA_00999_Beta_glucuronidase
MRTTILWNDNWIFEKEGKRGSITLPHTWNAVDGQTGPEQYYRGTCLYKKTFERPVMEEGQRVFVEFRGANSSAKVVLNGREVASHDGGYSCFRADITDALSDFNEMVVSVSNEPNTRVYPQKADFTFYGGIYRDVYLVVVDEKHFDMDYYGGKGLYVTPRLNGNEAEIEIKAYTSGGERVRISIDGVTEQEFEVAPAEDASCGYVACGKITIKEPHLWNGLKDPFLYNITATLLDGTKECDRIYDRFGVRQFHVDPHKGFFLNGESYPLRGVSRHQDRAGVGNALTKEMHKEDIELILSMGANSIRLAHYQHDQYFYDLCDEKGIVAWAEIPYITVHMDSGRENTISQMKELISQNYNHASIMCWALSNEISLQGVTEDLLENHRILNDIVHEMDPIRY…
>5_Butyrivibrio_fibrisolvens_ND3005_PROKKA_01161_Beta_galactosidase
MIISLNSSFNCSFEGTDIPSSNLSVPGTIQASKIAPHTQEHDTGNLTDEHEYSGVVMLSRQMTIPQGYDSYILSIERSRITKLYIDGQPVGRRDSLIAPHVYDITSYLTREDTLIQIEIDNKNYPCPGGHLTSKDTQTNWSGILGDVYIKCTNKAHIVSASVKADYDKKSAYLTINVAKNIFSDKVNIKVRTSLCKLLDKYLNKDADPSEFKKFRDDISIAAKGTNYDILKEYLEITEDILKPQEFTESSSTDSKSFGHVDTKYINAKYANTSYIKTYSDNNNDSISDNYSGNTHDGISVNCSDTNICSFTYELDLTASDKGVFEWDTFTPYLYVFDIDLCDESGSVLDSTKAVCGLRSLKADGNDLLLNNRPIFLRGRHCGLLFPMTGFAPMNACGWL…
>5_Butyrivibrio_fibrisolvens_ND3005_PROKKA_01574_Beta_galactosidase
MDLTDITRSMVRSKEPVALKQLDTPWTDKALTSKCPKSEYPRPQFVRDSYISLNGIWGFCVTDSPSIPRKKDICGRIRVPFSPESMLSKVDITAGSRKTLLPHVLKPGEYLWYYRKVDVVGRPDASSRLLLHFGAVDQVCDVYINGHSVAHHEGGYLPFTIDVTRYSQKDYFDLKVCVTDVTDTSWLSRGKQTLNRGGMFYSAQSGIWQSVWMEWVPDTAILKVVAEPSKDLSFVKIRLTVTKPCDVIIRQILDSRIGRKDDIGGEESELFEKMITADKFHPCDPLDAQTDHPIPSSDTIPMDTLYAYTTKVGILIEDAKLWTPEDPYLYHIEIIARDEEGSTDKVKSYFGMRTYTMEQDAKGHMRFCLNHKPYFIKGVLDQGYWPDGLMTAPCDAALI…
>5_Butyrivibrio_fibrisolvens_ND3005_PROKKA_02139_Beta_galactosidase
MGTFDYSKLTDPGYFADGRLPAHSDHIICKNVQEAWDEESSYRMSLNGSWKFRYSANLNDLPKDFEDPKVDCHGWADIRVPAHMQLEGYGVAQYVNVQYPWDGHEDIDPPMIPTKDHPVGNYVKYFTIPKGFINHGLYIRFDGVESAFALWLNGVYVGYSSSSFDAKEFDLTDCMNEDGENKLAVQVFKYNAGSWMEDQDMFRFSGIFRDVTLFTRTSSASDKGCGVAGSEGAITAASGSKNGACDISGMDVYDIKVVTELTDDYTKGKLHVTLKGCGSGQMSLSLFKEKWDRDLNIQAADGDEICSIDTEWTEDIKEDSRNICSKKTEVILTADNPSLWSAEDPSLYALIITLYDENGAECGTILQEVGFREFVMGDDHIMYLNGKRIVFNGTDRHEF…
>5_Butyrivibrio_fibrisolvens_ND3005_PROKKA_03219_Exo_beta_D_glucosaminidase
LNRISISDNDKWKMRIVSSDSKGKWIKAVVPGSVYTDLLREGLMEDPFFKDNEDKALMLMDNDFEYETSFSVSRDFLACYDQILHFDGLDTVTDVFLNGQKLGSTENMHRMYEFDIKDIVKEKGNKLTVLFHSPTRYIKEAVEKDYVDGSSDAMPGFPHIRKTHSSFGWDWGAHLPDAGIYRPVYLIGSGSVRLESVQILQKHITVKNSVSDKKAVKSSGRNTKTSNKNNINESTNVKISFKPELLINGTDLSDLESALSKLTYDVKITDPDGRELRSKETKLSPSSGRNKSSDKKPSIDAFALKMSGIESADGLVGVRVRALENSLSITIEDAKIWWPRGYGQQPLYDVEVTLYEDGQKIDSWTKRIGLRTVDLNLKKGRKAADFAIRVNGTPIFAMG…
>5_Butyrivibrio_fibrisolvens_ND3005_PROKKA_03494_Beta_galactosidase_BoGH2A
MRYLFDGGWRFLETGLDVHYDDLLRRKDEFEDSFYKVEIPHDFLIHDSDNLYKDATGWYSKDFEYSPGSGHRCFITFEGVYMDCTIYVNDKCAFEWKYGYSSFSFEMTDYLHQGINNISVFIRHQSPNTRWYSGAGIYRDVWLTITDSTYLAIDGVYLSTRPKGDDYILTVEAEVCGDMAGEAGISASISRTSTGISACENIAYEQLPVTDYPGPSKVPAPACDYKDLESGQVRYRYIQEYLVKSPLKWDPSNPNLYNITVTLTAGGKAVDEYRTRLGFKHVVLDPDKGFIINGQNIKLSGVCEHHDLGALGSAFNKAAMKRKFLTLKSMGVNAIRGTHNMVAPGVLDLMDEMGFIFISEAFDMWRKPKTTYDYARFFDSWHERDVASWVRRDRNHVCV…
>5_Butyrivibrio_fibrisolvens_ND3005_PROKKA_03592_Beta_galactosidase_BoGH2A
MERVLLDQGWEYRKGFLDMAVTAEDGKGTLVDLPHDAMIEGDVSEDAPGRFDMGYYKGSLINYTKKIMIPDKWKDDCVGLYFDGAMSNATVDINGYKVAAHHYGYAPFYVDLTDRVTFGEYNRITVNLNTTMNENSRWYTGTGLFRSVELCHSPRIHALHDGIFMYTKEIGDVTCSDDVLTADYAFIDAKVMIENSSYTNSIVDVILEIAEESGEVVKSVKSSIYVAKGTSEPASFSFAIDDPKLWEAEHPNLYTVTAKVQDAGEYRTHLVPKEDGAVDKAVTLFGIRTISVDSRRGLRINGKSIKLKGGCLHHDNGLIGTASLFETEVRKIQKLKEVGFNAIRTSHNPPSKVLIEACDRLGMYVLDEAFDAWNMAKRSGDYSQYFDADWEKDLTSFVT…
>9_Butyrivibrio_hungatei_NK4A153_PROKKA_00076_Exo_beta_D_glucosaminidase
MEKFAINNWILKRVSDGSKYRTEVPGSVLYTLQNNGVIPNPFVADNEKFALKMMEEDFEYEAKFDAGHALMSSLKKELVFEGIDTVGEVYLNGSKILCACNMHRTYRIDITDLLKEKDNELKVCIHSPLKYIKDAYGKSECDGTEDAMEGFVHIRKAHYMFGWDWGPRIPDAGLFRPVYILGINTARIENVRVHQRHSGGKVGLRIFIDREVYGDDKGISCDVILTDPQGKELAYKDYRSGDEIVVEDSLLWWPSGFGEQNLYNLDIKLKLGNTELDSLTKRIGLRTLTITKKKDEWGESFSHCINGFDVFAFGADYIPEDNYLTRMTPERTRKLLEDCKLANFNSIRVWGGGFFPDDAFYDICDELGIMVWQDMMFACGVYDLTEEFEENIRLEIKDN…
>9_Butyrivibrio_hungatei_NK4A153_PROKKA_00549_Beta_galactosidase
MDLIDAIKAIDKPHEDDVLNRLYTVWGENLDKDNVLPEYPRPRFVRDGFMNLNGIWEYKIVQDISANVLPADTDGEILVPFSPESFLSSVEKRLLPDQVLWYKKVLPTLKRKHENSRFLLHFGAVDQFAEVYINSSFVGSHGGGYLPFTLDITDHLKFTDNDSTALNTLIHVKVRDTSDSSYHSRGKQTLRRGGMYYTAQSGIWQTVWIEEVPETYIRELIVTPSQDLKSVTIEVSTNKPCDIDVRIPGHEAIKPKKSGESFNSEREDFFSSDTYPSNEAGVKEFAPAGYSFSFEIEDAHLWSPEDPYLYPILIEAGDDSVQSYFAMRSFTIEEDNTGTKRFFLNHKPYFLMGVLDQGYWPDGLYTAPSDEALIFDITEMKRLHFNMMRKHVKIEAARW…
>9_Butyrivibrio_hungatei_NK4A153_PROKKA_01182_Beta_galactosidase_BoGH2A
MKRLFNDGWKFWKSEYGTGYETAVKSADKFTDVLIPHDWMIEDPHNLYATNTGWYCNRFEVSEPDKKTFLIFDGIYMDSIVYINGQEAGEWKNGYTQFVLDVSDYVKKGENDIYVGVRCRYPSSRWYSGAGIYRNIWIDELNDTYIPENGIYVHSKKMGKDYKLTLQAEILGTKAGKAEVLYRLFDDENREVDLIGSENSEVDLFGQADGEVESFGRGNVGAEDKTCALSKQIDSIGEKEISFSIKNPKLWSPENPNLYKLEVILSIDGRCIQKKKINIGFKDLKLDSAEGFFVNGEHTKLQGVCIHHDLGALGVAFNKNAMRRRLCQFKELGVNAIRLTHNVYAPELLDLADEMGFFVISEAFDMWEKAKTEYDYAQFWEEWHEKDAESWVKRDRNHV…
>64_Pseudobutyrivibrio_sp_NOR37_PROKKA_00445_Beta_galactosidase
MGQRIYLDRKWKFNEVFTEDMIRMPMKDSQTVSLPHTVKETPLSYFDESTYQMVSCYQKIIVAPPQWEKQAIKLTFEGVGHLADVYINGQHVCHHECGYTAFSCDVSKVLKYGDENLITVKVDSNETLDQPPFGYVIDYMTYGGIYRDVYFEVMEKVHFKDVFLQPALLERISTNKRSPKQIKMMKVQGILKSECLLTKNIFKLSEKEQIFVRQYLDDTLLLSQPIGNIEEVEEGYLINITSAPTTVKLWDIESPHLYQVKTQIVYEDRVLDEHVGTVGFRNSEFKKTGYFLNGRRVKLRGLNRHQSFPYVGYAMPESMQRLDARILKEELAVNAVRTSHYPQSQYFIDECDRLGILVFTEIPGWQHIGGDKWKDIAVDTVKEMILQYRNHPSIILWGV…
>64_Pseudobutyrivibrio_sp_NOR37_PROKKA_01589_Beta_galactosidase
MSEFKYSIVKDPTIYMQNRLNPHSDHEFYSNEGYSYGEQSDFKYSLNGIWKFEYAKNYDCCDKTFFEMDRNCKGWDDIKVPAHIQLEGYDKIMYVNTQYPWDGHEEIEPGEIPTEENPVANYVKYFDVPDYMKDRPVYISFQGVESGFALWLNGKYVGYSEDSFTPAEFDLSPFIVEGENKLAVQVFKWTAGSWCEDQDFFRFSGIFRDVYLYTVPLTHIRDIRIQTLLDDEYKDATLVIDMEVIGSGMAQITVSDDEEEILSKTQLSEGMNHTEIHVRGPKLWSAEQPNLYDLQINVFGETGRINEVVKEKVGVRRFEMKNNMMHINGKRIVFKGVNRHEFSSTTGRVLSEGDILKDIITMKQNNINAVRTSHYPNQTAFYRLCDIFGLYVIDETNLE…
>64_Pseudobutyrivibrio_sp_NOR37_PROKKA_02639_Beta_galactosidase
MDFKSMLHAISRPRKNAVSYDLSTDFKYTGLQEYPRPQLQRKSYINLNGKWDYRILSGQGQVICSGPIEVPFSPETSLSGTVQHVLLPEETLEYTKVFTLEKVKKSKNLILHFGAVDQVAHVSVNGISLGTHEGGYTSFSFDITEYVVGGSNEIKVKVRDYTDKVGYARGKQCLDPHGMWYTAQSGIWQTVWMEWVPKAYVTNMRITPDINRNRVDFIFKVSEMKGQIVVSSSNQDLIKRYSVDKISDDHIYAHIELDKYKLWTPEEPNIYFVNVEYGKDSFSTYFTMRHFGVDVDENGIPRLTLNHKPYFMNGVLDQGYYPESLMTPPSDDAMIFDIETIKSLGFNMIRKHCKLEPMRWYFHCDRIGMIVWQDIVNGGTEYNMNMICNIPTLVRPFGN…
>41_Butyrivibrio_sp_OB235_PROKKA_00354_Beta_galactosidase
MRKVIYLNNDWKFKSEFDESMISSDFRDTGFQNIRIPHTVAETSFNYFDDAVYQMVSCYRKTFRADHNWKGKRVAIHFEGAAHEATVYFNGVLLGTHSCGYTAFEFDISEHIRYDEPNTIVVKLDSRESLNVPPFGFVVDYMTYGGIYRDVFIEITDKTYISRAFVYTEVPEVMNVSLKEKDVTPRSVGAFLRARFRIKGSLTGCVVTESLKRISGELPKDANDEYAEETELNRIAAKNKMTFDYHTLPVVLWDVKNPALYKYIIRIYRDDQLIDEKYITFGFRNASFKADGFYLNGRKFKLRGLNRHQSYPYVGYAMPASMQIEDARIIKEDLCLNCVRTSHYPQSQDFMDACDRMGILVFTEIPGWQHIGDEDWKKQALENEREMIFQYRNHPSIFI…
>41_Butyrivibrio_sp_OB235_PROKKA_01127_Beta_galactosidase
MKMDLLNAIKAIDKTHEDDVLHRLTTVWGDNLDKDHVLTEYPRPQFKRNSYINLNGLWEYAFSKSDVHPKEMDGQILVPFSPESILSGVERQLQPDEYLWYKKELSGITLPDEKSRVLLHFGAIDQRAIVFISGTPVGAHNGGYLPFTVDITDAMTSSQSGLAGTLTVCVQDDSDTSYHSRGKQTLKRGGMYYTAQSGIWQTVWMEIVPETHITSYRIVPDRDLDMIYITMHTNGECPVSLKIYDSEGQILIAENEGDTVHRSDKTRDRFEPEDFYGSITHSSDELSTYSPDIEGKGASTYVYSCKIAMPKPHLWSPEDPYLYQIQLTAGSDTAWSYFGMRSFTRQLDAEGHPLFFLNGEPYFLNGVLDQGYWPDGLYTAPSDEALIFDIEEMKSLGFN…
>41_Butyrivibrio_sp_OB235_PROKKA_01571_Beta_galactosidase_BoGH2A
MKKTKWNDNWLFWNSKNAFALVWSIPENARKITLPHDAMIETETHADSLNGGNTGFYDGGSYTYVKFFESKKGDRSRNIMLLFEGVYMNTFVYVNGQLAANRPYGYSEFTVPISQFLKEEGENEIRVQVRNNACQNSRWYTGSGIYRDVYLLEADNTYIKENSFLITTEECNEEEATVHLKASVRNADIAPKDLVISFGILDRNGELIASDQKVISAKANSEMTVFSRLYVDKPSLWSDENPALYKAEVTVFEAEEENDGQTGCGESLDDETEIFGIRKLRLDAKHGLRVNGKSVKLRGACIHHDSGILGAKTFYEAEYRRVAILKKAGFNAIRMSHHPAAPALVKACDELGMYIMDEAFDMWTRAKSDYDYNLYFMDWWERDVEAMVMKDYNHPSVIL…
>41_Butyrivibrio_sp_OB235_PROKKA_01599_Beta_galactosidase_BoGH2A
MKRLFNQNWKFLKTPAGTTFDEAHKCLGDFNDVEIPHDWMIEDDQSLYADATGWYLNHFEAMDERRLFFVFDGIYMDSIVYINGHEAGEWKSGYSQFVLDVTDFVVPGTNEILVAARCKYPSARWYTGAGIYRNIWLCDYSDVFIPENGIYVHSSKIGESYLLEISTEISGLKKSDENENVYVRHRLFDNDGNEVPIMPQINKDEEVHTYRRFIVDNPKEWSPSSPVLYELLVELYAGVDVDTSNQHTYPIQTENVRIGFRNIRFDNNRGLFINDKHIKLNGVCLHHDLGALGVAFNKGAMKRRLVQLQKMGVNALRLTHNVYDPAVLDMADEMGFLVLSESLDMWERSKTDYDFARFFPDWYKKEVESWVRRDRNHTSVFMWSIGNEIYDTHVDSRGL…
>41_Butyrivibrio_sp_OB235_PROKKA_02457_Beta_galactosidase
MNEFNYEIVKNPEIFQENRMPAHSDHVAYKSLSEMTTGKTSYRLSLDGVWHFHYSRNVKDAPEGFWKNEYDTTDWDRINVPAHIQMEGYDKPQYVNVQYPWDGSEDIRPGEIPERFNPVADYVKLFTLPKDFKGEKICISFQGVESGFALWLNGKYIGYSEDSFDPSEFDLTDSLVKGENKLAVRVFKWTSSSWCEDQDFFRFSGIFRSVFLFAVPKVHVSDITIETGLSDDYKTASIEIKAATTGSGTMELGLFYKGEKILEGKIPLSASGLTTGKCDFEKVYLWSAETPNLYELYLTITDSRGVVCEVIKQNVGLRRFEMKNGLMLLNGKRIVFKGVNRHEFSHRNGRVPDREELIQDIVTMKRHNINAIRTSHYPDDSAIYELCDIYGLYMIAENN…
>41_Butyrivibrio_sp_OB235_PROKKA_02628_Exo_beta_D_glucosaminidase
MVTTKLDKNWKLHKVGDAKLINAVVPGTVYTDLLREGEMEDPFFKDNEDKALALMDSDYEYVCNFDKPAEAEGSDVVVLHCDGLDTLADLYLNGTLLGNVNNMHRTWEFDIKELLKDENELKVYFHSPTKFIKEAYESRELPSKGSEDAMQGFTYLRKAHCMFGWDWGAHLPDAGIFRPITIQCFNKARLESVLITQNHENVKIDKDGNESGSVGLRIKPEITSADDIFKFREKSDVSGYAINMGIESKKCDYSGYSFDVKVVSPSGEVTEKRSSGELPEEIVIEKPQLWWPNGYGKQPLYTVTVVLKDEAGNQLDTWERKIGLRTCTVSTKKDEWGSEFCFVVNGVKVFAMGADYIPEDHLLGRVNPEVTRKLLDKAVFANYNSIRVWGGGYYPDDWF…
>41_Butyrivibrio_sp_OB235_PROKKA_03799_Beta_galactosidase_BoGH2A
MKSICIDDSWIFRRSFIDSLGMLEEDPGEIVNLPHDGMIGTPVSPDAPAKSDSGYFKGGLTNYTKNIFIPKEWEKGCVGLSFDGAMMNVTVDVNGCKVGSRHYGYAPFYVDLTDYVTFGEENRITINCNTSMHVNSRWYTGSGLYRGVMICCGPRVHVVQNGVFVYTKEVSEGNAFLEANVEVQNSTTENSLVEVTVSICEEDTGAVKTTTKRVIQINPGKTENARMAMILNNPKLWDADNPNLYRVKTSVKSLGVYRTHFIPKKNDEIDEAETLFGVRTITADAIRGLRINGKSVKLKGGCLHHDNGLLGAVSLYETEARKIKKLKELGFNAVRTAHNPPSAALIEACDRIGMYVFDEAFDAWGMAKRGGDYSQFFDTDWKRDLTDFVRRDRNHPAVI…
>41_Butyrivibrio_sp_OB235_PROKKA_04109_Beta_glucuronidase
MRTTILWNDNWIFEKEGKSKSITLPHTWNAVDGQTGPEQYYRGTCLYKKTFERPVMEEGQRVFVEFRGANSSAKVVLNGREVASHDGGYSCFRTDITEALSDLNEMVVSVSNEPNTRVYPQKADFTFYGGIYRDVYLVIVDEKHFDMDYYGGKGLYVTPRLNGNDAEIEIKAYTSGGERIRISIDGVTEQEFEVVPAEDASCGYVACGKITIKEPHLWNGLKDPFLYNITATLLDGTKECDRIYDRFGVRQFHVDPHKGFFLNGESYPLRGVSRHQDRAGVGNALTKEMHKEDIDLILSMGANSIRLAHYQHDQYFYDLCDEKGIVVWAEIPYITVHMDSGRENTISQMKELVSQNYNHASIMCWALSNEISLQGVTEDLLENHRILNDIVHEMDPIRY…
>67_Pseudobutyrivibrio_spp_OR37_PROKKA_00377_Beta_galactosidase
MAQRIYLDRKWRFNEKFDEAMINEQMEESTLINIPHTVKETPFSYFDEGIYQMVSAYQKSIFAPMQWSDKCVFLTFEAVGHSCDIYINGKHVKHHDCGYTAITIDATEVLKYGEENLITVRVDSRETLNQPPFGYVIDYMTYGGIYRDVYFEIKEKVHFTDVFLQPSLLERISTSKRTPKQIQMMKVQGMLKTECYLSKSVYELAVGEHVFIKQYLGEDLILSQPVGGLEAYEDGYLLNLTTAPTTVKLWDVESPYLYNVKTQLVLDDEVVDEFEASIGFRSSEFRKNGYYLNGRKLKLRGLNRHQSYPYVGYAMPESMQRLDAKILKEELALNAVRTSHYPQSQYFIDECDKLGLLVFTEMPGWQHIGGKEWQDLAVQNTKDMVLQYRNHPSIILWGV…
>67_Pseudobutyrivibrio_spp_OR37_PROKKA_00824_Beta_galactosidase
MYWKEMLGAIAKPDKNAKTYELSTDFKYEGLQEYPRPQLQRKSYINLNGKWDYRIISGKGQVVSSGLIEVPFSPETVLSGTDRHILMPEEILEYTKHFTIDKVKKTKNLLLHFGAVDQVAFVSLNGINLGFHEGGYTSFTFDISDYVVEGENELKVKVRDYTDRIGYARGKQSLEPSGMWYTAQSGIWQTVWMEWVPKVYVTNLLALPDIEHNKLNLELKVSELKGQVTIQSSNQDLIKDYKVESIKGDKIHVVVNLNDYKLWSPEEPNLYFLNIEYGKDSFSTYFAMRSFGVAKDEEGIPRLTLNNKPYFMNGVLDQGYYPESLMTPPSDAAMIYDIETIKSMGFNMIRKHCKIEPMRWYFHCDRIGMIVWQDIVNGGTKYDMNMICNIPTVVRPFGN…
>67_Pseudobutyrivibrio_spp_OR37_PROKKA_01285_Beta_galactosidase
MKNFNYEIVKDPKVFEQNRLKAHSDHEYYDSEAYAYGEKSNFKYSLNGTWKFEYAKNYEVCDKDFYKADRDCKSFDDIKVPAHIQLEGYDKIMYVNTQYPWDGHEAIEPGEIPTKENPVGNYVKYFTVPSFMKEGPVYISFQGVESGFAIWLNGEYVGYSEDSFTPSEFDLTPYIKEGENKLAVQVFKWTSGSWCEDQDFFRFSGIFREVYLYTVPKTHIRDLRIQTLLDDDYKDATLVIDMDVVGSGLVQMTLSDDDADILNKIAVEEGMNHMEVHVREPELWSAEKPYLFDLQLNVFGETGRLSEVIKEKVGFRRFEMKDGMMHINGKRIVFKGVNRHEFSSSTGRVLSEEDILKDIITIKQNNINAIRTSHYPNQTYFYRLCDIFGLYVIDETNLE…
>15_Butyrivibrio_proteoclasticus_P18_PROKKA_00523_Beta_galactosidase_BoGH2A
MKEKFVTGWKFLKTDFGTELEDVRNRLSEFKEVEIPHDFLIDDARNFYTDATGWYYKGFVTTLKPRHFLVFDGLYMDSTVYINGQEAGEWKYGYSQFILDITDYCKVGSNDVLVRVNYKNPNSRWYSGAGIYRNVWLCSYEDIYIPENGIYIHTHKGDMGYFLDIDTEIKGGENKNTNVSYRLLDKNKREISLNATGKSFFARNVKEWSTDEPNLYTLEVTLFDGKKELQKEEVKFGFRSISFDPDKGFVLNGKITKLNGVCIHHDLGALGAAYNNSAMKRRLIQLKNMGVNAIRLTHNMYDPQTIELLDSMGFMAISEGFDMWERSKTEFDYARFFPEWHERDVESWVKRDRNHPSVIMWSIGNEIYDTHADERGAQITRMLKELVEKFDYMGNAHPT…
>15_Butyrivibrio_proteoclasticus_P18_PROKKA_00871_Exo_beta_D_glucosaminidase
VKKTVISDWTIKRIKDNTIYDTSVPGSVLSTLQENKVIPDPFVGDNEKYALEVMEEDFEYATSFDCDEDVFATDKKELVFEGIDTIADIIFNDQTILHAENMHRTYRIDVTQSLKEKENSLKVYFHSPTKYIREAYKQCECDGSEDAMVGFANIRKAHYMFGWDWGPRIPDAGLFRPVSLIGIEKAKIDNVRIHQEHSEGKVDLCLYIDDEVITDNVDISYDVRITSPDGDEKEINNYKGQMIPIEDPMLWWPNGFGEQNLYTVTVIQRAGDEITDKVTKRIGLRTMAITRKKDQWGESFSHCVNGVDIFALGADYIPEDNYLSRITPERTRQLLEDCKTANFNSIRVWGGGFFPGDEFYDICDELGLIVWQDLMFACAVYDLNENFEDNIHQEIKDNI…
>15_Butyrivibrio_proteoclasticus_P18_PROKKA_01021_Beta_galactosidase_BoGH2A
MELKDTSLINQNWKFNLEDCNGDIFAGAEYDDSSWEVLTLPHDWDTFFAPDKDNKSGAGGGYAKAGTGWYRKEVTLKDEDVKESRYELIFEGIYMESTVFVNGKKVGGNNYGYTTFSVDITDKIVPGKNVIAVKVNNSKQPNSRWYTGSGIYRDVYLRKHGDICTNLFGVKVDTNTVTDDGTLATLDLRTKIDNYSDTDKDSVIRWTIKDKSGKEIAATGASLWIKSKDSAEAASMMFVNNPVLWSEKNPYLYSLETRVYEGETLVDRRIEKIGIRKALFTKDKGFVLNGEQVKIKGVCLHHDSGLFGAAFHKEVWSERFKSLKDMGVNGIRCSHNPPAPAFLDLCDEMGFIVMDEICDEWTLGKNKNENYYSDKPSYGFSQFFSLDAEKELRTMIRRD…
>15_Butyrivibrio_proteoclasticus_P18_PROKKA_01099_Beta_galactosidase
MRKIHYINNEWNFSIDGKEKVVVNIPHTWNNIDGQDGGNDYLRTLATYEKKFESPSFDRNSEDVYLEFDGVNSECDVFLNDERIIRHEGGYSTFRKNITEVLNDGQNKLLVKVDNRPNDKVYPQKADFTFYGGIYRDVKLVVVNKKRFDLDYFGGKGLQVTATPIEGYKKAKVATKMWLNTDSGEVRVTIFDKEGNEVCQEMSHRSMDEGWSDMLIQDVHLWDGIDDPYLYRLKAELLVDGNVVDEVETRFGVRDFHYHPKTGFYLNGRKYTLHGVSRHQDRKGLGNAITDEMHKEDMDLICEVGANTIRLAHYQHSQTFYDLCDERGMVVWAEIPYISEHMPNARANTISQMKELIIQNYNHPSIVCWGISNEITISTKDKKDMLDNHRELNDLCHEM…
>15_Butyrivibrio_proteoclasticus_P18_PROKKA_01103_Beta_galactosidase
MDLIDAIKAIDKPHEDDILNRLYTTWGENIDPSNLLKEYPRPQFVRDSYINLNGYWEYLFAPVNSRDELPSRMEGNILVPFSPEAILSGVEKKLLPDQLLWYKKNLPCITRKSATSRILLHFGAVDQFADVFVNDSLVGSHSGGYLPFTIDITDFLFFKEDKLNTSDNTIYLRVRDTSDSSYHSRGKQTLKRGGMYYTAQSGIWQTVWIEEVPEIYVREIKIHPGADLHSVTIEVATNKKANVTVKIPGHELVKSPDSDIHPGTTFSGDWSFSSDTYPTIGVDHSAVAPSYYSFKFKIETPHLWSPEDPYLYPIQILCEQDHVSSYFAMRSFEVKYDDRGKSRFFLNGRPYFLMGVLDQGYWPDGLYTAPSDDALIYDITEMKRLHFNMMRKHIKVESA…
>15_Butyrivibrio_proteoclasticus_P18_PROKKA_01113_Beta_galactosidase_BoGH2A
MEKILFDKGWKFKIEDLEPHCPESGWGGAKAGAYDFGATAKKCDEDDWRSVDLPYDYVREGRFVLDTADTEGMGNIPEMQSIRSRLHAGGCLEPKVAWFRKYFIVNKEDLDKNYVIKFDGVYRNCDVYVNQKYVGSYRSGYTYFYFEISDFLVEGENLICVRVDPREREGWWYEGGGIYRHVWIYKYEELMILPYENKVEVFLDEEKKKADITVSAQVVNRSYKNKDITVSFLIIDEKNTKIAESHVDLNVADWEMELAKSVISLKEGSFELWSVDNPVLYTLKTTIKEKDNNRSYRCEDVVFGIRKVEFTADDGFYLNGKRLEVKGLCVHQDHSGVGIGMPDSVVEYRFREMKKMGMNAIRSAHHQPSDVLLDLCDRLGILVFSENRRMSSAAEDIDQ…
>15_Butyrivibrio_proteoclasticus_P18_PROKKA_01440_Beta_galactosidase_BoGH2A
MDTKLLTLTNNWKFHYGECEDAWYKGYDDSSWEDVTVPHDFSVTSPFSKDYSSGTGYLRGGIAWYRISIRIPEEYRGKKITLIFDGIYKNSYVWVNSYFMGKRPYGYSEIAYDISGQASFGEELTQISVKVVHTDIADSRWFTGSGITRKVTLMVSEQVAPVVNGVFFKCDSVEKDGKKAIAKVSVRNEIYCGVPGIGKKKKTKIISQSTLLDNDGKIALVMQGELSASEGKTEVLDLSGSFKSPKLWAPDSPYLYTLETRLSVDGKSYLVDTRKVGIRTFSFDPNKGFALNGKSMKFKGVCVHHDGGCLGAAMKKEVWRRRLELLKKSGCNAIRCSHNPHMPELYDLCDEIGFMMMDEAFDEWENPKNKWSTGHNVYPPKHQGYYEDFPMWHEIDLRT…
>15_Butyrivibrio_proteoclasticus_P18_PROKKA_02117_Beta_galactosidase
MANFDFSRVKDPEFFKENVLPAHSDHIAYASTDELEAGISSLKLSLNGLWKFHYAKNYRATIDGFEKEDYDCNFWDDIHVPAHMQMEGYDIPAYINVQYPWDGHEAIELGQIPEQFNPVGSYVKYFEVPYDWNGKEIHVVFEGVESGYALWLNGAYVGYSGDTFTPSEFDLTPFIKQGTNKMAVQVYKWTSGSWMEDQDFFRFSGIYRNVYLKLVPAVHLDDLKVRTIMSEDLTEAELEVTLKSNAAVGTTDYVLLRNNHPVVKGTVANNKEVVISEKVQNPVLWSAEDPQLYQLLLHIKGEDGEDLEVVRQNVGFRRFEMKNGIMLINGKRIVFRGVNRHEFSCDSGRVVSDEDTLLDILTMKKNNINAIRTSHYQNSSRIYELCDIYGLYMIAENNM…
>15_Butyrivibrio_proteoclasticus_P18_PROKKA_02230_Xylosidase_arabinosidase
MRKELGFNSDWFFYKGDISFENKESYDWEAISLPHTWNNLDGQDGGNDYYQGKAWYRKELGKELIPEGFDKDVFVRFGAASKRAEIYLNGELIGIHEGGFAAFTVSITDKLRGENDELLVMVDNSRELPIYPMQADFTFFGGLYREASLICFDSKEHLKVDAYGVDGIFVTAQADGGVTLRTCLQHNFDGASFCLKVYEGNGEARKLVKEIDNLPVCENASGFLEGSFTVNEAKLWDGVGSPFLYSLELELKNGDHLCDLITAIFGFRSFRVDVDEGFILNERVYPLHGVCRHQDRENMGWAITGKEHLEDMELIREIGANTVRLAHYQQAPYFYDLCDKNGMVVWAEIPFISVYDTRKEADENLLLQMSELIMQNFNHPSICFWGIANETGIGGESPE…
>15_Butyrivibrio_proteoclasticus_P18_PROKKA_02257_Beta_galactosidase_BoGH2A
MKRICLNDNWKCFVTGKRDTAIDVTLPYDAMLLDEKDDESVTGVNLGWYVPQDYSFEKTLLAPKEWADQITVLYFEGVYHKATVYVNGVKAAYQDYGYTGFYVDVTQLLKYGEDNTILVEAINTDQPNSRWYTGTGIYRPVWLYQMPQKHILINGIKVDTLSIDPPVIKVAVSTNAEGQVTCAVAELDTVVKEITNADGVAEITMELPKAELWSPENPKLYDLKVSFGDDVRTERIGIRTLEFNAKKGFAINGKRVILRGACIHHDNGILGAAGHEFSDYRKIRLMKENGYNAVRSAHNPCSEAILRACDEMGVLMMDEYVDAWYIHKTRYDYATSVEKNYKTDLKALVDKDYNHPSVIMYSTGNEVAETAQAKGIELCGDMTDYLHELDPSRPVSCGI…
>15_Butyrivibrio_proteoclasticus_P18_PROKKA_03254_Beta_galactosidase
MRYDLTGNWTITANQVQKQGQLPGTLDTNGIGNNDKVAKPWHPDIEDRNKHMEKDAETDPRINSRFTRLYTYEGEATFQRNFDEEPSSDKRLFIVAERARALCLNVDGADIPSASGCLSTPYVFEVTGILHKGSTITFTCDNSYQGLPYKDIVFSSAATDETQTNWNGIIGGIYVEERDNIFLSDIMVYPHGNKLDVRIVIDVAENAVNASNMSLVLSCPYLADTIESAVDIDPSDDCTVIELTDLELSDNYGDHLWDEGKGNLCDLTVSLLADAKEITRKNVRFGIRDFSYDSEGRLTINGRRFFLRGEANCAVFPETGFPPMDKESWTKILKTYATYGVNCMRFHSWCPPEAAFSAADELGMMMQPELSHWNPRDAFKSSESKEYYQTELLEILWTY…
>14_Butyrivibrio_proteoclasticus_P6B7_PROKKA_01099_hypothetical_protein
MRFNLSGEWKIKLNNGVEKMGFLPGSLDENGLGEPDKVAKAWHPDVEDREKAAGKMADKDPRIATRLTRNYTYEGPAVYSRTFDGEVSPDKRYFFIAERTRAAALIIDGQNVPLRSFSLSAPVRFEVTDYLKKGSLIEIVVDNTYPGMPYRDITFSSAATDETQTNWNGVLGNIFIDEKEPVFISSAYVYPFVDGADSVSLMIEIDAGCVKNADANCDSNAGNDKFSKSDECNYQIIISGDCLEEEKAIPVTLHGDGPTSVQLRNVRLNDNALNNRWDEGEGNLASIKIALLSEGKELHKKNVTFGIREFAYDEEGRLTINGRRIFLRSEANCGLFPETGYGPMDLDFWKEAMKTYASYGVNCVRFHSWCPPEAAFAAADEMGMMIQPELPNWNPRDAF…
>14_Butyrivibrio_proteoclasticus_P6B7_PROKKA_01883_Exo_beta_D_glucosaminidase
MYKYELKENWKMGKAGDAEQINAVVPGSVYTDLLREGKMEDPFWKDNEDKALKLMDNDYEYVCSFKKPAEAGASEFVLLRFDGLDTLADVTLNGQLLGSTNNMHRVWEFDVKELLKDENELKVLFHSPTKFIEEAYAKAPTRGTEDAMPGFVHIRKAHCMFGWDWGAHLPDAGIYRPVTLLCFDKARLESVNIFQDHSKVVIDKDGNESGEVTLTFAPYLTASDREDIAVFNGMTVGGKKLAADWVNENYIYEVTVTAPDGTSQSRTFDGKRDSSFDMTITNPKLWWPNGYGQHPLYSVEVVLKDESGKELDSWSRRIGLRRSELSTAADQWGNEFCFVINGVKIFSMGADYIPEDHLLGRVNDSVTRKLLEKAAFANHNSIRVWGGGYYPEDYFFDIC…
>14_Butyrivibrio_proteoclasticus_P6B7_PROKKA_02102_Beta_galactosidase
MDLIDAIRAIDKPHVDDVLNRLYTPWGENLDPDNVLKEYPRPQFVRDSYINLNGYWEYAFCTESGDESDLTIPKDMEGIILVPFSPEAMLSGVERRLNPESYLWYQKKLPDLTRKNQASRFLLHFGAVDQFADVFINNTLIGSHSGGYLPFTVDITDYLKFGDDNLLAKDNTLNLRVKDTSDSSYHSRGKQTLKRGGMYYTCQSGIWQTVWIEEVPETYIRELFIRPENDLKTVSIEISTNRPTQVSVKIPGLEQVKSASSASEQSQYNNDFEYSSDTCPCVGIDHSEVSPTYYHFTFEITDPHLWSPEDPYLYPLQITAAEDQVKSYFAVRSYTVEKDPKGFMRFCLNHKPYFLMGVLDQGYWPDGLYTAPSDEALIFDIKEMKRLHFNMLRKHIKVE…
>14_Butyrivibrio_proteoclasticus_P6B7_PROKKA_02118_Beta_galactosidase_BoGH2A
MDRLQEFEDVEIPHDFQIGQVSSFYKDACGWYYKKFNLEVADKVTTLVFDGLYMNAVVIVNGHKAGVWRYGYSQFILDISQYVKEGENTIMVALRCRYPSARWYTGGGIYRNVWLCQYEKTYIPENGIYLHTQKASEGFLLFVDTEIKREYQDEEELIDEYLDKNCNNREKKLNPEDNVEVFYSLTDTEGNELYQEMIDSNNLKEGRNQAEFLIQDIECWDLDNPVRYILVVELKIKGVTIQKEEVPFGFRDFVFDPEKGFFINGKNTKLNGVCIHHDLGGLGVAYNQTAMKRRLLQLKDMGVNALRLAHNMFDPGVLEMADTMGFLVISEAFDMWEKPKTEYDYSNYFKEWHERDVESWIRRDRNHPCVIMWSIGNEIYDTHCDEHGEDITKQLMNLV…
>14_Butyrivibrio_proteoclasticus_P6B7_PROKKA_02976_Beta_galactosidase
MKSFTYDMVKNPEIFKDGVLPAHSDHRVFATVEELEDGASSLELSLNGLWKFHYAKTYRAVVPGFEKEDYDCNFWDDIHVPAHMQMEGYDIPAYINVQYPWDGHEDIDLGQIPEEFNPVGSYVRYFTLPADWNGKEVHVVFDGVESGYALWLNGQYVGYSEDTFTPSEFDLTKFLKEGTNKLAVQVFKWTASSWLEDQDFFRFSGIYRNVFLRLVPEAHLEDLKVRTVLNDDFTEAQLLVDLKMNTDKGESTAVLYRNNHPVFKSSFNNAKECSISEKVVNPLLWSAEDPQLYQLVITVKGEDGEEKEIVRQNVGFRRFEMKDGLMLINGKRIVFKGVNRHEFSCNTGRAVSDEDTLTDIITMKQNNINAIRTSHYQNSAKLYELCDIYGLYMIAENNM…
>14_Butyrivibrio_proteoclasticus_P6B7_PROKKA_03093_Beta_galactosidase_BoGH2A
MRNQNIDKGWQFNYGTIDGFPDPSRESTLREVDLPHDYMIFSSVKKDAPAGASSGFFTEGVAYYTKKVMIPAEWENDDVYLKFDGVMMNATIAVNGCKVALQHYGYAPFSVDITPYIYFGRENSVTITVNPSMQPNSRWYTGAGIFRSVELLHFPKLHIADEGIFGYTKSIEYDSEGNALRAYIRVEIQVQNNTLDNKMAGVSAFLTKDGSDEVIISRSQKIQVNPASSETAYISITLDKPELWDAENPNLYRLCGSVTDLGTFRTHFIPADNETCDETSVLFGIKTVTADVVNGLRINGKSVKLKGGCLHHDNGMLGAVSLYDSELRKLSIMKEIGFNAIRTTHNPPSSALMEACDRIGMYVFDEAFDAWGIMKQPGDYNQYFDTDWEKDLTAFMKRD…
>14_Butyrivibrio_proteoclasticus_P6B7_PROKKA_03094_Beta_glucuronidase
VRNVYKINDNWTFKRGEKAPETVSIPHCYNAVDGQDGSKMFRGVTTYERDLEVTSEDLRRTVILEVGAAALSSRVFVNDKLCHELRCGFSMFRADITKLLTIGSNTIHIEVGNAVDNTIYPAMADFSFYGGIYRDVNIIIDDDLHFEEIGKGLDGIYVNPKVCGDDGELFADVFVKRENGYAGNATCMLKVIDRESGKEVACASAETQGSHTNLTATISEVSLWDGVNGPFLYDAVFELFDESGNLCDRRTIPVGFRTIEYSPEKGLLLNGKPYKLHGVAKHQDFGGLGNAITEKEMQTDLALIMEMGANSVRCSHYQHCDRWYELCDEAGLLVWAEIPVISSVPQKAEADENAMKHLELLIDQVRNHTCVYCYGVQNEVCMVSKNPYTFDLVDRLSKK…
>58_Pseudobutyrivibrio_sp_49_PROKKA_00224_Beta_galactosidase
MAQRIYLDRKWRFNENFSEDMINEPMENSTLVNIPHTVKVTPLSYFDESIYQMVSGYQKSIFAPAQWENQFVSLVFEGVGHACDVYVNGTHLKHHDCGYTAFSVDITKVLKLGEENLITVKVDSRETLNQPPFGYVIDYMTYGGIYRDVYFEVKEKVHFEDLIVQPALLERVSTSKRSAKQIKMMNVQGIIKTECFFRKNINKLANDERVFIKQYLDDELLFSQPVGGLEERNGGYYLSLTSAPSTVKLWDIESPYLYTLKTQLVLDDNVVDEVKETIGFRSSEFRKNGYYLNGRKIKLRGLNRHQSYPYVGYAMPESMQRLDAKILKEELALNAVRTSHYPQSHYFLDECDRLGLLVFTEIPGWQHIGDKEWQDIAVENTKDMVRQYRNHPSIILWGV…
>58_Pseudobutyrivibrio_sp_49_PROKKA_00955_Beta_galactosidase
MAEFNYLIVKDPRIFQENRLAPHSDHEYYDNENFAYGEKSNFKHSLNGMWKFEFAKNYECCDKTFYEEDRDCKCWDDIKVPAHIQMEGYDKIMYVNTQYPWDGHESLVPGEIPTEENPVGNYVKYFTVPDYMKGQPVYISFQGVESGFALWLNGKYVGYSEDSFTPSEFDLTPFIKDGENKLAVQVFKWTAGSWCEDQDFFRFSGIFREVYLYTVPATHIRDIRIQTLLDDDYKDATLVLDMESTGDGLIQMTLSDDEVEILNKITITEGSNHFELHVREPKLWSAEHPFLFDLQLNVFGETGRLAEVLKEKVGFRRFEMKDGMMHINGKRIVFKGVNRHEFSSSTGRVLSEGEILQDIITIKKNNINAIRTSHYPNQTIFYRLCDIFGLYVIDETNLE…
>58_Pseudobutyrivibrio_sp_49_PROKKA_02154_Beta_galactosidase
MYWKEMLSAIAKPDKNAKRYELSTDFKYTGLQEYPRPQMQRKSYINLNGQWDYRIIDGKGQVVCAGPIEVPFSPETRLSGTERHILLPEETLEYTKVFDIDKIKNNKHLLIHFGAVDQVAQVFLNGINLGIHEGGYTSFTFDITDYVVEGDNELKVKVRDYTDKVGYARGKQSLEPCGMWYSAQSGIWQTVWMEWVPDAYVSKILITPDIDNDRLTLELKVSEMKGQVKIDTSNPDLIKEFSVDKISDDKLLVRIELNDYKLWTPEDPQLYFINVHYGKDSFSTYFAMRHFGVEKDDKAIPRLSLNHKPLFMNGVLDQGYYPESLMTPPSDDAMIYDIETIKGLGFNMIRKHCKVEPMRWYFHCDRLGMIVWQDIVNGGTKYDMNMICNIPTVVRPFGN…
>42_Butyrivibrio_sp_Su6_PROKKA_00520_Beta_galactosidase
MRKIHNINNDWNFSIDGKEKEVVNIPHTWNNIDGQDGGNDYLRTLATYEKKFESPSFDRNSEDVYLEFDGVNSECDVFLNDERIIRHEGGYSTFRKNITEVLKDGENNLLVKVDNRPNTKVYPQKADFTFYGGIYRDVKLVVVNKKRFDLDYFGGKGLQVTATPIEGYKKAKVATKMWLNTDSGEVRVTIFDKEGNEVCQEMSHRSMDEGWSDMLIQDVHLWDGIDDPYLYRLKAELLVDGNAVDEVETRFGVRDFHYHPKTGFYLNGRKYTLHGVSRHQDRKGLGNAITDEMHKEDMDLICEVGANTIRLAHYQHSQTFYDLCDERGMVVWAEIPYISEHMPNGRANTISQMKELIIQNYNHPSIVCWGISNEITISTKDRKDMLDNHRELNDLCHEM…
>42_Butyrivibrio_sp_Su6_PROKKA_00524_Evolved_beta_galactosidase_subunit_alpha
MDLIDAIKAIDKPHEDDILNRLYTTWGENIDPANLLKEYPRPQFVRDSYVNLNGYWEYLFAPVNSKDELPSRMEGNILVPFSPEAILSGVEKRLLPDQLLWYKKNLPCITRKSRTSRILLHFGAVDQFADVFVNDSLVGSHSGGYLPFTIDITDFLIFNEDNLSTADNTIYLRVRDTSDSSYHSRGKQTLKRGGMYYTAQSGIWQTVWIEEVPEVYVREIKIHPGADLHSVTIEVATNKKATVTVKIPGHELVKSPDSDTRPGTTFSGDWSFSSDTYPTIGVDHSAIAPSYYSFKFKIESPHMWSPEDPYLYPIQILCGQDHVSSYFAMRSFEVKYDDRGKSRFFLNGRPYFLMGVLDQGYWPDGLYTAPSDDALIYDITEMKRLHFNMMRKHIKVESA…
>42_Butyrivibrio_sp_Su6_PROKKA_00621_Beta_galactosidase_BoGH2A
MKRICLNDNWKCFVTGKRDTAIDVNLPYDAMLLDGKDDASVTGVNLGWYVPQDYSFEKTLLAPKEWADQITVLYFEGVYHKATVYVNGVKAAYQDYGYTGFYVDVTKLLKYGEDNTILVEAINTDQPNSRWYTGTGIYRPVWLYQMPQKHILINGIKVDTLSIDPPVIKAAVSTNSEGQVTCAIAELDTEVKEITNADGVAEITMKLPKAELWSPENPKLYDLKVSFGDDVRTERIGIRTLEFNAKKGFAINGKRVILRGACIHHDNGILGAAGHEFSDYRKIRLMKENGYNAVRSAHNPCSEAILRACDEMGVLMMDEYVDAWYIHKTRYDYATSVEKNYKTDLKALVDKDYNHPSVIMYSTGNEVAETAQARGIELCGNMTDYLHELDPSRPVSCGI…
>42_Butyrivibrio_sp_Su6_PROKKA_00722_hypothetical_protein
MRYDLTGNWTISANQVKKQGMLPGTLDTNEIGNNDKVAKPWHPDLEGKNKRMEKDAETDPRINSRFTRLYTYEGEATFQRTFDEEPSSDKRLFIIAERARALSLNVDGTDIPSASGCLSTPYVFEVTGILHKGSTITFTCDNSYQGLPYKDIVFSSAATDETQTNWNGIIGDIYVEERDNIFLSDIMVYPHGNKLDVRIVIDVAENAVKATDMRVVLSCPYLADTIESAVDIDSSDDCTVIELTGLELSDNYGAHLWDEGKGNLCDLTVALLAGAKEITRKNVRFGIRDFSYDSEGRLTINDRRFFLRSEANCAVFPETGFPPMDKESWTKILKTYASYGVNCMRFHSWCPPEAAFSAADELGMMMQPELSQWNPRDAFKSSESKEYYQTEILEILWTY…
>42_Butyrivibrio_sp_Su6_PROKKA_00738_Beta_galactosidase
MEYRLKTDNYKKLSMFRDNLTEAHSYFIPFGIKDDLDSVNELNERYLSSLVTVLNGPWKFKYFGKVSEMPDSIDTDDYEFDSVPVPSMWQFTGYEEPYYLNTRYQFLADPPNFPADCPVGVYVKELELKKRTGSYILTFLGVAGALDVFVNGKYAGYSEGSHNTAEIDVTALLQNGKNEIVAVVHKWCTGTYLECQDMFRNNGIFRDVYLTFHEKSYLRDLHTRVAYNADGTYNLDVNLFFSGDEKTSARIDFNGESRNVLVKENRAEICFKKLRVKEWSAETPNLYEISISTECEKVRRKIGFKHIEIKGNVFYFNNQKIKLLGVNHHDTDPRKGYYLSPEDMERDVRIMKAYNMNCVRTSHYPPDPIFLDLCDKYGLYVVDEADIECHGAARVKEIR…
>42_Butyrivibrio_sp_Su6_PROKKA_00846_Beta_galactosidase_BoGH2A
MDTKLLTLTNNWKFHYGECEDAWYKGYDDSSWEDVTVPHDFSVTSPFSKDYSSGTGYLRGGIAWYRISIRIPEEYRGKKITLVFDGIYKNSYVWVNSYFMGKRPYGYSEIAYDISGQASFGDELTQISVKVVHTDIADSRWFTGSGITRKVTLMISEQVAPVVGGVFFKCDSVEKDGKKTVAKVSVRNEIYCGVAGIGKKKKTKVISQSTLLDNDGKIALVMQGELSASEGKTEIIDLSGSFKSPKLWAPDSPYLYTLETRLSVDGKSYLVDTRKVGIRTFSFDPNKGFSLNGKSMKFKGVCVHHDGGCLGAAMKKEVWRRRLELLKKSGCNAIRCSHNPHMPELYDLCDEIGFMMMDEAFDEWENPKNKWSTGHNVYPPKHQGYYEDFPMWHEIDLRT…
>42_Butyrivibrio_sp_Su6_PROKKA_01247_Exo_beta_D_glucosaminidase
VKKIVLSDWTIRRIKDKAVYSTKVPGSILSTLQENSVIPDPFVGDNEKYALEMMEEDFEYETVFDCDIQLLTSDRVELVFEGIDTIADIILNDKTFLHAENMHRTYRLDVTQSLKEKENSLKVYFHSPIKYIREAYKECECDGSEDAMVGFANIRKAHYMFGWDWGPRIPDAGLFRPVSLVGIEKARIENVRIHQQHSEGEVKLCLFIDDEVISDNAGISYDVRITSPDGDEKVINGYKGQIIPIEKPMLWWPNGFGEQNLYTVTVIQRVGDKITDEVTKRIGLRTMTITRKKDQWGESFSHCVNGVDIFALGADYIPEDNYLSRITPERTRQLLEDCKTANFNSIRVWGGGFFPGDEFYDICDEFGLIVWQDLMFACAVYDLNENSENNIHQEIKDNV…
>42_Butyrivibrio_sp_Su6_PROKKA_01412_Beta_glucuronidase
MKKSIPRSEYPRPDFVRDSFQSLNGEWEFVFDDDDRGLSEKWYNSSFDGYDKKIIVPYTYLCELSGINDQDFHDIVWYRKRAVFERKLKDGRLMLHFGAIDHEADIWIDSYHVCHHEGGNTPIEIDITDVISGSEEHEITVRAFDDSFDFEMTRGKQFWERKSSGIFYTRTVGIWQSVWIEEVPPVYIRETKITPDLDERMIEIELNIARGKKAKVAVNISLKGELLLADEIEIINGKAKVKYWLDSAITLDWHHQESWIWCPENPVLFDIEYTLINQDDESLTDKVNSYFAFRKISIHKGKILLNNRPYTMKMLLDQGYFRKGLLTAPTDDDIRNDIESAKRMGFNGVRKHQKVEDPRFLYWADRLGLLVWGEGPSSYEYSRLAVERHTKEWLEILKR…
>42_Butyrivibrio_sp_Su6_PROKKA_01478_Beta_galactosidase_BoGH2A
MKDKFVTGWKFLKTDFGTELEDVRDRLSEFKEVEIPHDFLIDDARNFYTDATGWYYKGFVTTLKPRHFLVFDGIYMDSTVYINGQKAGEWKYGYSQFILDITDFCKVGSNDVLVRVNYQNPNSRWYSGAGIYRNVWLCSYEDTYIPENGIYVHTLKGDMGYFLDIDTEIKGEISKNTSVSYRLFDDKKREVSLNATGKSFFARNVKEWSTDEPNLYTLEVTLFDGSKELQREEVLIGFRSISFDPDKGFLLNGKVTKLNGVCIHHDLGALGAAYNNSAMKRRLIQLKGMGVNAIRLTHNMYDPQTIELLDRMGFMAISEGFDMWERSKTEFDYARFFPEWHERDVESWVKRDRNHPSVIMWSIGNEIYDTHADARGAQITSMLKELVEKFDYMGNAHPT…
>42_Butyrivibrio_sp_Su6_PROKKA_02129_Beta_galactosidase
MANFDFNRVKDPEFFKENVLPAHSDHVAFASSDELEAGVSSLKLSLNGLWKFHYAKNYRATIAGFEKEDYDCNFWDDIHVPAHMQMEGYDIPAYINVQYPWDGHEDIELGQIPEEFNPVGSYVKYFEVPYDWNGKEIHVVFEGVESGYALWLNGAYVGYSGDTFTPSEFDLTPFIKEGTNKMAVQVYKWTSGSWMEDQDFFRFSGIYRNVYLKLIPAVHLDDLKVRTLLNEELTEAELEVTLKLNGAAGTTDYVLLRNNHPVVKGSVANNEEVVISEKVQNPVLWTAEDPQLYQLLLHIKGEDGEDLEVVRQNVGFRRFEMKNGIMLINGKRIVFRGVNRHEFCCDSGRVVSDEDTLLDILTMKKNNINAIRTSHYQNSSKIYELCDIYGLYMIAENNM…
>42_Butyrivibrio_sp_Su6_PROKKA_02402_Beta_galactosidase_BoGH2A
MELKDTSLINQNWKFNLEDCNGDIFAGAEYDDSSWEVLTLPHDWDTFFAPDKDNKSGAGGGYAKAGTGWYRKEIDLKDEDIKGSRYELIFEGIYMESTVFVNGKKVGGNNYGYTTFSVDITDKIVPGKNVIAVKVNNSKQPNSRWYTGSGIYRDVYLRKHGDIAVNLFGVKVDTNTVTDDGTLATLDLRTRIDNYSDTDKDSVIRWTIKDKSGKEIAATGASLWIKSKGSAEAASMMFVNDPILWSDKAPYLYTLETRAYEGETLVDRRIEKIGIRKALFTEDKGFVLNGEQVKIKGVCLHHDSGLFGAAFHKEVWSERFKSLKDMGVNGIRCSHNPPAPAFLDLCDEMGFIVMDEICDEWTLGKNKNENYYSDKPSYGFSQFFSQDAEKELRTMIRRD…
>43_Butyrivibrio_sp_TB_PROKKA_00470_Beta_galactosidase
MIISLNDSFNCSFEGTDIPSSNLSVPGTIQASKIAPHTQERDTGNLTDEHEYSGTVMLSRQMTIPQGYDSYIISIERSRITKLYIDGQPVGRCDSLIAPHIYDITSYLTREDTLIQIEIDNKNYPCPGGHLTSKDTQTNWSGILGDVYIKCTNKAHIVSASVKADYDKKSAYLTINVAKNFPSDKVNIKVQTSLCKLLDKYLNKDADPSEFKKFRDDISIAAKGTDYDILKEYLEITEDILKPQEFTESSSTDSKSFDHADTKHINAKYAYTSYIKTDSDNNNDSISDNCSGNTHDGISDNCSDTNICSFTYELDLTASDKGVFEWDTFTPYLYVFDIDLCDESGSVLDSTKAVCGLRSLKADGNDLLLNNRPIFLRGRHCGLLFPMTGFAPMNACGWL…
>43_Butyrivibrio_sp_TB_PROKKA_01080_Beta_galactosidase_BoGH2A
MKIRKWNDNWKFWSGGDSFALVWGIPENAVDVTLPHDAMALETPYEDCPNGTNTGYAKGALYTYVKRFYVSSSAYAGKDVIVRFEGIYEKSSIYVNEQLVGSCNYGYSVVDVNITGALRLDAENEIRVIVRNGAMPNSRWYSGGGIYKDVYMLIGEKAHIAPYGVRINTLTLDDDSAEILVKTRIDNKDNSRLTASLETRIIDPSGKEAASVKVPVHLMPLESREIVQRITVTDPSPWSEDTPDLYKCVSVITSDDFCATEKDIIMDSSEESFGIRTMSLDKVHGLRVNGKTVKLRGACIHHDSGLIGAATYDSVMYRQVRKMKEAGFNALRIAHNPAAPALLRACDKLGVYVMDEFVDMWTRNKTDYDYSISFETDWKKDLKSMIMKDYNHPSVIMYS…
>43_Butyrivibrio_sp_TB_PROKKA_01143_Beta_galactosidase
LRQYIPFNDNWKFTDNYSEEIHTDFFDDKDLEVVRIPHTAKVTGFHYFDESVYQKVCGYRKCFKADPSWKGSRIIIHFEAVAHVSEVYINNIYICSHGSGYTAFEADITDHIRYDKDNVLSLRVSGTEKDNVPPFGHVVDYMTYTGIYRPVSLQIVPDNYIKDIFVRGIIPGGYVYNDREPSANKTEAKIKASITLLKEDKSLNVRLRLRRFTEAGLAGDSNIPAGARSAFDIESDNLKADMYREETLLGTAQMDDVVKAISHRTLPVSLWDSLYPAMYVLRVELIRGTEVIDEKEVRFGFRKMLFKHDGFYLNGRKFRIRGLNRHQSYAYAGYAMPRSMQVMDANILRNELSLGAVRTSHYPQSHDFIGRCDELGLLVFMEFPGWQHIGDSQWKDQAL…
>43_Butyrivibrio_sp_TB_PROKKA_01673_Beta_galactosidase
MVHTVEWNNYWYFGKKMWQEIDPSQCLDGEIVTVPHTWYKDGDYYQGEAFYQKRFDYVKKDSQRVFVKFYGVDKFCKIFLNGHEIGSHAGGYNLFAVELTDSLINGENIFTVLVSTDKKLMVSPISGDFAVFGGIHRKVEFIETEYNCFDRTFYGCDGVLFNTLVNENGDGELLARTICSLESDTDNAKVRISILEDGRELAADEIDIQKADETAIQKTSETDVHMTHEMDVQKANDLDLTSGKKFSNCESGDKLCRAVTIPSPKLWNGRDDAHMYTARASLYIDGIEVDRVDKEVGFRSIKMDADKGFFLNGEHVKLRGVAKHQDTDGVFSAATMDNWKKDMELIHEIGANAVRLSHYPHPQEVYSMCDEMGLVVWAEIPLLKLPEEDDIFEDAKHQL…
>43_Butyrivibrio_sp_TB_PROKKA_01821_Exo_beta_D_glucosaminidase
LNRISISDNDKWKMRIISSDSKGKWIKAVVPGSVYTDLLREGLMEDPFFKDNEDKALMLMDNDFEYETSFNVSKDFLSCYDQILHFDGLDTVTDVLLNGQKLGSTENMHRMYEFDIKDIVKEKGNKLTVLFHSPTRYIKEAVEKDYVDGSSDAMPGFPHIRKTHSSFGWDWGAHLPDAGIYRPVYLIGSGSVRLESVQILQKHITVKNSVSDKKAVKSSGRNTKTSNKNNINESTNVKISFKPELLINSTDLSDLESALSKLTIDVKITDPDGRELRSKETKLFPSSGRNKSSDKKPAIDAFALKMSGIESADGLVGVRVRALENSLSITIEDAKIWWPRGYGQQPLYDVEVTLYEDGQKIDSWTKRIGLRTVDLNLKKGRKAADFAIRVNGTPIFAMG…
>43_Butyrivibrio_sp_TB_PROKKA_02130_Beta_galactosidase_BoGH2A
MERVLLDQGWEYRKGFLDMAVTAEDGKGTLVDLPHDAMIEGDVSEDAPGRFDMGYYKGSLINYTKKIMIPDKWKDDCVGLYFDGAMSNATVDINGYKVAAHHYGYAPFYVDLTDRVTFGEYNRVTVNLNTTMNENSRWYTGTGLFRSVELCHSPRIHVAHDGIFMYTKEIGDVTCTDDVLTADYALIDAKVMIENTSYTNSIVDVILEIAEESGEVVKSVKSSIYVAKGTSEPASFSFAIDDPKLWDAEHPNLYTVTAKVQDAGEYRTHLIPKEDGAVDKAVTLFGIRTISVDSRRGLRINGKSIKLKGGCLHHDNGLIGTASLFETEVRKIKKLKEVGFNAIRTSHNPPSKVLIEACDRLGMYVLDEAFDAWNMAKRSGDYSQYFDADWEKDLTSFVT…
>43_Butyrivibrio_sp_TB_PROKKA_02577_Beta_glucuronidase
MRTTILWNDNWIFEKEGKSESISLPHTWNAVDGQTGPEQYYRGTCLYKKTFERPVMEEGQRVLVEFRGANSSAKVVLNGREVASHDGGYSCFRADITDALSDSNEMVVSVSNEPNTRVYPQKADFTFYGGIYRDVYLVVVDEKHFDMDYYGGKGLYVTPRLNGNEAEIEIKAYTSGGERVRISIDGVTEQEFEVVPAEDASCGYVACGKITIKEPHLWNGLKDPFLYNITATLLDGTKECDRIYDRFGVRQFHVDPHKGFFLNGESYPLRGVSRHQDRAGVGNALTKEMHREDIELILSMGANSIRLAHYQHDQYFYDLCDEKGIVAWAEIPYITVHMDSGRENTISQMKELISQNYNHASIMCWALSNEISLQGVTEDLLENHRILNDIVHVMDPVRY…
>43_Butyrivibrio_sp_TB_PROKKA_02688_Beta_galactosidase_BoGH2A
MDTVRATLTDNWKFYYGDEEEAWFKGFDDSTWDDVMIPHDWSVEAPFSKDYSSGTGYLRGGTGWYRCHFKIPSEYEGKNISITFDSVYKNSSVWINSYHIGGRPSGYASFSIDISEYVRYGEQDNVIAVRVRHEDIADSRWFTGSGIVKKVTLSISEKVAPSQYGVWLDTRSIIEDAGKISARIRINNVIENKTNEDKKVRVRCVLEYDTPKEAYENASEEALIELFGEIDAAAHDESVLKIDGIIDKPHLWSSDIPNIYKLSTYYSVDGGGFYLVDEQKTGIRVISMDPDKGFACNGVSDKLRGVCVHDDGGTLGSAMKKEIWQRRLELLKKAGCNAIRCSHNPHMPELYDLCDVMGFYVMDEAFDEWENAKNKWSHGHNVYPPRHQGYAEDFNEWYE…
>43_Butyrivibrio_sp_TB_PROKKA_03258_Beta_galactosidase_BoGH2A
MRYLFDGGWRFLETGLDVHYDDLLRRKDEFEGSFNKVEIPHDFLIHDSDNLYKDATGWYSKDFEYSPVSGHRCFITFEGVYMDCTIYVNDKRAFEWKYGYSSFSFEMTDYLHQGINNISVFIRHQSPNTRWYSGAGIYRDVWLTITDSTYLAIDGVYLSTREQGDDYILRVEAEVCGDMAGEAGISASISRTSTGISACENIAYEQLPVTDHPRPSKVPAPACDYKDLESGQVRYRYIQEYLVKSPLKWDPSNPNLYNITVTLTAGGRAVDEYRTRLGFKHVVLDPDKGFIINGQNIKLSGVCEHHDLGALGSAFNKAAMKRKFLTLKSMGVNAIRGTHNMVAPGVLDLMDEMGFIFISEAFDMWRKPKTTYDYARFFDSWHERDVASWVRRDRNHVCV…
>43_Butyrivibrio_sp_TB_PROKKA_03287_Beta_galactosidase
MGTFDYSKLTDPGYFADGRLPAHSDHIICKNVQEAWDEVSSYRMSLNGSWKFRYSANLNDLPKDFEDPKVDCHGWADIRVPAHMQLEGYGVAQYVNVQYPWDGHEDIDPPMIPTKDHPVGNYVKYFTIPKGFINHGLYIRFDGVESAFALWLNGVYVGYSSSSFDAKEFDLTDCMKEDGENKLAVQVFKYNAGSWMEDQDMFRFSGIFRDVTLFTRTSSASDKGCGVAGSEGAITAASGSKNGACDISGMDVYDIKVVTELTDDYTKGKLHVTLKGCGSGQMSLSLFKEKWDRDLNIQTADGDEICSIDTEWTEDIKDIKEDSRNICSKKTEVTLTADNPSLWSAEDPSLYALIITLYDENGAECGTILQEVGFREFVMGDDHIMYLNGKRIVFNGTDR…
>43_Butyrivibrio_sp_TB_PROKKA_03514_Beta_galactosidase
MDLTDITRSMVRSKEPVALKQLDTPWTDKALTSKCPKSEYPRPQFVRDSYISLNGIWGFCVTDSPSIPRKKDICGSIRVPFSPESMLSKVDITAGSRKTLLPHVLKPGEYLWYYRKVDVVGRPDASSRLLLHFGAVDQVCDVYINGHSVAHHEGGYLPFTIDVTRYSQKDYFDLKVCVTDVTDTSWLSRGKQTLNRGGMFYSAQSGIWQSVWMEWVPDTAILKVVAEPSKDLSFVKIRLTVTKPCDVIIRQIPDSRIGQKDDIGGEESELFEKMITADKFHPCDPLDAQTDHPIPSSDTIPMDTLYAYTTKVGILIEDAKLWTPENPYLYHIEIIARDEEGSTDKVKSYFGMRTYTMEQDAKGHMRFCLNHKPYFIKGVLDQGYWPDGLMTAPCDAALI…
>44_Butyrivibrio_sp_VCB2001_PROKKA_00810_Beta_galactosidase
MREFKSLAGEWNVRLMDGGTFAATLPGTLDTNGIGHEDKLTGKLHQGEDYVENKALVTEDVIATRLTRKHTYEGKVCFSRTWEGDVASGKRYFLRAERARVLGLRVDGKEIPALSGSLSTPYVFEVTDVLRDGALIELSSDNSYEGLPRDNIVYSSAATDETQTNWNGIVGELGIETLEQNFIESVRVYPRSEEGAGKWLLDVQVTVDCADAFEGELELCFDELSVAKELEISCKVDRSSFETQVCVEVPKDLLWDENCGKVIHVRAKLLGDEFVTAFGVRSFEDIEGHLCLGGRRIFLRSEANCAVFPETGHPPMDTESWKEIIKTYMGYGVNCLRFHSHCPPEAAFYAADELGVLMQPELSHWNPKDAFSAPEAAAYYEKELREILKIYANHPSFVM…
>44_Butyrivibrio_sp_VCB2001_PROKKA_01248_Beta_galactosidase_BoGH2A
MDTERIILTDNWKFHYGECEEAWYKGYDDSAWEEVTIPHDFSVEAPFSKELSSGTGYLRGGIAWYRTDISIPEEYRGKRITLIFDGIYKNSYVWVNSYFLGKRPSGYAQISYDISDQASFGDEKLQISVKVVHTDIADSRWFTGSGITRKVSILVSEKTAPAVDGIFFKCDSVETDGDGTLAKVSVRNELLTAGADSIVISNALLDEDGMTVLTMESEPVVPEGDTLVIDLSGNIKAPKLWSPDSPYLYTLETRITAGDTSYVADRKKVGIRTFSFDPDEGFFLNGESMKFKGVCVHHDGGCLGAAMKKEVWRRRLELLKKSGCNAIRCSHNPHMPELYDLCDELGFMMMDEAFDEWENPKNKWSTGHNVYPPKHQGYYEDFPAWHETDLRTMVRRDRN…
>44_Butyrivibrio_sp_VCB2001_PROKKA_01337_Beta_glucuronidase
MLYPIITGSRMVMDLSGIWDFALDNGRGFDEKWYERPLENPITMPVPASYNDLKEGASFRDHYGFVFYQKKITMPKAVRSGQRVVLRCDAVTHHAIVYLNGKELARHEGGFLPFEVEIGGELTDGENLLTIAVSNIIDYTTLPVGGDAPMIGGAMASFADGERKKINNPNFDFFNYCGITRPVRIYTTPISYIKDISLLPKIEGENAELSYEVETEGDAEKCLVEIYDEAGAKVGECDGAKGKIDIKNVHLWQPLNAYLYNIKVTYGEDVYVLPYGFRTVEVKGKQFLINGKPFYFKGYGKHEDTFPNGRGINIPMYIKDVSLMKWQGANSFRCSHYPYSEEMMRIADREGFVVIDETTAVGINFDFGGGANFGGQKVGTYDKEHGVKTFEHHKDVIRD…
>44_Butyrivibrio_sp_VCB2001_PROKKA_01350_Beta_galactosidase_BoGH2A
MQKIDFGKNWTYKRADVEDTYKEITLPHDAMLCEKRSIDNPGIHNLGYFEGHDYEYKKTFNLPEEYADKDIIFEFEGAYHSPEIYINGKLSARWDYGYTERSFAPDNLKFGEGKENANEIKVIVCNADQPNSRWYSGSGIYRPVWMYVGDKDHIKLNGIKVRTIGTKALDKTYTRGNAVIGISVETTTPGAVEFAILSKDGDVITSGAAKTCEEVNVGLEDVLLWSAKNPALYTLKVKYKEDIEEVTFGIRSLTWDREHGMRVNGKRILLRGACIHSDNQLLGAVTDPDAEERRVRLLKKWGYNAIRSAHNPCSKYLLDACDKYGMYMMDEYVDMWYIHKNKYDYATLMEKNYREDLKSMVDKDYNHPSVIMYSTGNEVAETGQERGIKLTKDMTDLLH…
>44_Butyrivibrio_sp_VCB2001_PROKKA_01718_Beta_galactosidase_BoGH2A
MRNQNIDKGWQFNYGTIDGFPNPSRESTLREVDLPHDYMISGSVKKDAPAGASSGFFTEGVAYYTKKVMIPAEWENDDVSLKFDGVMMNATVAVNGCKVALQHYGYAPFSVDITPYIYFGRENSVTITVNPSMQPNSRWYTGAGIFRSVELVHFPKLHIANDGIFGYTKSIEYDSEGNALRAYIRVEIQVQNNTLDNKMAGVSAFLTKDGSDEVIISRSQKIQVNPASSETAYISITLDKPELWDAENPNLYRLCASVTDLGTFKTHFIPTENETCDETSVLFGIKTVTADVVNGLRINGKTVKLKGGCLHHDNGMLGAVSLYDSELRKLSIMKEIGFNAIRTTHNPPSSALMEACDRIGMYVFDEAFDAWGIMKQPGDYNQYFDTDWEKDLTAFMKRD…
>44_Butyrivibrio_sp_VCB2001_PROKKA_01719_Beta_glucuronidase
VRNVYKINDNWTFKRGEKAPETVNIPHCYNAVDGQDGSKMFRGVMTYERDLEVTGDDLKRTVILEVGAASLSSRVFVNDKLCHELRCGFSMFRADITKLLTIGSNTIRIEVSNAVDNTIYPAMADFSFYGGIYRDVNIIIDDDLHFEEIGKGRDGIYVNPKVCGDDGELFADVFVKRENGYAGNATCMLKVIDRESHEEVACSSAEIRGSHTNLTAAISEVSLWDGVNGPFLYDAVFELFDESGNLCDTRTIPVGFRTIEYSPEKGLLLNGKPYKLHGVAKHQDFGGLGNAITEKELQTDLALILEMGANSVRCSHYQHCDRWYELCDEAGLLVWAEIPVISSVPQKREADENAMNHLELLIDQVRNHTCVYCYGVQNEVCMVSKNEYTFNLVDRLSKK…
>44_Butyrivibrio_sp_VCB2001_PROKKA_02910_Beta_galactosidase
MDLIDALRSIDKPHEDDVLNRLFTPWGENLDKDHVLSEYPRPQFVRDSYINLNGYWDYCIVPAPTEFDNKSLNDSFASQIPSQMDGQILVPFSPEAMLSGVERRLEPDQFLWYKRALPTINRKYEDSRILLHFGAVDQFADVYVNGAFVASHKGGYLPFTIDITDQLNFSEDKRAVEGNYLSVRVSDTSDSSYHSRGKQTLRRGGMYYTCQSGIWQTVWIEEVPATYIKQIRIRPESDLKTLFIEVSTNLPGKVSVKFPGHEMIKSAEASGGYETKFAEDLSFASDTCPCTVEGQKAPEQYYYGFNFTIDDAHLWTPENPYLYPLHIQIGDDHVTSYFAMRSFTVEPDSEGTPRFCLNHKPYFLMGVLDQGYWPDGLYTAPTDDALIYDIKEMKRLHFN…
>44_Butyrivibrio_sp_VCB2001_PROKKA_03354_Beta_glucuronidase
MRTTILWNDNWIFEKEGKSKSVTLPHTWNAVDGQTGPEQYYRGTCLYKKTFERLVMEEGQRAYVEFRGANSSAKVALNGREVASHDGGYSCFRADITEALSDSNEMVVSVSNEPNTRVYPQKADFTFYGGIYRDVYLVVVDEKHFDMDYYGGKGLYVTPRLNGNEAEIEIKAYTSGGDRVRISIDGVTEQEFEVVPAEDASCGYVACGKITIKEPHLWNGLKDPFLYNITATLLDGTKECDRIYDRFGVRQFHVDPHKGFFLNGESYPLRGVSRHQDRAGVGNALTKEMHNEDIDLILSMGANSIRLAHYQHDQYFYDLCDEKGIVVWAEIPYITVHMDSGRENTISQMKELISQNYNHASIMCWALSNEISLQGVTEDLLENHRILNDIVHEMDPIRY…
>45_Butyrivibrio_sp_VCB2006_PROKKA_00459_Beta_galactosidase
MKIDLSGNWRITLEDGKINDNGFLPGTLDENKMGNPDKVARAWHPDVEERNKNLEAEEDGDIRIATRLTRNYTYEGCATFTKILKADIKKDKRYFLVAERTRKMTLKIDGKEVPVSESNLCGHSYVCGLSTPWEFEVTGLIHDESKIEISTDNTYPGWPYKDITYSSAATDETQTNWNGVVGELYLEERSEAFIQEVLIIPEMDMGGTISGEVHISYENLTQGKEKNSAQGQYRKEVRLEITGDCLIEPIICGGDDDKTNSPYMVFTGSNNSFVFGAIDLSQKCRESRWDEYEGNLHTLTARLYAGDELLDEKEVVFGLRNFGYDENEHLTINGRRIFLRSEANCGLFPETGHPPMDKDSWLEIMKTYASYGVNCVRFHSWCPPEAAFVAADELGMMVQ…
>45_Butyrivibrio_sp_VCB2006_PROKKA_01677_Beta_galactosidase
MEKFDYSYISNPEIFKDNVLPAHGDFVSFATQDELAEGDTSLRISLNGLWKFHYAKNYRAVVPGFEKEDYDCNFWDDIHVPAHMQMEGYDIPAYINVQYPWDGHEKIELGQVPEEFNPVGSYVKYFNLPANWNGQQVHVVFDGVESGYALWLNGKYVGYSEDTFTPSEFDLTPFLKEGTNKLAVQVFKWTASSWMEDQDFFRFSGIYRNVYLQLIPETHLEDVKIRTILNDDFSEAELEVTFKTQGEGNVSYTLFRNNHPVVKGTVELTGDSLNLVKEKIVSPMLWSAEDPQLYQLVIKITDKEENELEVVSQNVGFRRFEMKDGLMLINGKRIVFKGVNRHEFSCDSGRVVSYEDTLKDIITMKRNNINAIRTSHYQNSAAIYELCDIYGLYMIAENN…
>45_Butyrivibrio_sp_VCB2006_PROKKA_02335_Beta_galactosidase_BoGH2A
MKNISIDEKWVFRNGYVDNLGMLRDDPGVEVNLPHDGMIGTKVQPDAPAKADSGYFVGGLTNYTKYLMIPKEWENDCVGLKFDGAMMNVTIEVNGCKVGSQHYGYAPFYVDLTDYVTFGKENRITINCNTSMYVNSRWYTGSGLYRGAILCHGPRVHAVNDGIYVKTREVADGYAFLEAEVEVANSTLENRLAEIILVIARDGSEEANCTVKRVIFIGAGKTETAHIAFNVKDPELWDAENPNLYKVKAQVKNLGVYRTHFLPQDNTEVDEAETLFGIRTITADVIRGLRINGKTVKLKGGCLHHDNGLLGAVSLYETEARKVKKLKEVGFNAIRTAHNPPSAALVEACDRLGMYIFDEAFDAWGMAKRGGDYSQFFISDWEKDLTAFVKRDRNHPSVV…
>45_Butyrivibrio_sp_VCB2006_PROKKA_02393_Beta_galactosidase
MRRFFSLNKDWHFQITGKYDERVDVPHTWNAIDGQDGGNDYLRALATYEKTFDAPDFDKDKERVYIQFDGVNSESTVYLNGEKMIRHEGGYSTFRTDITNYLKDVGNILKVNVDNRPNTRVYPQKADFTFYGGIYRDVNLIVVNKNHFDLDYYGGNGVQVKAKPVEGYQKAEGNVKLFVNTIDCCVRLEISDAEGNVIYHSEIDQKTNKLETTDNSNSDVFCLEHSFLIDDVHLWEGVKNPYLYSLKATLVINGEAADEIVTRFGVRDFHYHPKTGFYLNGKSYALHGVSRHQDRKGLGNAITKDMHKEDMDLICEMGANTIRLAHYQHSQFFYDLCDERGMIVWAEIPYISEHMPDGRDNTISQMKELIIQNYNHPSIVCWGISNEITISTRDKKDMM…
>45_Butyrivibrio_sp_VCB2006_PROKKA_02546_Beta_galactosidase_BoGH2A
MKRLFVDGWKFWESGYGVGFEEAKSNVANFKDVIIPHDYMITDTENLYRDSIGWYMRSFECSDADLNKELFIIFDGIYMDSVVYINGRQAGEWKYGYSQFILRISEFVKAGTNEIVVAARCKFPNTRWYSGAGIYRNVWICDSEKTYIPENGVYVHSDKLEDGSGYKLSISTEICGPDKANTKVSYRLYDSCGKEISLEGDIARDVKEWDVTSTNLYKLQVNLFLDKDMDGEPIQTEEISVGFRNVKMDPDKGFFLNGRNMKLNGVCLHHDLGALGSAFNKSAMRRRLIQLKEMGVNAIRMTHNMYDPQVLELADEMGFLLISEAFDMWEGAKTEFDYARFFPKWHEKDVASWVRRDRNHPSVIMWSIGNEIYDTHASERGQEVTRDLKSLVEQHDPHK…
>45_Butyrivibrio_sp_VCB2006_PROKKA_02800_Exo_beta_D_glucosaminidase
MITRNLHDNWEMRRMDQDKWYPATVPGTVYTDLMDNGLMEDPYYRDNEDKALRLMDYDYEYRMSFALEENDELSSCDEIDLRLEMIDTVADIYLNDNLLDSICNMHRTFEYAVKGILKAQNELRIVLHSPNAFIKKEFEKDPVLGSEDCSKGFPKLRKAHYMFGWDWGPRLPDAGIMRPVSLIGVKKARLDDVYVRQDHENGKVILAIDTGYRVAQSLVPGWVGPEGCVTTVTVTGPDGSAIAENVGAPYRVEIENPKLWWPNGYGAQPLYTVKVELKDNSGDVLDVWEKRIGLRTMTISRQKDEYGEEFCHVVNGVKIFAMGADYIPQDNILSRVNKERTRQLLTHCANSHFNCVRVWGGGYYPEDDFYDICDELGLVVWQDLMFACAVYRLSEDFEE…
>45_Butyrivibrio_sp_VCB2006_PROKKA_03063_Beta_galactosidase
MDLIDAIRAIDKPHEDDVLNRLYTTWGENLDKQNVLKEYPRPQFQRNSYINLNGDWEYCIVPEESGENIPTQMDGHILVPFSPESILSGVERRLEPYQFLWYKKPLPTLTRKKLNSRFLLHFGAVDQFADIYINSTLVGSHSGGYLPFTLDITEYLSFGPDGLATLQNVLTVRVKDTSDSSFHSRGKQTLKRGGMYYTAQSGIWQTVWIEEVPETYIRELRIRPEADLKTISIEVSTNNPSKVTVKIPGHEMVKSPSSSDSYDTAFTGDFSFSSDTYPSIGEDHSAVGPSYYHFTFTLENPHLWSPEDPYLYPLQISTPDDHVDSYFAMRYYSIEKDSTGISRFCLNHAPYFLMGVLDQGYWPDGLYTAPSDEALIFDIKEMKRLHFNMMRKHIKIEAA…
>46_Butyrivibrio_sp_VCD2006_PROKKA_00630_Beta_galactosidase
MRKKLYLNNEWKFKNEFSEEMIKPDYQDTALLNVRLPHTVAETAFNYFDDSVYQMVSCYRKTFRADHIWKEKRVALHFEGAAHEATIYFNGELLGKHSCGYTAFEFDISDKIKYDSPNTIVVRLDSRENLNVPPFGFVVDYMTYGGIYRDVYLEVSDKTYVKDAFVYTEVPEVFAADLSEDEVVPRAIGSFLHARIKLDGSLEGCTVTESLRRASGVVPDTVKDEYINESELNRVAAEKRMKLDYHTLPVVLWDIKNPAQYEFVVRVYRSDVLIDEKVVKFGFRNASFKSDGFFLNGRKLKLRGLNRHQSYPYVGYAMPASMQIEDARIIKEELCLNAVRTSHYPQSQDFIDACDRMGILVFTEMPGWQHIGDEEWKKQAFENEREMIKQYRNHPSIFI…
>46_Butyrivibrio_sp_VCD2006_PROKKA_01156_Beta_galactosidase
MKEFQYEIVKNPEIFMENRLPAHSDHVAYKSLSEMNTGKTSYRLSLDGVWHFHYSKNVNDAPDGFWAKDYDTTPWDRINVPAHIQMEGYDKPQYVNIQYPWDGSEDLRPGDIPEKFNPVADYVKLFTLPKEFKGEKICISFQGVESGFALWLNGKYIGYSEDSFDPAEFDLTDALVKGENKLAVRVFKWTSSSWCEDQDFFRFSGIFRSVYLFAVPKVHVSDLTIETGLADDFKTASLSISAATTGSGMMELKLLYKGEKILEGKIPLSTSRTTTGKCDFEKVYLWSAEEPNLYELYLTITDTRGVVYEVIKQHIGLRKFEMKNGLMQLNGKRIVFKGVNRHEFSHRNGRVPDREELIQDIITMKRHNINAIRTSHYPDDSAIYELCDIYGLYMIAENN…
>46_Butyrivibrio_sp_VCD2006_PROKKA_01700_Evolved_beta_galactosidase_subunit_alpha
MKTIELNENWRLRKVGEDRFISAVVPGSVYTDLLREGEMEDPFFKDNEDKALALMDNDYEYVCNFAAPADAENFDVVMLHCDGLDTVADLYLNGILLGNVNNMHRTWEFDIKEALKADNELKVYFHSPTRFIKEAFESRELPSKGSEDAMQGFTYLRKAHCMFGWDWGAHLPDAGIFRPISIRCYNRARLDSVLINQNHDNVKIDADGNETGTVELKITPEIADMNHIFRRKEISGGTGYAWNPEIVISESDLEGLSYEVRIESPDGKVFEGSKENLAQSGEDDSSLSISIENPQLWWPNGYGKQPLYNVKVTLKGENGEVLDTWERRIGLRTCTVSTEKDEWGSEFCFVVNGVKVFAMGADYIPEDHLLGRVNPDVTRKLLDKAVFANYNSIRVWGGG…
>46_Butyrivibrio_sp_VCD2006_PROKKA_03302_Beta_galactosidase_BoGH2A
MQQVNINDKWTFRRGVLDSIGMLKTDPGVTVDLPHDGMISTKVSKDAPAGFDSGYFGGDICNYSKNVFIPMEWMDESVKLQFDGAMMHTSVDINGCKVGEHHYGYSPFVIDITDVVTFGEENRITVNLNTGTQPSSRWYTGSGLFRELKLLHGPLVHIVPDGIYVYTKEITEDTAFLQAEIDVENKSLQNKIVEVSCSFVKEGEKEEAAFSKQVIQINPGKSETARMVVTVKKPGLWSIDNPNLYTVKTSAKVLGSFRSHFIPDEVIAEDEQCALFGIRTITTDAIHGLRINGKMEKLKGGCLHHDNGLLGAVSIYETEARKIKKLKEVGFNAIRTAHNPPSAALVEACDRLGMYIFDEAFDAWGMSKRAGDYSQYFVSEWEKDLTAFVRRDRIHPSVI…
>46_Butyrivibrio_sp_VCD2006_PROKKA_03496_Beta_galactosidase
MDLIDAIKAIDKSHEDDVLHRLTTIWGEALDKNNVLKEYPRPQFARESYINLNGTWEYAFSKSDVHPKKMDGEILVPFSPESILSGVERQLKPDEYLWYRKKLENIVLPTENSRVLLHFGAIDQKAIVFVNGTPTGAHCGGYLPFTVDITDALTPCDSEDGEGTADAPRKYKGTLTVCVQDDSDTSFHSRGKQTLKRGGMYYTAQSGIWQTVWMEIVPDIHITSYRIIPDRDLDMIYVTIHTNGVCPVSLKIYDSEGQILVAENEGETVHRSDKTRDRFEPEDYYGSISHSSDELSTYSPDIEGKGASTHVYLCKITMPKPHLWTPEDPYLYKVQITAGDDVAWSYFGMRSFTRQLDAEGHPLFFLNGEPYFLNGVLDQGYWPDGLYTAPSDEALIFDI…
>46_Butyrivibrio_sp_VCD2006_PROKKA_03672_Beta_galactosidase
MNKKWEDITFIKENKEDGHVLSFPKEVHLSDFGENENQTSLNGKWKFLYIQGCNVKKEYACDTYDDSAWDDIVVPRVWQLQGYGSPYYFASSYPQAIDTQKGNIPHISENLQEIGVYRRSFSCDEVWEDKNVYLHFGAVKSALEVYVNGKYVGYSQGSMTPHEFQVSDYLRPGENQVTAVVYRYSDGTYLEDQDMWFFSGIYRDVFLYWEPKVTVRDYFMHATFPTKWQKDLMWDTKVPCNFQIELYFESDWDNQVTEVEVEIPELEFLQKASVTLKKGKTFFEMKGEVAPLLWSHESPKLYDVQIRWSIGEKIYFKEEMFGFREIKIKDNILYLNGKRLILKGVNRHDFDPNTGWTLSKERYMEDIRILKELNINAVRTSHYPNDPLFYRLCDQYGIL…
[truncated: 172 more rows]

## Sheet: GH3 NT
>56_Pseudobutyrivibrio_ruminis_DSM9787_PROKKA_00396_Exo_alpha_1_56_Pseudobutyrivibrio_ruminis_DSM9787_6_L_arabinopyranosidase_accessory
[truncated: 1,379 more rows]

[truncated: 7 more sheets: GH3 AA, GH5 NT, GH5 AA, GH13 NT, GH13 AA, GH43 NT, GH43 AA]
