# Supplementary material for: Phylogenetic systematics of Butyrivibrio and Pseudobutyrivibrio genomes illustrate vast taxonomic diversity, open genomes and an abundance of carbohydrate-active enzyme family isoforms
Source: Microb Genom. 2021 Oct 4;7(10):000638. doi: 10.1099/mgen.0.000638 (PMC8627218; doi:10.1099/mgen.0.000638)
Supplement: Supplementary material 3 [file mgen-7-0638-s003.xlsx]

## Sheet: GH2
16_Butyrivibrio_sp_AC2005_PROKKA_04419_Exo_beta_D_glucosaminidase	100	89.61	91.23	44.86	44.73	44.24	44.36	45.11	44.86	45.23	44.04	44.91	48.81	49.33	50.93	52.11	51.99	51.54	50.55	50.43	49.88	49.14	50.12	50.12	50.24	51.48	50.25	50.37	50.3	51.83	51.47	51.22	46.07	47.52	47.4	47.28	47.28	47.4	46.93	47.28	47.16	15.72	17.86	17.86	17.18	16.56	16.17	15.83	15.83
25_Butyrivibrio_sp_FC2001_PROKKA_01195_Exo_beta_D_glucosaminidase	89.61	100	98.11	44.09	43.82	43.43	43.43	44.36	44.09	45.95	44.68	44.95	48.47	49.93	51.19	52.12	51.99	51.91	50.33	50.2	51.04	48.68	51.16	51.03	51.16	52.11	50.79	50.79	50.71	52.23	51.57	51.31	47.09	48.36	48.23	47.98	48.11	48.23	47.6	48.11	47.98	15.93	17.66	17.66	17.66	17.08	15.47	16.55	16.55
51_Butyrivibrio_sp_XPD2002_PROKKA_03274_Exo_beta_D_glucosaminidase	91.23	98.11	100	44.49	44.24	43.87	43.87	44.73	44.49	45.85	44.42	44.79	48.31	49.69	50.8	51.49	51.36	51.66	50.06	49.94	50.61	49.14	50.72	50.6	50.72	52.09	50.86	50.86	50.67	52.32	51.71	51.47	46.43	48.46	48.35	48.11	48.23	48.35	47.75	48.11	48.11	15.72	18.03	18.03	17.52	16.72	15.83	16.16	16.16
32_Butyrivibrio_sp_LB2008_PROKKA_01108_Exo_beta_D_glucosaminidase	44.86	44.09	44.49	100	95.13	96.1	95.37	94.88	93.42	69.55	67.93	68.29	50.63	50.99	52.23	52.18	52.3	51.93	52.11	51.99	51.99	52.07	51.91	51.79	51.79	52.42	51.29	51.29	52.36	52.61	51.99	51.86	46.67	48.72	48.84	48.35	48.6	48.72	48.6	48.6	48.72	13.57	16.06	16.06	14.26	14.59	14.9	14.53	14.88
21_Butyrivibrio_sp_AE3003_PROKKA_01374_Exo_beta_D_glucosaminidase	44.73	43.82	44.24	95.13	100	96.1	95.13	95.86	95.25	69.79	67.93	68.17	50.5	50.62	52.11	51.68	51.81	52.17	52.48	52.36	51.36	51.07	51.54	51.17	51.17	52.05	51.17	51.17	51.86	52.23	51.49	51.49	47.16	48.6	48.6	48.23	48.6	48.6	48.47	48.72	48.6	13.57	16.43	16.43	15.16	15.32	14.9	15.05	15.4
9_Butyrivibrio_hungatei_NK4A153_PROKKA_00076_Exo_beta_D_glucosaminidase	44.24	43.43	43.87	96.1	96.1	100	97.44	96.71	96.1	69.43	68.41	68.54	50.13	50.74	51.86	51.93	52.05	52.05	52.36	52.23	51.49	51.32	51.05	50.92	50.92	51.68	51.05	51.05	51.61	52.23	51.49	51.49	46.91	48.96	49.08	48.6	48.84	48.96	48.84	49.08	48.96	13.21	16.25	16.25	14.44	15.14	14.9	14.71	15.05
10_Butyrivibrio_hungatei_XBD2006_PROKKA_00221_Exo_beta_D_glucosaminidase	44.36	43.43	43.87	95.37	95.13	97.44	100	96.35	96.22	69.43	68.17	68.29	50.38	50.62	51.36	51.81	51.93	51.43	51.61	51.49	51.12	51.44	51.05	50.8	50.8	51.55	50.68	50.68	51.61	52.11	51.49	51.36	46.42	48.35	48.47	47.99	48.35	48.35	48.23	48.47	48.35	13.39	16.43	16.43	14.62	15.32	15.26	14.53	14.88
18_Butyrivibrio_sp_AE2005_PROKKA_00016_Exo_beta_D_glucosaminidase	45.11	44.36	44.73	94.88	95.86	96.71	96.35	100	97.08	70.04	68.41	68.66	50.63	50.99	51.99	51.68	51.81	52.05	52.48	52.36	51.49	51.57	51.79	51.29	51.29	52.3	51.17	51.17	51.99	52.48	51.86	51.74	46.91	48.72	48.84	48.47	48.84	48.84	48.72	48.96	48.84	13.21	16.06	16.06	14.62	14.95	15.08	14.88	15.22
34_Butyrivibrio_sp_M55_PROKKA_02492_Exo_beta_D_glucosaminidase	44.86	44.09	44.49	93.42	95.25	96.1	96.22	97.08	100	69.67	68.54	68.66	50.25	50.87	51.74	51.81	51.93	51.8	52.11	51.99	51.24	51.19	51.29	50.92	50.92	51.8	50.68	50.68	51.49	52.11	51.49	51.36	47.28	48.72	48.96	48.47	48.84	48.84	48.72	48.96	48.84	13.39	16.06	16.06	14.98	15.14	15.26	14.53	14.88
375_Butyrivibrio_fibrisolvens_D1_DSM_3071_PROKKA_03179_Exo_beta_D_glucosaminidase	45.23	45.95	45.85	69.55	69.79	69.43	69.43	70.04	69.67	100	72.32	71.95	52.89	51.86	53.72	53.92	53.92	54.29	54.09	53.85	52.11	52.07	51.54	52.03	51.54	52.67	51.91	51.91	51.61	53.6	52.36	52.48	48.4	49.82	49.82	49.94	50.06	50.18	49.69	50.31	49.94	13.39	15.88	15.88	16.06	17.48	16.34	16.26	16.09
15_Butyrivibrio_proteoclasticus_P18_PROKKA_00871_Exo_beta_D_glucosaminidase	44.04	44.68	44.42	67.93	67.93	68.41	68.17	68.41	68.54	72.32	100	91.95	53.21	51.8	52.8	53.62	53.62	52.61	52.3	52.3	50.19	50.38	50.74	50.62	50.49	51	50.12	50.12	49.94	50.68	49.81	49.81	48.33	49.39	49.51	48.9	49.39	49.51	49.14	49.39	49.51	15.56	15.37	15.37	15.19	14.8	14.57	14.9	15.08
42_Butyrivibrio_sp_Su6_PROKKA_01247_Exo_beta_D_glucosaminidase	44.91	44.95	44.79	68.29	68.17	68.54	68.29	68.66	68.66	71.95	91.95	100	52.83	52.8	53.66	53.99	54.11	52.49	53.17	53.17	50.19	50.5	50.74	50.49	50.37	50.37	49.88	49.88	50.19	51.18	50.43	50.56	48.83	49.39	49.51	49.02	49.27	49.39	49.02	49.27	49.39	15.38	15.19	15.19	15.19	15.16	13.85	14.56	14.73
40_Butyrivibrio_sp_NC3005_PROKKA_00723_Exo_beta_D_glucosaminidase	48.81	48.47	48.31	50.63	50.5	50.13	50.38	50.63	50.25	52.89	53.21	52.83	100	65.76	71.95	71.16	71.28	71.52	70.3	70.05	54.71	54.29	54.89	54.76	55.01	54.56	53.68	53.68	55.83	53.97	54.34	54.84	50.13	51.41	51.41	50.8	51.41	51.29	51.05	51.17	51.29	14.49	15.38	15.38	15.02	15.64	14.31	15.73	15.73
24_Butyrivibrio_sp_AE3009_PROKKA_00468_Exo_beta_D_glucosaminidase	49.33	49.93	49.69	50.99	50.62	50.74	50.62	50.99	50.87	51.86	51.8	52.8	65.76	100	70.53	68.32	68.56	68.25	69.47	69.47	56.31	53.69	53.79	53.66	53.54	54.03	52.66	52.66	54.7	54.33	54.33	54.21	51.75	52.02	52.26	51.41	52.26	52.14	51.65	51.9	51.9	15.66	17.45	17.63	16.01	16.82	16.22	15.83	16.01
53_Butyrivibrio_sp_YAB3001_PROKKA_03478_Exo_beta_D_glucosaminidase	50.93	51.19	50.8	52.23	52.11	51.86	51.36	51.99	51.74	53.72	52.8	53.66	71.95	70.53	100	76.98	76.86	78.64	79.01	79.01	57.16	57.11	56.68	57.05	57.05	55.29	55.17	55.17	57.78	56.29	56.91	56.91	52.38	54.28	54.4	53.78	54.4	54.15	54.03	54.15	54.15	15.44	14.88	14.88	14.16	14.98	14.57	15.28	15.45
28_Butyrivibrio_sp_INlla14_PROKKA_00619_Exo_beta_D_glucosaminidase	52.11	52.12	51.49	52.18	51.68	51.93	51.81	51.68	51.81	53.92	53.62	53.99	71.16	68.32	76.98	100	99.5	81.56	80.57	80.2	57.5	55.93	56.52	56.77	56.64	55.87	54.88	54.88	57.62	57.13	57.13	57.25	53.08	52.49	52.49	51.99	52.49	52.36	52.11	52.36	52.49	14.83	15.17	15.17	14.26	14.91	15.94	16.26	16.43
50_Butyrivibrio_sp_XBB1001_PROKKA_02617_Exo_beta_D_glucosaminidase	51.99	51.99	51.36	52.3	51.81	52.05	51.93	51.81	51.93	53.92	53.62	54.11	71.28	68.56	76.86	99.5	100	81.93	80.94	80.57	57.38	55.93	56.52	56.77	56.64	55.87	54.88	54.88	57.5	57.13	57.13	57.25	53.21	52.61	52.61	52.11	52.61	52.49	52.24	52.49	52.61	15.01	14.99	14.99	14.08	15.27	15.76	16.08	16.26
45_Butyrivibrio_sp_VCB2006_PROKKA_02800_Exo_beta_D_glucosaminidase	51.54	51.91	51.66	51.93	52.17	52.05	51.43	52.05	51.8	54.29	52.61	52.49	71.52	68.25	78.64	81.56	81.93	100	85.85	85.73	56.26	56.71	56.41	56.29	56.54	56.52	56.4	56.4	57.62	56.75	57.13	57.13	51.62	51.84	51.84	51.23	51.6	51.6	51.47	51.84	51.72	13.44	14.13	14.13	14.13	15.68	15.08	15.08	15.25
11_Butyrivibrio_proteoclasticus_B316_PROKKA_03281_Exo_beta_D_glucosaminidase	50.55	50.33	50.06	52.11	52.48	52.36	51.61	52.48	52.11	54.09	52.3	53.17	70.3	69.47	79.01	80.57	80.94	85.85	100	99.39	55.49	56.71	56.66	56.41	56.79	56.7	56.2	56.2	57.71	56.84	57.09	57.21	51.43	53	53	52.51	53	52.75	52.63	53	52.88	15.59	15.4	15.58	15.04	16.94	15.98	15.77	16.12
12_Butyrivibrio_proteoclasticus_FD2007_PROKKA_01485_Exo_beta_D_glucosaminidase	50.43	50.2	49.94	51.99	52.36	52.23	51.49	52.36	51.99	53.85	52.3	53.17	70.05	69.47	79.01	80.2	80.57	85.73	99.39	100	55.49	56.71	56.54	56.29	56.66	56.58	56.08	56.08	57.71	56.72	56.97	57.09	51.18	53	53	52.51	53	52.75	52.63	53	52.88	15.59	15.22	15.4	14.86	16.58	16.16	15.94	16.29
14_Butyrivibrio_proteoclasticus_P6B7_PROKKA_01883_Exo_beta_D_glucosaminidase	49.88	51.04	50.61	51.99	51.36	51.49	51.12	51.49	51.24	52.11	50.19	50.19	54.71	56.31	57.16	57.5	57.38	56.26	55.49	55.49	100	74.54	72.79	72.43	72.79	72.65	72.77	72.65	71.31	72.43	72.31	72.19	57.92	59.74	59.62	59.74	59.98	59.98	59.5	59.86	59.74	16.43	18.09	18.09	16.84	17.93	17.16	17.77	18.1
38_Butyrivibrio_sp_NC2002_PROKKA_00193_Exo_beta_D_glucosaminidase	49.14	48.68	49.14	52.07	51.07	51.32	51.44	51.57	51.19	52.07	50.38	50.5	54.29	53.69	57.11	55.93	55.93	56.71	56.71	56.71	74.54	100	74.67	74.67	74.79	76.88	76.51	76.51	76.71	77.42	78.4	78.65	58.5	58.99	58.87	58.87	58.87	58.87	58.51	58.75	58.87	14.73	16.05	16.05	15.17	16.33	16.72	16.92	16.92
23_Butyrivibrio_sp_AE3006_PROKKA_01584_Exo_beta_D_glucosaminidase	50.12	51.16	50.72	51.91	51.54	51.05	51.05	51.79	51.29	51.54	50.74	50.74	54.89	53.79	56.68	56.52	56.52	56.41	56.66	56.54	72.79	74.67	100	97.59	97.59	81.53	81.19	81.19	78.97	81.82	80.48	81.09	55.82	57.77	57.77	57.54	57.89	57.66	57.42	57.66	57.77	15.83	16.26	16.26	15.73	14.74	15.11	15.45	15.61
35_Butyrivibrio_sp_MB2005_PROKKA_02744_Exo_beta_D_glucosaminidase	50.12	51.03	50.6	51.79	51.17	50.92	50.8	51.29	50.92	52.03	50.62	50.49	54.76	53.66	57.05	56.77	56.77	56.29	56.41	56.29	72.43	74.67	97.59	100	98.63	81.29	81.31	81.31	78.49	81.94	80.36	81.09	55.93	57.89	57.89	57.54	57.89	57.66	57.42	57.66	57.77	16.18	16.96	16.96	16.43	14.91	15.11	15.61	15.78
48_Butyrivibrio_sp_WCD3002_PROKKA_02096_Exo_beta_D_glucosaminidase	50.24	51.16	50.72	51.79	51.17	50.92	50.8	51.29	50.92	51.54	50.49	50.37	55.01	53.54	57.05	56.64	56.64	56.54	56.79	56.66	72.79	74.79	97.59	98.63	100	81.77	81.79	81.79	78.97	82.42	80.85	81.58	56.17	58.12	58.12	57.89	58.12	57.89	57.66	57.89	58	16.18	16.78	16.78	16.43	14.91	14.94	15.45	15.61
22_Butyrivibrio_sp_AE3004_PROKKA_02859_Exo_beta_D_glucosaminidase	51.48	52.11	52.09	52.42	52.05	51.68	51.55	52.3	51.8	52.67	51	50.37	54.56	54.03	55.29	55.87	55.87	56.52	56.7	56.58	72.65	76.88	81.53	81.29	81.77	100	89.42	89.54	81.25	83.53	82.09	82.57	58.71	60.17	60.41	59.93	60.29	60.29	59.81	60.05	60.17	16.37	17.62	17.62	17.08	16.11	16.05	17.04	17.04
33_Butyrivibrio_sp_LC3010_PROKKA_01029_Exo_beta_D_glucosaminidase	50.25	50.79	50.86	51.29	51.17	51.05	50.68	51.17	50.68	51.91	50.12	49.88	53.68	52.66	55.17	54.88	54.88	56.4	56.2	56.08	72.77	76.51	81.19	81.31	81.79	89.42	100	99.76	79.33	83.05	81.49	82.09	58.07	59.21	59.21	58.85	59.21	59.09	58.73	58.97	59.09	15.91	17.46	17.46	16.58	15.19	15.67	16.5	16.33
49_Butyrivibrio_sp_WCE2006_PROKKA_00412_Exo_beta_D_glucosaminidase	50.37	50.79	50.86	51.29	51.17	51.05	50.68	51.17	50.68	51.91	50.12	49.88	53.68	52.66	55.17	54.88	54.88	56.4	56.2	56.08	72.65	76.51	81.19	81.31	81.79	89.54	99.76	100	79.45	82.81	81.25	81.85	58.07	59.33	59.33	58.97	59.33	59.21	58.85	59.09	59.21	15.73	17.28	17.28	16.4	15.19	15.67	16.5	16.33
46_Butyrivibrio_sp_VCD2006_PROKKA_01700_Evolved_beta_galactosidase_subunit_alpha	50.3	50.71	50.67	52.36	51.86	51.61	51.61	51.99	51.49	51.61	49.94	50.19	55.83	54.7	57.78	57.62	57.5	57.62	57.71	57.71	71.31	76.71	78.97	78.49	78.97	81.25	79.33	79.45	100	84.72	86.96	87.31	56.97	59.57	59.21	59.57	59.57	59.45	59.09	59.57	59.69	13.94	16.46	16.64	15.22	14.98	16.7	16.3	16.47
41_Butyrivibrio_sp_OB235_PROKKA_02628_Exo_beta_D_glucosaminidase	51.83	52.23	52.32	52.61	52.23	52.23	52.11	52.48	52.11	53.6	50.68	51.18	53.97	54.33	56.29	57.13	57.13	56.75	56.84	56.72	72.43	77.42	81.82	81.94	82.42	83.53	83.05	82.81	84.72	100	96	95.89	57.45	59.28	59.04	59.16	59.28	59.16	58.67	59.04	59.28	14.39	16.37	16.37	15.84	14.99	15.47	15.96	16.13
17_Butyrivibrio_sp_AD3002_PROKKA_02514_Exo_beta_D_glucosaminidase	51.47	51.57	51.71	51.99	51.49	51.49	51.49	51.86	51.49	52.36	49.81	50.43	54.34	54.33	56.91	57.13	57.13	57.13	57.09	56.97	72.31	78.4	80.48	80.36	80.85	82.09	81.49	81.25	86.96	96	100	98.94	57.33	58.67	58.43	58.67	58.67	58.55	58.31	58.55	58.67	14.39	16.55	16.55	15.84	15.17	15.82	16.3	16.47
47_Butyrivibrio_sp_WCD2001_PROKKA_02956_Exo_beta_D_glucosaminidase	51.22	51.31	51.47	51.86	51.49	51.49	51.36	51.74	51.36	52.48	49.81	50.56	54.84	54.21	56.91	57.25	57.25	57.13	57.21	57.09	72.19	78.65	81.09	81.09	81.58	82.57	82.09	81.85	87.31	95.89	98.94	100	57.09	58.67	58.43	58.67	58.67	58.55	58.31	58.55	58.67	14.39	16.55	16.55	15.84	15.34	15.82	16.3	16.47
36_Butyrivibrio_sp_MC2013_PROKKA_02049_Exo_beta_D_glucosaminidase	46.07	47.09	46.43	46.67	47.16	46.91	46.42	46.91	47.28	48.4	48.33	48.83	50.13	51.75	52.38	53.08	53.21	51.62	51.43	51.18	57.92	58.5	55.82	55.93	56.17	58.71	58.07	58.07	56.97	57.45	57.33	57.09	100	64.47	64.58	63.54	64	64	63.66	64.12	63.77	16.84	16.58	16.58	15.36	15.27	16.13	16.78	16.78
3_Butyrivibrio_fibrisolvens_FE2007_PROKKA_02068_Exo_beta_D_glucosaminidase	47.52	48.36	48.46	48.72	48.6	48.96	48.35	48.72	48.72	49.82	49.39	49.39	51.41	52.02	54.28	52.49	52.61	51.84	53	53	59.74	58.99	57.77	57.89	58.12	60.17	59.21	59.33	59.57	59.28	58.67	58.67	64.47	100	99.01	97.79	98.57	98.68	97.9	98.45	98.34	16.13	16.07	16.24	16.24	15.31	15.09	15.91	16.23
43_Butyrivibrio_sp_TB_PROKKA_01821_Exo_beta_D_glucosaminidase	47.4	48.23	48.35	48.84	48.6	49.08	48.47	48.84	48.96	49.82	49.51	49.51	51.41	52.26	54.4	52.49	52.61	51.84	53	53	59.62	58.87	57.77	57.89	58.12	60.41	59.21	59.33	59.21	59.04	58.43	58.43	64.58	99.01	100	97.24	98.01	98.34	97.35	97.9	97.79	16.13	16.24	16.41	16.24	15.15	15.09	15.91	16.23
7_Butyrivibrio_fibrisolvens_YRB2005_PROKKA_00580_Exo_beta_D_glucosaminidase	47.28	47.98	48.11	48.35	48.23	48.6	47.99	48.47	48.47	49.94	48.9	49.02	50.8	51.41	53.78	51.99	52.11	51.23	52.51	52.51	59.74	58.87	57.54	57.54	57.89	59.93	58.85	58.97	59.57	59.16	58.67	58.67	63.54	97.79	97.24	100	98.12	98.23	98.79	98.68	98.79	16.13	16.07	16.24	16.24	15.64	15.59	16.07	16.4
2_Butyrivibrio_fibrisolvens_AR40_PROKKA_02312_Exo_beta_D_glucosaminidase	47.28	48.11	48.23	48.6	48.6	48.84	48.35	48.84	48.84	50.06	49.39	49.27	51.41	52.26	54.4	52.49	52.61	51.6	53	53	59.98	58.87	57.89	57.89	58.12	60.29	59.21	59.33	59.57	59.28	58.67	58.67	64	98.57	98.01	98.12	100	98.79	98.23	98.57	98.68	16.13	16.07	16.24	16.24	15.31	15.09	15.75	16.07
5_Butyrivibrio_fibrisolvens_ND3005_PROKKA_03219_Exo_beta_D_glucosaminidase	47.4	48.23	48.35	48.72	48.6	48.96	48.35	48.84	48.84	50.18	49.51	49.39	51.29	52.14	54.15	52.36	52.49	51.6	52.75	52.75	59.98	58.87	57.66	57.66	57.89	60.29	59.09	59.21	59.45	59.16	58.55	58.55	64	98.68	98.34	98.23	98.79	100	98.12	98.9	98.57	15.97	16.07	16.24	16.24	15.31	14.93	15.42	15.75
4_Butyrivibrio_fibrisolvens_MD2001_PROKKA_00469_Exo_beta_D_glucosaminidase	46.93	47.6	47.75	48.6	48.47	48.84	48.23	48.72	48.72	49.69	49.14	49.02	51.05	51.65	54.03	52.11	52.24	51.47	52.63	52.63	59.5	58.51	57.42	57.42	57.66	59.81	58.73	58.85	59.09	58.67	58.31	58.31	63.66	97.9	97.35	98.79	98.23	98.12	100	98.57	98.9	16.3	16.07	16.24	16.24	15.64	15.59	16.23	16.56
1_Butyrivibrio_fibrisolvens_AB2020_PROKKA_01356_Exo_beta_D_glucosaminidase	47.28	48.11	48.11	48.6	48.72	49.08	48.47	48.96	48.96	50.31	49.39	49.27	51.17	51.9	54.15	52.36	52.49	51.84	53	53	59.86	58.75	57.66	57.66	57.89	60.05	58.97	59.09	59.57	59.04	58.55	58.55	64.12	98.45	97.9	98.68	98.57	98.9	98.57	100	99.01	16.13	16.24	16.41	16.41	15.8	15.26	15.75	16.07
6_Butyrivibrio_fibrisolvens_WTE3004_PROKKA_02278_Exo_beta_D_glucosaminidase	47.16	47.98	48.11	48.72	48.6	48.96	48.35	48.84	48.84	49.94	49.51	49.39	51.29	51.9	54.15	52.49	52.61	51.72	52.88	52.88	59.74	58.87	57.77	57.77	58	60.17	59.09	59.21	59.69	59.28	58.67	58.67	63.77	98.34	97.79	98.79	98.68	98.57	98.9	99.01	100	16.3	16.07	16.24	16.24	15.31	15.26	15.91	16.23
38_Butyrivibrio_sp_NC2002_PROKKA_02108_Beta_galactosidase	15.72	15.93	15.72	13.57	13.57	13.21	13.39	13.21	13.39	13.39	15.56	15.38	14.49	15.66	15.44	14.83	15.01	13.44	15.59	15.59	16.43	14.73	15.83	16.18	16.18	16.37	15.91	15.73	13.94	14.39	14.39	14.39	16.84	16.13	16.13	16.13	16.13	15.97	16.3	16.13	16.3	100	67.98	67.98	67.52	44.27	44.91	45.11	45.21
23_Butyrivibrio_sp_AE3006_PROKKA_02437_Beta_galactosidase	17.86	17.66	18.03	16.06	16.43	16.25	16.43	16.06	16.06	15.88	15.37	15.19	15.38	17.45	14.88	15.17	14.99	14.13	15.4	15.22	18.09	16.05	16.26	16.96	16.78	17.62	17.46	17.28	16.46	16.37	16.55	16.55	16.58	16.07	16.24	16.07	16.07	16.07	16.07	16.24	16.07	67.98	100	99.54	90.84	45.97	46.06	45.59	45.59
35_Butyrivibrio_sp_MB2005_PROKKA_01067_Beta_galactosidase	17.86	17.66	18.03	16.06	16.43	16.25	16.43	16.06	16.06	15.88	15.37	15.19	15.38	17.63	14.88	15.17	14.99	14.13	15.58	15.4	18.09	16.05	16.26	16.96	16.78	17.62	17.46	17.28	16.64	16.37	16.55	16.55	16.58	16.24	16.41	16.24	16.24	16.24	16.24	16.41	16.24	67.98	99.54	100	90.84	45.87	46.16	45.49	45.49
48_Butyrivibrio_sp_WCD3002_PROKKA_00613_Beta_galactosidase	17.18	17.66	17.52	14.26	15.16	14.44	14.62	14.62	14.98	16.06	15.19	15.19	15.02	16.01	14.16	14.26	14.08	14.13	15.04	14.86	16.84	15.17	15.73	16.43	16.43	17.08	16.58	16.4	15.22	15.84	15.84	15.84	15.36	16.24	16.24	16.24	16.24	16.24	16.24	16.41	16.24	67.52	90.84	90.84	100	46.45	45.09	45.2	45
40_Butyrivibrio_sp_NC3005_PROKKA_03205_Beta_galactosidase	16.56	17.08	16.72	14.59	15.32	15.14	15.32	14.95	15.14	17.48	14.8	15.16	15.64	16.82	14.98	14.91	15.27	15.68	16.94	16.58	17.93	16.33	14.74	14.91	14.91	16.11	15.19	15.19	14.98	14.99	15.17	15.34	15.27	15.31	15.15	15.64	15.31	15.31	15.64	15.8	15.31	44.27	45.97	45.87	46.45	100	59.16	59.53	59.63
375_Butyrivibrio_fibrisolvens_D1_DSM_3071_PROKKA_02521_Beta_galactosidase	16.17	15.47	15.83	14.9	14.9	14.9	15.26	15.08	15.26	16.34	14.57	13.85	14.31	16.22	14.57	15.94	15.76	15.08	15.98	16.16	17.16	16.72	15.11	15.11	14.94	16.05	15.67	15.67	16.7	15.47	15.82	15.82	16.13	15.09	15.09	15.59	15.09	14.93	15.59	15.26	15.26	44.91	46.06	46.16	45.09	59.16	100	84.51	84.97
6_Butyrivibrio_fibrisolvens_WTE3004_PROKKA_03752_Beta_galactosidase	15.83	16.55	16.16	14.53	15.05	14.71	14.53	14.88	14.53	16.26	14.9	14.56	15.73	15.83	15.28	16.26	16.08	15.08	15.77	15.94	17.77	16.92	15.45	15.61	15.45	17.04	16.5	16.5	16.3	15.96	16.3	16.3	16.78	15.91	15.91	16.07	15.75	15.42	16.23	15.75	15.91	45.11	45.59	45.49	45.2	59.53	84.51	100	98.95
7_Butyrivibrio_fibrisolvens_YRB2005_PROKKA_03711_Beta_galactosidase	15.83	16.55	16.16	14.88	15.4	15.05	14.88	15.22	14.88	16.09	15.08	14.73	15.73	16.01	15.45	16.43	16.26	15.25	16.12	16.29	18.1	16.92	15.61	15.78	15.61	17.04	16.33	16.33	16.47	16.13	16.47	16.47	16.78	16.23	16.23	16.4	16.07	15.75	16.56	16.07	16.23	45.21	45.59	45.49	45	59.63	84.97	98.95	100
4_Butyrivibrio_fibrisolvens_MD2001_PROKKA_03448_Beta_galactosidase	15.67	16.37	15.99	14.71	15.22	14.88	14.71	15.05	14.71	15.92	14.9	14.56	15.56	15.83	15.28	16.26	16.08	15.08	15.94	16.12	17.94	16.75	15.45	15.61	15.45	16.87	16.16	16.16	16.3	15.96	16.3	16.3	16.45	16.07	16.07	16.23	15.91	15.58	16.4	15.91	16.07	45.31	45.59	45.49	45.1	59.53	84.88	98.08	98.16
2_Butyrivibrio_fibrisolvens_AR40_PROKKA_00020_Beta_galactosidase	15.67	16.2	15.99	15.05	15.57	15.22	15.05	15.4	15.05	15.92	14.9	14.56	15.56	15.66	15.28	16.08	15.91	15.08	15.94	16.12	18.1	17.09	15.45	15.61	15.45	17.21	16.5	16.5	16.64	16.3	16.64	16.64	16.28	15.91	15.91	16.07	15.75	15.42	16.23	15.75	15.91	45.11	45.59	45.49	45.1	59.53	85.06	98.08	98.16
1_Butyrivibrio_fibrisolvens_AB2020_PROKKA_03237_Beta_galactosidase	15.51	16.2	15.83	14.71	15.05	14.71	14.71	15.05	14.53	15.92	14.56	14.21	15.38	15.49	14.93	15.91	15.73	14.73	15.6	15.77	17.77	16.92	15.12	15.28	15.12	17.04	16.33	16.33	16.3	16.13	16.3	16.47	16.28	15.75	15.75	15.91	15.58	15.26	16.07	15.58	15.75	44.92	45.49	45.39	45	59.44	84.97	98.16	98.6
43_Butyrivibrio_sp_TB_PROKKA_03287_Beta_galactosidase	15.65	16.34	15.97	14.71	15.22	14.88	14.71	15.05	14.71	15.92	14.9	14.56	15.56	15.83	15.28	16.26	16.08	15.08	15.94	16.12	17.94	16.92	15.26	15.42	15.26	16.87	16.16	16.16	16.3	15.96	16.3	16.3	16.25	16.21	16.21	16.37	16.05	15.72	16.53	16.05	16.21	45.21	45.49	45.39	45	59.18	84.64	97.81	98.25
3_Butyrivibrio_fibrisolvens_FE2007_PROKKA_03294_Beta_galactosidase	15.67	16.37	15.99	14.53	15.05	14.71	14.53	14.88	14.53	16.09	14.73	14.38	15.56	15.66	15.1	16.08	15.91	14.9	15.77	15.94	17.77	16.75	15.28	15.45	15.28	16.87	16.16	16.16	16.13	15.79	16.13	16.13	16.45	15.91	15.91	16.07	15.75	15.42	16.23	15.75	15.91	45.11	45.49	45.39	45	59.53	84.97	98.25	98.42
5_Butyrivibrio_fibrisolvens_ND3005_PROKKA_02139_Beta_galactosidase	15.67	16.37	15.99	14.53	15.05	14.71	14.53	14.88	14.53	16.09	14.73	14.56	15.56	15.66	15.1	15.91	15.73	14.9	15.77	15.94	17.77	16.92	15.12	15.28	15.12	16.87	16.16	16.16	16.13	15.79	16.13	16.13	16.28	15.91	15.91	16.07	15.75	15.42	16.23	15.75	15.91	45.21	45.49	45.39	45	59.63	85.06	97.9	98.16
60_Pseudobutyrivibrio_sp_AR14_PROKKA_01427_Beta_galactosidase	16.46	16.35	16.11	15.89	16.64	16.07	16.45	16.82	16.64	17.38	15.54	16.1	15.28	15.56	13.64	15.07	14.69	14.18	15.86	15.67	16.67	16	15.97	15.61	15.97	15.96	16.12	16.12	14.6	15.02	14.84	14.84	16.43	16.7	16.7	17.06	16.88	16.7	17.06	16.88	16.88	44.24	46.27	46.27	46.88	47.69	49.09	48.79	48.79
69_Pseudobutyrivibrio_xylanivorans_MZ8_MNG_PROKKA_01761_Beta_galactosidase	16.46	16.35	16.11	15.89	16.64	16.07	16.45	16.82	16.64	17.38	15.54	16.1	15.28	15.56	13.64	15.07	14.69	14.18	15.86	15.67	16.67	16	15.97	15.61	15.97	15.96	16.12	16.12	14.6	15.02	14.84	14.84	16.43	16.7	16.7	17.06	16.88	16.7	17.06	16.88	16.88	44.24	46.17	46.17	46.88	47.69	48.99	48.79	48.79
64_Pseudobutyrivibrio_sp_NOR37_PROKKA_01589_Beta_galactosidase	16.46	16.35	16.11	15.89	16.64	16.07	16.45	16.82	16.64	17.38	15.54	16.1	15.28	15.56	13.64	15.07	14.69	14.18	15.86	15.67	16.67	16	15.97	15.61	15.97	15.96	16.12	16.12	14.6	15.02	14.84	14.84	16.43	16.7	16.7	17.06	16.88	16.7	17.06	16.88	16.88	44.24	46.17	46.17	46.88	47.69	48.99	48.79	48.79
61_Pseudobutyrivibrio_sp_C4_PROKKA_02275_Beta_galactosidase	16.64	16.73	16.81	15.89	16.45	15.7	16.07	16.26	16.45	17.57	17.42	16.85	15.47	16.3	13.46	15.44	15.44	14.74	15.86	15.67	16.3	16.55	15.79	15.43	15.79	16.7	16.3	16.3	14.78	14.84	14.65	14.65	16.79	15.98	16.16	16.16	16.16	15.98	16.34	16.16	16.16	45.55	47.48	47.58	47.68	49.3	49.4	49.7	49.8
406_Pseudobutyrivibrio_sp_LB2011_PROKKA_01923_Beta_galactosidase	16.81	16.92	16.99	15.7	16.26	15.51	15.89	16.07	16.26	17.38	17.23	16.67	15.47	16.48	13.46	15.44	15.44	14.93	16.04	15.86	16.3	16.55	15.79	15.43	15.79	16.7	16.3	16.3	14.78	14.84	14.65	14.65	16.79	15.98	16.16	16.16	16.16	15.98	16.34	16.16	16.16	45.55	47.48	47.58	47.68	49.3	49.5	49.8	49.9
66_Pseudobutyrivibrio_spp_JW11_PROKKA_02362_Beta_galactosidase	16.81	16.92	16.99	15.7	16.26	15.51	15.89	16.07	16.26	17.2	17.04	16.48	15.47	16.3	13.46	15.44	15.44	14.93	16.04	15.86	16.3	16.55	15.79	15.43	15.79	16.7	16.3	16.3	14.78	14.84	14.65	14.65	16.79	15.98	16.16	16.16	16.16	15.98	16.34	16.16	16.16	45.55	47.48	47.48	47.58	49.3	49.5	49.8	49.9
57_Pseudobutyrivibrio_ruminis_HUN009_PROKKA_00671_Beta_galactosidase	16.99	17.11	17.17	15.89	16.26	15.51	15.7	16.07	16.26	17.38	17.23	16.85	15.28	16.3	13.64	15.63	15.63	14.74	16.23	16.04	16.3	16.36	15.79	15.43	15.79	16.33	16.3	16.3	14.78	14.84	14.65	14.65	16.97	15.98	16.16	16.16	16.16	15.98	16.34	16.16	16.16	45.45	47.58	47.58	47.68	49.3	49.19	49.4	49.5
56_Pseudobutyrivibrio_ruminis_DSM9787_PROKKA_01979_Beta_galactosidase	16.99	17.11	17.17	15.89	16.26	15.51	15.7	16.07	16.26	17.2	17.04	16.67	15.28	16.11	13.64	15.63	15.63	14.74	16.23	16.04	16.48	16.36	15.79	15.43	15.79	16.33	16.3	16.3	14.78	14.84	14.65	14.65	16.97	15.98	16.16	16.16	16.16	15.98	16.34	16.16	16.16	45.75	47.68	47.68	47.78	49.3	49.4	49.6	49.7
70_Pseudobutyrivibrio_ruminis_ACV9_PROKKA_01781_Beta_galactosidase	16.99	17.11	17.17	15.89	16.26	15.51	15.89	16.07	16.26	17.2	16.85	16.48	15.28	16.11	13.64	15.63	15.63	14.74	16.23	16.04	16.48	16.36	15.97	15.61	15.97	16.7	16.67	16.67	14.96	15.2	15.02	15.02	16.79	16.16	16.34	16.34	16.34	16.16	16.52	16.34	16.34	45.55	47.68	47.68	47.78	49.4	49.4	49.5	49.6
63_Pseudobutyrivibrio_sp_MD2005_PROKKA_00090_Beta_galactosidase	16.64	16.54	16.64	15.89	16.26	15.7	15.89	16.07	16.07	17.57	16.29	16.67	14.91	16.11	13.64	15.44	15.25	14.37	16.04	15.67	17.03	16.36	15.79	15.79	15.79	15.78	15.93	15.93	14.96	15.2	15.02	15.02	16.97	15.8	15.8	16.16	15.98	15.8	16.16	15.98	15.98	45.45	48.08	48.08	48.49	50	50.2	50.4	50.6
54_Pseudobutyrivibrio_ruminis_AD2017_PROKKA_02203_Beta_galactosidase	16.81	16.92	16.99	16.64	16.82	16.26	16.26	16.64	16.45	17.57	16.67	17.04	14.72	16.48	14.02	15.44	15.25	14.74	16.42	16.42	17.22	16.55	15.79	15.79	15.79	16.15	16.3	16.3	14.78	15.02	14.84	14.84	17.15	15.98	16.16	16.16	15.98	15.8	16.16	15.98	15.98	44.84	46.98	47.08	46.98	49.5	50.4	51.21	51.11
67_Pseudobutyrivibrio_spp_OR37_PROKKA_01285_Beta_galactosidase	17.35	17.11	17.17	16.26	16.45	15.89	16.07	16.26	16.45	17.76	17.23	17.23	15.09	16.67	14.58	15.44	15.25	14.55	16.42	16.42	17.03	16.55	15.79	15.79	15.79	16.51	16.48	16.48	14.78	15.02	14.84	14.84	16.97	15.98	16.16	16.34	16.16	15.98	16.34	16.16	16.16	46.15	47.48	47.58	47.38	49.6	50.71	50.8	50.91
59_Pseudobutyrivibrio_sp_ACV2_PROKKA_01555_Beta_galactosidase	16.64	16.54	16.46	16.82	17.01	16.64	16.82	17.2	17.2	18.32	18.73	18.54	15.85	17.22	15.33	16.2	15.82	14.93	16.6	16.79	16.85	16.91	16.33	16.33	16.33	16.7	16.48	16.48	15.69	15.57	15.57	15.57	17.33	17.24	17.41	17.24	17.41	17.24	17.41	17.41	17.41	46.25	47.48	47.58	48.29	48.19	48.39	48.49	48.59
65_Pseudobutyrivibrio_sp_YE44_PROKKA_02283_Beta_galactosidase	16.99	17.11	16.99	16.64	16.82	16.45	16.64	17.01	17.2	18.13	18.35	17.79	15.09	16.85	14.39	15.82	15.44	14.93	16.42	16.23	16.12	16.18	16.15	15.79	16.15	16.7	16.67	16.67	14.96	15.2	15.02	15.02	17.33	16.52	16.7	16.52	16.7	16.52	16.7	16.7	16.7	46.35	47.98	48.08	48.49	48.9	48.49	49.2	49.4
68_Pseudobutyrivibrio_xylanivorans_DSM10317_PROKKA_01531_Beta_galactosidase	16.99	17.11	17.17	16.07	16.45	15.89	16.26	16.45	16.64	18.5	17.23	17.04	15.28	17.04	14.58	15.63	15.25	14.93	16.42	16.23	17.22	16.73	16.33	16.15	16.33	16.33	16.3	16.3	15.15	15.57	15.57	15.57	17.51	16.7	17.06	16.88	16.88	16.7	17.06	16.88	16.88	44.84	45.46	45.56	46.37	49.5	48.89	49.4	49.7
55_Pseudobutyrivibrio_ruminis_CF1b_PROKKA_00953_Beta_galactosidase	16.99	17.11	17.17	16.07	16.45	15.89	16.26	16.45	16.64	18.5	17.23	17.04	15.28	17.04	14.58	15.63	15.25	14.93	16.42	16.23	17.22	16.73	16.33	16.15	16.33	16.33	16.3	16.3	15.15	15.57	15.57	15.57	17.51	16.7	17.06	16.88	16.88	16.7	17.06	16.88	16.88	44.74	45.26	45.36	46.17	49.4	48.89	49.2	49.5
374_Pseudobutyrivibrio_xylanivorans_Mz5_DSM_14809_PROKKA_01952_Beta_galactosidase	16.99	17.11	17.17	16.64	17.01	16.45	17.01	17.01	17.2	18.32	17.42	17.23	15.28	16.85	14.39	15.63	15.25	14.74	16.23	16.04	17.03	16.36	16.33	16.15	16.33	16.33	16.3	16.3	14.96	15.57	15.57	15.57	17.33	16.88	17.24	17.06	17.06	16.88	17.24	17.06	17.06	45.85	46.27	46.27	47.08	49.3	49.6	49.5	49.8
58_Pseudobutyrivibrio_sp_49_PROKKA_00955_Beta_galactosidase	16.99	17.11	17.17	16.82	17.2	16.64	16.82	17.2	17.38	19.07	17.04	17.42	14.91	16.67	14.39	15.25	14.88	14.55	16.23	16.04	17.4	16.73	16.15	15.97	16.15	16.15	16.12	16.12	15.15	15.57	15.57	15.57	17.51	16.88	17.24	17.41	17.06	16.88	17.24	17.06	17.06	45.35	46.47	46.57	47.08	49.2	49.19	49.4	49.7
36_Butyrivibrio_sp_MC2013_PROKKA_00874_Beta_galactosidase	15.81	16.82	15.81	13.91	14.61	14.44	14.61	14.44	14.26	14.96	14.64	14.99	16.55	16.43	15.87	15.45	15.45	16.02	15.67	15.85	17.56	16.64	13.9	13.9	13.9	15.54	15.69	15.69	14.73	15.32	15.32	15.32	15.74	16.78	16.95	17.11	16.61	16.44	16.78	16.61	16.78	45.35	47.15	47.25	45.87	48.63	48.49	47.7	47.89
31_Butyrivibrio_sp_INlla21_PROKKA_02536_Beta_galactosidase	17.27	17.55	17.44	14.75	15.12	14.75	14.94	15.48	15.3	15.85	15.51	15.69	14.89	16.61	14.57	16.15	15.96	15.64	16.55	16.18	17.44	18.02	16.05	16.05	16.05	16.43	16.93	16.93	16.67	15.66	15.48	15.66	16.49	16.58	16.75	17.28	16.93	16.75	17.1	16.93	16.93	50.05	51.7	51.8	52.2	48.06	49.75	49.85	49.95
24_Butyrivibrio_sp_AE3009_PROKKA_02209_Beta_galactosidase	18	18.35	18.17	16.3	16.85	16.85	17.03	17.21	17.03	16.85	17.06	16.33	17.77	19.42	17.21	18.8	18.61	18.3	18.3	17.75	19.08	18.85	17.07	17.07	17.07	17.79	18.65	18.65	18.28	18.44	17.91	18.09	17.39	17.04	17.04	16.52	16.87	16.7	16.87	16.52	16.87	50.87	53.46	53.56	53.95	48.29	50.34	49.85	49.76
37_Butyrivibrio_sp_MC2021_PROKKA_02097_Beta_galactosidase	17.76	17.92	17.76	16.73	17.09	16.73	16.73	17.27	16.91	17.09	16.58	16.21	17.8	18.56	16.73	18.5	18.32	18.15	18.15	18.15	18.83	18.9	17.64	17.46	17.46	17.47	18.51	18.51	17.35	17.58	17.41	17.58	16.84	16.75	16.75	16.23	16.58	16.23	16.58	16.23	16.58	51.17	52.75	52.85	53.05	48.57	50.49	49.61	49.8
53_Butyrivibrio_sp_YAB3001_PROKKA_03598_Beta_galactosidase	17.07	18.1	17.93	16.39	16.94	16.58	16.76	17.12	16.94	17.67	18.25	17.7	16.73	18.05	16.76	17.8	17.61	17.64	18	17.45	18.51	17.84	16.93	16.93	16.93	18.04	17.11	17.11	17.38	17.08	16.9	16.73	16.49	16.23	16.06	15.71	16.06	15.71	16.06	15.88	16.06	50.78	51.33	51.43	52.02	49.66	50.15	49.46	49.56
28_Butyrivibrio_sp_INlla14_PROKKA_02461_Beta_galactosidase	17.83	18.71	18.51	16.7	17.6	16.88	17.24	17.42	17.24	17.97	17.45	17.09	17.03	18.17	16.15	17.55	17.55	17.03	17.57	17.21	19.61	18.12	17.74	17.74	17.74	19.57	19.18	19.36	18.28	18.09	17.91	17.73	16.32	17.01	16.84	16.49	16.67	16.32	17.01	16.49	16.67	50.05	52.24	52.34	52.53	49.51	50.29	50.29	50.39
50_Butyrivibrio_sp_XBB1001_PROKKA_02929_Beta_galactosidase	17.66	18.53	18.34	15.97	16.88	16.33	16.7	16.88	16.7	17.24	17.09	16.55	16.85	17.81	15.79	17	17	16.67	17.21	16.85	19.08	17.77	17.39	17.39	17.39	19.22	18.83	19.01	18.1	17.73	17.55	17.38	15.8	17.18	17.01	16.67	16.84	16.49	17.18	16.67	16.84	50.34	52.44	52.53	52.92	49.12	50.49	50.2	50.29
12_Butyrivibrio_proteoclasticus_FD2007_PROKKA_02547_Beta_galactosidase	17.87	18.21	18.04	16.55	17.64	16.91	16.73	17.27	17.09	16.55	17.49	17.12	16.51	19.1	16.91	17.03	16.85	16.33	16.7	16.33	19.54	18.13	17.4	17.4	17.4	19.07	18.86	19.04	18.58	18.12	18.12	17.94	16.78	17.57	17.39	17.04	17.22	16.87	17.39	17.04	17.22	49.51	52.4	52.5	52.7	47.89	49.75	49.36	49.46
45_Butyrivibrio_sp_VCB2006_PROKKA_01677_Beta_galactosidase	17.21	17.88	17.38	16.21	17.3	16.39	16.76	17.12	16.94	16.76	17.15	16.97	16.54	18.23	16.21	17.25	17.06	16.18	16.73	16.36	19.04	17.99	16.73	16.73	16.73	18.75	18.54	18.72	17.55	17.26	17.08	17.08	16.29	16.2	16.03	16.2	15.85	15.85	16.2	16.2	16.03	49.66	51.87	51.96	52.75	48.33	49.8	49.41	49.51
14_Butyrivibrio_proteoclasticus_P6B7_PROKKA_02976_Beta_galactosidase	16.55	17.37	17.24	16.21	17.12	16.58	17.12	16.94	17.3	16.76	16.97	16.06	16.18	19.31	17.49	17.43	17.25	17.09	18	17.64	19.4	18.73	17.11	17.28	17.28	18.21	18.54	18.54	19.15	17.44	17.79	17.79	16.49	17.1	17.1	17.45	17.1	17.1	17.45	17.45	17.1	51.46	52.61	52.7	53.49	48.13	51.09	51.08	51.08
30_Butyrivibrio_sp_INlla18_PROKKA_00509_Beta_galactosidase	17.07	17.73	17.76	15.3	16.03	15.66	16.21	16.03	15.85	16.76	16.06	15.88	15.99	17.87	15.66	17.43	17.25	16.91	17.82	17.27	18.33	18.02	16.75	16.75	16.75	16.96	17.47	17.47	17.2	16.73	16.19	16.37	16.14	16.4	16.23	16.23	16.23	15.71	16.4	16.06	16.23	48.69	51.28	51.28	52.26	48.18	51.04	49.85	49.95
72_Butyrivibrio_hungatei_DSM_14810_PROKKA_02496_Beta_galactosidase	16.55	17.18	17.24	15.12	15.85	15.48	16.03	15.85	15.66	16.58	15.69	15.51	16.73	17.15	15.3	17.06	16.88	16.73	17.82	17.27	18.51	18.2	16.93	16.93	16.93	16.79	17.47	17.47	17.73	16.9	16.37	16.55	16.14	16.58	16.4	16.4	16.4	15.88	16.58	16.23	16.4	48.69	51.48	51.48	52.46	48.18	50.84	49.85	49.95
8_Butyrivibrio_hungatei_MB2003_PROKKA_02578_Beta_galactosidase	16.72	17.37	17.41	15.3	16.21	15.66	16.21	16.21	16.03	16.39	15.88	15.69	16.36	17.51	15.3	17.43	17.25	17.09	18	17.45	18.51	18.2	17.11	17.11	17.11	17.14	17.83	17.83	17.55	17.08	16.55	16.73	16.32	16.58	16.4	16.4	16.4	15.88	16.58	16.23	16.4	48.78	51.57	51.57	52.66	48.18	50.84	49.95	50.05
15_Butyrivibrio_proteoclasticus_P18_PROKKA_02117_Beta_galactosidase	17.76	18.46	18.28	15.66	15.85	15.85	16.03	16.76	16.58	16.94	17.34	16.24	16.91	18.95	17.12	16.7	16.7	17.45	17.27	16.73	18.15	17.84	16.58	16.58	16.58	17.86	17.65	17.65	17.73	16.19	15.66	15.84	16.49	17.1	16.93	17.1	16.93	16.93	17.1	17.1	16.93	50.78	52.51	52.7	53.59	47.54	49.7	49.01	49.01
19_Butyrivibrio_sp_AE2015_PROKKA_02330_Beta_galactosidase	17.76	18.28	18.1	15.48	15.85	15.48	15.66	16.39	16.21	16.76	17.15	16.06	16.18	18.95	16.76	16.51	16.51	17.45	17.09	16.55	17.79	17.84	16.05	16.05	16.05	17.32	17.29	17.29	17.2	16.19	15.66	15.84	16.67	17.28	17.1	17.28	17.1	17.1	17.28	17.28	17.1	50.88	52.7	52.9	53.49	47.54	50	48.92	48.92
42_Butyrivibrio_sp_Su6_PROKKA_02129_Beta_galactosidase	17.76	18.46	18.28	15.48	16.03	15.66	15.85	16.58	16.39	16.76	17.34	16.24	16.18	18.77	16.94	16.7	16.7	17.45	17.09	16.55	17.97	18.2	16.4	16.4	16.4	17.5	17.65	17.47	17.55	16.37	15.84	16.01	16.67	17.28	17.1	17.28	17.1	17.1	17.28	17.28	17.1	50.58	52.7	52.9	53.59	47.34	49.8	48.82	48.82
17_Butyrivibrio_sp_AD3002_PROKKA_03660_Beta_galactosidase	17.13	17.22	17.3	16.33	16.15	16.15	15.78	16.33	15.96	16.33	16.33	16.33	16.11	18	15.78	15.9	15.71	15.57	17.4	17.03	16.88	17.73	17.35	17.17	17.17	18.38	17.99	17.99	17.35	17.24	17.59	17.41	15.72	16.46	16.64	16.64	16.64	16.29	16.64	16.64	16.64	49.66	51.59	51.49	51.39	51.15	52.65	52.25	52.15
41_Butyrivibrio_sp_OB235_PROKKA_02457_Beta_galactosidase	17.13	17.22	17.3	16.33	16.15	16.15	15.78	16.33	15.96	16.33	16.33	16.33	16.11	18	15.78	15.9	15.71	15.57	17.4	17.03	16.88	17.73	17.35	17.17	17.17	18.38	17.99	17.99	17.35	17.24	17.59	17.41	15.72	16.46	16.64	16.64	16.64	16.29	16.64	16.64	16.64	49.66	51.59	51.49	51.39	51.15	52.65	52.25	52.15
47_Butyrivibrio_sp_WCD2001_PROKKA_00521_Beta_galactosidase	17.13	17.22	17.3	16.33	16.15	16.15	15.78	16.33	15.96	16.33	16.33	16.33	16.11	18	15.78	15.9	15.71	15.57	17.4	17.03	16.88	17.73	17.35	17.17	17.17	18.38	17.99	17.99	17.35	17.24	17.59	17.41	15.72	16.46	16.64	16.64	16.64	16.29	16.64	16.64	16.64	49.66	51.59	51.49	51.39	51.15	52.65	52.25	52.15
46_Butyrivibrio_sp_VCD2006_PROKKA_01156_Beta_galactosidase	17.47	17.22	17.3	17.25	17.43	17.25	16.7	17.25	17.06	17.06	16.88	16.88	15.93	18.91	16.15	16.64	16.45	16.12	17.95	17.58	16.88	17.02	16.11	16.28	16.28	18.02	17.63	17.63	17.53	17.41	17.59	17.41	16.96	16.29	16.46	16.64	16.46	16.29	16.46	16.64	16.46	48.67	51.99	51.99	51.69	51.84	53.25	52.05	52.15
33_Butyrivibrio_sp_LC3010_PROKKA_00939_Beta_galactosidase	17.3	17.03	17.13	17.43	17.43	17.43	16.88	17.43	17.25	16.15	16.88	16.51	15.74	18.18	15.96	16.45	16.45	15.57	17.77	17.4	16.88	17.2	16.28	16.28	16.28	17.48	17.99	17.99	16.82	16.7	17.06	16.88	16.78	16.11	16.29	16.11	16.11	15.76	16.29	15.94	16.11	49.26	50.6	50.7	50.1	50.75	52.75	52.45	52.65
49_Butyrivibrio_sp_WCE2006_PROKKA_02585_Beta_galactosidase	17.3	17.22	17.3	17.43	17.43	17.43	16.88	17.43	17.25	16.33	16.88	16.51	15.74	18.18	16.15	16.64	16.64	15.75	17.95	17.58	17.06	17.2	16.28	16.28	16.28	17.48	17.99	17.99	16.82	16.88	17.06	16.88	16.78	16.11	16.29	16.11	16.11	15.76	16.29	15.94	16.11	49.36	50.8	50.89	50.3	50.95	53.05	52.85	53.05
22_Butyrivibrio_sp_AE3004_PROKKA_01712_Beta_galactosidase	16.96	16.67	16.78	16.88	16.88	16.88	16.51	16.88	16.7	16.33	16.33	16.7	16.11	19.09	15.78	17.01	17.19	15.93	18.32	17.95	16.34	16.84	16.46	16.64	16.64	18.02	17.81	17.81	17.35	17.06	17.24	17.06	17.14	17.34	17.51	17.34	17.51	17.16	17.51	17.16	17.51	49.75	51.19	51.29	51.49	52.44	51.65	51.95	51.85
16_Butyrivibrio_sp_AC2005_PROKKA_01903_Beta_galactosidase	16.78	16.85	17.13	16.51	16.51	16.88	16.33	16.88	16.7	17.06	16.7	16.88	16.3	18.91	16.51	15.9	15.9	15.57	17.22	16.85	17.06	17.55	16.11	16.11	16.11	18.2	18.17	18.17	18.07	17.24	17.41	17.24	16.61	16.64	16.81	16.29	16.64	16.11	16.46	16.46	16.64	48.67	51.19	51.29	50.99	51.84	51.95	52.65	52.35
25_Butyrivibrio_sp_FC2001_PROKKA_00101_Beta_galactosidase	16.96	17.03	17.3	17.43	17.61	17.43	16.88	17.43	17.25	17.25	16.88	16.88	16.48	18.73	16.51	16.08	16.08	15.93	17.77	17.4	17.41	17.55	16.64	16.64	16.64	18.2	17.99	17.99	17.17	17.24	17.41	17.41	16.43	16.81	16.99	16.99	16.99	16.46	17.16	16.81	16.99	48.48	51.79	51.89	51.39	52.34	52.25	52.15	52.05
51_Butyrivibrio_sp_XPD2002_PROKKA_02461_Beta_galactosidase	16.78	17.03	17.13	17.06	17.25	17.25	16.7	17.25	17.06	17.25	16.88	16.88	16.3	18.73	16.51	16.08	16.08	15.93	17.58	17.22	17.41	17.55	16.64	16.64	16.64	18.2	17.99	17.99	17.35	17.24	17.59	17.41	16.43	16.99	17.16	17.16	17.16	16.64	17.34	16.99	17.16	48.67	51.99	52.09	51.59	52.34	52.45	52.25	52.15
20_Butyrivibrio_sp_AE2032_PROKKA_02827_Beta_galactosidase	17.96	17.92	17.79	15.93	15.93	16.3	16.3	16.48	16.3	15.93	16.48	16.12	15.16	18.33	16.67	17.16	17.16	17	18.46	18.1	17.56	17.17	16.78	16.78	16.78	17.45	17.95	17.95	16.07	17.38	17.38	17.2	16.23	15.91	15.91	15.73	16.08	15.91	15.91	16.08	16.08	49.26	50.4	50.4	49.8	53.23	53.55	53.14	53.34
26_Butyrivibrio_sp_FCS006_PROKKA_01740_Beta_galactosidase	18.13	18.1	18.31	16.12	16.67	16.12	16.12	16.48	16.3	17.22	17.58	17.22	17.74	18.51	16.85	17.53	17.34	17.55	18.46	17.92	18.82	17.17	16.96	17.14	17.14	17.99	18.85	18.85	16.96	16.67	17.03	16.85	17.28	17.31	17.48	17.31	17.48	17.31	17.66	17.66	17.83	47.79	50.2	50.2	49.9	53.03	52.45	52.14	52.44
52_Butyrivibrio_sp_XPD2006_PROKKA_02487_Beta_galactosidase_BoGH2A	15.45	15.86	15.17	15.95	16.24	16.24	15.95	15.95	16.24	15.67	16.24	15.95	16.18	16.52	15.67	16.71	16.71	17.77	17.19	17.19	15.71	15.71	15.71	15.71	16	16.57	16.57	16.57	17.71	17.14	17.43	17.71	15.1	15.67	15.67	15.95	15.95	15.67	15.67	15.67	15.67	17.27	18.54	18.54	18.02	16.49	18.21	18.77	18.77
39_Butyrivibrio_sp_NC2007_PROKKA_00681_Beta_galactosidase_BoGH2A	16.03	15.94	15.53	17.31	17.13	17.13	17.13	17.31	17.13	16.08	16.29	16.81	13.91	15.28	14.71	16.05	16.05	16.08	17.31	17.31	15.57	15.85	15	14.83	15.17	16.64	16.81	16.81	15.85	16.64	16.81	16.98	14.95	14.47	14.64	14.8	14.8	14.64	14.64	14.64	14.64	18.72	18.24	18.4	17.61	17.8	19.44	19.25	19.41
14_Butyrivibrio_proteoclasticus_P6B7_PROKKA_03093_Beta_galactosidase_BoGH2A	16.36	16.12	15.69	16.96	16.78	16.78	16.78	16.96	16.78	16.26	16.29	16.81	14.26	15.45	15.24	16.05	16.05	16.43	17.66	17.66	15.57	15.51	15	15	15.33	16.81	17.15	17.15	16.02	16.81	16.98	16.98	15.45	14.31	14.47	14.64	14.64	14.47	14.47	14.47	14.47	18.54	18.21	18.37	17.27	17.61	19.41	19.22	19.38
26_Butyrivibrio_sp_FCS006_PROKKA_02925_Beta_galactosidase_BoGH2A	16.19	16.12	15.86	17.48	17.31	17.31	17.31	17.48	17.31	16.61	16.46	16.99	14.44	15.62	15.41	16.58	16.58	16.61	17.83	17.83	15.91	16.02	15.5	15.33	15.67	17.15	17.15	17.15	16.19	16.98	17.15	17.32	15.45	14.8	14.97	15.13	15.13	14.97	14.97	14.97	14.97	19.03	18.24	18.4	17.45	17.48	19.44	19.25	19.41
44_Butyrivibrio_sp_VCB2001_PROKKA_01718_Beta_galactosidase_BoGH2A	16.36	16.3	15.86	17.66	17.48	17.48	17.48	17.66	17.48	16.96	16.81	17.51	14.44	15.62	15.24	16.93	16.93	16.61	18.18	18.18	15.91	15.85	15.17	15.17	15.5	16.64	17.15	17.15	16.19	16.98	17.15	17.32	15.45	14.64	14.8	14.97	14.97	14.8	14.8	14.8	14.8	18.56	18.24	18.4	17.45	18.11	19.28	19.25	19.41
375_Butyrivibrio_fibrisolvens_D1_DSM_3071_PROKKA_01774_Beta_galactosidase_BoGH2A	18.07	16.51	16.55	13.83	14.01	13.83	13.83	13.83	13.65	15.25	15.81	15.99	15.33	16.7	16.16	15.74	15.38	16.99	17.52	17.52	15.86	16.15	16.3	16.3	16.47	18.34	17.47	17.65	16.15	17.13	16.78	16.61	17.26	16.81	16.81	16.47	16.64	16.47	16.47	16.81	16.47	18.07	18.05	18.21	17.58	18.55	19.09	18.76	18.6
7_Butyrivibrio_fibrisolvens_YRB2005_PROKKA_02531_Beta_galactosidase_BoGH2A	18.2	17.58	17.87	14.43	14.95	14.78	14.95	14.95	14.78	15.64	15.66	15.66	14.68	16.87	16.87	16.98	16.64	16.81	17.5	17.5	16.39	17.33	17.13	17.3	17.46	18.29	17.45	17.45	17	17.95	17.45	17.28	17.73	16.64	16.48	16.32	16.48	16.32	16.32	16.64	16.32	18.6	18.59	18.75	18.28	18.31	18.69	18.21	18.36
4_Butyrivibrio_fibrisolvens_MD2001_PROKKA_03350_Beta_galactosidase_BoGH2A	18.69	17.94	18.36	15.12	15.64	15.46	15.64	15.64	15.46	15.98	16.52	16.18	15.03	17.04	16.7	17.5	17.16	17.32	18.18	18.18	16.56	17.33	17.63	17.79	17.96	18.46	17.45	17.45	17.17	18.29	17.79	17.62	18.06	16.96	16.8	16.64	16.8	16.64	16.64	16.96	16.64	18.91	18.59	18.75	18.44	18.31	19.16	18.67	18.83
3_Butyrivibrio_fibrisolvens_FE2007_PROKKA_01917_Beta_galactosidase_BoGH2A	18.69	18.12	18.52	15.12	15.64	15.46	15.64	15.64	15.46	15.98	16.35	16.35	15.03	17.38	16.87	17.68	17.33	17.5	18.18	18.18	16.72	17.67	17.46	17.63	17.79	18.62	17.79	17.79	17.33	18.46	17.95	17.79	18.06	16.96	16.8	16.64	16.8	16.64	16.64	16.96	16.64	19.07	18.91	19.06	18.59	18.47	18.85	18.52	18.67
2_Butyrivibrio_fibrisolvens_AR40_PROKKA_02370_Beta_galactosidase_BoGH2A	18.69	17.94	18.36	14.95	15.46	15.29	15.46	15.46	15.29	15.81	16.35	16.01	14.85	17.21	16.7	17.5	17.16	17.32	18.01	18.01	16.39	17.5	17.3	17.46	17.63	18.46	17.62	17.62	17.17	18.29	17.79	17.62	18.06	16.8	16.64	16.48	16.64	16.48	16.48	16.8	16.48	18.91	18.75	18.91	18.44	18.47	19	18.36	18.52
5_Butyrivibrio_fibrisolvens_ND3005_PROKKA_03592_Beta_galactosidase_BoGH2A	18.52	18.12	18.36	14.95	15.46	15.29	15.46	15.46	15.29	15.81	16.35	16.01	15.2	17.21	16.87	17.5	17.16	17.32	18.35	18.35	16.89	17.83	17.63	17.79	17.96	18.79	17.95	17.95	17.5	18.62	18.12	17.95	18.23	17.12	16.96	16.8	16.96	16.8	16.8	17.12	16.8	19.07	19.06	19.22	18.59	18.47	18.85	18.52	18.67
43_Butyrivibrio_sp_TB_PROKKA_02130_Beta_galactosidase_BoGH2A	18.69	18.12	18.36	14.95	15.46	15.29	15.46	15.46	15.29	15.81	16.35	16.01	15.2	17.21	17.21	17.5	17.16	17.32	18.01	18.01	16.72	17.83	17.63	17.79	17.96	18.79	17.95	17.95	17.5	18.62	18.12	17.95	18.23	17.12	16.96	16.8	16.96	16.8	16.8	17.12	16.8	18.91	18.91	19.06	18.44	18.47	19	18.52	18.67
1_Butyrivibrio_fibrisolvens_AB2020_PROKKA_02598_Beta_galactosidase_BoGH2A	18.69	18.12	18.36	14.95	15.29	15.12	15.29	15.29	15.12	15.81	16.35	16.01	14.85	17.21	16.87	17.5	17.16	17.67	18.35	18.35	16.89	17.83	17.63	17.79	17.96	18.79	17.95	17.95	17.5	18.62	18.12	17.95	18.06	17.12	16.96	16.8	16.96	16.8	16.8	17.12	16.8	19.07	18.75	18.91	18.28	18.31	18.85	18.52	18.67
6_Butyrivibrio_fibrisolvens_WTE3004_PROKKA_01644_Beta_galactosidase_BoGH2A	18.52	17.94	18.2	14.78	15.29	15.12	15.29	15.29	15.12	15.64	16.18	15.83	15.03	17.04	16.87	17.68	17.33	17.5	18.18	18.18	16.72	17.67	17.46	17.63	17.79	18.62	17.79	17.79	17.33	18.46	17.95	17.79	18.06	16.96	16.8	16.64	16.8	16.64	16.64	16.96	16.64	18.91	18.75	18.91	18.28	18.31	18.85	18.52	18.67
46_Butyrivibrio_sp_VCD2006_PROKKA_03302_Beta_galactosidase_BoGH2A	17.98	18.62	18.32	17.5	16.79	16.61	16.96	17.32	16.79	15.54	16.64	16.64	15.47	15.96	16.99	18.38	18.02	16.79	17.68	17.68	15.25	16.84	16.21	16.38	16.55	17.74	17.22	17.22	16.75	17.04	16.87	16.7	17.35	15.4	15.4	15.06	15.4	15.23	15.23	15.57	15.23	17.67	18.92	18.92	17.49	17.68	18.23	18.21	18.37
48_Butyrivibrio_sp_WCD3002_PROKKA_02877_Beta_galactosidase_BoGH2A	18.32	18.06	18.15	18.57	18.04	18.04	18.04	18.39	17.5	16.79	17.17	17.89	16.55	18.09	17.89	18.74	18.38	17.5	18.75	18.75	18.2	19.42	19.11	19.28	19.45	19.3	19.83	19.83	19.52	19.83	19.48	19.48	16.67	16.75	16.92	16.58	16.58	16.75	16.75	16.41	16.75	17.67	17.17	17.17	16.53	18.31	18.86	18.37	18.37
23_Butyrivibrio_sp_AE3006_PROKKA_03259_Beta_galactosidase_BoGH2A	17.81	17.5	17.64	18.39	17.86	17.86	17.86	18.21	17.32	17.14	17.53	18.07	16.19	18.09	17.35	18.02	17.66	17.32	18.21	18.21	17.85	19.42	18.77	18.94	19.11	18.96	19.3	19.3	19.34	19.3	18.96	19.3	16.67	16.24	16.41	16.07	16.07	16.24	16.24	15.91	16.24	16.88	17.17	17.17	16.38	18.63	18.86	18.05	18.05
35_Butyrivibrio_sp_MB2005_PROKKA_01410_Beta_galactosidase_BoGH2A	17.81	17.32	17.47	18.21	17.68	17.68	17.68	18.04	17.14	17.14	17.35	18.07	16.01	17.91	17.35	18.02	17.66	17.14	18.21	18.21	17.85	19.24	18.6	18.94	19.11	18.78	19.3	19.3	19.17	19.3	18.96	19.3	16.67	16.07	16.24	15.91	15.91	16.07	16.07	15.74	16.07	16.69	17.62	17.62	16.83	18.92	19.3	18.18	18.5
24_Butyrivibrio_sp_AE3009_PROKKA_02042_Beta_galactosidase_BoGH2A	17.64	17.5	17.29	17.5	17.86	17.68	17.68	17.68	17.5	16.07	16.82	16.82	15.29	16.84	16.82	18.2	17.84	16.79	17.86	17.86	16.64	17.53	17.24	16.72	17.06	17.74	18.09	18.26	18.13	18.09	18.26	18.09	16.84	17.94	17.94	17.6	17.6	17.77	17.43	17.77	17.43	19.21	17.3	17.3	16.35	17.81	18.35	17.24	17.24
30_Butyrivibrio_sp_INlla18_PROKKA_00916_Beta_galactosidase_BoGH2A	17.55	17.69	17.55	17.62	16.9	17.08	17.08	17.62	17.08	16.19	16.76	16.58	17.74	17.14	17.83	19.03	18.67	19.04	18.51	18.33	17.79	18.84	18.03	18.03	18.2	18.72	18.72	18.72	18.76	18.2	18.54	18.37	18.64	17.54	17.54	17.2	17.54	17.54	17.37	17.37	17.37	18.5	16.27	16.43	15.8	18.04	19.21	18.41	18.56
72_Butyrivibrio_hungatei_DSM_14810_PROKKA_01418_Beta_galactosidase_BoGH2A	17.72	17.5	17.55	17.79	17.08	17.26	17.26	17.79	17.08	16.37	16.76	16.58	17.38	17.14	17.65	19.03	18.67	18.86	18.51	18.33	17.62	18.49	17.86	17.86	18.03	18.72	18.54	18.72	18.76	18.02	18.37	18.2	18.31	17.54	17.54	17.2	17.54	17.54	17.37	17.37	17.37	18.34	16.43	16.59	15.96	17.88	19.53	18.56	18.72
8_Butyrivibrio_hungatei_MB2003_PROKKA_01635_Beta_galactosidase_BoGH2A	17.72	17.5	17.55	17.79	17.08	17.26	17.26	17.79	17.26	16.19	16.76	16.58	17.56	17.14	17.65	19.03	18.67	19.04	18.51	18.33	17.44	18.49	17.69	17.69	17.86	18.54	18.37	18.54	18.59	17.85	18.2	18.02	18.31	17.37	17.37	17.03	17.37	17.37	17.2	17.2	17.2	18.5	16.27	16.43	15.8	18.04	19.37	18.56	18.72
17_Butyrivibrio_sp_AD3002_PROKKA_03297_Beta_galactosidase_BoGH2A	16.87	17.23	16.87	17.89	17.53	17.71	18.07	18.07	18.07	16.1	16.85	17.38	16.94	17.41	18.28	20.22	19.86	18.43	19.14	19.14	17.88	19.38	18.4	18.23	18.06	19.16	18.82	18.99	18.69	18.64	18.82	18.64	18.06	17.74	17.91	17.57	17.74	17.74	17.4	17.74	17.4	18.44	16.38	16.54	15.75	17.43	18.18	18.35	18.51
47_Butyrivibrio_sp_WCD2001_PROKKA_01019_Beta_galactosidase_BoGH2A	16.87	17.23	16.87	17.89	17.53	17.71	18.07	18.07	18.07	16.1	16.85	17.38	16.94	17.41	18.28	20.22	19.86	18.6	19.14	19.14	17.88	19.38	18.4	18.23	18.06	19.16	18.82	18.99	18.69	18.64	18.82	18.64	18.06	17.74	17.91	17.57	17.74	17.74	17.4	17.74	17.4	18.44	16.38	16.54	15.75	17.43	18.03	18.35	18.51
41_Butyrivibrio_sp_OB235_PROKKA_03799_Beta_galactosidase_BoGH2A	16.7	17.04	16.7	17.53	17.17	17.35	17.71	17.71	17.71	15.74	16.67	17.38	16.76	17.05	17.92	19.86	19.49	18.25	18.78	18.78	17.71	19.38	18.06	17.89	17.72	18.99	18.82	18.99	18.51	18.47	18.64	18.47	17.89	17.57	17.74	17.4	17.57	17.57	17.23	17.57	17.23	18.28	16.22	16.38	15.59	17.43	18.18	18.35	18.51
16_Butyrivibrio_sp_AC2005_PROKKA_01174_Beta_galactosidase_BoGH2A	17.51	17.74	17	15.72	16.08	16.43	16.43	16.43	16.43	15.55	16.11	16.46	16.73	17.54	17.35	18.72	18.36	18.37	19.26	19.26	17.15	18.14	17.17	17	17.17	19.97	19.79	19.97	18.63	19.1	19.45	19.1	18.35	16.19	16.19	15.69	16.03	15.86	15.86	16.19	15.86	17.62	17.08	17.08	16.46	17.7	17.83	17.69	17.85
25_Butyrivibrio_sp_FC2001_PROKKA_02250_Beta_galactosidase_BoGH2A	18.65	18.44	18.32	16.58	16.75	16.58	16.75	16.75	16.75	16.58	16.25	16.61	17.26	18.77	18.23	19.96	19.61	19.43	19.79	19.79	18.12	19.33	18.53	18.36	18.2	19.79	19.97	20.14	18.34	18.52	18.87	18.52	18.86	17.05	17.05	16.56	16.89	16.72	16.72	17.05	16.72	18.09	17.34	17.34	16.72	18.51	18.35	18.21	18.36
51_Butyrivibrio_sp_XPD2002_PROKKA_02084_Beta_galactosidase_BoGH2A	19.14	18.81	18.65	16.58	16.58	16.4	16.58	16.58	16.58	16.93	16.78	17.14	17.26	18.95	18.41	19.96	19.61	19.96	20.14	20.14	18.29	19.66	18.7	18.53	18.36	20.14	20.31	20.48	18.51	18.7	19.04	18.7	19.03	17.21	17.21	16.72	17.05	16.89	16.89	17.21	16.89	18.09	17.03	17.03	16.41	18.06	17.89	17.45	17.6
33_Butyrivibrio_sp_LC3010_PROKKA_03485_Beta_galactosidase_BoGH2A	17.47	17.13	17.12	16.43	16.43	16.79	17.14	17.14	17.14	16.07	16.99	16.64	16.37	16.84	17.53	18.74	18.38	17.14	18.57	18.57	16.81	18.73	17.06	16.89	17.24	18.78	18.78	18.96	17.44	17.74	17.57	17.57	17.86	17.6	17.6	17.43	17.43	17.43	17.26	17.6	17.26	18.89	17.65	17.65	17.03	17.98	18.36	18.81	18.96
49_Butyrivibrio_sp_WCE2006_PROKKA_02492_Beta_galactosidase_BoGH2A	17.47	17.13	17.12	16.43	16.43	16.79	17.14	17.14	17.14	16.07	16.99	16.64	16.37	16.84	17.53	18.74	18.38	17.14	18.57	18.57	16.81	18.73	17.06	16.89	17.24	18.78	18.78	18.96	17.44	17.74	17.57	17.57	17.86	17.6	17.6	17.43	17.43	17.43	17.26	17.6	17.26	19.18	17.91	17.91	17.27	18.25	18.64	19.09	19.25
45_Butyrivibrio_sp_VCB2006_PROKKA_02335_Beta_galactosidase_BoGH2A	19.18	17.69	18.15	17.14	17.14	17.14	17.14	17.5	17.14	16.07	16.64	16.82	17.09	17.91	17.89	19.1	18.74	18.39	19.29	19.29	17.16	18.38	17.92	17.75	18.09	19.48	19.3	19.48	19.17	18.61	18.96	18.78	17.86	17.6	17.6	17.26	17.26	17.26	17.26	17.6	17.09	18.14	17.65	17.65	16.85	17.68	18.38	18.21	18.37
38_Butyrivibrio_sp_NC2002_PROKKA_01683_Beta_galactosidase_BoGH2A	19.35	18.99	18.66	17.32	16.79	16.96	16.96	17.32	16.96	17.5	17.53	17.71	16.55	17.55	17.17	18.02	17.66	17.5	18.39	18.39	17.85	18.73	18.43	18.26	18.43	18.96	19.3	19.48	18.65	18.78	19.13	18.78	18.54	16.07	16.24	15.91	15.91	15.91	15.74	16.07	15.74	18.61	17.97	17.97	17.01	17.83	18.86	19.15	19.15
11_Butyrivibrio_proteoclasticus_B316_PROKKA_03253_Beta_galactosidase_BoGH2A	17.47	17.5	17.29	17.14	16.43	16.96	17.32	17.5	17.32	15.36	16.82	16.82	16.19	17.02	18.07	18.38	18.02	16.43	18.04	18.04	17.33	18.73	17.06	17.06	17.41	18.43	18.43	18.43	17.96	17.91	18.09	17.91	18.2	17.09	17.09	16.92	17.09	17.09	16.92	16.92	16.92	18.38	17.25	17.25	15.97	17.6	18.47	18.77	18.93
12_Butyrivibrio_proteoclasticus_FD2007_PROKKA_01513_Beta_galactosidase_BoGH2A	17.64	17.69	17.47	17.32	16.61	17.14	17.5	17.68	17.5	15.54	16.99	17.17	16.55	17.2	18.07	18.38	18.02	16.96	18.21	18.21	17.33	18.73	17.92	17.92	18.26	18.78	18.96	18.96	18.65	18.78	18.96	18.78	18.37	17.6	17.6	17.43	17.6	17.6	17.43	17.43	17.43	17.75	17.25	17.25	15.97	17.44	18.47	18.45	18.61
28_Butyrivibrio_sp_INlla14_PROKKA_02624_Beta_galactosidase_BoGH2A	17.98	18.62	17.98	16.43	15.54	15.89	15.89	16.43	15.89	14.64	15.74	16.46	15.65	17.02	17.17	17.48	17.12	16.79	18.04	18.04	17.16	17.87	17.06	16.72	17.06	18.09	18.26	18.26	18.48	17.57	17.91	17.74	17.18	17.26	17.26	17.43	17.43	17.43	17.43	17.09	17.6	17.95	16.67	16.67	15.71	17.01	17.72	18.5	18.65
50_Butyrivibrio_sp_XBB1001_PROKKA_03236_Beta_galactosidase_BoGH2A	18.49	18.81	18.49	16.43	15.54	15.89	15.89	16.43	15.89	14.11	15.74	16.46	15.83	17.2	17.35	17.48	17.12	16.96	18.21	18.21	16.98	18.04	17.24	16.89	17.41	18.43	18.61	18.61	18.13	17.57	17.74	17.57	17.18	17.43	17.43	17.26	17.26	17.26	17.26	16.92	17.43	17.95	16.98	16.98	16.19	17.65	18.67	19.44	19.59
4_Butyrivibrio_fibrisolvens_MD2001_PROKKA_00632_Beta_galactosidase_BoGH2A	17.92	19.17	18.88	15.73	15.73	15.56	15.89	16.06	16.06	15.4	16.42	15.42	15.69	15.65	17.94	16.56	16.72	17.41	16.92	16.75	16.67	16.51	16.24	15.92	16.08	16.88	17.05	17.05	16.61	17.69	17.86	17.53	17.97	16.09	16.09	16.09	16.25	16.25	16.09	16.4	16.09	16.3	15.96	16.11	15.32	17.41	17.98	18.6	18.75
6_Butyrivibrio_fibrisolvens_WTE3004_PROKKA_00200_Beta_galactosidase_BoGH2A	17.76	19	18.72	15.4	15.4	15.23	15.56	15.73	15.73	15.23	16.09	14.93	15.36	15.65	18.27	16.72	16.89	17.25	16.75	16.58	16.67	16.19	15.92	15.76	15.76	16.56	16.72	16.72	16.29	17.37	17.53	17.21	18.12	15.77	15.77	15.77	16.25	15.93	15.77	16.09	15.77	16.46	16.27	16.43	15.64	18.04	17.98	18.75	18.9
1_Butyrivibrio_fibrisolvens_AB2020_PROKKA_00956_Beta_galactosidase_BoGH2A	17.73	19.31	18.85	15.37	15.7	15.54	15.87	16.03	15.87	14.88	16.06	14.74	15.5	15.79	17.91	16.19	16.36	17.05	16.56	16.39	16.8	16.64	16.38	16.06	16.22	17.02	17.18	17.18	16.43	17.5	17.67	17.34	17.78	15.91	15.91	15.91	16.38	16.06	15.91	16.22	15.91	16.28	16.25	16.4	15.62	17.69	17.95	19.03	19.18
2_Butyrivibrio_fibrisolvens_AR40_PROKKA_02769_Beta_galactosidase_BoGH2A	18.26	19.55	19.22	15.55	15.89	15.72	16.05	16.22	16.05	15.22	16.42	15.08	15.51	16.14	18.29	16.55	16.72	17.42	16.92	16.75	16.99	16.99	16.4	16.08	16.24	17.05	17.21	17.21	16.78	17.87	18.03	17.7	18.78	16.56	16.56	16.56	17.04	16.72	16.56	16.88	16.56	16.67	16.16	16.32	15.53	17.62	18.2	18.96	19.11
43_Butyrivibrio_sp_TB_PROKKA_01080_Beta_galactosidase_BoGH2A	17.73	18.97	18.69	15.37	15.7	15.54	15.87	16.03	15.87	15.04	16.06	14.9	15.33	15.95	17.91	16.19	16.36	16.89	16.56	16.39	16.64	16.64	16.38	16.06	16.22	16.86	17.02	17.02	16.59	17.67	17.83	17.5	17.94	15.91	15.91	15.91	16.38	16.06	15.91	16.22	15.91	16.12	16.25	16.4	15.62	17.22	17.95	18.72	18.87
3_Butyrivibrio_fibrisolvens_FE2007_PROKKA_02805_Beta_galactosidase_BoGH2A	17.46	18.84	18.41	15.44	15.76	15.6	15.93	16.09	15.93	14.78	15.79	14.64	15.23	15.52	17.46	15.92	16.09	16.61	16.28	16.12	16.53	16.22	16.27	15.96	16.11	16.59	16.75	16.75	16.32	17.55	17.71	17.39	17.67	15.65	15.65	15.65	16.12	15.81	15.65	15.96	15.65	16.07	16.19	16.35	15.72	17.32	17.74	18.51	18.66
5_Butyrivibrio_fibrisolvens_ND3005_PROKKA_00331_Beta_galactosidase_BoGH2A	17.46	18.84	18.41	15.27	15.6	15.44	15.76	15.93	15.76	14.78	15.79	14.64	15.23	15.69	17.63	15.92	16.09	16.61	16.28	16.12	16.53	16.22	16.27	15.96	16.11	16.59	16.75	16.75	16.32	17.55	17.71	17.39	17.67	15.65	15.65	15.65	16.12	15.81	15.65	15.96	15.65	16.07	16.19	16.35	15.72	17.32	17.74	18.66	18.82
7_Butyrivibrio_fibrisolvens_YRB2005_PROKKA_01591_Beta_galactosidase_BoGH2A	17.46	18.84	18.41	15.27	15.6	15.44	15.76	15.93	15.76	14.78	15.95	14.64	15.23	15.52	17.46	15.92	16.09	16.61	16.28	16.12	16.53	16.22	16.27	15.96	16.11	16.59	16.75	16.75	16.32	17.55	17.71	17.39	17.67	15.81	15.81	15.81	15.96	15.96	15.81	16.12	15.81	16.07	16.19	16.35	15.72	17.17	17.74	18.66	18.82
23_Butyrivibrio_sp_AE3006_PROKKA_02148_Beta_galactosidase_BoGH2A	17.56	17.75	18.23	17.68	17.33	17.68	17.68	18.02	17.85	17.16	16.84	17.01	16.4	19.45	18.72	17.8	17.98	18.34	18.69	18.69	19.26	18.56	18.11	17.44	17.94	18.98	19.66	19.66	18.18	18.14	18.31	18.14	17.91	17.76	17.76	17.76	17.76	17.76	17.76	17.43	17.6	18.2	18.34	18.34	18.18	19.36	20.1	19.72	20.03
35_Butyrivibrio_sp_MB2005_PROKKA_01551_Beta_galactosidase_BoGH2A	17.56	17.75	18.23	17.68	17.33	17.68	17.68	18.02	17.85	17.16	16.84	17.01	16.4	19.45	18.72	17.8	17.98	18.34	18.69	18.69	19.26	18.39	18.11	17.44	17.94	18.98	19.66	19.66	18.18	18.14	18.31	18.14	17.91	17.76	17.76	17.76	17.76	17.76	17.76	17.43	17.6	18.2	18.34	18.34	18.18	19.36	20.1	19.72	20.03
33_Butyrivibrio_sp_LC3010_PROKKA_02155_Beta_galactosidase_BoGH2A	16.75	17.59	17.58	17.59	16.72	16.9	17.07	16.9	17.07	16.55	16.23	15.72	15.94	18.49	16.93	18.61	18.61	18.28	18.79	18.45	17.31	17.64	17.19	17.19	17.19	17.54	17.37	17.2	17.09	17.2	17.37	17.2	14.69	15.38	15.38	15.55	15.38	15.38	15.55	15.38	15.55	16.22	18.1	18.1	16.98	17.97	20.29	18.78	18.94
49_Butyrivibrio_sp_WCE2006_PROKKA_02644_Beta_galactosidase_BoGH2A	16.58	17.41	17.41	17.41	16.55	16.72	16.9	17.07	16.9	16.21	16.41	15.89	15.94	18.66	17.1	18.61	18.61	18.28	18.62	18.45	17.48	17.64	17.36	17.36	17.36	17.54	17.37	17.2	17.09	17.2	17.37	17.2	14.69	15.22	15.22	15.38	15.22	15.22	15.38	15.22	15.38	16.22	18.1	18.1	16.98	18.12	20.29	18.78	18.94
22_Butyrivibrio_sp_AE3004_PROKKA_01174_Beta_galactosidase_BoGH2A	14.93	16.34	15.92	17.41	16.72	17.24	17.41	17.24	17.24	17.93	19.17	18.13	15.94	18.66	17.27	18.26	18.43	17.93	18.1	17.93	18.66	17.8	17.52	17.36	17.36	18.21	18.04	18.21	17.42	17.88	17.88	17.88	16.5	18	18	17.84	18.17	18	17.84	17.84	18	16.09	16.85	16.85	15.58	17.75	18.64	17.94	18.25
41_Butyrivibrio_sp_OB235_PROKKA_01571_Beta_galactosidase_BoGH2A	15.59	16.34	16.42	17.59	17.24	16.9	17.07	17.59	17.07	16.55	16.75	16.23	14.21	18.66	16.75	18.43	18.61	17.93	18.45	18.28	17.14	16.97	17.52	17.36	17.36	17.03	17.54	17.37	17.09	17.03	17.03	16.86	16.83	17.02	17.18	16.86	17.02	16.86	16.86	17.02	17.02	16.54	17.78	17.78	16.67	18.44	20.44	19.56	19.87
16_Butyrivibrio_sp_AC2005_PROKKA_01680_Beta_galactosidase_BoGH2A	15.42	16.34	16.42	17.41	17.07	16.72	16.9	17.41	16.9	16.55	16.58	16.06	14.38	18.49	16.75	18.43	18.61	17.93	18.45	18.28	17.14	16.97	17.52	17.36	17.36	17.03	17.54	17.37	17.09	17.03	17.03	16.86	16.83	16.86	17.02	16.69	16.86	16.69	16.69	16.86	16.86	16.38	17.62	17.62	16.51	18.28	20.29	19.41	19.72
17_Butyrivibrio_sp_AD3002_PROKKA_02382_Beta_galactosidase_BoGH2A	15.42	16.34	16.42	17.41	17.07	16.72	16.9	17.41	16.9	16.55	16.58	16.06	14.56	18.49	16.75	18.43	18.61	17.93	18.45	18.28	17.14	16.97	17.52	17.36	17.36	17.03	17.54	17.37	17.09	17.03	17.03	16.86	16.83	16.86	17.02	16.69	16.86	16.69	16.69	16.86	16.86	16.22	17.46	17.46	16.35	18.12	20.13	19.09	19.41
47_Butyrivibrio_sp_WCD2001_PROKKA_01493_Beta_galactosidase_BoGH2A	15.42	16.34	16.42	17.41	17.07	16.72	16.9	17.41	16.9	16.55	16.58	16.06	14.56	18.49	16.75	18.43	18.61	17.93	18.45	18.28	17.14	16.97	17.52	17.36	17.36	17.03	17.54	17.37	17.09	17.03	17.03	16.86	16.83	16.86	17.02	16.69	16.86	16.69	16.69	16.86	16.86	16.22	17.46	17.46	16.35	18.12	20.13	19.09	19.41
59_Pseudobutyrivibrio_sp_ACV2_PROKKA_01151_Beta_galactosidase_BoGH2A	14.1	15.62	14.76	16.03	15.69	15.69	15.86	16.03	15.86	17.07	16.06	15.89	15.94	17.81	16.75	18.96	19.13	18.62	18.1	17.76	15.97	17.47	18.18	18.51	18.35	18.04	17.71	17.71	17.42	18.04	18.04	17.88	16.5	16.04	16.2	15.88	16.2	16.04	15.88	16.04	15.88	16.54	19.37	19.37	17.78	19.55	21.39	20.5	20.81
63_Pseudobutyrivibrio_sp_MD2005_PROKKA_01972_Beta_galactosidase_BoGH2A	15.69	16.22	15.69	16.32	15.62	15.62	15.8	16.15	15.8	15.97	16.7	15.83	15.85	17.76	16.35	17.66	17.66	17.53	17.36	17.19	17.26	18.09	17.47	17.47	17.64	17.83	18	18	17.37	17.32	17.15	16.98	17.11	16.64	16.64	16.47	16.64	16.64	16.47	16.97	16.64	16.61	18.82	18.82	16.91	18.37	21.34	19.97	20.28
406_Pseudobutyrivibrio_sp_LB2011_PROKKA_00920_Beta_galactosidase_BoGH2A	15.67	17.12	16.5	16.98	16.12	16.29	16.46	16.98	16.46	16.29	16.49	15.8	16.17	18.76	18.75	18.5	18.5	18.37	18.72	18.54	16.55	17.06	17.28	17.28	17.44	18.14	18.31	18.31	17.51	17.29	17.29	17.12	16.58	16.78	16.78	16.61	16.78	16.78	16.61	16.94	16.61	17.12	17.41	17.41	16.61	17.92	18.98	18.74	19.06
70_Pseudobutyrivibrio_ruminis_ACV9_PROKKA_02188_Beta_galactosidase_BoGH2A	15.33	16.4	15.83	17.16	16.81	16.81	16.98	16.98	16.98	16.64	16.67	15.8	16	19.28	18.4	19.02	19.02	18.02	19.06	18.89	17.57	18.56	17.44	17.44	17.44	18.64	18.31	18.31	18.01	17.8	17.8	17.63	17.58	17.6	17.6	17.27	17.6	17.6	17.27	17.76	17.27	16.8	17.25	17.25	16.29	17.6	20.73	19.69	20
61_Pseudobutyrivibrio_sp_C4_PROKKA_01899_Beta_galactosidase_BoGH2A	15.5	16.58	16	17.16	16.46	16.46	16.64	16.98	16.64	16.64	16.32	15.45	16.17	18.76	18.23	19.02	19.02	18.02	19.06	18.89	17.4	18.39	17.28	17.28	17.28	18.47	18.14	18.14	17.85	17.63	17.63	17.46	17.58	17.43	17.43	17.11	17.43	17.43	17.11	17.6	17.11	16.96	17.41	17.41	16.45	17.76	20.57	19.84	20.16
44_Butyrivibrio_sp_VCB2001_PROKKA_01350_Beta_galactosidase_BoGH2A	17.55	17.9	17.72	17.78	17.25	17.61	17.78	17.61	17.78	16.37	18.17	17.81	15.81	17.69	18.87	19.36	19.54	19.01	19.72	19.72	18.12	18.46	18.14	18.47	18.31	18.7	18.87	19.04	19.28	19.04	19.21	18.87	18.85	17.76	17.92	17.59	17.59	17.76	17.59	17.59	17.59	18.49	18.8	18.8	18.31	18.26	17.35	16.56	17.04
39_Butyrivibrio_sp_NC2007_PROKKA_01733_Beta_galactosidase_BoGH2A	18.23	18.45	18.57	17.96	17.96	17.78	17.96	17.96	17.96	16.73	18.34	18.34	15.81	18.39	19.75	19.89	20.07	19.19	20.07	20.07	18.46	19.49	18.64	18.98	18.81	19.04	19.04	19.21	19.45	19.38	19.55	19.21	19.35	18.43	18.43	18.26	18.26	18.43	18.26	18.26	18.26	18.01	18.31	18.31	18.48	18.59	17.35	16.72	17.04
26_Butyrivibrio_sp_FCS006_PROKKA_02404_Beta_galactosidase_BoGH2A	18.23	18.27	18.4	17.78	17.78	17.61	17.78	17.78	17.78	16.73	18.34	18.34	15.99	18.21	19.58	19.89	20.07	19.01	20.07	20.07	18.29	19.32	18.81	19.15	18.98	19.21	19.04	19.21	19.45	19.55	19.73	19.38	19.35	18.26	18.26	18.09	18.09	18.26	18.09	18.09	18.09	17.85	18.31	18.31	18.31	18.75	17.51	16.88	17.2
68_Pseudobutyrivibrio_xylanivorans_DSM10317_PROKKA_01634_Beta_galactosidase_BoGH2A	17.73	18.84	18.42	17.49	16.25	16.25	16.25	16.61	16.43	16.25	16.64	17.52	15.51	16.17	18.05	19.07	19.25	17.14	17.84	17.67	18.56	19.28	17.55	17.55	17.55	17.07	17.56	17.56	18.18	18.62	18.97	18.79	17.38	18.07	17.91	18.58	17.91	18.07	18.24	18.07	18.07	19.24	18.44	18.44	18.28	17.81	18.21	18.21	18.53
15_Butyrivibrio_proteoclasticus_P18_PROKKA_02257_Beta_galactosidase_BoGH2A	18.76	19.78	18.93	17.84	16.61	16.78	16.78	16.43	16.61	16.25	17.35	17.52	15.86	17.57	17.17	19.43	19.79	18.37	18.2	18.02	18.38	18.26	17.89	17.55	17.55	18.45	17.59	17.76	17.67	18.45	18.45	18.28	17.72	17.46	17.29	17.12	17.29	17.29	17.12	17.12	17.12	18.94	20.55	20.55	19.9	18.88	19.93	19.74	19.9
19_Butyrivibrio_sp_AE2015_PROKKA_02819_Beta_galactosidase_BoGH2A	18.59	19.4	18.76	18.02	16.78	16.96	16.96	16.61	16.78	16.08	17.35	17.35	15.51	17.57	17.17	19.07	19.43	18.2	18.37	18.2	18.38	18.6	18.06	17.72	17.72	18.79	17.93	18.1	18.35	18.28	18.28	18.1	18.06	17.29	17.12	16.95	17.12	17.12	16.95	16.95	16.95	18.94	20.71	20.71	19.74	18.56	19.44	19.26	19.42
42_Butyrivibrio_sp_Su6_PROKKA_00621_Beta_galactosidase_BoGH2A	18.76	19.59	18.93	18.02	16.78	16.96	16.96	16.61	16.78	16.25	17.52	17.7	15.51	17.4	17.52	19.25	19.43	18.02	18.02	17.84	18.21	18.94	18.23	18.06	18.06	18.97	17.93	18.1	18.01	18.62	18.62	18.45	18.23	17.63	17.46	17.29	17.46	17.46	17.29	17.29	17.29	18.78	20.23	20.23	19.42	18.56	19.44	19.42	19.58
16_Butyrivibrio_sp_AC2005_PROKKA_03155_Beta_galactosidase_BoGH2A	16.03	16.42	16.21	17.61	17.08	17.78	17.78	17.78	17.96	15.85	17.28	17.64	15.3	16.49	16.93	17.05	17.41	16.93	17.81	17.81	17.21	17.44	16.89	16.72	16.89	16.18	17.9	18.07	16.52	17.56	17.04	17.38	17.24	16.3	16.64	15.79	15.96	16.13	15.96	16.13	15.79	19.48	18.99	18.99	18.99	19.24	19.84	20.16	20.16
23_Butyrivibrio_sp_AE3006_PROKKA_02554_Beta_galactosidase_BoGH2A	17.27	17.91	17.96	17.64	17.46	17.64	17.64	17.99	17.64	16.93	17.67	18.73	15.99	16.32	17.67	17.41	17.76	18.17	18.52	18.52	16.87	17.61	17.41	17.06	17.24	18.59	18.93	19.1	17.9	17.38	17.56	17.56	17.41	17.32	17.66	16.98	17.15	17.32	17.15	17.32	16.98	18.98	19.3	19.3	19.3	18.76	19.37	20.36	20.53
374_Pseudobutyrivibrio_xylanivorans_Mz5_DSM_14809_PROKKA_00557_Beta_galactosidase_BoGH2A	15.89	17.35	17.1	16.75	16.75	16.58	16.58	16.75	16.58	16.58	15.55	16.25	15.63	16.67	17.31	17.23	17.76	17.28	17.81	17.81	16.21	18.15	15.9	16.07	15.9	17.07	17.41	17.41	17.76	17.07	17.07	17.07	17.61	16.84	17.01	16.84	16.84	16.84	16.84	16.84	16.67	20.33	19.02	19.02	19.02	19.6	21.03	21.5	21.66
27_Butyrivibrio_sp_FCS014_PROKKA_03348_Beta_galactosidase_BoGH2A	16.92	17.29	16.75	16.29	16.11	16.64	16.81	16.46	16.81	15.24	16.49	16.14	15.6	17.8	18.07	17.67	17.67	17.37	17.89	17.89	17.44	19.29	17.4	17.23	17.23	18.01	16.98	16.98	17.06	18.35	18.52	18.52	18.41	15.13	15.29	14.96	14.96	14.79	14.96	14.96	14.96	17.07	18.33	18.33	17.36	17.56	19.29	18.95	19.27
53_Butyrivibrio_sp_YAB3001_PROKKA_02950_Beta_galactosidase_BoGH2A	18.8	19.7	19.49	16.46	16.64	16.99	17.34	17.16	17.34	15.06	15.26	15.09	14.54	16.75	17.02	16.96	16.96	16.67	17.54	17.54	15.73	17.26	17.57	17.23	17.23	17.15	17.5	17.5	16.21	16.81	16.98	16.98	17.23	15.8	15.8	15.63	15.63	15.63	15.63	15.8	15.63	17.09	16.26	16.26	15.78	18.21	18.31	18.79	19.11
60_Pseudobutyrivibrio_sp_AR14_PROKKA_00470_Beta_galactosidase	14.71	15.63	15.04	15.03	14.85	15.2	15.03	14.85	15.03	15.54	15.22	14.53	15.11	15.22	15.85	15.91	15.91	15.62	15.77	15.77	16.87	16.52	15.75	15.75	15.75	16.18	15.7	15.87	14.21	15.56	15.04	15.04	15.7	15.5	15.33	15.66	15.5	15.66	15.33	15.82	15.33	18.53	19.16	19.16	18.04	19.24	17.16	17.18	17.34
69_Pseudobutyrivibrio_xylanivorans_MZ8_MNG_PROKKA_00618_Beta_galactosidase	14.88	15.81	15.21	14.85	14.68	15.03	14.85	14.68	14.85	15.54	15.05	14.36	15.11	15.22	16.03	15.91	15.91	15.8	15.94	15.94	16.52	16.18	15.58	15.58	15.58	16.01	15.53	15.7	14.21	15.38	15.04	15.04	15.7	15.66	15.5	15.82	15.66	15.82	15.5	15.99	15.5	18.37	19.32	19.32	18.2	19.4	17.32	17.34	17.49
64_Pseudobutyrivibrio_sp_NOR37_PROKKA_00445_Beta_galactosidase	14.88	15.81	15.21	14.85	14.68	15.03	14.85	14.68	14.85	15.54	15.05	14.36	15.11	15.22	16.03	15.91	15.91	15.8	15.94	15.94	16.52	16.18	15.58	15.58	15.58	16.01	15.53	15.7	14.21	15.38	15.04	15.04	15.7	15.66	15.5	15.82	15.66	15.82	15.5	15.99	15.5	18.37	19.32	19.32	18.2	19.4	17.32	17.34	17.49
63_Pseudobutyrivibrio_sp_MD2005_PROKKA_02456_Beta_galactosidase	14.71	15.45	15.04	15.89	15.72	15.54	15.54	15.37	15.54	16.58	15.74	16.09	15.47	15.92	17.25	16.96	16.96	16.49	17.5	17.5	16.87	16.7	16.25	16.25	16.25	17.21	16.38	16.55	15.74	15.56	15.21	15.21	16.2	15.01	15.17	15.17	15.17	15.17	15.01	15.33	15.01	18.21	19.48	19.65	18.04	18.3	17.47	17.34	17.49
57_Pseudobutyrivibrio_ruminis_HUN009_PROKKA_02206_Beta_galactosidase	14.05	14.74	14.21	14.85	14.68	14.85	14.85	14.68	15.03	15.2	14.36	14.19	15.47	15.05	16.55	16.96	16.96	15.1	15.77	15.77	16.52	16.01	15.41	15.41	15.41	15.32	15.19	15.19	14.04	14.7	14.36	14.36	16.03	15.01	15.01	15.66	15.17	15.17	15.5	15.5	15.33	17.7	19.94	19.94	18.17	17.64	17.76	17.93	18.08
66_Pseudobutyrivibrio_spp_JW11_PROKKA_01851_Beta_galactosidase	13.88	14.56	14.05	14.85	14.68	14.85	14.85	14.68	15.03	14.85	14.01	13.84	15.82	15.22	16.2	16.96	16.96	15.28	16.12	16.12	16.52	16.01	15.41	15.41	15.41	15.32	15.19	15.19	14.21	14.7	14.36	14.36	15.54	14.85	14.85	15.5	15.01	15.01	15.33	15.33	15.17	17.7	19.94	19.94	18.17	17.64	17.91	17.93	18.08
61_Pseudobutyrivibrio_sp_C4_PROKKA_00038_Beta_galactosidase	13.88	14.56	14.05	14.85	14.68	14.85	14.85	14.68	15.03	14.85	14.01	13.84	15.82	15.22	16.2	16.96	16.96	15.28	16.12	16.12	16.7	16.18	15.24	15.24	15.24	15.32	15.19	15.19	14.38	14.53	14.19	14.19	15.54	14.85	14.85	15.5	15.01	15.01	15.33	15.33	15.17	17.7	19.94	19.94	18.17	17.64	17.76	17.93	18.08
56_Pseudobutyrivibrio_ruminis_DSM9787_PROKKA_02339_Beta_galactosidase	13.88	14.56	14.05	14.85	14.68	14.85	14.85	14.68	15.03	14.85	14.01	13.84	15.82	15.22	16.2	16.96	16.96	15.28	16.12	16.12	16.7	16.18	15.24	15.24	15.24	15.32	15.19	15.19	14.38	14.53	14.19	14.19	15.54	14.85	14.85	15.5	15.01	15.01	15.33	15.33	15.17	17.7	19.94	19.94	18.17	17.64	17.76	17.93	18.08
70_Pseudobutyrivibrio_ruminis_ACV9_PROKKA_00702_Beta_galactosidase	13.88	14.56	14.05	14.85	14.68	14.85	14.85	14.68	15.03	14.85	14.01	13.84	15.82	15.22	16.2	16.96	16.96	15.28	16.12	16.12	16.7	16.18	15.24	15.24	15.24	15.32	15.19	15.19	14.38	14.53	14.19	14.19	15.54	14.85	14.85	15.5	15.01	15.01	15.33	15.33	15.17	17.7	19.94	19.94	18.17	17.64	17.76	17.93	18.08
406_Pseudobutyrivibrio_sp_LB2011_PROKKA_02123_Beta_galactosidase	13.88	14.56	14.05	14.85	14.68	14.85	14.85	14.68	15.03	14.85	14.01	13.84	15.82	15.22	16.2	16.96	16.96	15.28	16.12	16.12	16.7	16.18	15.24	15.24	15.24	15.32	15.19	15.19	14.38	14.53	14.19	14.19	15.54	14.85	14.85	15.5	15.01	15.01	15.33	15.33	15.17	17.7	19.94	19.94	18.17	17.64	17.76	17.93	18.08
54_Pseudobutyrivibrio_ruminis_AD2017_PROKKA_00527_Beta_galactosidase	15.04	15.81	15.54	14.34	14.16	14.16	14.16	14.16	14.16	15.37	14.71	14.53	15.47	16.26	17.25	16.96	16.78	15.62	16.46	16.46	16.35	15.84	15.91	16.08	16.08	15.49	15.53	15.7	15.23	14.87	14.7	14.7	15.87	14.36	14.36	14.36	14.36	14.36	14.19	14.52	14.19	17.12	18.23	18.23	17.58	17.22	16.88	16.9	17.05
67_Pseudobutyrivibrio_spp_OR37_PROKKA_00377_Beta_galactosidase	14.88	15.99	15.54	15.54	15.37	15.37	15.37	15.03	15.2	15.54	14.88	14.71	15.47	16.44	17.07	16.61	16.43	15.8	16.46	16.46	16.35	16.18	15.91	15.91	15.91	15.83	16.04	16.21	15.06	15.04	14.7	14.7	15.37	14.36	14.36	14.19	14.19	14.19	14.03	14.36	14.03	18.4	20	20	18.87	18.33	17.34	17.67	17.83
59_Pseudobutyrivibrio_sp_ACV2_PROKKA_01866_Beta_galactosidase	15.37	15.45	15.21	14.68	14.68	14.85	14.85	14.85	15.03	15.37	15.74	15.05	15.82	15.74	16.9	16.08	16.08	15.62	16.64	16.64	16.7	17.04	16.08	15.91	15.91	15.49	15.53	15.7	14.72	15.04	14.7	14.7	16.69	15.5	15.5	15.5	15.5	15.5	15.33	15.66	15.33	19.14	18.49	18.49	18.01	18.9	17.76	17.93	18.08
65_Pseudobutyrivibrio_sp_YE44_PROKKA_00166_Beta_galactosidase	14.38	15.28	14.71	15.72	15.54	15.37	15.37	15.2	15.37	16.23	15.92	16.44	15.82	16.78	16.72	16.08	16.08	15.97	15.94	15.94	17.21	16.18	15.58	15.75	15.75	16.35	16.21	16.38	15.57	14.87	14.7	14.7	16.86	15.99	15.99	15.82	15.99	15.82	15.82	15.99	15.82	18.34	20.1	20.1	19.45	18.74	17.76	18.55	18.86
58_Pseudobutyrivibrio_sp_49_PROKKA_00224_Beta_galactosidase	15.21	15.81	15.21	15.89	15.54	15.72	15.89	15.72	15.89	16.75	15.92	15.92	15.99	16.61	17.42	16.43	16.43	15.8	16.29	16.29	17.04	17.04	16.58	16.75	16.75	15.83	15.87	16.04	14.89	15.73	15.38	15.38	16.86	16.15	16.15	16.48	16.15	16.15	16.31	16.48	16.15	19.46	20.74	20.74	19.61	18.9	18.22	18.55	18.86
374_Pseudobutyrivibrio_xylanivorans_Mz5_DSM_14809_PROKKA_00661_Beta_galactosidase	15.37	16.16	15.54	16.23	15.72	15.72	16.06	15.89	16.06	16.75	15.22	15.57	15.99	16.61	16.9	16.08	16.08	15.62	16.29	16.29	16.87	16.7	16.42	16.42	16.42	15.66	15.53	15.7	14.89	15.04	15.04	15.04	16.36	15.66	15.66	15.99	15.66	15.66	15.82	15.99	15.66	19.3	20.42	20.42	19.45	18.9	18.22	18.55	18.86
68_Pseudobutyrivibrio_xylanivorans_DSM10317_PROKKA_01723_Beta_galactosidase	15.37	16.16	15.54	15.72	15.37	15.54	15.72	15.54	15.72	16.58	15.4	15.74	15.99	16.61	17.07	16.43	16.43	15.8	16.46	16.46	17.21	16.52	15.91	16.08	16.08	15.66	15.53	15.7	14.72	15.21	15.04	15.04	16.53	15.66	15.66	15.99	15.66	15.66	15.82	15.99	15.66	18.66	20.26	20.26	19.29	18.9	18.22	18.55	18.86
55_Pseudobutyrivibrio_ruminis_CF1b_PROKKA_00411_Beta_galactosidase	15.37	15.99	15.37	15.72	15.37	15.54	15.72	15.54	15.72	16.75	15.4	16.09	15.99	16.78	17.07	16.43	16.43	15.8	16.46	16.46	17.04	16.52	15.91	16.08	16.08	15.49	15.36	15.53	14.72	15.21	15.04	15.04	16.53	15.99	15.99	16.31	15.99	15.99	16.15	16.31	15.99	18.82	20.42	20.42	19.45	19.06	18.38	18.55	18.86
22_Butyrivibrio_sp_AE3004_PROKKA_02033_Beta_galactosidase	16.53	18.04	17.52	14.6	14.09	14.43	14.6	14.43	14.26	14.95	13.94	13.43	13.24	16.7	16.81	15.18	15.36	16.06	16.21	16.21	16.16	16.89	15.75	15.58	15.58	16.3	15.99	16.16	15.6	15.35	15.18	15.18	15.23	15.2	15.2	15.03	15.03	14.87	15.03	14.87	15.03	16.74	17.89	17.89	16.67	17.58	16.72	17.17	17.17
33_Butyrivibrio_sp_LC3010_PROKKA_00575_Beta_galactosidase	15.04	16.61	15.87	15.12	14.78	15.12	15.29	15.12	15.12	13.92	14.11	13.43	13.59	14.97	14.73	14.66	14.83	15.54	15.86	15.86	15.66	15.37	14.91	14.74	14.74	16.13	15.82	15.99	14.93	14.84	14.67	14.67	14.9	15.22	14.89	15.06	15.06	15.06	15.06	15.06	15.06	18.61	19.18	19.33	17.75	18.47	16.49	15.72	16.02
49_Butyrivibrio_sp_WCE2006_PROKKA_00137_Beta_galactosidase	15.21	16.79	16.03	15.12	14.78	15.12	15.29	15.12	15.12	13.92	14.11	13.6	13.41	14.8	14.9	14.83	15.01	15.37	16.03	16.03	15.82	15.37	15.08	14.91	14.91	15.96	15.99	16.16	15.1	15.01	14.84	14.84	14.9	15.22	14.89	15.06	15.06	15.06	15.06	15.06	15.06	18.61	19.18	19.33	17.75	18.47	16.49	15.72	16.02
46_Butyrivibrio_sp_VCD2006_PROKKA_00630_Beta_galactosidase	15.7	17.32	16.53	14.43	14.6	14.78	14.78	14.6	14.78	14.43	13.94	13.25	13.41	16.87	16.29	15.01	15.18	16.23	16.03	16.03	15.99	15.37	15.41	15.08	15.08	15.96	15.66	15.66	14.93	15.01	14.67	14.67	15.89	15.22	15.22	15.06	15.22	15.06	15.22	15.22	15.22	16.8	17.67	17.67	16.88	17.76	17.49	17.02	17.48
41_Butyrivibrio_sp_OB235_PROKKA_00354_Beta_galactosidase	14.71	16.96	16.03	13.57	13.57	13.57	13.75	13.4	13.75	12.89	13.08	12.39	13.41	14.8	15.77	14.66	14.83	14.68	14.83	14.83	15.15	14.7	13.74	13.4	13.4	14.6	14.81	14.98	14.77	14.67	14.5	14.5	14.9	14.08	14.08	13.75	13.91	13.91	13.91	14.08	13.91	17.27	17.51	17.51	16.4	19	17.49	17.79	17.94
17_Butyrivibrio_sp_AD3002_PROKKA_00340_Beta_galactosidase	14.55	16.79	15.87	13.4	13.4	13.4	13.57	13.23	13.57	12.71	12.91	12.22	13.24	14.63	15.6	14.49	14.66	14.51	14.66	14.66	14.98	14.53	13.57	13.23	13.23	14.43	14.65	14.81	14.6	14.5	14.33	14.33	14.74	13.91	13.91	13.58	13.75	13.75	13.75	13.91	13.75	17.27	17.67	17.67	16.56	19	17.49	17.79	17.94
47_Butyrivibrio_sp_WCD2001_PROKKA_00151_Beta_galactosidase	14.71	16.96	16.03	13.57	13.57	13.57	13.75	13.4	13.75	12.89	13.08	12.39	13.41	14.8	15.77	14.66	14.83	14.68	14.83	14.83	15.15	14.7	13.74	13.4	13.4	14.6	14.81	14.98	14.77	14.67	14.5	14.5	14.9	14.08	14.08	13.75	13.91	13.91	13.91	14.08	13.91	17.27	17.67	17.67	16.56	19	17.49	17.79	17.94
16_Butyrivibrio_sp_AC2005_PROKKA_00293_Beta_galactosidase	15.87	17.32	16.69	15.12	14.78	15.29	15.46	15.12	14.95	13.92	13.94	13.43	13.94	16.18	14.9	14.49	14.66	15.2	15.34	15.34	15.49	14.7	14.74	14.41	14.41	15.45	14.81	14.98	14.77	15.18	15.01	15.01	15.23	15.22	15.38	15.22	15.22	15.06	15.22	15.06	15.22	16.95	18.3	18.3	17.35	19	17.18	17.64	17.79
25_Butyrivibrio_sp_FC2001_PROKKA_00476_Beta_galactosidase	15.54	16.79	16.03	15.64	15.12	15.29	15.46	15.12	14.78	14.09	15.15	14.63	13.41	15.66	15.6	15.36	15.53	15.37	15.34	15.34	15.66	15.71	15.58	15.58	15.58	15.79	15.66	15.66	14.93	15.68	15.51	15.51	15.4	15.36	15.36	15.2	15.2	15.2	15.2	15.2	15.03	16.52	18.7	18.7	17.65	17.95	16.94	17.09	17.24
51_Butyrivibrio_sp_XPD2002_PROKKA_00305_Beta_galactosidase	15.54	16.96	16.2	15.81	15.29	15.46	15.64	15.29	14.95	14.26	14.97	14.46	13.41	15.83	15.77	15.53	15.71	15.54	15.52	15.52	15.82	15.88	15.75	15.75	15.75	15.96	15.82	15.82	15.1	15.85	15.68	15.68	15.56	15.38	15.38	15.22	15.22	15.22	15.22	15.22	15.06	16.95	19.24	19.24	17.98	18.22	17.18	17.33	17.48
38_Butyrivibrio_sp_NC2002_PROKKA_02365_Beta_galactosidase	16.06	16.79	16.39	15.15	15.32	15.83	15.83	15.66	15.66	13.94	14.31	13.79	13.59	16.38	15.8	15.38	15.56	16.61	15.37	15.37	16.53	15.74	15.27	15.1	15.1	15.65	15.18	15.18	15.46	15.37	15.54	15.54	15.09	16.39	16.23	15.9	16.23	16.07	16.07	16.23	16.07	17.14	18.01	18.17	17.38	18.41	17.21	17.67	17.82
48_Butyrivibrio_sp_WCD3002_PROKKA_00325_Beta_galactosidase	15.78	17.38	16.78	14.97	14.97	15.49	15.66	15.32	15.66	14.46	14.48	14.66	14.69	16.78	16.49	16.08	16.26	16.32	16.81	16.81	16.55	15.76	15.63	15.29	15.13	15.84	15.88	15.88	16.33	15.4	15.57	15.74	16.11	14.8	14.97	14.8	14.8	14.47	14.8	14.8	14.8	19.21	19.94	19.94	18.83	19.22	18.94	18.15	18.46
23_Butyrivibrio_sp_AE3006_PROKKA_01993_Beta_galactosidase	15.61	16.85	16.45	14.97	14.97	15.15	15.32	14.97	15.32	14.8	13.97	15	14.16	16.44	15.97	15.38	15.56	15.28	15.6	15.6	16.55	15.59	15.63	15.29	15.13	14.65	15.54	15.54	17	16.07	16.41	16.41	15.28	14.14	14.14	13.98	14.14	13.82	14.14	14.14	14.14	19.21	19.94	19.94	19.15	18.75	17.86	17.23	17.38
35_Butyrivibrio_sp_MB2005_PROKKA_00956_Beta_galactosidase	15.78	17.03	16.61	14.97	14.97	15.15	15.32	14.97	15.32	14.97	14.14	15.17	13.81	16.26	16.15	15.38	15.56	15.45	15.94	15.94	16.22	15.59	15.8	15.46	15.29	14.82	15.2	15.2	16.33	15.4	15.74	15.74	15.12	14.14	14.14	14.31	14.14	14.14	14.14	14.47	14.14	19.53	20.09	20.09	19.3	18.75	18.32	17.54	18
40_Butyrivibrio_sp_NC3005_PROKKA_01051_Beta_galactosidase	15.2	15.59	15.36	15.06	14.72	15.23	15.23	14.55	14.72	14.04	13.39	13.05	14.58	15.14	16.27	15.52	15.52	16.21	15.84	15.84	15.21	15.56	14.92	15.08	14.92	15.58	15.28	15.45	14.61	13.1	13.43	13.43	14.63	14.65	14.81	15.14	14.81	14.98	14.81	15.14	14.81	18.37	18.8	18.8	18.64	18.11	16.67	17.07	17.22
375_Butyrivibrio_fibrisolvens_D1_DSM_3071_PROKKA_00403_Beta_galactosidase	15.66	15.73	15.66	14.85	14.85	15.36	15.19	15.19	15.19	14.85	14.02	13.68	14.51	15.24	14.83	15.45	15.45	16.32	15.95	15.95	15.38	15.83	14.88	14.71	14.71	16.27	15.8	15.97	14.17	13.42	13.76	13.76	16.39	15.07	15.07	15.4	15.24	15.24	15.24	15.4	15.24	18.25	17.59	17.59	17.43	17.57	17.72	17.71	18.02
3_Butyrivibrio_fibrisolvens_FE2007_PROKKA_03104_Beta_galactosidase	16.2	17.37	17.02	14.73	14.21	15.07	14.9	14.73	14.9	13.7	13.89	13.21	14.21	14.95	14.71	14.63	14.63	16.72	16.35	16.35	14.43	14.72	14.26	14.26	14.26	15.48	15.51	15.68	14.55	13.13	13.64	13.64	15.13	13.82	13.98	14.15	13.98	13.98	13.98	14.15	13.98	17.26	17.06	17.22	16.59	16.59	17.2	17.05	17.35
2_Butyrivibrio_fibrisolvens_AR40_PROKKA_00254_Beta_galactosidase	16.2	17.37	17.02	14.55	14.04	14.9	14.73	14.55	14.73	13.53	13.72	13.04	14.04	15.12	14.71	14.29	14.29	16.55	16.18	16.18	14.09	14.55	13.93	13.93	13.93	15.31	15.01	15.18	14.05	12.63	13.13	13.13	15.13	13.82	13.82	14.15	13.98	13.98	13.98	14.15	13.98	17.48	16.96	17.12	16.48	16.49	17.26	17.26	17.57
5_Butyrivibrio_fibrisolvens_ND3005_PROKKA_00393_Beta_galactosidase	16.37	17.19	16.86	14.73	14.21	15.07	14.9	14.73	14.9	13.36	13.55	12.86	13.86	14.78	14.36	14.11	14.11	16.38	16.01	16.01	13.93	14.21	13.76	13.76	13.76	15.14	15.18	15.35	14.05	12.63	13.13	13.13	15.3	13.5	13.66	13.82	13.66	13.66	13.66	13.82	13.66	17.26	17.06	17.22	16.59	16.44	17.2	17.2	17.5
43_Butyrivibrio_sp_TB_PROKKA_01143_Beta_galactosidase	16.37	17.19	16.86	14.73	14.21	15.07	14.9	14.73	14.9	13.36	13.55	12.86	13.86	14.78	14.36	14.11	14.11	16.38	16.01	16.01	13.93	14.21	13.76	13.76	13.76	14.97	15.01	15.18	13.88	12.46	12.96	12.96	15.3	13.5	13.66	13.82	13.66	13.66	13.66	13.82	13.66	17.11	16.9	17.06	16.43	16.28	17.05	17.05	17.35
1_Butyrivibrio_fibrisolvens_AB2020_PROKKA_03025_Beta_galactosidase	16.69	18.07	17.68	14.38	14.04	14.73	14.55	14.38	14.55	13.36	13.89	13.38	14.21	15.12	15.22	14.81	14.81	16.72	16.52	16.52	14.77	14.55	14.1	14.1	14.1	14.8	15.01	15.18	14.21	12.79	13.3	13.3	15.46	13.5	13.66	13.82	13.66	13.66	13.66	13.82	13.66	17.06	16.85	17.01	16.38	16.54	17	17.15	17.46
4_Butyrivibrio_fibrisolvens_MD2001_PROKKA_00693_Beta_galactosidase	16.86	18.25	17.84	14.38	14.04	14.73	14.55	14.38	14.55	13.53	13.89	13.38	14.21	15.12	15.05	14.98	14.98	16.9	16.7	16.7	14.77	14.55	14.26	14.26	14.26	14.8	15.18	15.35	14.38	12.96	13.47	13.47	15.46	13.5	13.66	13.82	13.66	13.66	13.66	13.82	13.66	17.11	17.06	17.22	16.59	16.44	16.9	16.89	17.2
6_Butyrivibrio_fibrisolvens_WTE3004_PROKKA_00138_Beta_galactosidase	16.86	18.25	17.84	14.55	14.21	14.9	14.73	14.55	14.73	13.87	14.07	13.55	14.38	15.29	15.22	14.98	14.98	16.9	16.7	16.7	14.93	14.72	14.26	14.26	14.26	14.97	15.18	15.35	14.38	12.96	13.47	13.47	15.62	13.66	13.82	13.98	13.82	13.82	13.82	13.98	13.82	17.42	17.22	17.38	16.75	16.59	17.05	17.2	17.5
7_Butyrivibrio_fibrisolvens_YRB2005_PROKKA_01654_Beta_galactosidase	16.86	18.25	17.84	14.55	14.21	14.9	14.73	14.55	14.73	13.87	14.07	13.55	14.38	15.29	15.22	14.98	14.98	16.9	16.7	16.7	14.93	14.72	14.26	14.26	14.26	14.97	15.18	15.35	14.38	12.96	13.47	13.47	15.62	13.66	13.82	13.98	13.82	13.82	13.82	13.98	13.82	17.42	17.22	17.38	16.75	16.59	17.05	17.2	17.5
37_Butyrivibrio_sp_MC2021_PROKKA_03323_Beta_glucuronidase	17.71	18.2	17.71	15.9	15.71	15.53	15.34	15.9	15.53	15.16	15	14.63	15.3	15.87	17.25	15.43	15.43	16.08	15.31	15.5	15.09	17.13	17.25	16.88	16.88	17.65	15.99	16.18	16.85	15.88	15.88	15.88	17.85	16.09	16.27	15.91	16.09	15.91	16.09	16.09	15.91	17.29	18.82	19.01	18.06	19.17	17.93	17.66	17.66
50_Butyrivibrio_sp_XBB1001_PROKKA_03275_Beta_glucuronidase	17.71	18.2	17.71	15.71	15.53	15.34	15.16	15.71	15.34	15.16	14.81	14.81	15.49	15.87	17.07	15.43	15.43	16.08	15.13	15.31	15.09	16.94	17.25	16.88	16.88	17.46	15.81	15.99	16.49	15.69	15.69	15.69	18.03	15.91	16.27	15.91	16.09	15.91	16.09	16.09	15.91	17.11	18.82	19.01	18.06	18.98	17.56	17.48	17.48
59_Pseudobutyrivibrio_sp_ACV2_PROKKA_02808_Beta_glucuronidase	18.09	19.24	18.97	15.78	15.96	15.78	16.15	15.78	15.78	16.88	16.36	16.18	16.64	17.22	18.23	17.34	17.34	17.61	16.85	17.03	15.16	15.96	15.88	15.51	15.51	16.06	15.85	15.85	15.98	15.58	15.4	15.4	18.05	17.14	17.14	16.43	16.79	16.61	16.61	16.61	16.61	17.67	18.86	18.86	17.9	18.87	20.59	19.65	19.82
375_Butyrivibrio_fibrisolvens_D1_DSM_3071_PROKKA_00607_Beta_galactosidase	16.96	17.32	16.78	16.76	15.84	16.21	16.57	16.39	16.21	17.31	16.05	15.68	15.8	16.57	17.59	16.7	16.7	16.79	17.13	17.13	15.55	15.97	16.06	15.88	16.06	16.7	15.75	15.93	15.05	16.15	15.79	15.79	17.53	16.61	16.96	16.61	16.61	16.78	16.43	16.96	16.26	17.49	18.96	18.96	18.4	19.14	19.96	19.35	19.52
4_Butyrivibrio_fibrisolvens_MD2001_PROKKA_03005_Beta_galactosidase	16.23	17.49	16.75	14.15	14.15	13.6	13.97	13.79	13.79	15.44	15.1	15.29	17.07	15.07	17.01	16.3	16.48	16.21	16.73	16.73	15.52	16.82	16.01	16.19	16.37	17.4	16.64	16.64	15.38	16.12	15.94	15.94	18.05	16.15	15.81	16.15	15.81	15.81	15.98	16.32	15.98	18.46	17.94	17.94	17.76	17.7	19.25	19.25	19.42
3_Butyrivibrio_fibrisolvens_FE2007_PROKKA_00733_Beta_galactosidase	16.41	18.37	17.62	14.52	14.52	13.97	14.34	14.15	14.15	15.26	15.29	15.47	17.25	14.89	17.19	16.67	16.85	16.57	16.91	16.91	15.7	16.67	16.04	16.4	16.4	17.4	16.82	16.82	15.38	16.12	15.94	15.94	18.23	16.72	16.38	16.55	16.38	16.38	16.38	16.72	16.38	18.65	17.76	17.76	17.57	17.83	19.03	19.38	19.55
2_Butyrivibrio_fibrisolvens_AR40_PROKKA_00490_Beta_galactosidase	16.41	18.02	17.27	14.89	14.89	14.34	14.71	14.52	14.34	15.62	16.02	16.21	16.88	14.89	17.19	15.93	16.11	16.57	16.73	16.73	15.34	16.67	16.22	16.58	16.58	17.03	16.45	16.45	15.03	15.94	15.58	15.76	18.05	16.38	16.03	16.21	16.03	16.03	16.03	16.38	16.03	18.65	17.57	17.57	17.38	18	19.39	19.38	19.55
5_Butyrivibrio_fibrisolvens_ND3005_PROKKA_00432_Beta_galactosidase	16.4	17.88	17.11	14.58	14.58	14.21	14.39	14.21	14.02	15.13	15.71	15.9	16.91	14.92	17.04	15.96	16.14	16.42	16.76	16.76	15.43	16.82	16.18	16.55	16.55	17.25	16.48	16.48	15.34	16.03	15.66	15.85	18.17	16.52	16.16	16.34	16.16	16.16	16.16	16.52	16.16	18.08	17.75	17.75	17.75	18.62	19.3	19.82	20
43_Butyrivibrio_sp_TB_PROKKA_01673_Beta_galactosidase	16.23	17.84	17.1	14.71	14.71	14.15	14.52	14.34	14.15	15.26	15.47	15.65	16.88	14.89	17.01	16.11	16.3	16.39	16.73	16.73	15.34	16.67	16.22	16.58	16.58	16.85	16.45	16.45	15.21	15.94	15.58	15.76	18.05	16.38	16.03	16.21	16.03	16.03	16.03	16.38	16.03	18.46	17.57	17.57	17.38	18	19.21	19.21	19.38
1_Butyrivibrio_fibrisolvens_AB2020_PROKKA_03563_Beta_galactosidase	16.41	18.02	17.27	14.71	14.71	14.15	14.52	14.34	14.34	15.26	16.02	16.02	16.88	14.89	17.19	16.11	16.3	16.39	16.73	16.73	15.34	17.03	16.04	16.4	16.4	17.4	16.45	16.45	15.21	15.94	15.76	15.76	18.05	16.21	16.03	16.03	15.86	15.86	15.86	16.21	15.86	18.46	17.94	17.94	17.38	17.65	19.21	19.38	19.55
6_Butyrivibrio_fibrisolvens_WTE3004_PROKKA_01499_Beta_galactosidase	16.58	18.37	17.62	14.89	14.89	14.34	14.71	14.52	14.34	15.62	15.84	16.02	16.88	14.89	17.19	15.93	16.11	16.57	16.73	16.73	15.34	17.03	15.86	16.22	16.22	17.4	16.45	16.45	15.03	16.12	15.76	15.94	17.88	16.38	16.03	16.21	16.03	16.03	16.03	16.38	16.03	18.46	17.94	17.94	17.38	18	19.21	19.55	19.73
7_Butyrivibrio_fibrisolvens_YRB2005_PROKKA_01147_Beta_galactosidase	16.58	18.37	17.62	14.89	14.89	14.34	14.71	14.52	14.34	15.62	15.84	16.02	16.88	14.89	17.19	15.93	16.11	16.57	16.73	16.73	15.34	17.03	15.86	16.22	16.22	17.4	16.45	16.45	15.03	16.12	15.76	15.94	17.88	16.38	16.03	16.21	16.03	16.03	16.03	16.38	16.03	18.28	17.76	17.76	17.38	18	19.21	19.55	19.73
52_Butyrivibrio_sp_XPD2006_PROKKA_02489_Beta_glucuronidase	15.52	16.4	16.23	16.12	15.94	15.94	15.94	16.3	16.3	16.85	15.61	16.52	16.27	18.99	19.13	18.61	18.8	19.78	19.2	19.2	16.52	18.05	16.73	16.55	16.55	16.94	16.91	16.91	17.17	17.29	17.47	17.47	18.39	17.7	17.35	17.35	17.52	17.52	17.7	17.35	17.52	18.89	16.98	17.17	17.55	17.54	17.61	16.96	16.96
44_Butyrivibrio_sp_VCB2001_PROKKA_01719_Beta_glucuronidase	14.81	16.04	15.7	15.76	15.22	16.12	16.12	16.12	16.3	16.3	14.34	15.06	14.81	17	17.49	17.7	17.7	17.79	17.75	17.75	15.45	16.79	15.47	15.65	15.65	15.5	15.65	15.65	15.04	15.51	15.69	15.69	17.14	16.46	16.11	16.28	16.28	16.28	16.46	16.46	16.46	18.7	17.74	17.74	18.11	18.1	17.43	17.13	17.3
26_Butyrivibrio_sp_FCS006_PROKKA_02924_Beta_glucuronidase	15.17	16.04	15.7	16.49	15.94	16.85	16.85	16.85	17.03	17.21	14.88	15.61	14.99	17	18.03	18.25	18.25	18.69	17.75	17.75	15.81	16.97	15.83	16.01	16.01	16.4	16.19	16.19	15.22	15.69	15.86	15.86	17.86	16.99	16.64	16.64	16.81	16.81	16.81	16.99	16.81	18.52	17.74	17.74	18.11	18.47	17.98	17.99	18.17
14_Butyrivibrio_proteoclasticus_P6B7_PROKKA_03094_Beta_glucuronidase	15.34	16.22	15.87	16.3	15.76	16.67	16.67	16.67	16.85	17.03	15.25	15.79	15.17	17.54	18.03	18.25	18.25	18.33	17.75	17.75	15.81	16.79	15.29	15.47	15.47	15.68	15.65	15.65	15.22	15.51	15.69	15.69	17.32	16.81	16.46	16.46	16.64	16.64	16.64	16.81	16.64	19.07	17.36	17.36	17.92	18.1	17.8	17.65	17.99
39_Butyrivibrio_sp_NC2007_PROKKA_02455_Beta_galactosidase	17.17	17.82	17.88	17	17.18	17	16.82	17.37	17.37	17	14.65	14.47	15.19	17.73	18.35	15.99	15.99	17.95	16.82	16.82	17.18	16.85	17.84	18.2	18.2	17.49	17.09	17.27	16.73	17.06	17.06	17.06	17.5	15.99	15.99	15.99	15.99	15.99	15.99	16.16	15.99	18.18	17.92	17.92	17.17	18.27	18.55	19.13	19.13
26_Butyrivibrio_sp_FCS006_PROKKA_00477_Beta_galactosidase	16.99	17.64	17.7	16.82	17	16.82	16.64	17.18	17.18	16.82	14.65	14.47	15.19	17.73	18.53	15.99	15.99	17.77	16.82	16.82	17	16.67	17.84	18.2	18.2	17.3	17.09	17.27	16.55	16.88	16.88	16.88	17.14	15.99	15.99	15.99	15.99	15.99	15.99	16.16	15.99	18.18	17.74	17.74	16.98	18.08	18.36	18.96	18.96
30_Butyrivibrio_sp_INlla18_PROKKA_00140_Beta_galactosidase	16.04	16.2	16.04	16.99	17.52	17.88	17.52	17.88	18.05	15.22	14.36	14.36	15.36	16.37	16.67	15.63	15.63	16.08	16.4	16.4	15.44	15.64	16.26	16.08	16.26	15.19	15.17	15.34	15.01	15.49	15.67	15.67	16.84	13.75	13.75	13.75	13.75	13.75	13.75	13.92	13.75	18.74	18.13	18.32	17.03	19.49	18.86	18.06	18.06
15_Butyrivibrio_proteoclasticus_P18_PROKKA_02230_Xylosidase_arabinosidase	17.21	17.93	17.7	16.44	16.1	16.44	16.44	16.44	16.78	16.61	15.61	15.78	16.35	17.61	16.98	16.72	16.72	18.15	17.78	17.78	16.16	15.33	15.59	15.59	15.59	14.73	15.56	15.56	14.72	15.53	15.7	15.7	16.81	14.81	14.81	14.98	14.98	14.81	14.81	14.64	14.81	16.22	16.02	16.15	15.48	16.6	16.56	16.67	16.92
45_Butyrivibrio_sp_VCB2006_PROKKA_02393_Beta_galactosidase	18.4	19.31	19.13	16.86	16.67	16.67	16.67	16.67	16.48	18.37	17.08	16.32	18.16	16.82	18.25	17.52	17.52	17.23	18.53	18.34	16.64	18.59	18.11	18.11	18.11	18.34	18.49	18.49	18.89	17.45	17.45	17.45	17.28	17.49	17.49	17.49	17.49	17.49	17.49	17.49	17.49	21.62	21.76	21.95	20.99	19.7	21.35	20.64	20.83
11_Butyrivibrio_proteoclasticus_B316_PROKKA_00710_Beta_galactosidase	18.4	19.13	18.94	17.23	17.05	16.67	16.67	16.67	16.48	18.56	17.46	16.7	17.97	17.01	18.44	17.52	17.52	17.05	18.53	18.34	17.01	18.4	18.3	18.3	18.3	18.53	18.49	18.49	19.07	17.45	17.45	17.45	17.65	17.85	17.85	17.85	17.85	17.85	17.85	17.85	17.85	22.18	22.14	22.33	21.37	19.7	21.54	20.83	21.2
12_Butyrivibrio_proteoclasticus_FD2007_PROKKA_01605_Beta_galactosidase	18.21	18.94	18.76	17.23	17.05	16.86	16.86	16.86	16.67	18.56	17.46	16.7	17.97	17.01	18.44	17.52	17.52	17.05	18.53	18.34	17.38	18.4	18.48	18.48	18.48	18.71	18.68	18.68	19.07	17.64	17.64	17.64	17.83	17.85	17.85	17.85	17.85	17.85	17.85	17.85	17.85	22.37	21.95	22.14	21.18	19.89	21.72	21.01	21.39
15_Butyrivibrio_proteoclasticus_P18_PROKKA_01099_Beta_galactosidase	18.48	18.85	18.67	16.73	16.73	16.54	16.73	16.92	16.92	18.44	17.14	17.52	18.23	17.46	18.7	18.16	18.16	17.68	18.6	18.41	17.51	17.7	17.86	17.48	17.48	17.84	18.18	18.18	17.26	17.14	17.14	17.33	16.98	17.96	17.59	17.78	17.78	17.78	17.78	17.78	17.78	22.62	21.81	21.81	21.24	19.17	19.12	19.62	19.43
42_Butyrivibrio_sp_Su6_PROKKA_00520_Beta_galactosidase	18.48	18.85	18.67	16.92	16.92	16.73	16.92	17.11	17.11	18.25	17.52	17.9	18.04	17.46	18.89	18.36	18.36	17.87	18.6	18.41	17.7	17.89	18.23	17.86	17.86	18.03	18.56	18.56	17.45	17.51	17.51	17.7	17.16	18.15	17.78	17.96	17.96	17.96	17.96	17.96	17.96	22.62	21.43	21.43	20.85	19.17	19.31	19.43	19.62
53_Butyrivibrio_sp_YAB3001_PROKKA_02235_Beta_galactosidase	17.93	18.48	18.3	17.49	17.11	17.68	17.68	17.87	17.68	19.39	17.14	16.76	16.31	16.13	17.56	17.4	17.4	17.11	18.41	18.22	16.01	17.33	18.23	17.67	17.67	18.03	17.99	17.99	17.07	16.76	16.76	16.76	17.16	17.04	17.04	17.04	17.04	17.04	17.04	17.04	17.04	22.05	22.01	22.01	21.24	18.79	19.69	19.62	19.81
48_Butyrivibrio_sp_WCD3002_PROKKA_01717_Beta_glucuronidase	17.91	19.27	18.97	17.69	17.51	17.69	17.87	18.05	17.69	16.06	16.82	15.73	17.15	16.97	17.97	17.64	17.82	18.81	20.04	20.04	17.35	18.59	18.17	18.17	18.17	18.59	19.1	19.1	18.36	17.03	17.74	17.74	16.76	16.28	16.11	16.81	16.28	16.28	16.64	16.81	16.46	21.85	21.69	21.69	20.92	18.68	19.67	19.16	19.16
23_Butyrivibrio_sp_AE3006_PROKKA_02245_Beta_glucuronidase	18.26	19.64	19.15	17.69	17.33	17.51	17.69	17.87	17.33	15.88	16.46	15.37	16.24	16.61	17.97	17.64	17.45	17.9	19.68	19.68	16.99	18.05	17.99	17.99	17.99	18.23	18.74	18.74	17.83	16.67	17.38	17.38	16.76	16.28	16.28	16.81	16.28	16.28	16.64	16.81	16.46	21.85	20.73	20.92	19.77	18.68	20.22	19.51	19.51
35_Butyrivibrio_sp_MB2005_PROKKA_03091_Beta_glucuronidase	18.26	19.64	19.15	17.51	17.15	17.33	17.51	17.69	17.15	16.06	16.27	15.19	16.24	16.61	17.97	17.64	17.45	17.9	19.86	19.86	16.99	18.23	17.99	17.99	17.99	18.23	18.74	18.74	18	16.67	17.38	17.38	16.58	16.28	16.28	16.81	16.28	16.28	16.64	16.81	16.46	22.03	20.92	21.11	19.96	19.06	20.41	19.69	19.69
16_Butyrivibrio_sp_AC2005_PROKKA_02958_Beta_glucuronidase	18.21	19.2	18.75	17.75	17.57	17.93	17.93	18.3	18.12	16.85	16.7	16.88	17.4	16.3	17.12	17.15	17.15	17.42	17.93	17.93	17.41	17.93	15.94	15.94	16.12	16.3	17	16.82	17.06	16.91	17.27	17.27	16.52	15.69	15.69	16.22	15.69	15.69	16.04	16.22	15.86	20.53	20.73	20.73	20.15	18.75	20.11	19.79	19.79
22_Butyrivibrio_sp_AE3004_PROKKA_00313_Beta_glucuronidase	18.75	19.93	19.29	16.85	17.03	17.39	17.39	17.75	17.57	16.12	15.79	15.79	16.85	16.3	17.3	17.15	17.15	17.24	17.57	17.57	16.88	17.75	16.3	16.12	16.3	16.85	17.54	17.36	17.41	16.91	17.63	17.63	16.16	16.22	15.86	16.76	16.22	16.22	16.58	16.76	16.4	21.09	20.54	20.54	20.15	18.56	19.93	19.44	19.44
33_Butyrivibrio_sp_LC3010_PROKKA_02763_Beta_glucuronidase	18.86	19.13	18.68	16.85	17.21	17.21	17.39	17.57	17.57	17.03	16.7	17.06	17.58	18.48	18.94	18.07	18.25	18.15	19.38	19.38	18.13	18.3	18.23	17.87	18.05	19.02	18.99	19.17	18.78	17.63	17.99	17.99	17.53	16.16	15.99	16.7	16.16	16.16	16.52	16.7	16.34	20.53	20.54	20.54	19.77	19.21	19.44	19.72	19.55
49_Butyrivibrio_sp_WCE2006_PROKKA_02850_Beta_glucuronidase	18.86	19.13	18.68	17.03	17.39	17.39	17.57	17.75	17.75	17.21	16.7	17.06	17.22	18.12	18.58	17.7	17.88	17.79	19.02	19.02	17.59	18.12	18.05	17.69	17.87	18.84	18.81	18.99	18.43	17.45	17.81	17.81	17.35	15.81	15.63	16.34	15.81	15.81	16.16	16.34	15.99	20.53	20.73	20.73	19.96	19.4	19.63	19.72	19.55
7_Butyrivibrio_fibrisolvens_YRB2005_PROKKA_00744_Beta_glucuronidase	19.22	20.22	19.75	17.93	17.75	17.93	18.12	18.3	18.3	17.03	16.7	17.06	18.32	17.57	18.94	18.25	18.43	18.69	19.93	19.93	17.77	18.3	17.69	17.33	17.51	18.84	19.35	19.53	18.96	17.63	17.99	17.99	17.35	16.16	16.16	16.7	16.16	16.16	16.52	16.7	16.34	20.72	20.73	20.73	20.15	19.96	20.74	20.42	20.24
5_Butyrivibrio_fibrisolvens_ND3005_PROKKA_00999_Beta_glucuronidase	19.22	20.4	19.93	18.3	18.12	18.3	18.48	18.66	18.66	16.67	16.88	17.42	17.95	17.03	18.58	17.52	17.7	18.33	19.75	19.75	17.59	18.12	17.69	17.33	17.51	18.66	18.81	18.99	18.07	17.09	17.45	17.45	17.35	15.99	15.81	16.52	15.99	15.99	16.34	16.52	16.16	21.09	20.54	20.54	19.96	19.77	20.56	19.9	19.9
375_Butyrivibrio_fibrisolvens_D1_DSM_3071_PROKKA_00137_Beta_glucuronidase	19.22	20.22	19.75	17.93	17.75	17.93	18.12	18.3	18.3	16.85	16.88	17.24	17.95	17.21	18.76	17.7	17.7	18.33	19.93	19.93	17.59	18.3	17.69	17.33	17.51	19.02	19.17	19.35	18.25	17.27	17.63	17.63	17.53	16.16	15.99	16.7	16.16	16.16	16.52	16.7	16.34	21.28	20.92	20.92	20.35	19.96	20.74	20.07	20.07
43_Butyrivibrio_sp_TB_PROKKA_02577_Beta_glucuronidase	19.4	20.22	19.75	18.3	18.12	18.3	18.48	18.66	18.66	17.03	17.06	17.42	17.77	16.67	18.4	17.88	17.88	18.51	19.93	19.93	17.77	17.93	17.69	17.33	17.51	18.48	18.81	18.99	18.25	17.09	17.45	17.45	16.99	16.16	15.99	16.7	16.16	16.16	16.52	16.7	16.34	21.28	20.73	20.73	20.15	19.77	20.74	20.24	20.24
19_Butyrivibrio_sp_AE2015_PROKKA_02966_Beta_glucuronidase	19.04	20.22	19.75	17.57	17.39	17.57	17.75	17.93	17.93	16.85	16.7	17.24	17.95	17.57	18.4	17.52	17.7	17.97	19.38	19.38	17.77	18.3	17.33	16.97	17.15	18.66	19.17	19.35	18.25	17.27	17.63	17.63	17.17	15.81	15.63	16.34	15.81	15.81	16.16	16.34	15.99	20.72	20.92	20.92	19.96	19.4	20.56	20.07	19.9
52_Butyrivibrio_sp_XPD2006_PROKKA_02560_Beta_glucuronidase	18.86	20.04	19.57	17.93	17.75	17.93	18.12	18.3	18.3	17.03	16.88	17.24	17.95	17.39	18.58	17.88	18.07	18.51	19.57	19.57	17.59	18.48	17.33	16.97	17.15	18.84	19.17	19.35	18.43	17.45	17.81	17.81	16.99	16.16	15.99	16.7	16.16	16.16	16.52	16.7	16.34	20.9	20.92	20.92	19.96	19.59	20.74	20.24	20.07
11_Butyrivibrio_proteoclasticus_B316_PROKKA_01718_Beta_glucuronidase	18.86	20.04	19.57	17.75	17.57	17.75	17.93	18.12	18.12	16.85	16.7	17.24	18.13	17.57	18.94	18.07	18.25	18.51	19.75	19.75	17.95	18.48	17.51	17.15	17.33	19.02	19.53	19.71	18.78	17.81	18.17	18.17	17.53	16.16	15.99	16.7	16.16	16.16	16.52	16.7	16.34	20.9	20.92	20.92	19.96	19.77	20.93	20.24	20.07
37_Butyrivibrio_sp_MC2021_PROKKA_00541_Beta_glucuronidase	18.68	19.85	19.4	18.12	17.93	18.12	18.3	18.48	18.48	17.03	17.06	17.6	18.13	17.57	18.94	18.07	18.25	18.51	19.75	19.75	17.95	18.48	17.69	17.33	17.51	18.84	19.17	19.35	18.43	17.45	17.81	17.81	17.53	16.34	16.16	16.87	16.34	16.34	16.7	16.87	16.52	20.9	20.92	20.92	19.96	19.77	20.74	20.24	20.07
20_Butyrivibrio_sp_AE2032_PROKKA_02304_Beta_glucuronidase	19.04	20.22	19.75	17.75	17.57	17.75	17.93	18.12	18.12	16.85	16.52	17.06	17.95	17.57	18.76	17.88	18.07	18.15	19.57	19.57	17.95	18.48	17.51	17.15	17.33	18.84	19.53	19.71	18.6	17.63	17.99	17.99	17.35	15.99	15.81	16.52	15.99	15.99	16.34	16.52	16.16	20.9	20.92	20.92	19.96	19.59	20.93	20.42	20.24
41_Butyrivibrio_sp_OB235_PROKKA_04109_Beta_glucuronidase	18.86	20.04	19.57	17.75	17.57	17.75	17.93	18.12	18.12	17.03	16.52	17.42	17.95	17.75	18.94	18.07	18.25	18.51	19.75	19.75	17.59	18.12	17.51	17.15	17.33	18.66	19.17	19.35	18.6	17.63	17.99	17.99	17.17	15.99	15.99	16.52	15.99	15.99	16.34	16.52	16.16	20.72	20.73	20.73	19.77	19.77	20.74	20.24	20.07
4_Butyrivibrio_fibrisolvens_MD2001_PROKKA_02384_Beta_glucuronidase	19.22	20.22	19.75	17.93	17.75	18.12	18.12	18.3	18.3	17.21	16.88	17.06	17.58	17.03	18.58	18.25	18.43	18.51	19.75	19.75	17.77	18.48	17.69	17.15	17.33	18.84	19.35	19.53	18.6	17.63	17.99	17.99	17.17	15.99	15.81	16.52	15.99	15.99	16.34	16.52	16.16	20.72	20.92	20.92	19.96	19.77	20.56	20.24	20.07
27_Butyrivibrio_sp_FCS014_PROKKA_02913_Beta_glucuronidase	19.57	20.4	19.93	18.12	17.93	18.12	18.3	18.48	18.48	17.39	17.06	17.42	18.13	17.21	18.76	18.07	18.07	18.51	19.57	19.57	17.77	17.93	17.69	17.33	17.51	18.48	18.99	19.17	18.07	17.27	17.63	17.63	17.35	16.34	16.16	16.87	16.34	16.34	16.7	16.87	16.52	21.09	20.92	20.92	19.96	19.59	20.93	20.77	20.59
44_Butyrivibrio_sp_VCB2001_PROKKA_03354_Beta_glucuronidase	18.86	19.85	19.4	17.93	17.75	17.93	18.12	18.3	18.3	17.21	16.7	17.06	17.58	17.03	18.4	17.7	17.88	18.33	19.2	19.2	17.24	17.93	16.97	16.61	16.79	18.3	18.81	18.99	18.07	17.09	17.45	17.45	17.17	15.81	15.63	16.34	15.81	15.81	16.16	16.34	15.99	20.34	20.35	20.35	19.58	19.02	20.56	20.07	19.9
26_Butyrivibrio_sp_FCS006_PROKKA_02858_Beta_glucuronidase	19.4	20.22	19.75	17.75	17.75	17.93	18.12	18.3	18.3	17.03	16.7	17.06	17.95	17.21	18.76	17.88	18.07	18.69	19.75	19.75	17.59	18.3	17.33	16.97	17.15	18.66	19.17	19.35	18.25	17.45	17.81	17.81	17.17	15.99	15.81	16.52	15.99	15.99	16.34	16.52	16.16	20.53	20.54	20.54	19.96	19.59	21.11	20.42	20.24
39_Butyrivibrio_sp_NC2007_PROKKA_00616_Beta_glucuronidase	19.04	20.04	19.57	17.75	17.57	17.75	17.93	18.12	18.12	17.21	16.7	17.06	17.95	17.21	18.76	17.88	18.07	18.69	19.75	19.75	17.41	17.75	17.33	16.97	17.15	18.48	18.99	19.17	18.25	17.27	17.63	17.63	17.35	15.99	15.81	16.52	15.99	15.99	16.34	16.52	16.16	21.09	20.73	20.73	20.15	19.59	20.93	20.77	20.59
1_Butyrivibrio_fibrisolvens_AB2020_PROKKA_02632_Beta_glucuronidase	19.22	20.4	19.93	18.48	18.3	18.48	18.66	18.84	18.84	17.21	17.06	17.42	17.77	16.85	18.58	18.07	18.25	18.69	19.93	19.93	17.41	17.93	17.87	17.33	17.51	18.66	19.17	19.35	18.43	17.27	17.63	17.63	17.35	16.34	16.16	16.87	16.34	16.34	16.7	16.87	16.52	21.28	20.73	20.73	19.77	19.59	20.93	20.77	20.77
2_Butyrivibrio_fibrisolvens_AR40_PROKKA_01904_Beta_glucuronidase	18.86	19.85	19.4	17.75	17.57	17.75	17.93	18.12	18.12	17.03	16.52	16.88	17.77	17.21	18.58	17.88	18.07	18.69	19.57	19.57	17.41	18.12	17.51	16.97	17.15	18.3	19.17	19.35	18.6	17.27	17.63	17.63	17.53	16.34	16.16	16.87	16.34	16.34	16.7	16.87	16.52	20.72	20.73	20.73	19.77	19.4	20.74	20.42	20.24
6_Butyrivibrio_fibrisolvens_WTE3004_PROKKA_00808_Beta_glucuronidase	18.33	19.67	19.22	17.93	17.75	17.93	18.12	18.3	18.3	17.21	16.7	17.06	17.95	17.03	18.58	18.25	18.43	18.87	19.75	19.75	17.41	18.12	17.51	16.97	17.15	18.3	19.17	19.35	18.6	17.27	17.63	17.63	17.17	16.16	15.99	16.7	16.16	16.16	16.52	16.7	16.34	20.9	20.73	20.73	19.77	19.77	20.93	20.59	20.42
375_Butyrivibrio_fibrisolvens_D1_DSM_3071_PROKKA_03231_Beta_galactosidase_BoGH2A	17.5	18.1	18.01	18.92	18.74	18.92	19.1	19.46	19.46	18.92	17.33	17.51	17.57	17.5	17.33	18.73	18.55	18.88	18.71	18.88	17.69	18.09	16.07	15.73	16.07	17.61	17.96	17.96	16.2	16.7	16.87	16.7	17.18	16.55	16.72	16.89	16.89	16.89	16.89	17.06	17.06	16.34	16.3	16.3	16.17	15.75	16.41	16.86	16.98
1_Butyrivibrio_fibrisolvens_AB2020_PROKKA_02732_Beta_galactosidase_BoGH2A	16.81	17.33	17.3	16.37	16.2	16.2	16.37	16.73	16.55	17.25	15.87	16.4	15.63	15.06	15.93	16.22	16.04	15.34	15.52	15.52	14.55	15.35	13.27	13.27	13.27	15.2	15.89	15.89	14.09	14.26	14.43	14.26	15.83	14.94	15.11	14.78	15.11	14.94	14.94	15.11	15.27	15.6	15.56	15.56	15.43	14.68	16.79	16.75	16.99
6_Butyrivibrio_fibrisolvens_WTE3004_PROKKA_03551_Beta_galactosidase_BoGH2A	16.81	17.33	17.3	16.37	16.2	16.2	16.37	16.73	16.55	17.25	15.87	16.4	15.63	15.06	15.93	16.22	16.04	15.34	15.52	15.52	14.55	15.35	13.27	13.27	13.27	15.2	15.89	15.89	14.09	14.26	14.43	14.26	15.83	14.94	15.11	14.78	15.11	14.94	14.94	15.11	15.27	15.6	15.56	15.56	15.43	14.68	16.79	16.75	16.99
7_Butyrivibrio_fibrisolvens_YRB2005_PROKKA_02257_Beta_galactosidase_BoGH2A	16.81	17.33	17.3	16.37	16.2	16.2	16.37	16.73	16.55	17.25	15.87	16.4	15.63	15.06	15.93	16.22	16.04	15.34	15.52	15.52	14.55	15.35	13.27	13.27	13.27	15.2	15.89	15.89	14.09	14.26	14.43	14.26	15.83	14.94	15.11	14.78	15.11	14.94	14.94	15.11	15.27	15.6	15.56	15.56	15.43	14.68	16.79	16.75	16.99
2_Butyrivibrio_fibrisolvens_AR40_PROKKA_00027_Beta_galactosidase_BoGH2A	17.11	17.66	17.61	16.73	16.55	16.55	16.73	17.08	17.08	17.43	16.05	16.4	15.63	15.56	15.55	15.84	15.66	15.85	15.67	15.67	14.87	15.49	13.41	13.41	13.41	15.17	15.83	15.83	14.41	14.75	14.92	14.75	15.64	14.87	15.03	14.71	15.03	14.87	14.87	15.03	15.2	15.31	15.52	15.52	15.27	14.63	16.57	16.65	16.88
4_Butyrivibrio_fibrisolvens_MD2001_PROKKA_03726_Beta_galactosidase_BoGH2A	17.14	17.69	17.64	16.73	16.55	16.55	16.73	17.08	16.9	17.25	15.87	16.4	15.63	15.59	15.58	15.86	15.69	15.87	15.7	15.7	14.9	15.68	13.27	13.27	13.27	15.2	16.06	16.06	14.43	14.78	14.95	14.78	15.67	14.94	15.11	14.78	15.11	14.94	14.94	15.11	15.27	15.6	15.56	15.56	15.43	14.68	16.67	16.63	16.87
5_Butyrivibrio_fibrisolvens_ND3005_PROKKA_03494_Beta_galactosidase_BoGH2A	17.14	17.69	17.64	16.73	16.55	16.55	16.73	17.08	16.9	17.25	15.87	16.58	15.45	15.76	15.4	15.69	15.51	15.87	15.7	15.7	15.24	15.68	13.27	13.27	13.27	15.2	16.06	16.06	14.6	14.6	14.78	14.6	15.67	14.94	15.11	14.78	15.11	14.94	14.94	15.11	15.27	15.73	15.82	15.82	15.69	14.93	16.67	16.63	16.87
3_Butyrivibrio_fibrisolvens_FE2007_PROKKA_03447_Beta_galactosidase_BoGH2A	16.97	17.51	17.47	16.55	16.37	16.37	16.55	16.9	16.9	17.08	16.05	16.23	15.81	15.59	15.58	16.04	15.86	15.7	15.87	16.05	14.73	15.35	13.1	13.1	13.1	15.03	15.89	15.89	14.09	14.6	14.78	14.6	15.5	15.11	15.27	14.94	15.27	15.11	15.11	15.27	15.44	15.73	15.3	15.3	15.18	14.68	16.54	16.5	16.75
43_Butyrivibrio_sp_TB_PROKKA_03258_Beta_galactosidase_BoGH2A	16.81	17.33	17.3	16.55	16.37	16.37	16.55	16.9	16.9	17.25	16.4	16.58	15.81	15.59	15.75	16.04	15.86	15.7	15.87	15.87	14.73	15.35	13.1	13.1	13.1	15.03	15.89	15.89	14.26	14.6	14.78	14.6	15.5	15.11	15.27	14.94	15.27	15.11	15.11	15.27	15.44	15.73	15.56	15.56	15.3	14.55	16.54	16.63	16.87
40_Butyrivibrio_sp_NC3005_PROKKA_01904_Beta_galactosidase_BoGH2A	17.18	18.05	18.03	17.84	17.84	18.02	18.02	18.2	18.74	17.12	16.79	16.25	16.7	17.71	16.09	17.3	17.49	17.66	16.94	16.94	16.7	17.68	15.58	15.41	15.58	16.49	16.67	16.67	15.34	16.93	17.1	17.1	17.84	16.33	16.5	16.5	16.67	16.67	16.67	16.84	16.5	17.69	18.81	18.67	18.53	17.64	18.89	17.93	18.33
53_Butyrivibrio_sp_YAB3001_PROKKA_01778_Beta_galactosidase_BoGH2A	17.76	18.44	18.59	17.83	17.65	17.47	17.47	18.18	18.18	16.76	15.54	15.89	17.03	16.78	16.79	17.99	17.81	17.44	17.97	17.79	16.84	17.88	15.92	15.92	16.09	17.68	18.72	18.72	16.38	17.24	17.24	17.24	17	16.18	16.18	16.18	16.34	16.5	16.18	16.5	16.34	17.56	19.21	19.21	19.35	17.21	18.64	18.92	18.66
12_Butyrivibrio_proteoclasticus_FD2007_PROKKA_01334_Beta_galactosidase_BoGH2A	18.17	19.82	19	17.49	17.67	17.14	17.49	18.02	18.02	16.25	15.4	15.58	17.11	16.2	17.23	18.25	18.25	18.07	17.89	18.07	16.15	17.38	15.82	15.82	15.99	17.16	17.68	17.68	16.89	17.07	17.07	16.9	16.24	16.61	16.45	16.29	16.45	16.45	16.45	16.45	16.45	17.06	17.74	17.74	18.01	16.49	17.43	17.44	17.44
45_Butyrivibrio_sp_VCB2006_PROKKA_02546_Beta_galactosidase_BoGH2A	18.5	19.13	18.85	16.76	17.12	16.76	17.12	17.66	17.84	16.22	15.68	15.5	16.12	16.1	17.87	18.55	18.55	17.45	17.99	17.99	16.52	17.25	15.79	15.96	16.14	16.61	17.14	17.14	16.99	16.7	16.87	16.87	17.19	18.32	18.32	18.32	18.15	18.32	18.32	18.32	18.32	17.47	18.58	18.58	18.58	17.64	17.99	18.65	18.38
28_Butyrivibrio_sp_INlla14_PROKKA_01672_Beta_galactosidase_BoGH2A	18.3	18.35	18.3	17.43	17.25	16.55	16.9	17.43	17.25	16.73	15.34	15.87	16.13	16.29	17.31	17.62	17.44	17.25	18.31	18.13	15.84	17.54	16	16	16.33	16.84	17.7	17.7	16.58	17.78	17.61	17.78	16.97	16.86	16.86	16.86	16.86	16.86	16.86	16.86	16.86	16.62	17.98	17.98	17.98	16.53	17.48	17.21	17.08
50_Butyrivibrio_sp_XBB1001_PROKKA_02315_Beta_galactosidase_BoGH2A	18.14	18.53	18.3	16.9	16.73	16.02	16.37	16.9	16.73	16.37	15.17	15.7	15.78	16.29	17.14	17.44	17.26	16.73	18.13	17.96	15.84	17.03	15.33	15.33	15.67	16.49	17.18	17.18	16.07	17.26	17.09	17.26	16.97	16.69	16.69	16.69	16.69	16.69	16.86	16.69	16.69	16.62	17.85	17.85	17.98	16.67	17.09	17.01	16.88
14_Butyrivibrio_proteoclasticus_P6B7_PROKKA_02118_Beta_galactosidase_BoGH2A	16.11	16.76	16.11	16.33	16.33	16.33	16.33	16.51	16.51	15.03	15.8	14.87	14.5	14.55	15.46	16.89	16.89	15.96	15.77	15.77	15.47	17.25	15.91	16.08	16.26	16.33	17.79	17.79	15.71	16.79	16.79	16.79	17.78	16.44	16.44	16.09	16.26	16.44	16.26	16.61	16.44	16.3	15.73	15.73	16.01	16.85	16.96	16.4	16.53
15_Butyrivibrio_proteoclasticus_P18_PROKKA_00523_Beta_galactosidase_BoGH2A	17.49	18.39	18.02	18.4	18.21	18.21	18.03	18.21	18.21	16.94	16.24	16.79	15.57	17.33	16.97	18.57	18.57	17.45	18.36	18.36	17.88	18.23	17.46	17.46	17.81	18.86	19.22	19.22	17.35	17.41	17.58	17.58	18.05	17.19	17.19	17.02	17.37	17.37	17.19	17.54	17.37	18.48	18.45	18.72	18.59	18.47	18.32	17.77	17.91
19_Butyrivibrio_sp_AE2015_PROKKA_02369_Beta_galactosidase_BoGH2A	17.49	18.58	18.2	18.94	18.94	18.76	18.58	18.94	18.76	16.94	16.42	17.15	15.75	17.33	16.79	18.01	18.01	17.09	17.82	17.82	17.35	17.17	16.58	16.58	16.93	18.15	18.51	18.51	16.99	16.87	17.05	17.05	17.88	17.37	17.37	17.19	17.54	17.54	17.37	17.72	17.54	18.9	19.14	19.42	19.14	18.75	19.15	18.86	19
42_Butyrivibrio_sp_Su6_PROKKA_01478_Beta_galactosidase_BoGH2A	17.67	18.58	18.2	18.76	18.76	18.58	18.4	18.76	18.58	16.76	16.24	16.97	15.93	17.33	17.15	18.01	18.01	17.45	18	18	17.17	16.99	16.4	16.4	16.75	17.97	18.33	18.33	16.81	16.7	16.87	16.87	17.7	17.19	17.19	17.02	17.37	17.37	17.19	17.54	17.37	18.76	19.14	19.42	19.28	18.61	19.28	19	19.13
41_Butyrivibrio_sp_OB235_PROKKA_01599_Beta_galactosidase_BoGH2A	17.92	18.89	18.6	17.26	17.26	16.73	17.08	17.44	17.44	16.73	16.22	15.86	17.53	16.05	17.11	16.7	16.88	17.76	17.58	17.76	17.62	17.76	17.18	16.84	17.18	17.74	17.04	17.04	17.04	16.26	16.26	16.26	18.01	16.78	16.61	16.61	16.78	16.78	16.78	16.95	16.95	17.21	17.51	17.37	17.37	17.4	17.56	17.62	17.76
17_Butyrivibrio_sp_AD3002_PROKKA_01506_Beta_galactosidase_BoGH2A	17.92	18.7	18.6	17.26	17.08	16.73	17.08	17.26	17.26	16.9	16.04	15.69	17.71	16.23	17.29	17.06	17.24	18.12	17.94	18.12	17.96	17.93	17.18	16.84	17.18	17.74	17.39	17.39	17.04	16.61	16.61	16.61	18.18	16.78	16.78	16.78	16.95	16.95	16.95	17.12	17.12	16.93	17.22	17.08	16.79	17.26	17.71	17.62	17.76
47_Butyrivibrio_sp_WCD2001_PROKKA_01805_Beta_galactosidase_BoGH2A	17.92	18.7	18.6	17.26	17.08	16.73	17.08	17.26	17.26	16.9	16.04	15.69	17.71	16.23	17.29	17.06	17.24	18.12	17.94	18.12	17.96	17.93	17.18	16.84	17.18	17.74	17.39	17.39	17.04	16.61	16.61	16.61	18.18	16.78	16.78	16.78	16.95	16.95	16.95	17.12	17.12	16.93	17.22	17.08	16.79	17.26	17.56	17.48	17.62
32_Butyrivibrio_sp_LB2008_PROKKA_02801_Beta_galactosidase_BoGH2A	17.52	18.75	18.54	16.99	16.99	16.46	16.46	16.82	16.99	16.64	16.13	15.77	16.94	17.76	16.55	17.72	17.72	17.17	17.71	17.53	16.84	14.92	15.22	15.05	15.22	16.81	17.16	17.16	16.35	15.51	15.85	15.85	17.62	17.85	17.85	17.69	18.02	18.02	17.69	18.35	18.02	17.66	17.68	17.83	18.12	16.99	17.34	16.9	17.04
10_Butyrivibrio_hungatei_XBD2006_PROKKA_00886_Beta_galactosidase_BoGH2A	17.01	18.38	18.03	16.99	17.17	16.64	16.64	16.99	17.17	16.99	16.49	15.95	16.04	17.41	16.37	17.36	17.36	16.82	17.53	17.35	16.49	15.93	14.55	14.21	14.55	16.64	16.46	16.46	15.83	15.85	16.03	16.03	17.28	17.69	17.52	17.36	17.69	17.69	17.36	17.85	17.69	16.95	17.25	17.39	17.68	16.99	17.2	16.62	16.76
34_Butyrivibrio_sp_M55_PROKKA_02170_Beta_galactosidase_BoGH2A	16.81	18.74	18.35	17.71	17.89	17.71	17.53	18.07	18.25	17.71	16.13	15.95	16.58	17.41	17.09	18.81	18.81	18.07	18.78	18.6	17.36	16.72	15.82	15.48	15.82	17.69	17.86	17.86	17.04	16.38	16.55	16.55	17.49	18.31	18.47	18.31	18.47	18.47	18.31	18.98	18.64	17.6	18.31	18.46	19.04	17.61	18	17.65	17.79
9_Butyrivibrio_hungatei_NK4A153_PROKKA_01182_Beta_galactosidase_BoGH2A	18.03	19.12	18.88	16.99	17.17	16.64	16.64	16.99	17.17	17.53	16.49	15.77	16.94	17.58	16.73	18.08	18.08	17.35	17.53	17.35	16.49	14.92	15.72	15.38	15.72	17.16	16.99	16.99	16.87	16.55	16.72	16.72	17.95	17.69	17.52	17.36	17.69	17.69	17.36	18.02	17.69	17.52	17.68	17.83	18.26	17.13	17.2	16.62	16.76
18_Butyrivibrio_sp_AE2005_PROKKA_00831_Beta_galactosidase_BoGH2A	18.06	19.15	18.91	16.64	16.82	16.82	16.82	17.17	17.35	17.53	15.77	15.59	16.58	17.05	16.73	18.44	18.44	17.71	17.89	17.89	16.49	15.89	15.67	15.33	15.67	16.81	16.99	16.99	16.87	16.55	16.72	16.72	18.03	18.14	18.14	17.97	18.14	18.14	17.97	18.64	18.31	17.12	17.85	18	18.58	17.76	17.21	16.92	16.92
21_Butyrivibrio_sp_AE3003_PROKKA_00473_Beta_galactosidase_BoGH2A	18.06	19.34	19.08	17.17	17.35	17.35	17.35	17.71	17.89	17.71	15.77	15.59	16.58	17.05	16.37	18.63	18.63	17.71	17.89	17.89	16.32	15.72	15.84	15.5	15.84	17.16	16.99	16.99	16.87	16.55	16.72	16.72	17.86	18.14	18.14	17.97	18.14	18.14	17.97	18.64	18.31	17.4	17.56	17.71	18	17.47	17.07	16.78	16.92
24_Butyrivibrio_sp_AE3009_PROKKA_02430_Beta_galactosidase_BoGH2A	16.44	17.98	17.99	18.96	18.07	18.07	18.25	18.6	18.43	18.07	16.67	16.49	17.12	16.87	17.81	18.08	18.08	18.43	18.6	18.6	17.39	17.28	16.29	15.94	16.29	16.46	16.99	16.99	17.47	16.58	16.23	16.4	17.65	17.59	17.76	18.1	17.93	17.93	18.1	18.28	18.1	16.92	17.13	17.27	16.71	16.23	18.21	16.84	16.98
37_Butyrivibrio_sp_MC2021_PROKKA_03311_Beta_galactosidase_BoGH2A	18.34	19.1	19.55	17.53	16.64	16.99	17.35	17.35	17.53	17.17	16.31	16.49	17.84	17.94	17.45	18.81	18.81	18.78	18.25	18.07	16.7	18.15	15.25	15.08	15.25	16.64	16.99	16.99	16.78	16.23	16.06	16.23	17.82	17.93	17.76	17.76	17.93	17.93	17.76	18.1	17.93	16.92	18.09	18.23	18.09	16.78	18.07	17.51	17.38
25_Butyrivibrio_sp_FC2001_PROKKA_04032_Beta_galactosidase_BoGH2A	18	18.82	18.51	18.37	17.84	18.02	18.02	18.37	18.02	17.49	17.17	16.64	16.9	16.96	18.76	17.47	17.65	17.25	18.28	18.28	16.64	17.21	16.7	16.87	17.04	16.93	17.77	17.77	16.75	16	16	16.17	17.75	15.38	15.55	15.22	15.38	15.22	15.22	15.38	15.22	17.66	17.98	18.14	17.5	17.69	17.94	18.14	17.98
51_Butyrivibrio_sp_XPD2002_PROKKA_02341_Beta_galactosidase_BoGH2A	17.83	18.63	18.34	18.37	17.84	18.02	18.02	18.37	18.02	17.67	17.17	16.64	16.9	16.96	18.76	17.47	17.65	17.25	18.28	18.28	16.64	17.21	16.7	16.87	17.04	16.93	17.77	17.77	16.75	16	16	16.17	17.75	15.38	15.55	15.22	15.38	15.22	15.22	15.38	15.22	17.66	17.98	18.14	17.5	17.69	17.94	18.14	17.98
15_Butyrivibrio_proteoclasticus_P18_PROKKA_01021_Beta_galactosidase_BoGH2A	18.81	19.89	19.66	16.93	16.75	17.11	17.11	17.28	17.11	16.93	15.72	15.19	14.92	16.58	16.08	17.26	17.62	17.05	17.54	17.54	16.44	16.49	15.65	15.65	15.82	17.07	17.39	17.39	15.52	15.8	15.62	15.8	16.18	16.19	15.86	16.19	16.36	15.86	16.19	16.36	16.19	19.23	19.07	19.23	18.59	19.24	18.7	17.8	17.96
42_Butyrivibrio_sp_Su6_PROKKA_02402_Beta_galactosidase_BoGH2A	18.64	19.71	19.66	17.28	17.28	17.64	17.64	17.81	17.46	17.81	16.61	15.9	14.92	16.75	16.78	17.79	18.15	17.4	17.72	17.72	16.44	17.18	15.65	15.82	15.99	17.07	17.39	17.39	15.69	16.32	15.97	16.15	16.7	16.69	16.36	16.69	16.86	16.36	16.69	16.86	16.69	18.43	18.75	18.91	18.27	17.98	18.54	17.8	17.8
375_Butyrivibrio_fibrisolvens_D1_DSM_3071_PROKKA_00289_Beta_galactosidase_BoGH2A	16.88	17.75	17.37	14.6	14.09	14.09	14.26	14.94	14.26	15.45	14.63	14.8	16.72	15.51	16.55	18.21	18.38	16.81	16.61	16.27	15.78	14.31	14.66	14.66	14.82	15.77	15.08	15.08	14.03	15.5	15.5	15.5	17.13	16.03	16.03	16.03	15.71	15.71	16.35	15.87	16.35	19	20	20.16	19.05	22.08	20.9	19.16	19.16
1_Butyrivibrio_fibrisolvens_AB2020_PROKKA_02406_Beta_galactosidase_BoGH2A	16.67	16.99	16.83	14.68	14.51	14.16	14.34	15.03	14.34	15.2	15.57	15.05	16.98	15.58	16.81	17.98	17.8	15.86	16.52	16.35	15.03	14.21	14.4	14.24	14.24	15.84	14.8	14.8	14.43	15.42	15.42	15.42	16.75	15.15	15.15	14.82	15.15	14.98	15.31	14.82	15.31	19.06	20.54	20.7	19.59	19.84	20.31	19.18	19.18
6_Butyrivibrio_fibrisolvens_WTE3004_PROKKA_01752_Beta_galactosidase_BoGH2A	16.67	17.17	16.83	14.85	14.68	14.34	14.51	15.2	14.51	15.03	15.57	14.88	16.98	15.58	16.46	17.98	17.8	15.86	16.52	16.35	15.03	14.21	14.57	14.4	14.4	15.84	14.8	14.8	14.43	15.59	15.42	15.42	16.92	14.98	14.98	14.66	14.98	14.82	15.15	14.66	15.15	19.06	20.38	20.54	19.27	19.69	20.31	19.03	19.03
43_Butyrivibrio_sp_TB_PROKKA_02688_Beta_galactosidase_BoGH2A	16.83	17.71	17	14.68	14.51	14.16	14.34	15.03	14.34	15.2	15.74	15.05	17.16	15.75	16.81	17.8	17.63	16.03	16.7	16.52	15.37	14.55	14.9	14.74	14.74	16.18	15.14	15.14	14.77	15.93	15.76	15.76	16.92	15.31	15.31	14.98	15.31	15.15	15.47	14.98	15.47	19.37	20.38	20.54	19.59	19.69	20.47	19.18	19.18
3_Butyrivibrio_fibrisolvens_FE2007_PROKKA_02300_Beta_galactosidase_BoGH2A	16.5	17.35	16.67	14.51	14.34	13.99	14.16	14.85	14.16	15.2	15.57	14.88	17.33	15.75	16.64	17.8	17.63	16.03	16.7	16.52	15.37	14.38	14.9	14.74	14.74	15.84	14.8	14.8	14.6	15.76	15.59	15.59	17.25	15.47	15.47	15.15	15.47	15.31	15.64	15.15	15.64	19.53	20.38	20.54	19.59	19.84	20.31	19.18	19.18
5_Butyrivibrio_fibrisolvens_ND3005_PROKKA_00863_Beta_galactosidase_BoGH2A	16.67	17.53	16.83	14.85	14.68	14.34	14.51	15.2	14.51	15.2	15.4	14.71	17.33	15.58	16.46	17.63	17.45	15.86	16.87	16.7	15.03	14.21	14.57	14.4	14.4	15.84	14.8	14.8	14.43	15.59	15.42	15.42	17.08	15.15	15.15	14.82	15.15	14.98	15.31	14.82	15.31	19.21	20.38	20.54	19.59	19.53	20	18.87	18.87
2_Butyrivibrio_fibrisolvens_AR40_PROKKA_02936_Beta_galactosidase_BoGH2A	16.67	17.17	16.83	14.85	14.68	14.34	14.51	15.2	14.51	15.03	15.22	14.53	16.81	15.41	16.29	17.98	17.8	15.69	16.35	16.18	14.86	14.05	14.24	14.07	14.24	15.67	14.63	14.63	14.43	15.42	15.25	15.25	16.75	14.82	14.82	14.66	14.82	14.66	14.98	14.5	14.98	18.58	20.54	20.7	19.43	19.38	20.16	18.72	18.72
4_Butyrivibrio_fibrisolvens_MD2001_PROKKA_00349_Beta_galactosidase_BoGH2A	16.67	17.17	16.83	14.85	14.68	14.34	14.51	15.2	14.51	15.2	15.57	14.88	17.16	15.58	16.46	17.98	17.8	15.86	16.52	16.35	15.03	14.21	14.57	14.4	14.4	15.67	14.63	14.63	14.43	15.59	15.42	15.42	16.75	15.31	15.31	14.98	15.31	15.15	15.47	14.98	15.47	18.9	20.7	20.86	19.59	19.53	20.16	18.87	18.87
7_Butyrivibrio_fibrisolvens_YRB2005_PROKKA_01931_Beta_galactosidase_BoGH2A	16.67	16.99	16.67	14.85	14.68	14.34	14.51	15.2	14.51	15.03	15.57	14.88	16.81	15.58	16.46	17.8	17.63	15.86	16.52	16.35	14.86	14.05	14.4	14.24	14.24	15.67	14.63	14.63	14.26	15.42	15.25	15.25	16.58	15.15	15.15	14.82	15.15	14.98	15.31	14.82	15.31	19.06	20.7	20.86	19.59	19.69	20.47	19.03	19.03
38_Butyrivibrio_sp_NC2002_PROKKA_01813_Beta_galactosidase_BoGH2A	18	16.85	17.68	14.92	14.41	14.24	14.41	14.58	14.24	14.75	13.58	13.92	14.99	15.15	16.7	18.35	18.35	16.44	16.86	17.03	15.97	16.31	16.31	16.31	16.31	18.12	17.76	17.92	16.75	16.53	16.69	16.53	15.74	16.4	16.4	15.76	16.08	15.76	16.24	15.76	16.24	19.65	20.03	20.03	19.06	20.19	20.29	20.03	20.19
31_Butyrivibrio_sp_INlla21_PROKKA_01045_Beta_galactosidase_BoGH2A	17.31	17.3	17.68	16.18	16.38	16.38	16.57	16.96	16.76	16.57	17.18	16.6	16.57	16.86	17.05	16.96	17.15	16.73	17.4	17.59	18.23	16.14	16.14	16.33	16.33	16.89	16.67	16.67	14.79	15.85	15.85	15.85	17.41	16.49	16.12	16.12	16.3	16.12	16.3	16.3	16.49	21.61	21.29	21.29	20.75	22.73	20.39	20.31	20.31
30_Butyrivibrio_sp_INlla18_PROKKA_02596_Beta_galactosidase_BoGH2A	17.46	17.17	17.1	16.51	16.12	15.93	16.31	16.51	16.31	16.51	16.15	16.54	16.35	18.16	18.18	17.9	18.29	16.12	16.98	16.79	17.45	16.51	17.25	17.07	17.07	17.8	17.39	17.58	15.51	16.76	16.76	16.76	16.82	17	16.64	16.82	17	16.82	17	16.64	17.18	21.6	20.87	20.87	19.96	22.14	21.02	20.27	20.1
72_Butyrivibrio_hungatei_DSM_14810_PROKKA_00866_Beta_galactosidase_BoGH2A	17.28	16.97	16.91	16.12	15.74	15.55	15.93	16.12	15.93	16.12	15.77	16.15	15.96	17.78	17.79	17.9	17.9	15.74	16.6	16.41	17.07	16.14	16.88	16.7	16.7	17.42	17.01	17.2	15.14	16.38	16.38	16.38	16.64	16.82	16.46	16.64	16.82	16.64	16.82	16.46	17	21.42	21.05	21.05	20.15	21.97	21.2	20.45	20.27
8_Butyrivibrio_hungatei_MB2003_PROKKA_00860_Beta_galactosidase_BoGH2A	17.28	16.97	16.91	16.12	15.74	15.55	15.93	16.12	15.93	16.12	15.77	16.15	15.96	17.78	17.79	17.9	17.9	15.74	16.6	16.41	17.07	15.95	16.7	16.51	16.51	17.42	17.01	17.2	15.14	16.2	16.2	16.2	16.45	16.64	16.27	16.46	16.64	16.46	16.64	16.27	16.82	21.42	20.87	20.87	20.15	21.97	21.02	20.45	20.27
19_Butyrivibrio_sp_AE2015_PROKKA_02576_Beta_galactosidase_BoGH2A	17.46	17.76	17.83	16.12	15.74	15.74	16.12	16.31	16.12	16.31	15.77	15	16.15	18.16	17.41	17.9	18.09	16.31	16.79	16.6	17.26	16.14	16.7	16.51	16.51	16.67	16.45	16.45	15.51	15.82	15.82	15.82	16.64	17.54	17.18	17.36	17.54	17.36	17.54	17	17.54	19.96	21.23	21.42	19.96	21.79	20.49	20.27	20.1
42_Butyrivibrio_sp_Su6_PROKKA_00846_Beta_galactosidase_BoGH2A	17.65	17.96	18.01	16.31	15.93	15.93	16.31	16.51	16.31	16.51	15.96	15.19	16.35	18.36	17.6	18.09	18.29	16.51	16.98	16.79	17.45	16.32	16.88	16.7	16.7	16.86	16.64	16.64	15.7	16.01	16.01	16.01	16.82	17.72	17.36	17.54	17.72	17.54	17.72	17.18	17.72	20.15	21.42	21.6	20.15	21.79	20.67	20.45	20.27
15_Butyrivibrio_proteoclasticus_P18_PROKKA_01440_Beta_galactosidase_BoGH2A	18.01	18.16	18.2	16.31	15.93	16.12	16.51	16.7	16.51	16.51	16.15	15.38	16.54	18.55	17.79	18.29	18.48	16.7	17.18	16.98	17.64	16.51	17.25	17.07	17.07	17.05	16.64	16.64	15.89	16.38	16.38	16.38	17.01	17.54	17.54	17.36	17.54	17.36	17.54	17.18	17.72	19.96	21.23	21.42	19.96	21.62	20.67	20.27	20.1
52_Butyrivibrio_sp_XPD2006_PROKKA_00614_Beta_galactosidase_BoGH2A	17.68	17.8	17.68	16.35	15.96	16.15	16.54	16.73	16.54	17.31	16.57	16.57	17.53	19.16	18.8	19.69	19.88	18.08	17.59	17.78	17.86	16.89	16.88	16.88	16.88	17.84	17.23	17.42	16.29	16.6	16.6	16.6	17.59	19.2	18.84	19.02	19.02	19.02	19.2	18.84	19.02	20.51	21.42	21.23	20.51	21.09	21.2	20.45	20.27
44_Butyrivibrio_sp_VCB2001_PROKKA_01248_Beta_galactosidase_BoGH2A	17.74	17.07	17.19	15.86	15.28	15.47	15.86	16.05	15.86	15.86	16.09	16.28	16.93	18.46	18.68	18.4	18.59	17.18	16.99	17.18	17.27	15.79	16.54	16.73	16.73	17.75	16.38	16.57	15.69	16.19	16.19	16.19	17.2	19.38	19.2	19.38	19.38	19.38	19.56	19.2	19.56	20.69	20.51	20.69	19.6	21.62	21.02	19.93	19.93
39_Butyrivibrio_sp_NC2007_PROKKA_01638_Beta_galactosidase_BoGH2A	17.38	16.87	16.82	15.28	14.89	15.47	15.86	16.05	15.86	15.67	15.89	16.09	16.34	18.27	17.7	18.59	18.79	17.37	17.37	17.57	16.7	15.41	15.8	15.99	15.99	17.37	16.38	16.57	15.5	16	16.19	16.19	17.76	18.83	18.46	18.46	18.46	18.46	18.65	18.65	18.83	20.87	20.33	20.51	19.24	21.44	20.32	19.24	19.24
26_Butyrivibrio_sp_FCS006_PROKKA_02310_Beta_galactosidase_BoGH2A	17.74	16.47	16.82	15.47	14.89	15.28	15.67	15.86	15.67	15.67	16.28	16.09	16.54	17.88	17.7	18.79	18.98	17.37	16.99	17.18	16.51	15.98	16.17	16.36	16.36	17.75	16.57	16.76	15.69	16	16.19	16.19	17.76	19.01	18.65	18.65	18.65	18.65	18.83	18.46	18.83	20.69	20.33	20.51	19.24	21.62	19.43	19.42	19.42
43_Butyrivibrio_sp_TB_PROKKA_00470_Beta_galactosidase	12.9	12.85	13.22	14.36	15.04	15.38	15.21	15.38	15.9	12.31	13.18	12.5	13.56	12.73	13.28	13.82	13.82	13.31	13.22	13.22	13.73	13.36	13.16	13.16	13.16	14.17	15.17	15.33	13.31	12.62	12.3	12.62	15.08	14.64	14.48	14.33	14.64	14.64	14.33	14.79	14.48	13.38	12.25	12.25	11.98	12.69	12.55	13.11	13.24
1_Butyrivibrio_fibrisolvens_AB2020_PROKKA_00700_Beta_galactosidase	13.15	12.79	12.99	13.93	14.6	15.1	14.93	15.1	15.6	12.58	12.77	12.27	13.31	12.35	13.05	12.88	12.88	12.9	13.14	13.14	13.67	13.78	13.11	13.11	13.11	14.1	14.92	15.08	13.74	12.9	13.06	13.39	14.53	13.96	13.81	13.66	13.96	13.96	13.66	14.11	13.81	13.28	12.4	12.4	12.26	13.24	12.97	13.46	13.46
6_Butyrivibrio_fibrisolvens_WTE3004_PROKKA_03791_Beta_galactosidase	12.52	12.79	13.15	13.93	14.6	14.93	14.77	14.93	15.44	12.42	12.61	12.1	13.14	12.02	13.05	12.88	12.88	12.9	12.98	12.98	13.67	13.62	12.95	12.95	12.95	13.93	14.92	14.92	13.58	12.9	13.06	13.39	14.69	13.51	13.35	13.2	13.51	13.51	13.2	13.66	13.35	13.41	12.26	12.26	12.12	13.11	12.97	13.33	13.46
7_Butyrivibrio_fibrisolvens_YRB2005_PROKKA_03831_Beta_galactosidase	12.52	12.79	13.15	13.93	14.6	14.93	14.77	14.93	15.44	12.42	12.61	12.1	13.14	12.02	13.05	12.88	12.88	12.9	12.98	12.98	13.67	13.62	12.95	12.95	12.95	13.93	14.92	14.92	13.58	12.9	13.06	13.39	14.69	13.51	13.35	13.2	13.51	13.51	13.2	13.66	13.35	13.41	12.26	12.26	12.12	13.11	12.97	13.33	13.46
3_Butyrivibrio_fibrisolvens_FE2007_PROKKA_00184_Beta_galactosidase	12.8	12.75	12.96	14.07	14.75	15.09	14.92	15.09	15.61	12.35	12.54	12.03	12.93	11.95	13	12.85	12.85	12.86	12.95	12.95	13.79	13.42	12.9	12.9	12.9	14.07	15.08	15.24	13.38	12.36	12.52	12.85	14.51	14.55	14.4	14.24	14.55	14.55	14.24	14.71	14.4	13.59	12.59	12.59	12.45	12.89	12.62	12.99	13.12
375_Butyrivibrio_fibrisolvens_D1_DSM_3071_PROKKA_03071_Beta_galactosidase	12.14	12.39	12.78	13.76	14.46	14.81	14.63	14.81	15.33	12.37	12.39	11.87	13.1	11.94	13.01	13.01	13.01	12.85	12.93	12.93	13.17	13.12	12.6	12.6	12.6	13.78	14.63	14.8	13.25	12.37	12.54	12.88	14.24	13.5	13.34	13.19	13.5	13.5	13.19	13.66	13.34	13.28	11.98	11.98	11.71	12.71	12.83	13.33	13.59
2_Butyrivibrio_fibrisolvens_AR40_PROKKA_02138_Beta_galactosidase	12.32	12.41	12.8	13.59	14.29	14.63	14.46	14.63	15.16	12.2	12.22	11.69	12.76	11.76	12.83	12.65	12.65	12.67	12.76	12.76	13.17	13.38	12.44	12.44	12.44	13.61	14.46	14.63	13.25	12.37	12.54	12.88	14.43	14.15	13.99	13.83	14.15	14.15	13.83	14.31	13.99	13.41	12.26	12.26	12.12	12.83	12.67	13.07	13.2
4_Butyrivibrio_fibrisolvens_MD2001_PROKKA_00113_Beta_galactosidase	12.68	12.79	13.15	14.43	15.1	15.44	15.27	15.44	15.94	12.92	12.94	12.44	13.14	12.19	13.22	13.22	13.22	13.07	13.14	13.14	13.99	13.94	13.27	13.27	13.27	14.43	15.25	15.41	14.06	13.23	13.39	13.71	14.84	14.11	13.96	13.81	14.11	14.11	13.81	14.26	13.96	13.41	12.4	12.4	12.26	13.11	12.97	13.2	13.2
5_Butyrivibrio_fibrisolvens_ND3005_PROKKA_01161_Beta_galactosidase	12.62	12.56	12.78	14.29	14.98	15.33	15.16	15.33	15.85	12.89	12.74	12.22	13.28	12.28	13.18	13.18	13.18	13.02	13.1	13.1	13.5	13.62	13.09	13.09	13.09	14.12	14.97	15.14	13.74	12.88	13.04	13.38	14.56	14.13	13.97	13.81	14.13	14.13	13.81	14.29	13.97	13.41	12.26	12.26	12.12	13.11	12.83	13.07	13.33
15_Butyrivibrio_proteoclasticus_P18_PROKKA_03254_Beta_galactosidase	13.76	14.29	13.76	14.86	14.31	14.31	14.5	14.13	14.13	12.84	14.15	13.79	15.62	15.9	14.18	14.36	14.55	15.38	14.29	14.1	14.47	14.49	12.79	12.79	12.61	12.73	12.55	12.55	13.29	13.43	13.61	13.61	13.83	12.89	12.89	12.72	12.89	12.89	13.07	12.72	12.54	13.64	13.78	13.78	13.78	13.04	12.83	12.38	12.38
19_Butyrivibrio_sp_AE2015_PROKKA_02274_hypothetical_protein	13.94	14.29	13.76	13.76	13.21	13.21	13.21	13.03	13.03	11.93	13.42	13.05	14.89	15.17	14	13.63	13.81	15.02	13.92	13.74	14.1	13.95	12.26	12.26	12.08	12.55	12.18	12.18	12.03	12.52	12.52	12.52	13.65	12.37	12.37	12.2	12.37	12.37	12.54	12.2	12.02	13.5	13.34	13.34	13.49	12.75	12.68	12.09	12.23
42_Butyrivibrio_sp_Su6_PROKKA_00722_hypothetical_protein	13.94	14.1	13.59	14.13	13.76	13.76	13.94	13.58	13.58	12.29	13.6	13.24	15.26	14.81	14	13.81	14	15.2	14.1	13.92	14.1	14.13	12.79	12.79	12.61	12.73	12.36	12.36	12.57	13.07	13.25	13.25	13.48	12.72	12.72	12.54	12.72	12.72	12.89	12.54	12.37	13.79	13.34	13.34	13.64	12.32	12.83	12.23	12.23
14_Butyrivibrio_proteoclasticus_P6B7_PROKKA_01099_hypothetical_protein	12.84	13.83	13.18	13.22	13.04	13.04	13.04	13.04	13.04	11.96	13.61	13.07	14.49	14.54	13.66	13.48	13.48	13.31	12.86	12.68	12.35	12.87	12.43	12.26	12.43	11.99	11.81	11.81	12.78	13.1	12.57	12.57	12.33	12.37	12.37	12.54	12.54	12.37	12.71	12.37	12.71	14.49	13.47	13.47	13.47	13.17	12.86	12.73	13.15
53_Butyrivibrio_sp_YAB3001_PROKKA_02393_Beta_galactosidase	14.41	15.29	14.58	15.84	15.29	15.47	15.47	15.47	15.29	15.29	16.05	16.42	15.78	17.88	15.53	15.9	16.08	17.22	16.12	15.93	16.09	15.56	15.1	15.1	15.1	14.73	14.18	14.18	15.98	15.25	15.25	15.25	15.93	14.93	14.76	14.93	14.76	14.93	14.93	14.93	14.76	14.96	14.97	14.97	14.39	12.81	12.86	13.15	13.3
45_Butyrivibrio_sp_VCB2006_PROKKA_00459_Beta_galactosidase	13.44	13.58	13.1	13.54	13.36	13.18	13.36	13.36	13	13.72	14.47	14.65	14.85	16.07	14.86	13.77	13.95	14.13	13.93	13.75	13.23	13.64	13.89	13.89	13.72	13.55	13.55	13.73	13.66	14.34	14.51	14.34	14.41	12.71	12.54	12.37	12.71	12.54	12.71	12.54	12.71	12.71	12.84	12.84	12.84	12.75	11.82	12.62	12.76
28_Butyrivibrio_sp_INlla14_PROKKA_01407_Beta_galactosidase	14.14	14.66	14.14	14.26	14.08	14.44	14.44	14.44	14.44	13.72	13.92	15.19	15.21	15.18	15.22	14.49	14.67	14.85	13.93	13.75	13.76	14.16	13.72	13.72	13.89	14.26	13.37	13.55	13.49	13.63	13.45	13.45	15.1	13.92	13.58	13.92	13.92	13.92	14.09	13.92	13.92	13.61	13.46	13.46	13.75	11.84	12.27	12.36	12.36
50_Butyrivibrio_sp_XBB1001_PROKKA_00862_Beta_galactosidase	14.31	14.49	13.97	14.08	13.9	14.26	14.26	14.26	14.26	13.9	13.92	14.65	15.56	15	15.04	14.86	15.04	14.49	13.57	13.39	13.4	13.81	13.37	13.37	13.54	13.55	12.83	13.01	13.49	13.63	13.45	13.45	15.1	14.09	13.75	14.09	14.09	14.09	14.26	14.09	14.09	13.9	13.31	13.31	13.6	12.13	12.55	12.5	12.5
11_Butyrivibrio_proteoclasticus_B316_PROKKA_01731_hypothetical_protein	12.54	12.52	12.2	13.91	13.54	14.47	14.66	13.91	14.29	13.73	13.94	13.94	14.76	13.92	14.87	15.8	15.99	14.34	14.52	14.15	14.31	13.82	12.66	12.66	12.3	12.96	13.48	13.48	12.77	12.91	12.73	12.73	14.97	11.46	11.46	11.28	11.46	11.46	11.63	11.46	11.28	13.1	13.95	13.95	13.22	13.16	13.38	12.59	12.59
12_Butyrivibrio_proteoclasticus_FD2007_PROKKA_01140_hypothetical_protein	12.2	12.16	11.85	14.29	13.91	14.84	15.03	14.29	14.66	14.1	14.31	14.5	15.13	13.92	15.06	15.8	15.99	14.52	14.71	14.34	14.31	14.18	13.01	13.01	12.66	12.77	13.48	13.48	12.95	12.91	12.73	12.73	14.97	11.46	11.46	11.28	11.46	11.46	11.63	11.46	11.28	13.68	13.95	13.95	13.36	13.16	13.24	12.45	12.45
44_Butyrivibrio_sp_VCB2001_PROKKA_00810_Beta_galactosidase	12.17	12.13	11.82	13.67	13.67	14.23	14.23	14.04	14.23	13.86	13.51	14.45	13.06	14.29	13.16	12.97	13.16	14.31	13.01	12.83	13.55	13.79	13.87	13.87	13.69	13.65	13.63	13.44	13.09	13.24	13.24	13.24	13.67	11.58	11.4	11.05	11.4	11.4	11.23	11.4	11.05	14.16	14.14	14.14	14.29	12.41	12.04	11.71	11.85
39_Butyrivibrio_sp_NC2007_PROKKA_03221_Beta_galactosidase	11.11	11.4	11.11	13.11	12.92	13.3	13.48	13.3	13.48	13.3	12.76	13.7	13.81	13.91	12.22	12.97	13.16	13.01	13.2	12.83	13	13.07	13.51	13.33	12.97	12.55	12.52	12.52	12	12.68	12.68	12.68	12.59	12.11	11.58	11.93	12.11	12.28	11.93	12.28	11.75	13.13	13.84	13.84	14.14	12.85	12.33	12.14	12.28
52_Butyrivibrio_sp_XPD2006_PROKKA_00808_hypothetical_protein	11.99	12.5	12.17	14.23	14.04	14.79	14.98	14.61	14.61	14.42	13.51	14.82	14.74	14.84	13.35	14.66	14.85	13.75	14.13	13.94	14.29	13.79	14.95	14.59	14.23	14.02	14.18	14.18	13.64	14.15	14.15	14.15	13.85	13.86	13.33	13.33	13.86	13.68	13.68	13.68	13.51	14.75	14.73	14.73	14.43	12.85	12.63	13.15	13.15
30_Butyrivibrio_sp_INlla18_PROKKA_02839_Beta_galactosidase	12.57	13.3	12.74	14.6	14.05	14.05	14.23	13.86	14.05	12.2	14.07	14.07	14.89	16.09	13.31	12.38	12.57	13.94	12.66	12.48	14.65	13.26	12.83	12.66	12.66	13.11	12.39	12.39	12.39	12.52	12.34	12.34	14.39	11.91	11.56	12.08	12.08	11.91	12.26	12.08	11.91	13.45	13.13	13.13	13.13	12.61	12.24	12.57	12.71
72_Butyrivibrio_hungatei_DSM_14810_PROKKA_01253_Beta_galactosidase	11.69	12.39	11.87	14.79	14.23	14.6	14.79	14.23	14.23	12.94	13.89	14.26	15.44	15.72	13.86	12.94	13.12	13.58	11.93	12.11	14.29	13.26	12.83	12.66	12.66	12.39	12.39	12.39	12.39	12.89	12.52	12.7	13.85	12.96	12.78	13.13	13.13	13.13	13.31	13.31	13.13	13.89	13.42	13.42	13.13	12.17	12.54	12	12.29
8_Butyrivibrio_hungatei_MB2003_PROKKA_01165_Beta_galactosidase	11.87	12.57	12.04	15.16	14.42	14.79	14.97	14.42	14.42	12.94	13.89	14.26	15.07	15.54	13.49	12.75	12.94	13.39	11.74	11.93	14.29	13.44	12.83	12.66	12.66	12.75	12.2	12.2	12.39	12.89	12.52	12.7	14.03	12.43	12.26	12.61	12.61	12.61	12.78	12.78	12.61	13.74	13.13	13.13	12.83	12.02	12.24	12	12.29
24_Butyrivibrio_sp_AE3009_PROKKA_02105_Beta_galactosidase	14.08	14.81	14.08	16.17	16.17	16.36	16.73	15.99	16.17	15.8	15.08	15.46	15.93	16.57	14.9	14.71	14.9	15.53	14.6	14.42	16	15.32	13.95	14.13	13.77	15.02	14.65	14.84	14.44	14.6	14.42	14.42	14.49	14.64	14.46	13.93	14.64	14.46	14.46	14.46	14.46	14.37	14.35	14.35	14.35	11.83	12.05	11.87	11.87
37_Butyrivibrio_sp_MC2021_PROKKA_03273_Beta_galactosidase	14.26	13.89	13.38	15.61	15.24	15.8	15.61	15.06	15.43	12.83	13.78	14.53	14.81	13.81	13.04	13.41	13.59	14.6	13.12	12.94	14.73	14.59	13.06	13.06	12.88	14.29	13.92	14.1	13.18	14.6	14.42	14.42	13.06	13.58	13.4	13.4	13.76	13.58	13.93	13.58	13.76	12.87	13.73	13.73	13.73	13.48	12.22	11.94	11.94
40_Butyrivibrio_sp_NC3005_PROKKA_02136_Beta_glucuronidase	17.71	17.26	17.26	17.55	18.48	18.01	18.48	18.24	18.24	16.63	15.01	15.7	15.96	15.9	15.74	16.67	16.67	17.78	17.78	17.78	14.61	17.38	16.44	16.44	16.67	17.66	17.16	17.16	15.68	16.67	16.44	16.67	16.48	14.92	14.7	15.14	14.7	14.7	15.14	14.7	14.92	16.8	16.63	16.63	16.42	16.94	16.88	15.42	15.42
11_Butyrivibrio_proteoclasticus_B316_PROKKA_00701_Beta_glucuronidase	17.09	17.72	17.72	15.89	15.23	15.67	15.67	15.23	15.23	15.45	15.67	15.23	16.41	17.18	16.41	16.19	16.41	16.78	16.56	16.56	14.81	15.22	14.74	14.53	14.74	15.95	15.27	15.27	15.17	14.59	14.59	14.81	14.98	16.84	16.84	17.46	17.05	17.05	17.46	17.05	17.26	17.38	16.16	16.16	15.94	17.31	17.49	17.75	17.75
12_Butyrivibrio_proteoclasticus_FD2007_PROKKA_01614_Beta_glucuronidase	17.09	17.72	17.72	15.89	15.23	15.67	15.67	15.23	15.23	15.23	15.45	15.01	16.41	17.18	16.41	16.19	16.41	16.78	16.56	16.56	14.81	15.22	14.74	14.53	14.74	15.95	15.27	15.27	15.17	14.38	14.38	14.59	14.98	16.84	16.84	17.46	17.05	17.05	17.46	17.05	17.26	17.31	16.09	16.09	15.87	17.45	17.63	17.89	17.89
19_Butyrivibrio_sp_AE2015_PROKKA_01995_Beta_glucuronidase	17.89	18.32	18.32	15.86	15.64	15.64	15.2	15.42	14.76	14.54	14.54	14.32	15.04	16.7	15.93	15.49	15.49	16.96	16.3	16.3	13.49	14.35	14.08	13.87	14.08	15.27	14.81	14.81	13.86	13.28	13.28	13.28	14.95	16.18	16.39	16.6	16.39	16.39	16.6	16.39	16.6	18.16	17.39	17.39	16.3	17.02	16.56	17.46	17.46
42_Butyrivibrio_sp_Su6_PROKKA_01412_Beta_glucuronidase	17.68	18.11	18.11	15.2	14.98	14.98	14.54	14.54	14.1	14.32	14.1	13.88	15.27	16.92	16.15	15.27	15.27	16.74	16.08	16.08	13.28	14.14	14.71	14.5	14.71	15.27	15.02	15.02	14.29	13.28	13.28	13.28	15.16	16.39	16.6	16.8	16.6	16.6	16.8	16.6	16.8	17.74	16.96	16.96	16.3	17.02	16.77	17.24	17.24
36_Butyrivibrio_sp_MC2013_PROKKA_01217_Beta_glucuronidase	16.91	17.12	17.12	16.34	15.67	15.23	15.45	15.45	15.67	14.57	13.25	13.91	14.16	16.11	16.22	16.67	16.67	15.93	15.86	15.86	15.48	14.53	15.74	15.96	15.96	16.88	16.2	16.2	14.35	14.62	14.62	14.62	16.28	15.62	15.83	16.46	16.04	16.25	16.25	16.25	15.83	17.54	18.75	18.75	18.08	17.21	16.3	16.78	17
36_Butyrivibrio_sp_MC2013_PROKKA_01255_Beta_galactosidase_BoGH2A	17.51	17.93	17.93	15.38	15.6	14.95	14.95	15.6	14.95	14.95	14.51	15.16	15.64	16.3	16.41	16.41	16.41	17	17.11	17.11	15.45	15.6	16.81	17.02	17.02	17.1	16.85	16.85	16.67	16.52	16.31	16.52	17.26	15.98	15.98	15.98	15.77	15.98	15.77	15.98	15.77	18.87	18.98	18.98	18.1	18.75	18.08	17.69	18.34
33_Butyrivibrio_sp_LC3010_PROKKA_01543_Beta_glucuronidase	14.08	15.13	15.13	15.13	14.91	14.91	15.13	14.69	14.91	15.13	13.6	14.04	13.38	16.01	15.49	16.15	16.15	15.38	14.85	14.85	14.44	14.62	15.61	15.82	15.61	16.09	16.7	16.92	15.64	15.29	15.5	15.29	15.66	15.43	15.43	16.05	15.43	15.64	15.84	15.84	15.84	20.17	20.31	20.31	19.87	16.88	18.79	18.4	18.18
49_Butyrivibrio_sp_WCE2006_PROKKA_00671_Beta_glucuronidase	13.87	14.92	14.92	15.13	14.91	14.91	15.13	14.69	14.91	15.13	13.6	14.04	13.38	16.01	15.71	16.15	16.15	15.38	14.85	14.85	14.44	14.62	15.61	15.82	15.61	16.09	16.7	16.92	15.64	15.29	15.5	15.29	15.66	15.43	15.43	16.05	15.43	15.64	15.84	15.84	15.84	20.17	20.31	20.31	19.87	16.88	18.79	18.4	18.18
48_Butyrivibrio_sp_WCD3002_PROKKA_01776_Beta_glucuronidase	13.87	15.13	15.13	14.35	14.79	14.57	14.35	14.13	14.35	13.69	12.36	13.02	12.75	15.89	15.37	16.04	16.04	15.89	14.88	14.88	13.18	14.07	14.41	14.62	14.83	14.96	14.71	14.71	13.75	12.97	13.18	12.97	13.57	13.99	13.99	14.2	13.79	14.2	13.99	14.2	13.79	17.93	17.8	17.8	17.14	16.13	16.09	15.9	16.12
23_Butyrivibrio_sp_AE3006_PROKKA_03191_Beta_glucuronidase	14.29	15.13	15.13	14.35	14.79	14.13	13.91	13.69	13.69	14.35	13.47	13.25	13.44	16.11	16.04	15.37	15.37	16.34	15.35	15.35	13.84	14.93	14.83	14.83	15.04	15.81	15.57	15.57	14.41	14.26	14.47	14.26	13.57	13.79	13.79	14.2	13.79	13.99	13.99	13.99	13.79	18.28	18.38	18.38	17.51	16.49	16.45	15.84	16.05
35_Butyrivibrio_sp_MB2005_PROKKA_03274_Beta_glucuronidase	14.29	15.13	15.13	14.13	14.57	13.91	13.69	13.47	13.47	14.35	13.25	13.02	13.44	16.11	16.04	15.37	15.37	16.34	15.35	15.35	13.84	14.93	14.83	14.83	15.04	16.03	15.57	15.57	14.41	14.26	14.47	14.26	13.57	13.99	13.99	14.4	13.99	14.2	14.2	14.2	13.99	18.28	18.38	18.38	17.51	16.49	16.45	15.84	16.05
36_Butyrivibrio_sp_MC2013_PROKKA_01970_Beta_galactosidase_BoGH2A	17.46	17.55	17.29	15.36	14.64	13.93	13.93	14.46	13.93	15.89	15	14.64	16.37	16.37	16.99	16.22	16.4	16.1	17.08	16.73	17.16	16.84	16.67	16.84	16.67	15.7	16.23	16.4	15.16	15.47	15.29	15.47	16.32	16.41	16.58	16.41	16.41	16.58	16.58	16.41	16.24	16.91	16.8	16.8	15.82	17.74	18.31	17.78	17.78
15_Butyrivibrio_proteoclasticus_P18_PROKKA_01113_Beta_galactosidase_BoGH2A	15.47	15.59	15.81	14.89	15.24	15.41	15.06	15.94	15.59	14.54	14.36	13.49	15.04	15.91	15.99	16.11	16.11	15.29	16.61	16.61	15.44	16.44	16.07	16.24	16.07	16.29	15.94	16.12	15.48	14.97	14.97	14.97	17.4	17.11	16.95	16.61	16.95	16.95	16.95	17.11	16.95	18.17	18.35	18.51	18.84	18.88	20.22	19.34	19.81
28_Butyrivibrio_sp_INlla14_PROKKA_02654_Beta_galactosidase_BoGH2A	16.84	16.67	16.5	16.01	15.3	15.66	15.48	15.66	15.48	14.95	13.88	14.59	16.01	17.55	16.64	17.2	17.38	17.29	17.2	17.02	16.06	17.8	18.04	17.7	18.04	18.99	18.61	18.78	17.04	16.96	17.3	17.13	17.84	16.45	16.61	16.78	16.78	16.94	16.78	16.78	16.78	19.23	20.17	20.17	19.66	18.8	20.72	18.84	19
50_Butyrivibrio_sp_XBB1001_PROKKA_03266_Beta_galactosidase_BoGH2A	16.84	16.67	16.5	16.19	15.48	15.84	15.66	16.01	15.48	15.12	13.88	14.77	16.19	17.73	16.64	17.38	17.56	17.47	17.38	17.2	16.23	17.98	18.21	17.87	18.21	18.99	18.61	18.78	17.21	17.13	17.47	17.3	18.01	16.45	16.61	16.78	16.78	16.94	16.78	16.78	16.78	19.57	20.51	20.51	19.32	18.8	20.89	18.84	19.16
30_Butyrivibrio_sp_INlla18_PROKKA_02006_Beta_galactosidase_BoGH2A	16.39	16.52	16.05	14.82	14.64	15.18	14.64	15.18	14.46	15.54	15	15.71	15.62	17.97	16.1	16.49	16.67	17.17	17.44	17.26	15.18	15.9	16.35	16.17	16.35	16.23	16.73	16.73	14.43	15.06	15.06	14.89	17.01	17.17	17	16.84	17	17	16.84	16.84	17	19.97	21.1	21.1	20.58	18.52	20.97	19.06	19.22
72_Butyrivibrio_hungatei_DSM_14810_PROKKA_00192_Beta_galactosidase_BoGH2A	16.72	16.88	16.39	15	14.82	15.36	14.82	15.36	14.82	15.18	14.64	14.82	16.34	18.51	15.92	16.31	16.49	17.89	17.26	17.08	15.18	15.55	16.52	16.35	16.52	16.75	16.55	16.55	14.61	15.06	15.06	14.89	16.67	16.67	16.5	16.5	16.67	16.67	16.5	16.67	16.67	19.63	20.75	20.75	20.07	19.02	20.97	18.89	19.22
8_Butyrivibrio_hungatei_MB2003_PROKKA_01898_Beta_galactosidase_BoGH2A	16.72	16.7	16.39	15.36	15.18	15.71	15.18	15.71	15.18	15.18	14.82	15.18	16.34	18.68	16.28	16.49	16.67	18.25	17.44	17.26	15.53	15.9	17.04	16.87	17.04	17.11	17.08	17.08	14.78	15.41	15.41	15.24	17.01	16.67	16.5	16.5	16.67	16.67	16.5	16.67	16.67	19.29	20.24	20.24	19.55	18.69	20.63	18.4	18.73
46_Butyrivibrio_sp_VCD2006_PROKKA_03672_Beta_galactosidase	13.77	15.04	14.29	13.27	13.09	13.09	13.27	13.64	13.27	14.18	13.82	14.36	13.35	15.34	14.78	15.05	14.86	14.49	15.73	15.73	15.1	15.25	13.76	14.11	13.76	15.56	14.82	14.64	13.78	14.26	14.44	14.08	14.39	15.12	15.12	15.29	15.29	15.29	15.46	15.29	14.95	28.61	27.95	27.95	28.07	27.62	29.35	27.95	27.95
48_Butyrivibrio_sp_WCD3002_PROKKA_03111_Beta_galactosidase	13.94	14.49	13.94	13.27	13.09	13.09	13.27	13.45	13.09	13.45	13.45	14.18	12.98	14.8	15.15	15.05	14.86	14.67	15.73	15.73	15.45	15.43	14.11	14.46	14.11	15.74	15.18	15	13.96	14.62	14.8	14.44	14.39	15.29	15.29	15.46	15.46	15.46	15.64	15.46	15.12	29.09	27.95	27.95	28.07	27.74	29.95	28.54	28.66
35_Butyrivibrio_sp_MB2005_PROKKA_03444_Beta_galactosidase	14.11	14.31	13.77	13.64	13.64	13.64	13.64	13.82	13.64	13.82	14	14.73	13.53	14.98	15.69	15.05	14.86	15.04	15.91	15.91	15.63	15.6	13.93	14.46	14.11	15.38	15.18	15	14.13	14.62	14.97	14.8	14.56	15.64	15.64	15.81	15.81	15.64	16.15	15.81	15.46	29.09	28.07	28.07	28.19	27.86	29.83	28.54	28.66
49_Butyrivibrio_sp_WCE2006_PROKKA_03548_Beta_galactosidase	14.11	14.49	13.77	13.09	13.09	13.09	13.09	13.27	13.09	13.09	13.27	13.82	13.35	14.62	15.33	14.68	14.5	14.67	15.37	15.37	15.45	15.6	13.93	14.46	14.11	15.56	15.36	15.18	14.13	14.62	14.97	14.8	14.21	14.95	14.95	15.29	15.12	15.12	15.46	15.29	14.78	29.09	27.95	27.95	28.07	27.74	29.59	28.18	28.3
42_Butyrivibrio_sp_Su6_PROKKA_00738_Beta_galactosidase	15.51	16.38	16.04	14.9	14.53	14.9	14.71	14.71	14.53	13.97	15.83	15.27	15.04	16.91	14.37	16.89	16.7	16.2	16.17	16.36	15.88	18.4	15.61	15.61	15.79	15.93	15.9	15.72	14.91	16.3	16.12	16.3	14.98	15.74	15.38	15.74	15.38	15.38	15.74	15.38	15.56	27.43	27.84	27.84	28.21	27.28	28.41	27.38	27.38
1_Butyrivibrio_fibrisolvens_AB2020_PROKKA_02287_Evolved_beta_galactosidase_subunit_alpha	15.93	16.7	16.11	16.82	17.01	16.27	16.45	17.01	16.64	16.08	15.34	15.71	14.45	17.16	15.37	15.49	15.49	16.85	16.82	16.82	14.34	13.95	16.4	16.22	15.86	17	14.6	14.6	15.7	14.39	14.94	14.75	15.41	16.31	16.13	16.31	16.13	16.31	16.13	16.84	16.49	31.01	31.85	31.73	31.6	29.62	29.46	29	29.24
4_Butyrivibrio_fibrisolvens_MD2001_PROKKA_02498_Evolved_beta_galactosidase_subunit_alpha	15.93	16.89	16.28	16.82	17.01	16.45	16.64	17.19	16.82	15.9	15.34	15.71	14.45	16.97	15.37	15.3	15.3	16.67	16.64	16.64	14.16	14.13	16.22	16.04	15.86	16.82	14.42	14.42	15.52	14.39	14.75	14.57	15.41	16.49	16.31	16.31	16.31	16.49	16.13	16.84	16.49	31.38	32.1	31.98	31.73	29.99	29.71	29.24	29.47
2_Butyrivibrio_fibrisolvens_AR40_PROKKA_01812_Evolved_beta_galactosidase_subunit_alpha	15.93	16.89	16.28	16.82	17.01	16.27	16.45	17.01	16.64	16.08	15.16	15.53	14.45	17.34	15.56	15.67	15.67	16.85	17.01	17.01	14.52	14.31	16.58	16.4	16.04	17.18	14.96	14.96	15.88	14.57	15.12	14.94	15.59	16.67	16.49	16.67	16.49	16.67	16.49	17.2	16.84	31.26	32.1	31.98	31.85	29.74	29.34	28.88	29.12
6_Butyrivibrio_fibrisolvens_WTE3004_PROKKA_00591_Evolved_beta_galactosidase_subunit_alpha	16.28	17.27	16.64	17.01	17.19	16.45	16.64	17.19	16.82	15.9	15.53	15.71	14.63	17.34	15.74	15.86	15.67	16.85	17.01	17.01	14.52	14.13	16.58	16.4	16.04	17.37	15.15	15.15	15.88	14.39	14.94	14.75	15.41	16.49	16.31	16.49	16.31	16.49	16.31	17.02	16.67	31.26	31.98	31.85	31.73	29.5	29.34	28.88	29.12
7_Butyrivibrio_fibrisolvens_YRB2005_PROKKA_00166_Evolved_beta_galactosidase_subunit_alpha	16.28	17.27	16.64	17.01	17.19	16.45	16.64	17.19	16.82	15.9	15.53	15.71	14.63	17.34	15.74	15.86	15.67	16.85	17.01	17.01	14.52	14.13	16.58	16.4	16.04	17.37	15.15	15.15	15.88	14.39	14.94	14.75	15.41	16.49	16.31	16.49	16.31	16.49	16.31	17.02	16.67	31.26	31.98	31.85	31.73	29.5	29.34	28.88	29.12
36_Butyrivibrio_sp_MC2013_PROKKA_00507_Beta_glucuronidase	16.6	16.8	16.8	16.67	16.67	16.45	16.67	16.67	16.67	16.23	15.8	15.58	14.57	15.37	15.47	15.69	15.69	15.18	15.58	15.37	15.22	15.34	16.01	16.01	16.01	15.78	15.32	15.53	15.72	14.65	14.65	14.65	16.94	18.37	17.96	18.37	18.37	18.16	18.57	18.16	18.57	21.79	21.81	21.81	22	20.82	21.96	21.53	21.72
36_Butyrivibrio_sp_MC2013_PROKKA_01374_Beta_glucuronidase	15.47	17.37	17.37	15.04	14.38	14.6	14.82	15.04	15.49	14.82	15.27	14.38	14.03	15.08	15.14	15.37	15.37	14.86	14.6	14.38	16.02	16.56	15.74	15.53	15.53	15.5	16.99	17.21	16.09	16.09	16.09	16.09	16.67	16.67	16.46	16.46	16.67	16.88	16.46	16.67	16.46	19	20.4	20.4	20	18.04	17.98	18.95	18.95
52_Butyrivibrio_sp_XPD2006_PROKKA_00704_Beta_glucuronidase	16.39	16.8	17.01	16.38	16.6	16.6	16.6	16.81	17.02	15.96	14.68	15.96	15.17	15.57	16.27	17.13	17.13	17.27	17.23	17.02	16.67	16.95	17.43	17.01	17.22	17.99	17.75	17.75	17.22	17.57	17.57	17.57	15.11	15.95	15.75	15.95	15.95	15.95	15.95	15.95	16.16	21.77	21.95	21.95	22.15	23.35	21.49	21.81	22.02
44_Butyrivibrio_sp_VCB2001_PROKKA_01337_Beta_glucuronidase	16.6	17.22	17.01	16.17	15.74	15.96	15.96	15.96	15.96	15.74	14.89	16.17	14.96	16.42	16.27	16.7	16.7	17.48	17.23	17.02	16.88	17.78	17.43	17.22	17.43	17.99	18.37	18.37	17.43	17.78	17.78	17.78	15.11	15.95	15.75	15.54	15.54	15.54	15.54	15.54	15.75	21.56	21.74	21.74	22.36	23.35	20.87	21.81	21.81
39_Butyrivibrio_sp_NC2007_PROKKA_01720_Beta_glucuronidase	16.6	17.22	17.01	16.6	16.17	16.38	16.38	16.38	16.38	15.96	15.11	16.38	15.38	16.42	16.49	17.13	17.13	17.91	17.45	17.23	17.08	17.99	17.63	17.43	17.63	17.99	18.37	18.37	17.63	17.99	17.99	17.99	15.32	16.16	15.95	15.75	15.75	15.75	15.75	15.75	15.95	21.56	21.33	21.33	21.74	23.35	21.07	22.02	22.02
26_Butyrivibrio_sp_FCS006_PROKKA_02391_Beta_glucuronidase	16.8	17.22	17.01	16.38	15.96	16.17	16.17	16.17	16.17	15.74	14.89	16.17	15.17	16.63	16.49	17.13	17.13	17.91	17.45	17.23	16.88	17.99	17.43	17.22	17.43	17.99	18.37	18.37	17.84	17.78	17.78	17.78	15.32	16.16	15.95	15.75	15.75	15.75	15.75	15.75	15.95	21.77	22.15	22.15	22.36	23.14	20.87	21.81	21.81
7_Butyrivibrio_fibrisolvens_YRB2005_PROKKA_00208_Beta_glucuronidase	19.39	20	20.2	17.93	18.35	17.93	17.93	18.78	18.14	16.46	17.51	17.93	17.8	17.93	17.62	18.26	18.26	17.55	18.57	18.57	18.72	17.86	17.55	17.55	17.55	19.92	18.84	18.84	17.21	18.18	18.18	18.18	18.66	18.24	18.44	18.64	18.44	18.44	18.64	18.64	18.64	24.8	24.39	24.39	23.16	22.87	22.04	23.78	23.98
1_Butyrivibrio_fibrisolvens_AB2020_PROKKA_02997_Beta_glucuronidase	19.19	20.2	20.4	18.14	18.57	18.14	18.14	18.99	18.35	16.46	17.09	17.51	17.37	17.51	17.41	18.05	18.05	17.12	17.93	17.93	18.93	18.28	17.55	17.55	17.55	19.71	18.63	18.63	17.01	17.98	17.98	17.98	18.46	18.64	18.84	19.04	18.84	18.84	19.04	19.04	19.04	25	24.59	24.59	23.36	23.08	22.24	23.58	23.78
2_Butyrivibrio_fibrisolvens_AR40_PROKKA_01770_Beta_glucuronidase	19.39	20	20.2	17.93	18.35	17.93	17.93	18.78	18.14	16.67	17.3	17.72	17.58	17.72	17.62	17.83	17.83	17.55	18.14	18.14	18.72	18.07	17.55	17.55	17.55	19.92	18.84	18.84	17.01	17.98	17.98	17.98	18.66	18.44	18.64	18.84	18.64	18.64	18.84	18.84	18.84	25	24.59	24.59	23.36	23.08	22.24	23.58	23.78
6_Butyrivibrio_fibrisolvens_WTE3004_PROKKA_00546_Beta_glucuronidase	19.39	20	20.2	17.93	18.35	17.93	17.93	18.78	18.14	16.67	17.3	17.72	17.58	17.72	17.62	17.83	17.83	17.34	18.14	18.14	18.72	18.07	17.55	17.55	17.55	19.92	18.84	18.84	17.01	17.98	17.98	17.98	18.66	18.44	18.64	18.84	18.64	18.64	18.84	18.84	18.84	25	24.59	24.59	23.36	23.08	22.24	23.58	23.78
4_Butyrivibrio_fibrisolvens_MD2001_PROKKA_03539_Beta_glucuronidase	19.39	20	20.2	17.72	18.14	17.93	17.93	18.78	18.14	16.67	17.3	17.72	17.58	17.72	17.62	18.05	18.05	17.34	18.35	18.35	18.72	17.86	17.35	17.35	17.35	19.71	18.63	18.63	16.8	17.98	17.98	17.98	18.46	18.24	18.44	18.64	18.44	18.44	18.64	18.64	18.64	24.8	24.39	24.39	23.16	22.87	22.04	23.78	23.98
33_Butyrivibrio_sp_LC3010_PROKKA_01584_Beta_glucuronidase	17.91	19.29	19.49	17.61	17.61	17.82	18.24	18.45	18.45	16.35	16.56	16.35	16.67	15.76	16.67	17.93	17.93	16.42	17.65	17.86	17.01	16.33	16.16	16.16	16.16	16.53	16.49	16.49	17.28	16.26	16.26	16.46	17.47	17.45	17.25	17.25	17.45	17.45	17.25	17.25	17.25	22.49	21.24	21.24	20.44	19.77	21.87	21.31	21.71
49_Butyrivibrio_sp_WCE2006_PROKKA_01835_Beta_glucuronidase	17.91	19.29	19.49	17.61	17.61	17.82	18.24	18.45	18.45	16.35	16.56	16.35	16.67	15.76	16.67	17.93	17.93	16.42	17.65	17.86	17.01	16.33	16.16	16.16	16.16	16.53	16.49	16.49	17.28	16.26	16.26	16.46	17.47	17.45	17.25	17.25	17.45	17.45	17.25	17.25	17.25	22.49	21.24	21.24	20.44	19.77	21.87	21.31	21.71
48_Butyrivibrio_sp_WCD3002_PROKKA_00652_Beta_glucuronidase	17.34	18.15	18.35	16.91	16.91	16.28	16.49	16.28	16.49	16.91	15.22	15.64	17.45	15.92	16.6	17.87	17.87	17.41	17.58	17.8	16.74	16.84	15.45	15.65	15.65	16.88	16.63	16.63	16.6	15.98	15.98	16.18	18.42	17.64	17.23	17.43	17.64	17.64	17.43	17.64	17.64	21.3	21.86	21.86	21.03	20.4	21.18	21.63	21.43
23_Butyrivibrio_sp_AE3006_PROKKA_02622_Beta_glucuronidase	18.16	18.76	18.96	16.98	17.4	16.98	17.19	17.19	17.61	17.61	15.93	16.14	16.46	15.76	17.51	18.99	18.99	17.89	18.28	18.28	17.01	16.73	15.96	15.96	15.96	16.94	16.29	16.29	16.87	16.05	16.05	16.26	18.67	17.69	17.69	17.69	17.89	17.89	17.69	17.89	17.89	21.04	22	22	20.98	20	21.17	21.57	21.57
35_Butyrivibrio_sp_MB2005_PROKKA_01111_Beta_glucuronidase	17.6	18.4	18.6	17.02	17.44	17.02	17.23	17.02	17.23	17.65	15.97	15.97	16.91	16	17.34	18.82	18.82	18.14	18.53	18.53	16.63	16.77	16.19	16.19	16.19	16.77	16.12	16.12	16.9	15.88	15.88	16.08	18.71	17.53	17.53	17.53	17.73	17.73	17.53	17.73	17.73	21.29	22.24	22.24	21.02	19.64	20.81	21.41	21.41
60_Pseudobutyrivibrio_sp_AR14_PROKKA_00876_Beta_galactosidase	18.98	19.21	19.21	18.31	18.8	18.31	18.07	18.31	17.83	19.76	17.59	18.55	18.6	18.99	18.89	19.37	19.37	18.75	18.27	18.51	19.68	20.23	19.36	19.36	19.36	19.16	19.35	19.58	19.54	19.3	19.07	19.3	18.1	19.73	19.51	19.51	19.73	19.51	19.73	19.51	19.51	18.64	16.99	16.99	16.99	17.82	17.65	17.2	17.2
69_Pseudobutyrivibrio_xylanivorans_MZ8_MNG_PROKKA_02639_Beta_galactosidase	18.98	19.21	19.21	18.55	19.28	18.55	18.31	18.55	18.07	20	17.59	18.55	18.6	19.23	18.89	19.37	19.37	18.75	18.27	18.51	20.14	20	19.13	19.13	19.13	19.16	19.35	19.58	19.31	19.3	19.07	19.3	18.33	19.73	19.51	19.28	19.73	19.51	19.51	19.51	19.28	18.43	17.2	17.2	17.41	17.4	17.23	16.77	16.77
64_Pseudobutyrivibrio_sp_NOR37_PROKKA_02639_Beta_galactosidase	18.98	19.21	19.21	18.55	19.28	18.55	18.31	18.55	18.07	20	17.59	18.55	18.6	19.23	18.89	19.37	19.37	18.75	18.27	18.51	20.14	20	19.13	19.13	19.13	19.16	19.35	19.58	19.31	19.3	19.07	19.3	18.33	19.73	19.51	19.28	19.73	19.51	19.51	19.51	19.28	18.43	17.2	17.2	17.41	17.4	17.23	16.77	16.77
59_Pseudobutyrivibrio_sp_ACV2_PROKKA_01251_Beta_galactosidase_large_subunit	18.24	19.17	19.17	18.75	19.47	18.75	18.75	19.95	19.23	19.23	18.27	18.75	18.55	17.99	18.36	18.36	18.36	18.71	18.23	18.47	19.86	20.19	19.55	20.23	19.77	19.11	17.91	18.14	19.95	19.49	19.26	19.49	18.06	20.58	20.58	21.7	20.81	21.03	21.48	21.03	21.25	18.6	18.64	18.64	18.64	17.36	16.77	16.74	16.95
63_Pseudobutyrivibrio_sp_MD2005_PROKKA_02504_Beta_galactosidase_large_subunit	19.21	19.44	19.44	18.07	19.04	18.55	18.31	18.55	17.83	18.07	16.87	17.35	17.87	18.75	18.16	19.37	19.37	18.51	18.51	18.75	18.75	19.07	19.13	19.13	19.13	19.16	17.95	18.18	18.85	18.37	18.14	18.37	18.78	20.18	20.4	20.18	20.18	20.18	20.4	20.18	20.18	19.92	18.68	18.9	18.05	19.29	18.7	18.9	19.11
65_Pseudobutyrivibrio_sp_YE44_PROKKA_02819_Beta_galactosidase_BoGH2A	19.68	20.37	20.37	19.28	19.52	19.28	19.28	19.76	19.28	20.48	19.04	19.52	19.32	20.19	19.85	20.34	20.34	19.95	18.99	19.23	20.14	20	20.5	21.18	20.73	19.86	18.88	19.11	19.77	19.53	19.3	19.53	19.23	20.85	20.63	20.4	20.85	20.63	20.85	20.63	20.63	18.86	17.83	17.83	17.62	18.24	17.65	17.41	17.62
58_Pseudobutyrivibrio_sp_49_PROKKA_02154_Beta_galactosidase	18.52	18.52	18.52	18.07	18.8	18.31	18.31	19.04	18.31	19.52	18.07	18.31	19.81	19.95	19.37	19.13	19.13	19.95	19.47	19.71	20.14	20.93	20.5	20.5	20.5	19.86	18.88	19.11	20.92	19.77	19.53	19.53	18.1	20.63	20.4	20.85	20.63	20.63	20.85	20.63	20.63	19.49	18.9	18.9	18.47	18.45	17.65	18.26	18.47
374_Pseudobutyrivibrio_xylanivorans_Mz5_DSM_14809_PROKKA_02899_Beta_galactosidase	18.98	18.98	18.98	18.8	19.04	18.55	18.55	19.28	18.55	19.04	18.31	18.31	19.08	19.23	19.61	19.85	19.85	19.23	19.23	19.47	20.14	19.77	20.73	20.73	20.73	19.86	18.41	18.65	20.92	20.23	20.23	20.23	17.65	20.85	20.85	20.63	20.63	20.4	20.85	20.4	20.63	18.86	18.47	18.47	18.05	18.03	17.23	17.41	17.62
68_Pseudobutyrivibrio_xylanivorans_DSM10317_PROKKA_02435_Beta_galactosidase	19.21	19.21	19.21	18.55	18.8	18.31	18.31	19.04	18.31	19.52	18.55	19.04	19.08	19.95	21.07	20.1	20.1	20.19	19.95	20.19	19.68	19.77	20.05	20.5	20.05	19.63	18.65	18.88	20.23	19.77	19.77	19.77	17.42	20.85	20.85	20.85	20.85	20.63	21.08	20.63	20.85	18.43	18.26	18.26	17.62	17.61	16.81	17.2	17.41
55_Pseudobutyrivibrio_ruminis_CF1b_PROKKA_02812_Beta_galactosidase	19.44	19.44	19.44	18.8	19.04	18.55	18.55	19.28	18.55	19.76	18.8	19.28	19.32	19.95	20.82	20.1	20.1	20.19	19.95	20.19	19.91	19.77	20.27	20.73	20.27	19.63	18.65	18.88	20.23	20	20	20	17.65	20.63	20.63	20.63	20.63	20.4	20.85	20.4	20.63	18.22	18.05	18.05	17.41	17.61	17.02	17.41	17.62
57_Pseudobutyrivibrio_ruminis_HUN009_PROKKA_00138_Beta_galactosidase_large_subunit	18.52	19.21	19.21	19.28	19.76	19.52	19.52	20.48	19.76	19.04	17.59	18.07	18.84	19.23	19.37	19.37	19.37	19.47	19.47	19.71	19.21	19.3	19.36	19.82	19.36	18.69	17.95	18.18	19.54	19.3	19.07	19.3	18.55	19.96	20.18	19.51	19.96	19.73	19.96	19.73	19.73	18.86	18.68	18.68	17.83	18.24	18.07	18.47	18.68
56_Pseudobutyrivibrio_ruminis_DSM9787_PROKKA_01852_Beta_galactosidase_large_subunit	18.98	19.21	19.21	19.76	20	19.52	19.52	20.48	19.76	19.52	17.83	18.31	19.81	19.23	19.37	19.61	19.61	19.71	19.95	20.19	19.68	20	19.82	19.82	19.82	19.39	18.65	18.88	20	19.77	19.53	19.77	19	20.4	20.4	19.96	20.4	20.18	20.4	20.18	20.18	18.86	18.9	18.9	18.26	18.03	18.28	18.47	18.68
61_Pseudobutyrivibrio_sp_C4_PROKKA_02349_Beta_galactosidase_large_subunit	18.52	18.75	18.75	19.52	19.76	19.28	19.28	20.24	19.52	19.04	17.83	18.31	19.08	18.75	18.89	19.13	19.13	19.23	19.47	19.71	19.21	19.53	19.82	19.82	19.82	18.93	18.18	18.41	19.77	19.53	19.3	19.53	19	20.18	20.4	19.73	20.18	19.96	20.18	19.96	19.96	18.86	18.9	18.9	18.26	17.82	18.49	18.68	18.9
406_Pseudobutyrivibrio_sp_LB2011_PROKKA_01054_Beta_galactosidase_large_subunit	18.75	18.98	18.98	19.28	19.52	19.04	19.04	20	19.28	19.28	17.59	18.07	19.32	18.75	18.89	19.13	19.13	19.23	19.47	19.71	19.44	19.53	19.36	19.36	19.36	18.93	18.18	18.41	19.54	19.3	19.07	19.3	19	20.4	20.4	19.96	20.4	20.18	20.4	20.18	20.18	18.86	18.9	18.9	18.26	18.03	18.49	18.68	18.9
70_Pseudobutyrivibrio_ruminis_ACV9_PROKKA_01099_Beta_galactosidase_large_subunit	18.75	18.98	18.98	19.76	20	19.52	19.52	20.48	19.76	19.04	17.83	18.31	19.32	18.99	19.13	19.37	19.37	19.47	19.71	19.95	19.44	19.77	20.05	20.05	20.05	19.16	18.41	18.65	20	19.77	19.53	19.77	19.23	20.18	20.4	19.73	20.18	19.96	20.18	19.96	19.96	18.86	18.9	18.9	18.26	17.82	18.49	18.68	18.9
66_Pseudobutyrivibrio_spp_JW11_PROKKA_00278_Beta_galactosidase_large_subunit	18.75	18.98	18.98	19.76	20	19.52	19.52	20.48	19.76	19.04	17.83	18.31	19.32	18.99	19.13	19.37	19.37	19.47	19.71	19.95	19.44	19.77	20.05	20.05	20.05	19.16	18.41	18.65	20	19.77	19.53	19.77	19.23	20.18	20.4	19.73	20.18	19.96	20.18	19.96	19.96	18.86	18.9	18.9	18.26	17.82	18.49	18.68	18.9
54_Pseudobutyrivibrio_ruminis_AD2017_PROKKA_01695_Beta_galactosidase	18.52	19.21	19.21	17.59	19.28	18.8	18.55	19.52	18.8	18.55	18.07	17.35	17.87	18.03	18.64	17.92	17.92	17.79	17.79	17.79	17.36	19.3	18.68	18.91	18.68	18.46	17.95	18.18	18.16	17.91	17.91	17.91	18.33	20.18	20.4	20.4	20.18	20.18	20.63	20.18	20.4	19.28	18.68	18.68	17.83	17.82	17.65	17.2	17.41
67_Pseudobutyrivibrio_spp_OR37_PROKKA_00824_Beta_galactosidase	18.29	18.75	18.75	18.31	20	19.52	19.28	20.24	19.52	19.76	17.83	17.59	18.12	18.75	18.89	18.4	18.4	18.99	18.75	18.99	18.52	20	18.68	19.13	18.68	19.63	18.41	18.65	18.39	18.84	18.84	18.84	18.1	19.73	19.96	19.73	19.73	19.96	19.73	19.96	19.51	19.49	19.11	19.11	18.47	19.5	18.7	17.83	17.83
38_Butyrivibrio_sp_NC2002_PROKKA_01128_Beta_galactosidase_large_subunit	18.76	18.98	18.76	16.44	16.9	16.44	16.67	16.67	16.67	15.74	18.06	17.82	16.67	18.66	19.53	17.67	17.67	17.74	17.74	17.51	18.36	18.97	17.65	17.21	17.21	17.23	18.08	18.08	17.72	17.56	17.56	17.33	17.53	17.67	17.24	17.89	17.67	17.67	17.89	17.67	17.67	20.97	18.09	18.09	17.89	17.1	17.33	16.13	16.13
48_Butyrivibrio_sp_WCD3002_PROKKA_01857_Beta_galactosidase	18.83	19.26	19.05	16.02	16.93	16.7	16.7	16.7	16.7	15.33	16.93	16.93	16.7	17.08	17.93	17.7	17.7	18	18.68	18.68	17.32	17.25	16.63	16.42	16.2	17.96	18.36	18.58	17.35	16.52	16.74	16.52	16.42	16.77	16.35	17.19	16.98	16.98	17.19	16.98	16.98	20.96	19.15	19.15	18.35	17.41	17.55	17	17.2
23_Butyrivibrio_sp_AE3006_PROKKA_01795_Beta_galactosidase	18.83	19.26	19.05	16.25	17.16	16.93	16.93	16.93	16.93	15.56	17.39	17.39	16.48	17.08	17.93	17.93	17.93	17.77	18.68	18.68	17.32	17.47	16.84	16.63	16.42	18.18	18.58	18.81	17.57	16.74	16.96	16.74	16.42	16.77	16.35	17.19	16.98	16.98	17.19	16.98	16.98	20.96	19.15	19.15	18.35	17.41	17.55	17	17.2
35_Butyrivibrio_sp_MB2005_PROKKA_02108_Beta_galactosidase	18.83	19.26	19.05	16.25	17.16	16.93	16.93	16.93	16.93	15.56	17.39	17.39	16.48	17.08	17.93	17.93	17.93	17.77	18.68	18.68	17.32	17.47	16.84	16.63	16.42	18.18	18.58	18.81	17.57	16.74	16.96	16.74	16.42	16.77	16.35	17.19	16.98	16.98	17.19	16.98	16.98	20.96	19.15	19.15	18.35	17.41	17.55	17	17.2
16_Butyrivibrio_sp_AC2005_PROKKA_01531_Beta_galactosidase_BoGH2A	19.78	19.35	19.14	17.36	17.82	17.13	17.36	17.36	17.36	18.06	18.75	19.68	17.59	19.35	20	19.3	19.3	19.35	20.05	19.59	18.63	17.62	17.63	17.63	17.42	17.94	19.02	19.24	18.2	18.04	18.04	17.82	17.62	18.75	18.33	18.54	18.54	18.54	18.54	18.54	18.33	20.48	18.47	18.47	18.47	17.82	18.34	18.8	19
25_Butyrivibrio_sp_FC2001_PROKKA_00963_Beta_galactosidase	19.96	19.74	19.53	17.32	17.78	17.09	17.32	17.32	17.32	17.09	17.78	18.94	17.09	17.7	19.26	19.26	19.26	18.16	19.08	18.85	19.25	17.36	16.95	16.95	16.74	17.9	18.97	19.2	18.82	18.44	18.67	18.22	17.8	18.71	18.09	18.3	18.3	18.3	18.3	18.3	18.09	20.44	17.43	17.43	17.43	16.83	18.11	18.36	18.56
51_Butyrivibrio_sp_XPD2002_PROKKA_03898_Beta_galactosidase	19.96	19.74	19.53	17.32	17.78	17.09	17.32	17.32	17.32	17.09	17.78	18.94	17.09	17.7	19.49	19.26	19.26	18.16	19.08	18.85	19.03	17.36	16.95	16.95	16.74	17.9	18.97	19.2	18.82	18.44	18.67	18.22	17.8	18.71	18.09	18.3	18.3	18.3	18.3	18.3	18.09	20.44	17.43	17.43	17.43	16.83	18.11	18.36	18.56
22_Butyrivibrio_sp_AE3004_PROKKA_03574_Beta_galactosidase	19.14	18.71	18.49	17.82	18.29	17.82	17.82	17.82	17.82	17.13	18.52	18.98	16.67	17.97	19.53	19.77	19.77	18.89	20.74	20.51	18.4	18.06	18.06	18.06	17.85	18.16	18.79	19.02	18.2	18.26	18.49	18.04	17.2	18.96	18.54	18.75	18.75	18.75	18.75	18.75	18.54	20.28	18.47	18.47	18.07	17.43	17.55	18	18.4
33_Butyrivibrio_sp_LC3010_PROKKA_00156_Beta_galactosidase	18.26	18.26	18.04	17.21	17.91	17.44	17.44	17.44	17.44	16.74	18.14	18.37	17.21	17.78	18.88	18.65	18.65	18.71	20.32	20.09	17.82	17.7	17.49	17.49	17.28	18.92	18.88	19.1	18.28	18.57	19.02	18.57	17.48	18.2	17.78	17.99	17.99	17.99	17.99	17.99	17.78	20.04	17.81	17.81	17.21	16.83	16.93	17.17	17.58
49_Butyrivibrio_sp_WCE2006_PROKKA_02935_Beta_galactosidase	18.26	18.26	18.04	17.21	17.91	17.44	17.44	17.44	17.44	16.74	18.14	18.37	17.21	18.01	18.88	18.65	18.65	18.71	20.09	19.86	17.82	17.92	17.28	17.28	17.06	18.92	18.65	18.88	18.06	18.34	18.79	18.34	17.48	18.2	17.78	17.99	17.99	17.99	17.99	17.99	17.78	20.24	18.02	18.02	17.41	17.02	17.13	17.37	17.78
46_Butyrivibrio_sp_VCD2006_PROKKA_03496_Beta_galactosidase	18.97	18.97	18.97	17.63	18.1	17.63	17.87	17.87	17.87	18.1	16.94	18.1	17.4	18.71	19.11	19.11	19.11	18.94	19.63	19.17	17.56	17.66	17.89	17.89	17.67	17.98	18.83	19.06	17.8	17.86	17.86	17.63	17.87	18.16	17.75	17.95	17.95	17.95	17.95	17.95	17.75	19.12	17.3	17.3	17.3	17.08	16.6	17.03	17.23
17_Butyrivibrio_sp_AD3002_PROKKA_03636_Beta_galactosidase	18.79	18.57	18.57	17.17	17.4	16.94	17.17	17.17	17.17	17.63	17.17	18.33	16.94	18.01	18.18	18.65	18.65	17.32	18.71	18.48	17.11	17.44	17.67	17.67	17.46	17.53	18.16	18.39	17.8	17.41	17.41	17.19	17.87	18.37	17.95	18.79	18.16	18.16	18.79	18.16	18.58	19.36	16.94	16.94	16.33	17.31	17.23	17.67	17.87
47_Butyrivibrio_sp_WCD2001_PROKKA_02532_Beta_galactosidase	18.57	18.36	18.36	17.17	17.4	16.94	17.17	17.17	17.17	17.63	17.17	18.33	16.94	17.78	18.18	18.41	18.41	17.32	18.71	18.48	17.11	17.44	17.67	17.67	17.46	17.53	18.16	18.39	17.8	17.41	17.41	17.19	17.87	18.37	17.95	19	18.37	18.37	19	18.37	18.79	19.16	16.94	16.94	16.33	17.12	17.03	17.47	17.67
41_Butyrivibrio_sp_OB235_PROKKA_01127_Beta_galactosidase	18.36	18.14	18.14	16.94	17.17	16.71	16.94	16.94	16.94	17.4	16.94	18.1	16.71	17.55	17.95	18.18	18.18	17.09	18.48	18.24	16.89	17.22	17.46	17.46	17.24	17.3	17.94	18.16	17.58	17.19	17.19	16.96	17.66	18.16	17.75	18.79	18.16	18.16	18.79	18.16	18.58	18.96	16.73	16.73	16.13	16.92	16.83	17.27	17.47
31_Butyrivibrio_sp_INlla21_PROKKA_03027_Evolved_beta_galactosidase_subunit_alpha	19.3	19.96	20.18	16.86	17.78	16.86	16.86	17.09	17.09	17.09	17.32	17.09	16.86	19.77	20.19	19.26	19.26	19.31	19.08	19.08	19.25	20.49	17.9	18.12	17.69	19.02	18.97	18.97	18.46	19.33	19.33	19.33	17.63	17.37	17.16	17.58	17.37	17.37	17.58	17.37	17.37	19.01	16.47	16.47	16.87	17.83	18.02	18	17.8
32_Butyrivibrio_sp_LB2008_PROKKA_02520_Beta_galactosidase	20.61	20.83	20.61	17.55	18.01	17.78	18.01	18.24	18.24	16.17	15.94	15.7	17.78	18.62	19.95	19.95	19.95	19.77	20	20	17.48	18.71	18.3	18.3	18.08	18.34	17.63	17.63	17.14	18.22	18.22	18.22	17.17	17.2	16.99	17.2	16.99	16.99	17.2	16.99	16.99	20	16.83	17.03	16.23	17.25	18.22	17.47	18.07
10_Butyrivibrio_hungatei_XBD2006_PROKKA_01804_Evolved_beta_galactosidase_subunit_alpha	20.39	19.08	19.08	17.09	17.55	17.55	17.78	18.01	17.78	16.17	16.63	16.17	16.63	18.39	19.72	19.03	19.03	19.77	20	20	16.59	18.49	16.78	16.78	16.56	17.9	17.19	17.41	17.14	17.78	17.78	17.78	16.74	16.99	16.77	17.2	16.99	16.99	17.2	16.99	16.99	20	16.43	16.63	15.83	16.67	17.43	16.67	16.87
9_Butyrivibrio_hungatei_NK4A153_PROKKA_00549_Beta_galactosidase	19.96	19.74	19.74	17.32	17.78	17.78	18.01	18.24	18.01	16.63	16.17	16.17	17.32	18.39	19.03	19.03	19.03	19.31	19.31	19.31	17.26	18.93	16.99	17.21	16.99	16.78	16.52	16.52	16.92	18.44	18.44	18.44	16.09	17.41	17.2	17.41	17.2	17.2	17.41	17.2	17.2	19.4	16.23	16.43	15.63	16.86	17.03	16.47	17.07
18_Butyrivibrio_sp_AE2005_PROKKA_02684_Beta_galactosidase	19.96	19.74	19.74	17.32	17.78	17.78	18.01	18.24	18.01	16.63	16.17	16.17	17.32	18.39	19.03	19.03	19.03	19.31	19.31	19.31	17.26	18.93	16.99	17.21	16.99	16.78	16.52	16.52	16.92	18.44	18.44	18.44	16.09	17.41	17.2	17.41	17.2	17.2	17.41	17.2	17.2	19.8	16.63	16.83	16.03	17.25	17.43	16.67	17.27
21_Butyrivibrio_sp_AE3003_PROKKA_02351_Beta_galactosidase	19.96	19.74	19.74	17.55	18.01	18.01	18.24	18.48	18.01	16.86	16.17	16.4	17.32	18.39	19.03	19.03	19.03	19.31	19.31	19.31	17.48	18.93	17.21	17.43	17.21	16.78	16.74	16.74	16.92	18.67	18.44	18.67	16.09	17.41	17.2	17.41	17.2	17.2	17.41	17.2	17.2	19.4	16.43	16.63	15.83	17.25	17.23	16.47	17.07
34_Butyrivibrio_sp_M55_PROKKA_02810_Beta_galactosidase	19.96	19.74	19.74	17.32	17.78	17.78	18.01	18.24	18.01	16.63	16.17	16.17	17.32	18.39	19.03	19.03	19.03	19.31	19.31	19.31	17.26	18.93	16.99	17.21	16.99	16.78	16.52	16.52	16.92	18.44	18.44	18.44	16.09	17.41	17.2	17.41	17.2	17.2	17.41	17.2	17.2	19.6	16.43	16.63	15.83	17.05	17.23	16.67	17.27
27_Butyrivibrio_sp_FCS014_PROKKA_01257_Beta_galactosidase	19.78	19.57	19.57	18.49	18.72	18.04	18.49	18.26	18.49	16.89	16.89	16.89	18.26	20.45	21.56	19.27	19.27	19.77	20	20	18.38	19.38	18.75	18.53	18.32	19.03	18.98	19.43	18.26	19.78	19.78	19.78	17.8	18.37	17.95	18.37	18.16	18.16	18.37	18.16	18.16	20.28	18.34	18.34	17.95	17.18	18.52	17.19	17.59
30_Butyrivibrio_sp_INlla18_PROKKA_01394_Beta_galactosidase_large_subunit	19.87	19.65	19.43	15.94	16.4	15.47	15.47	16.17	15.7	17.09	17.32	16.86	18.48	20.23	19.26	18.79	18.79	19.31	18.85	18.85	16.81	17.82	17.43	17.43	17.21	17.67	17.86	18.08	16.92	17.11	17.11	17.11	16.31	16.07	15.86	16.49	16.07	16.07	16.49	16.07	16.28	18.73	17.37	17.37	16.97	16.6	16.37	17	17
72_Butyrivibrio_hungatei_DSM_14810_PROKKA_01714_Beta_galactosidase	20.31	20.09	19.87	16.4	16.86	15.94	15.94	16.63	15.94	17.55	17.55	17.32	18.71	20.46	19.72	19.03	19.03	19.54	19.31	19.31	17.04	18.04	17.65	17.65	17.43	17.9	18.08	18.3	16.92	17.33	17.11	17.33	16.74	16.49	16.28	16.7	16.28	16.28	16.7	16.28	16.49	18.92	17.37	17.37	16.97	16.8	17.16	17.2	17.2
8_Butyrivibrio_hungatei_MB2003_PROKKA_00214_Beta_galactosidase	20.31	20.09	19.87	16.4	16.86	15.94	15.94	16.63	16.17	17.55	17.78	17.32	18.94	20.69	19.95	19.26	19.26	19.77	19.54	19.54	17.04	18.26	17.65	17.65	17.43	18.12	18.08	18.3	17.14	17.33	17.33	17.33	16.95	16.7	16.49	16.91	16.49	16.49	16.91	16.49	16.7	19.12	17.37	17.37	16.97	16.41	17.16	17.4	17.4
24_Butyrivibrio_sp_AE3009_PROKKA_01569_Beta_galactosidase_large_subunit	19.52	19.74	19.74	17.74	18.43	17.51	17.97	17.74	17.51	18.43	17.28	16.59	17.51	19.95	20.14	19.68	19.68	18.58	17.66	17.66	17.66	19.78	17.61	17.83	17.61	17.63	18.04	18.04	18.42	18.4	18.4	18.4	17.31	17.47	17.26	17.68	17.47	17.47	17.68	17.47	17.47	19.84	18.69	18.69	18.49	18.65	17.88	17.93	17.93
37_Butyrivibrio_sp_MC2021_PROKKA_02251_Beta_galactosidase_large_subunit	19.09	19.96	19.96	17.51	17.97	16.82	17.28	17.51	17.51	17.51	18.2	17.05	18.2	20.18	20.6	18.98	18.98	19.27	18.12	18.12	17.88	19.33	17.17	17.17	16.96	17.19	17.59	17.59	17.32	17.52	17.52	17.52	17.95	17.05	16.84	17.47	17.26	17.26	17.47	17.26	17.26	19.64	17.3	17.3	17.3	17.12	16.7	16.93	16.73
20_Butyrivibrio_sp_AE2032_PROKKA_00969_Beta_galactosidase	19.35	19.57	19.78	17.12	18.04	16.67	17.12	17.58	17.35	17.58	18.04	17.12	17.58	18.86	19.95	19.27	19.27	18.64	18.41	18.41	17.94	18.94	17.46	17.24	17.03	17.26	17.88	17.88	16.52	16.92	16.92	16.92	17.16	17.95	17.54	18.16	17.95	17.95	18.16	17.95	17.95	19.29	17.55	17.55	16.37	16.79	17.15	17	16.8
52_Butyrivibrio_sp_XPD2006_PROKKA_02750_Beta_galactosidase	18.97	19.18	18.97	17.16	17.85	16.93	16.93	17.16	17.16	17.62	17.85	16.93	16.93	19.59	19.08	17.47	17.47	18	17.31	17.31	16.89	18.98	17.06	17.06	16.85	17.07	17.04	17.26	16.78	16.52	16.52	16.52	16.35	17.57	17.15	17.57	17.57	17.57	17.57	17.57	17.57	19.92	17.59	17.59	17.39	17.4	16.6	17.43	17.43
44_Butyrivibrio_sp_VCB2001_PROKKA_02910_Beta_galactosidase	17.67	18.1	17.89	18.08	18.99	18.08	18.08	18.31	18.31	18.08	17.39	16.7	17.62	19.59	19.08	17.7	17.7	18.22	18.45	18.45	17.11	19.43	17.71	17.71	17.49	17.74	17.7	17.92	17.21	17.18	17.18	17.18	16.99	17.78	17.57	17.78	17.78	17.78	17.78	17.78	17.78	20.32	17.79	17.79	17.59	16.83	17.19	16.44	16.44
39_Butyrivibrio_sp_NC2007_PROKKA_02615_Beta_galactosidase	18.1	18.53	18.32	18.08	18.99	18.08	18.08	18.31	18.31	17.85	17.16	16.48	17.62	19.59	19.08	17.7	17.7	18.22	18.45	18.45	17.11	19.43	17.71	17.71	17.49	17.74	17.7	17.92	17.21	17.18	17.18	17.18	16.56	17.57	17.36	17.57	17.57	17.57	17.57	17.57	17.57	20.32	17.59	17.59	17.59	17.02	17.38	16.63	16.63
26_Butyrivibrio_sp_FCS006_PROKKA_03206_Beta_galactosidase	18.1	18.53	18.32	17.85	18.76	17.85	17.85	18.08	18.08	17.62	17.39	16.7	17.39	19.59	18.85	17.47	17.47	18	18.22	18.22	16.89	19.21	17.49	17.49	17.28	17.52	17.48	17.7	16.99	16.96	16.96	16.96	16.77	17.36	17.15	17.36	17.36	17.36	17.36	17.36	17.36	20.32	17.79	17.79	17.59	17.21	17.38	16.63	16.63
14_Butyrivibrio_proteoclasticus_P6B7_PROKKA_02102_Beta_galactosidase	19.39	19.61	19.39	18.06	18.75	17.82	18.29	18.29	18.06	17.36	17.59	16.9	16.44	19.35	19.3	19.3	19.3	18.2	17.74	17.74	16.63	18.53	17.25	17.25	17.03	16.37	17.23	17.45	16.96	17.37	17.59	17.37	15.67	16.7	16.49	16.91	16.7	16.7	16.91	16.7	16.7	18.92	16.73	16.73	16.53	16.6	16.37	16.8	17.2
15_Butyrivibrio_proteoclasticus_P18_PROKKA_01103_Beta_galactosidase	18.78	19	19	16.17	16.63	15.47	15.94	16.4	16.17	15.47	16.4	15.47	17.09	18.39	19.26	17.87	17.87	18.39	18.16	18.16	18.14	18.71	16.99	17.21	16.99	17.23	16.96	17.19	17.36	17.33	17.33	17.33	15.67	16.28	16.07	17.12	16.49	16.49	17.12	16.7	16.91	19.12	17.17	17.17	17.17	17.37	16.96	16.4	16.6
42_Butyrivibrio_sp_Su6_PROKKA_00524_Evolved_beta_galactosidase_subunit_alpha	18.12	18.78	18.78	15.94	16.4	15.24	15.7	16.17	15.94	15.47	15.94	15.24	17.09	19.31	19.49	17.87	17.87	18.39	18.16	18.16	17.92	18.49	16.78	16.99	16.78	16.78	16.74	16.74	16.92	17.11	17.11	17.11	15.45	16.28	16.07	16.7	16.28	16.28	16.7	16.28	16.49	19.12	17.17	17.17	17.37	17.37	16.77	16.6	16.8
53_Butyrivibrio_sp_YAB3001_PROKKA_01735_Beta_galactosidase_large_subunit	18.82	18.6	18.38	18.29	18.52	18.06	18.52	18.29	18.06	17.36	18.29	16.9	18.52	19.35	19.77	18.6	18.6	18.89	18.43	18.43	16.63	18.53	16.59	16.81	16.59	15.92	16.78	16.78	16.3	16.48	16.48	16.48	17.2	16.95	16.74	16.95	16.74	16.74	16.95	16.74	16.74	19.36	16.97	16.97	16.97	15.5	17.03	16.23	16.43
28_Butyrivibrio_sp_INlla14_PROKKA_01701_Beta_galactosidase	19.43	19.21	19	17.78	17.78	17.09	17.32	17.55	17.32	17.55	18.01	18.01	17.32	19.08	20.19	18.33	18.33	18.62	18.39	18.39	16.59	17.82	16.99	16.99	16.78	16.78	16.96	17.19	16.92	16.89	16.89	16.89	16.74	16.91	16.7	16.91	16.7	16.7	16.91	16.7	16.7	19.8	17.26	17.46	16.67	17.37	18.15	17.6	17.8
50_Butyrivibrio_sp_XBB1001_PROKKA_03052_Beta_galactosidase	19.87	19.65	19.43	18.01	18.01	17.32	17.55	17.78	17.55	17.78	17.78	17.78	17.78	19.31	20.65	18.56	18.56	18.85	18.62	18.62	16.59	17.82	16.99	16.99	16.78	16.78	16.96	17.19	16.92	16.89	16.89	16.89	16.31	17.12	16.91	17.12	16.91	16.91	17.12	16.91	16.91	19.8	17.26	17.46	16.67	17.57	18.15	17.6	17.8
12_Butyrivibrio_proteoclasticus_FD2007_PROKKA_01311_Evolved_beta_galactosidase_subunit_alpha	18.56	18.34	18.34	18.24	18.24	17.55	17.78	18.01	17.55	17.78	17.09	16.17	16.63	19.08	19.03	19.26	19.26	17.7	17.01	17.01	17.04	18.49	16.78	16.99	16.78	16.11	16.74	16.74	16.26	17.11	17.11	17.11	16.95	16.07	15.64	16.49	16.28	16.28	16.49	16.28	16.28	18.09	16.93	16.93	16.93	16.41	15.98	16	15.8
45_Butyrivibrio_sp_VCB2006_PROKKA_03063_Beta_galactosidase	19.87	19.21	19.43	18.01	18.01	17.32	17.55	17.78	17.32	18.01	17.55	17.32	17.55	20	20.19	19.72	19.72	19.08	18.62	18.62	16.81	18.49	17.21	17.21	16.99	17	17.63	17.86	17.14	17.78	17.78	17.78	16.74	16.7	16.49	16.91	16.7	16.7	16.91	16.7	16.7	18.89	16.73	16.73	16.14	16.99	16.57	16.6	16.6
36_Butyrivibrio_sp_MC2013_PROKKA_00157_Beta_galactosidase	18.97	19.4	19.18	15.55	15.78	15.78	15.78	16.01	16.24	17.87	16.94	16.94	16.71	18.01	17.72	17.95	17.95	17.55	18.24	18.48	17.52	18.98	17.83	18.48	17.83	18.43	17.04	17.04	18.42	18.49	18.49	18.49	16.7	18.91	18.91	19.33	19.12	19.12	19.33	19.12	18.91	19.29	17.93	17.93	17.33	17.24	17.75	18.65	18.85
375_Butyrivibrio_fibrisolvens_D1_DSM_3071_PROKKA_00893_Beta_galactosidase	18.82	19.03	19.03	16.89	17.81	17.58	17.58	18.26	18.49	17.12	18.49	18.49	17.08	18.55	16.93	17.62	17.62	17.69	18.82	18.82	16.56	18	16.24	16.67	16.03	16.34	15.86	15.86	17.46	16.19	15.97	16.19	14.77	18.22	18.01	18.01	18.22	18.01	18.43	18.22	18.43	19.34	18.59	18.59	18.98	17.33	16.67	16.37	16.57
1_Butyrivibrio_fibrisolvens_AB2020_PROKKA_03798_Beta_galactosidase	17.85	17.63	17.63	16.86	17.78	17.55	17.55	17.78	17.55	18.01	17.78	17.32	17.51	18.04	17.09	16.86	16.86	16.93	18.31	18.31	17.18	17.76	15.98	15.98	15.77	16.52	16.26	16.48	16.99	16.81	16.37	16.59	14.29	17.78	17.78	17.99	17.99	17.99	18.2	18.2	18.41	20.39	18.85	18.85	19.44	19.31	17.72	17.43	17.43
6_Butyrivibrio_fibrisolvens_WTE3004_PROKKA_03827_Beta_galactosidase	17.85	17.63	17.63	16.86	17.78	17.55	17.55	17.78	17.55	18.01	17.78	17.32	17.51	18.04	17.09	16.86	16.86	16.93	18.31	18.31	17.18	17.76	15.98	15.98	15.77	16.52	16.26	16.48	16.99	16.81	16.37	16.59	14.29	17.78	17.78	17.99	17.99	17.99	18.2	18.2	18.41	20.39	18.85	18.85	19.44	19.31	17.72	17.43	17.43
4_Butyrivibrio_fibrisolvens_MD2001_PROKKA_01465_Beta_galactosidase_large_subunit	17.97	17.76	17.55	16.33	17.01	16.78	16.78	17.01	16.78	17.46	17.01	17.01	16.97	17.71	16.78	16.55	16.55	16.18	17.75	17.75	16.67	17.03	15.71	15.71	15.5	15.79	15.97	16.19	16.92	16.52	16.09	16.3	14.47	17.28	17.28	17.49	17.49	17.49	17.7	17.7	17.9	20.27	18.16	18.16	18.75	18.83	17.64	17.15	17.15
2_Butyrivibrio_fibrisolvens_AR40_PROKKA_00207_Beta_galactosidase	17.97	17.55	17.55	16.55	17.46	17.23	17.23	17.46	17.23	17.69	17.46	17.23	17.19	17.71	16.78	16.55	16.55	16.63	17.98	17.98	16.88	17.67	15.71	15.71	15.5	16.23	16.19	16.41	17.13	16.74	16.3	16.52	14.05	17.9	17.9	18.11	18.11	18.11	18.31	18.31	18.52	20.08	18.55	18.55	19.14	18.64	17.44	16.96	16.96
7_Butyrivibrio_fibrisolvens_YRB2005_PROKKA_01957_Beta_galactosidase	17.97	17.55	17.55	16.55	17.46	17.23	17.23	17.46	17.23	17.69	17.46	17.23	17.19	17.71	16.78	16.55	16.55	16.63	17.98	17.98	16.88	17.67	15.71	15.71	15.5	16.23	16.19	16.41	17.13	16.74	16.3	16.52	14.05	17.9	17.9	18.11	18.11	18.11	18.31	18.31	18.52	20.08	18.55	18.55	19.14	18.83	17.64	17.15	17.15
3_Butyrivibrio_fibrisolvens_FE2007_PROKKA_00960_Beta_galactosidase	17.97	17.76	17.76	16.55	17.46	17.23	17.23	17.46	17.23	17.69	17.46	17.23	17.19	17.71	16.78	16.55	16.55	16.63	17.98	17.98	16.88	17.67	15.71	15.71	15.5	16.23	16.19	16.41	17.13	16.74	16.3	16.52	14.05	17.9	17.9	18.11	18.11	18.11	18.31	18.31	18.52	20.08	18.55	18.55	19.14	19.02	17.64	17.15	17.15
43_Butyrivibrio_sp_TB_PROKKA_03514_Beta_galactosidase	17.76	17.55	17.55	16.55	17.46	17.23	17.23	17.46	17.23	17.69	17.46	17.23	17.19	17.71	16.78	16.55	16.55	16.63	17.98	17.98	16.88	17.67	15.71	15.71	15.5	16.23	16.19	16.41	16.92	16.74	16.3	16.52	14.26	17.9	17.9	18.11	18.11	18.11	18.31	18.11	18.31	20.27	18.75	18.75	19.34	19.02	17.44	16.96	16.96
5_Butyrivibrio_fibrisolvens_ND3005_PROKKA_01574_Beta_galactosidase	17.76	17.55	17.55	16.55	17.46	17.23	17.23	17.46	17.23	17.69	17.46	17.23	17.19	17.71	16.78	16.55	16.55	16.63	17.98	17.98	16.88	17.67	15.71	15.71	15.5	16.23	16.19	16.41	16.92	16.74	16.3	16.52	14.05	17.9	17.9	18.11	18.11	18.11	18.31	18.31	18.52	20.08	18.55	18.55	19.14	19.02	17.64	17.15	17.15
[truncated: 410 more columns]

## Sheet: GH3
16_Butyrivibrio_sp_AC2005_PROKKA_04419_Exo_beta_D_glucosaminidase	100	89.61	91.23	44.86	44.73	44.24	44.36	45.11	44.86	45.23	44.04	44.91	48.81	49.33	50.93	52.11	51.99	51.54	50.55	50.43	49.88	49.14	50.12	50.12	50.24	51.48	50.25	50.37	50.3	51.83	51.47	51.22	46.07	47.52	47.4	47.28	47.28	47.4	46.93	47.28	47.16	15.72	17.86	17.86	17.18	16.56	16.17	15.83	15.83
25_Butyrivibrio_sp_FC2001_PROKKA_01195_Exo_beta_D_glucosaminidase	89.61	100	98.11	44.09	43.82	43.43	43.43	44.36	44.09	45.95	44.68	44.95	48.47	49.93	51.19	52.12	51.99	51.91	50.33	50.2	51.04	48.68	51.16	51.03	51.16	52.11	50.79	50.79	50.71	52.23	51.57	51.31	47.09	48.36	48.23	47.98	48.11	48.23	47.6	48.11	47.98	15.93	17.66	17.66	17.66	17.08	15.47	16.55	16.55
51_Butyrivibrio_sp_XPD2002_PROKKA_03274_Exo_beta_D_glucosaminidase	91.23	98.11	100	44.49	44.24	43.87	43.87	44.73	44.49	45.85	44.42	44.79	48.31	49.69	50.8	51.49	51.36	51.66	50.06	49.94	50.61	49.14	50.72	50.6	50.72	52.09	50.86	50.86	50.67	52.32	51.71	51.47	46.43	48.46	48.35	48.11	48.23	48.35	47.75	48.11	48.11	15.72	18.03	18.03	17.52	16.72	15.83	16.16	16.16
32_Butyrivibrio_sp_LB2008_PROKKA_01108_Exo_beta_D_glucosaminidase	44.86	44.09	44.49	100	95.13	96.1	95.37	94.88	93.42	69.55	67.93	68.29	50.63	50.99	52.23	52.18	52.3	51.93	52.11	51.99	51.99	52.07	51.91	51.79	51.79	52.42	51.29	51.29	52.36	52.61	51.99	51.86	46.67	48.72	48.84	48.35	48.6	48.72	48.6	48.6	48.72	13.57	16.06	16.06	14.26	14.59	14.9	14.53	14.88
21_Butyrivibrio_sp_AE3003_PROKKA_01374_Exo_beta_D_glucosaminidase	44.73	43.82	44.24	95.13	100	96.1	95.13	95.86	95.25	69.79	67.93	68.17	50.5	50.62	52.11	51.68	51.81	52.17	52.48	52.36	51.36	51.07	51.54	51.17	51.17	52.05	51.17	51.17	51.86	52.23	51.49	51.49	47.16	48.6	48.6	48.23	48.6	48.6	48.47	48.72	48.6	13.57	16.43	16.43	15.16	15.32	14.9	15.05	15.4
9_Butyrivibrio_hungatei_NK4A153_PROKKA_00076_Exo_beta_D_glucosaminidase	44.24	43.43	43.87	96.1	96.1	100	97.44	96.71	96.1	69.43	68.41	68.54	50.13	50.74	51.86	51.93	52.05	52.05	52.36	52.23	51.49	51.32	51.05	50.92	50.92	51.68	51.05	51.05	51.61	52.23	51.49	51.49	46.91	48.96	49.08	48.6	48.84	48.96	48.84	49.08	48.96	13.21	16.25	16.25	14.44	15.14	14.9	14.71	15.05
10_Butyrivibrio_hungatei_XBD2006_PROKKA_00221_Exo_beta_D_glucosaminidase	44.36	43.43	43.87	95.37	95.13	97.44	100	96.35	96.22	69.43	68.17	68.29	50.38	50.62	51.36	51.81	51.93	51.43	51.61	51.49	51.12	51.44	51.05	50.8	50.8	51.55	50.68	50.68	51.61	52.11	51.49	51.36	46.42	48.35	48.47	47.99	48.35	48.35	48.23	48.47	48.35	13.39	16.43	16.43	14.62	15.32	15.26	14.53	14.88
18_Butyrivibrio_sp_AE2005_PROKKA_00016_Exo_beta_D_glucosaminidase	45.11	44.36	44.73	94.88	95.86	96.71	96.35	100	97.08	70.04	68.41	68.66	50.63	50.99	51.99	51.68	51.81	52.05	52.48	52.36	51.49	51.57	51.79	51.29	51.29	52.3	51.17	51.17	51.99	52.48	51.86	51.74	46.91	48.72	48.84	48.47	48.84	48.84	48.72	48.96	48.84	13.21	16.06	16.06	14.62	14.95	15.08	14.88	15.22
34_Butyrivibrio_sp_M55_PROKKA_02492_Exo_beta_D_glucosaminidase	44.86	44.09	44.49	93.42	95.25	96.1	96.22	97.08	100	69.67	68.54	68.66	50.25	50.87	51.74	51.81	51.93	51.8	52.11	51.99	51.24	51.19	51.29	50.92	50.92	51.8	50.68	50.68	51.49	52.11	51.49	51.36	47.28	48.72	48.96	48.47	48.84	48.84	48.72	48.96	48.84	13.39	16.06	16.06	14.98	15.14	15.26	14.53	14.88
375_Butyrivibrio_fibrisolvens_D1_DSM_3071_PROKKA_03179_Exo_beta_D_glucosaminidase	45.23	45.95	45.85	69.55	69.79	69.43	69.43	70.04	69.67	100	72.32	71.95	52.89	51.86	53.72	53.92	53.92	54.29	54.09	53.85	52.11	52.07	51.54	52.03	51.54	52.67	51.91	51.91	51.61	53.6	52.36	52.48	48.4	49.82	49.82	49.94	50.06	50.18	49.69	50.31	49.94	13.39	15.88	15.88	16.06	17.48	16.34	16.26	16.09
15_Butyrivibrio_proteoclasticus_P18_PROKKA_00871_Exo_beta_D_glucosaminidase	44.04	44.68	44.42	67.93	67.93	68.41	68.17	68.41	68.54	72.32	100	91.95	53.21	51.8	52.8	53.62	53.62	52.61	52.3	52.3	50.19	50.38	50.74	50.62	50.49	51	50.12	50.12	49.94	50.68	49.81	49.81	48.33	49.39	49.51	48.9	49.39	49.51	49.14	49.39	49.51	15.56	15.37	15.37	15.19	14.8	14.57	14.9	15.08
42_Butyrivibrio_sp_Su6_PROKKA_01247_Exo_beta_D_glucosaminidase	44.91	44.95	44.79	68.29	68.17	68.54	68.29	68.66	68.66	71.95	91.95	100	52.83	52.8	53.66	53.99	54.11	52.49	53.17	53.17	50.19	50.5	50.74	50.49	50.37	50.37	49.88	49.88	50.19	51.18	50.43	50.56	48.83	49.39	49.51	49.02	49.27	49.39	49.02	49.27	49.39	15.38	15.19	15.19	15.19	15.16	13.85	14.56	14.73
40_Butyrivibrio_sp_NC3005_PROKKA_00723_Exo_beta_D_glucosaminidase	48.81	48.47	48.31	50.63	50.5	50.13	50.38	50.63	50.25	52.89	53.21	52.83	100	65.76	71.95	71.16	71.28	71.52	70.3	70.05	54.71	54.29	54.89	54.76	55.01	54.56	53.68	53.68	55.83	53.97	54.34	54.84	50.13	51.41	51.41	50.8	51.41	51.29	51.05	51.17	51.29	14.49	15.38	15.38	15.02	15.64	14.31	15.73	15.73
24_Butyrivibrio_sp_AE3009_PROKKA_00468_Exo_beta_D_glucosaminidase	49.33	49.93	49.69	50.99	50.62	50.74	50.62	50.99	50.87	51.86	51.8	52.8	65.76	100	70.53	68.32	68.56	68.25	69.47	69.47	56.31	53.69	53.79	53.66	53.54	54.03	52.66	52.66	54.7	54.33	54.33	54.21	51.75	52.02	52.26	51.41	52.26	52.14	51.65	51.9	51.9	15.66	17.45	17.63	16.01	16.82	16.22	15.83	16.01
53_Butyrivibrio_sp_YAB3001_PROKKA_03478_Exo_beta_D_glucosaminidase	50.93	51.19	50.8	52.23	52.11	51.86	51.36	51.99	51.74	53.72	52.8	53.66	71.95	70.53	100	76.98	76.86	78.64	79.01	79.01	57.16	57.11	56.68	57.05	57.05	55.29	55.17	55.17	57.78	56.29	56.91	56.91	52.38	54.28	54.4	53.78	54.4	54.15	54.03	54.15	54.15	15.44	14.88	14.88	14.16	14.98	14.57	15.28	15.45
28_Butyrivibrio_sp_INlla14_PROKKA_00619_Exo_beta_D_glucosaminidase	52.11	52.12	51.49	52.18	51.68	51.93	51.81	51.68	51.81	53.92	53.62	53.99	71.16	68.32	76.98	100	99.5	81.56	80.57	80.2	57.5	55.93	56.52	56.77	56.64	55.87	54.88	54.88	57.62	57.13	57.13	57.25	53.08	52.49	52.49	51.99	52.49	52.36	52.11	52.36	52.49	14.83	15.17	15.17	14.26	14.91	15.94	16.26	16.43
50_Butyrivibrio_sp_XBB1001_PROKKA_02617_Exo_beta_D_glucosaminidase	51.99	51.99	51.36	52.3	51.81	52.05	51.93	51.81	51.93	53.92	53.62	54.11	71.28	68.56	76.86	99.5	100	81.93	80.94	80.57	57.38	55.93	56.52	56.77	56.64	55.87	54.88	54.88	57.5	57.13	57.13	57.25	53.21	52.61	52.61	52.11	52.61	52.49	52.24	52.49	52.61	15.01	14.99	14.99	14.08	15.27	15.76	16.08	16.26
45_Butyrivibrio_sp_VCB2006_PROKKA_02800_Exo_beta_D_glucosaminidase	51.54	51.91	51.66	51.93	52.17	52.05	51.43	52.05	51.8	54.29	52.61	52.49	71.52	68.25	78.64	81.56	81.93	100	85.85	85.73	56.26	56.71	56.41	56.29	56.54	56.52	56.4	56.4	57.62	56.75	57.13	57.13	51.62	51.84	51.84	51.23	51.6	51.6	51.47	51.84	51.72	13.44	14.13	14.13	14.13	15.68	15.08	15.08	15.25
11_Butyrivibrio_proteoclasticus_B316_PROKKA_03281_Exo_beta_D_glucosaminidase	50.55	50.33	50.06	52.11	52.48	52.36	51.61	52.48	52.11	54.09	52.3	53.17	70.3	69.47	79.01	80.57	80.94	85.85	100	99.39	55.49	56.71	56.66	56.41	56.79	56.7	56.2	56.2	57.71	56.84	57.09	57.21	51.43	53	53	52.51	53	52.75	52.63	53	52.88	15.59	15.4	15.58	15.04	16.94	15.98	15.77	16.12
12_Butyrivibrio_proteoclasticus_FD2007_PROKKA_01485_Exo_beta_D_glucosaminidase	50.43	50.2	49.94	51.99	52.36	52.23	51.49	52.36	51.99	53.85	52.3	53.17	70.05	69.47	79.01	80.2	80.57	85.73	99.39	100	55.49	56.71	56.54	56.29	56.66	56.58	56.08	56.08	57.71	56.72	56.97	57.09	51.18	53	53	52.51	53	52.75	52.63	53	52.88	15.59	15.22	15.4	14.86	16.58	16.16	15.94	16.29
14_Butyrivibrio_proteoclasticus_P6B7_PROKKA_01883_Exo_beta_D_glucosaminidase	49.88	51.04	50.61	51.99	51.36	51.49	51.12	51.49	51.24	52.11	50.19	50.19	54.71	56.31	57.16	57.5	57.38	56.26	55.49	55.49	100	74.54	72.79	72.43	72.79	72.65	72.77	72.65	71.31	72.43	72.31	72.19	57.92	59.74	59.62	59.74	59.98	59.98	59.5	59.86	59.74	16.43	18.09	18.09	16.84	17.93	17.16	17.77	18.1
38_Butyrivibrio_sp_NC2002_PROKKA_00193_Exo_beta_D_glucosaminidase	49.14	48.68	49.14	52.07	51.07	51.32	51.44	51.57	51.19	52.07	50.38	50.5	54.29	53.69	57.11	55.93	55.93	56.71	56.71	56.71	74.54	100	74.67	74.67	74.79	76.88	76.51	76.51	76.71	77.42	78.4	78.65	58.5	58.99	58.87	58.87	58.87	58.87	58.51	58.75	58.87	14.73	16.05	16.05	15.17	16.33	16.72	16.92	16.92
23_Butyrivibrio_sp_AE3006_PROKKA_01584_Exo_beta_D_glucosaminidase	50.12	51.16	50.72	51.91	51.54	51.05	51.05	51.79	51.29	51.54	50.74	50.74	54.89	53.79	56.68	56.52	56.52	56.41	56.66	56.54	72.79	74.67	100	97.59	97.59	81.53	81.19	81.19	78.97	81.82	80.48	81.09	55.82	57.77	57.77	57.54	57.89	57.66	57.42	57.66	57.77	15.83	16.26	16.26	15.73	14.74	15.11	15.45	15.61
35_Butyrivibrio_sp_MB2005_PROKKA_02744_Exo_beta_D_glucosaminidase	50.12	51.03	50.6	51.79	51.17	50.92	50.8	51.29	50.92	52.03	50.62	50.49	54.76	53.66	57.05	56.77	56.77	56.29	56.41	56.29	72.43	74.67	97.59	100	98.63	81.29	81.31	81.31	78.49	81.94	80.36	81.09	55.93	57.89	57.89	57.54	57.89	57.66	57.42	57.66	57.77	16.18	16.96	16.96	16.43	14.91	15.11	15.61	15.78
48_Butyrivibrio_sp_WCD3002_PROKKA_02096_Exo_beta_D_glucosaminidase	50.24	51.16	50.72	51.79	51.17	50.92	50.8	51.29	50.92	51.54	50.49	50.37	55.01	53.54	57.05	56.64	56.64	56.54	56.79	56.66	72.79	74.79	97.59	98.63	100	81.77	81.79	81.79	78.97	82.42	80.85	81.58	56.17	58.12	58.12	57.89	58.12	57.89	57.66	57.89	58	16.18	16.78	16.78	16.43	14.91	14.94	15.45	15.61
22_Butyrivibrio_sp_AE3004_PROKKA_02859_Exo_beta_D_glucosaminidase	51.48	52.11	52.09	52.42	52.05	51.68	51.55	52.3	51.8	52.67	51	50.37	54.56	54.03	55.29	55.87	55.87	56.52	56.7	56.58	72.65	76.88	81.53	81.29	81.77	100	89.42	89.54	81.25	83.53	82.09	82.57	58.71	60.17	60.41	59.93	60.29	60.29	59.81	60.05	60.17	16.37	17.62	17.62	17.08	16.11	16.05	17.04	17.04
33_Butyrivibrio_sp_LC3010_PROKKA_01029_Exo_beta_D_glucosaminidase	50.25	50.79	50.86	51.29	51.17	51.05	50.68	51.17	50.68	51.91	50.12	49.88	53.68	52.66	55.17	54.88	54.88	56.4	56.2	56.08	72.77	76.51	81.19	81.31	81.79	89.42	100	99.76	79.33	83.05	81.49	82.09	58.07	59.21	59.21	58.85	59.21	59.09	58.73	58.97	59.09	15.91	17.46	17.46	16.58	15.19	15.67	16.5	16.33
49_Butyrivibrio_sp_WCE2006_PROKKA_00412_Exo_beta_D_glucosaminidase	50.37	50.79	50.86	51.29	51.17	51.05	50.68	51.17	50.68	51.91	50.12	49.88	53.68	52.66	55.17	54.88	54.88	56.4	56.2	56.08	72.65	76.51	81.19	81.31	81.79	89.54	99.76	100	79.45	82.81	81.25	81.85	58.07	59.33	59.33	58.97	59.33	59.21	58.85	59.09	59.21	15.73	17.28	17.28	16.4	15.19	15.67	16.5	16.33
46_Butyrivibrio_sp_VCD2006_PROKKA_01700_Evolved_beta_galactosidase_subunit_alpha	50.3	50.71	50.67	52.36	51.86	51.61	51.61	51.99	51.49	51.61	49.94	50.19	55.83	54.7	57.78	57.62	57.5	57.62	57.71	57.71	71.31	76.71	78.97	78.49	78.97	81.25	79.33	79.45	100	84.72	86.96	87.31	56.97	59.57	59.21	59.57	59.57	59.45	59.09	59.57	59.69	13.94	16.46	16.64	15.22	14.98	16.7	16.3	16.47
41_Butyrivibrio_sp_OB235_PROKKA_02628_Exo_beta_D_glucosaminidase	51.83	52.23	52.32	52.61	52.23	52.23	52.11	52.48	52.11	53.6	50.68	51.18	53.97	54.33	56.29	57.13	57.13	56.75	56.84	56.72	72.43	77.42	81.82	81.94	82.42	83.53	83.05	82.81	84.72	100	96	95.89	57.45	59.28	59.04	59.16	59.28	59.16	58.67	59.04	59.28	14.39	16.37	16.37	15.84	14.99	15.47	15.96	16.13
17_Butyrivibrio_sp_AD3002_PROKKA_02514_Exo_beta_D_glucosaminidase	51.47	51.57	51.71	51.99	51.49	51.49	51.49	51.86	51.49	52.36	49.81	50.43	54.34	54.33	56.91	57.13	57.13	57.13	57.09	56.97	72.31	78.4	80.48	80.36	80.85	82.09	81.49	81.25	86.96	96	100	98.94	57.33	58.67	58.43	58.67	58.67	58.55	58.31	58.55	58.67	14.39	16.55	16.55	15.84	15.17	15.82	16.3	16.47
47_Butyrivibrio_sp_WCD2001_PROKKA_02956_Exo_beta_D_glucosaminidase	51.22	51.31	51.47	51.86	51.49	51.49	51.36	51.74	51.36	52.48	49.81	50.56	54.84	54.21	56.91	57.25	57.25	57.13	57.21	57.09	72.19	78.65	81.09	81.09	81.58	82.57	82.09	81.85	87.31	95.89	98.94	100	57.09	58.67	58.43	58.67	58.67	58.55	58.31	58.55	58.67	14.39	16.55	16.55	15.84	15.34	15.82	16.3	16.47
36_Butyrivibrio_sp_MC2013_PROKKA_02049_Exo_beta_D_glucosaminidase	46.07	47.09	46.43	46.67	47.16	46.91	46.42	46.91	47.28	48.4	48.33	48.83	50.13	51.75	52.38	53.08	53.21	51.62	51.43	51.18	57.92	58.5	55.82	55.93	56.17	58.71	58.07	58.07	56.97	57.45	57.33	57.09	100	64.47	64.58	63.54	64	64	63.66	64.12	63.77	16.84	16.58	16.58	15.36	15.27	16.13	16.78	16.78
3_Butyrivibrio_fibrisolvens_FE2007_PROKKA_02068_Exo_beta_D_glucosaminidase	47.52	48.36	48.46	48.72	48.6	48.96	48.35	48.72	48.72	49.82	49.39	49.39	51.41	52.02	54.28	52.49	52.61	51.84	53	53	59.74	58.99	57.77	57.89	58.12	60.17	59.21	59.33	59.57	59.28	58.67	58.67	64.47	100	99.01	97.79	98.57	98.68	97.9	98.45	98.34	16.13	16.07	16.24	16.24	15.31	15.09	15.91	16.23
43_Butyrivibrio_sp_TB_PROKKA_01821_Exo_beta_D_glucosaminidase	47.4	48.23	48.35	48.84	48.6	49.08	48.47	48.84	48.96	49.82	49.51	49.51	51.41	52.26	54.4	52.49	52.61	51.84	53	53	59.62	58.87	57.77	57.89	58.12	60.41	59.21	59.33	59.21	59.04	58.43	58.43	64.58	99.01	100	97.24	98.01	98.34	97.35	97.9	97.79	16.13	16.24	16.41	16.24	15.15	15.09	15.91	16.23
7_Butyrivibrio_fibrisolvens_YRB2005_PROKKA_00580_Exo_beta_D_glucosaminidase	47.28	47.98	48.11	48.35	48.23	48.6	47.99	48.47	48.47	49.94	48.9	49.02	50.8	51.41	53.78	51.99	52.11	51.23	52.51	52.51	59.74	58.87	57.54	57.54	57.89	59.93	58.85	58.97	59.57	59.16	58.67	58.67	63.54	97.79	97.24	100	98.12	98.23	98.79	98.68	98.79	16.13	16.07	16.24	16.24	15.64	15.59	16.07	16.4
2_Butyrivibrio_fibrisolvens_AR40_PROKKA_02312_Exo_beta_D_glucosaminidase	47.28	48.11	48.23	48.6	48.6	48.84	48.35	48.84	48.84	50.06	49.39	49.27	51.41	52.26	54.4	52.49	52.61	51.6	53	53	59.98	58.87	57.89	57.89	58.12	60.29	59.21	59.33	59.57	59.28	58.67	58.67	64	98.57	98.01	98.12	100	98.79	98.23	98.57	98.68	16.13	16.07	16.24	16.24	15.31	15.09	15.75	16.07
5_Butyrivibrio_fibrisolvens_ND3005_PROKKA_03219_Exo_beta_D_glucosaminidase	47.4	48.23	48.35	48.72	48.6	48.96	48.35	48.84	48.84	50.18	49.51	49.39	51.29	52.14	54.15	52.36	52.49	51.6	52.75	52.75	59.98	58.87	57.66	57.66	57.89	60.29	59.09	59.21	59.45	59.16	58.55	58.55	64	98.68	98.34	98.23	98.79	100	98.12	98.9	98.57	15.97	16.07	16.24	16.24	15.31	14.93	15.42	15.75
4_Butyrivibrio_fibrisolvens_MD2001_PROKKA_00469_Exo_beta_D_glucosaminidase	46.93	47.6	47.75	48.6	48.47	48.84	48.23	48.72	48.72	49.69	49.14	49.02	51.05	51.65	54.03	52.11	52.24	51.47	52.63	52.63	59.5	58.51	57.42	57.42	57.66	59.81	58.73	58.85	59.09	58.67	58.31	58.31	63.66	97.9	97.35	98.79	98.23	98.12	100	98.57	98.9	16.3	16.07	16.24	16.24	15.64	15.59	16.23	16.56
1_Butyrivibrio_fibrisolvens_AB2020_PROKKA_01356_Exo_beta_D_glucosaminidase	47.28	48.11	48.11	48.6	48.72	49.08	48.47	48.96	48.96	50.31	49.39	49.27	51.17	51.9	54.15	52.36	52.49	51.84	53	53	59.86	58.75	57.66	57.66	57.89	60.05	58.97	59.09	59.57	59.04	58.55	58.55	64.12	98.45	97.9	98.68	98.57	98.9	98.57	100	99.01	16.13	16.24	16.41	16.41	15.8	15.26	15.75	16.07
6_Butyrivibrio_fibrisolvens_WTE3004_PROKKA_02278_Exo_beta_D_glucosaminidase	47.16	47.98	48.11	48.72	48.6	48.96	48.35	48.84	48.84	49.94	49.51	49.39	51.29	51.9	54.15	52.49	52.61	51.72	52.88	52.88	59.74	58.87	57.77	57.77	58	60.17	59.09	59.21	59.69	59.28	58.67	58.67	63.77	98.34	97.79	98.79	98.68	98.57	98.9	99.01	100	16.3	16.07	16.24	16.24	15.31	15.26	15.91	16.23
38_Butyrivibrio_sp_NC2002_PROKKA_02108_Beta_galactosidase	15.72	15.93	15.72	13.57	13.57	13.21	13.39	13.21	13.39	13.39	15.56	15.38	14.49	15.66	15.44	14.83	15.01	13.44	15.59	15.59	16.43	14.73	15.83	16.18	16.18	16.37	15.91	15.73	13.94	14.39	14.39	14.39	16.84	16.13	16.13	16.13	16.13	15.97	16.3	16.13	16.3	100	67.98	67.98	67.52	44.27	44.91	45.11	45.21
23_Butyrivibrio_sp_AE3006_PROKKA_02437_Beta_galactosidase	17.86	17.66	18.03	16.06	16.43	16.25	16.43	16.06	16.06	15.88	15.37	15.19	15.38	17.45	14.88	15.17	14.99	14.13	15.4	15.22	18.09	16.05	16.26	16.96	16.78	17.62	17.46	17.28	16.46	16.37	16.55	16.55	16.58	16.07	16.24	16.07	16.07	16.07	16.07	16.24	16.07	67.98	100	99.54	90.84	45.97	46.06	45.59	45.59
35_Butyrivibrio_sp_MB2005_PROKKA_01067_Beta_galactosidase	17.86	17.66	18.03	16.06	16.43	16.25	16.43	16.06	16.06	15.88	15.37	15.19	15.38	17.63	14.88	15.17	14.99	14.13	15.58	15.4	18.09	16.05	16.26	16.96	16.78	17.62	17.46	17.28	16.64	16.37	16.55	16.55	16.58	16.24	16.41	16.24	16.24	16.24	16.24	16.41	16.24	67.98	99.54	100	90.84	45.87	46.16	45.49	45.49
48_Butyrivibrio_sp_WCD3002_PROKKA_00613_Beta_galactosidase	17.18	17.66	17.52	14.26	15.16	14.44	14.62	14.62	14.98	16.06	15.19	15.19	15.02	16.01	14.16	14.26	14.08	14.13	15.04	14.86	16.84	15.17	15.73	16.43	16.43	17.08	16.58	16.4	15.22	15.84	15.84	15.84	15.36	16.24	16.24	16.24	16.24	16.24	16.24	16.41	16.24	67.52	90.84	90.84	100	46.45	45.09	45.2	45
40_Butyrivibrio_sp_NC3005_PROKKA_03205_Beta_galactosidase	16.56	17.08	16.72	14.59	15.32	15.14	15.32	14.95	15.14	17.48	14.8	15.16	15.64	16.82	14.98	14.91	15.27	15.68	16.94	16.58	17.93	16.33	14.74	14.91	14.91	16.11	15.19	15.19	14.98	14.99	15.17	15.34	15.27	15.31	15.15	15.64	15.31	15.31	15.64	15.8	15.31	44.27	45.97	45.87	46.45	100	59.16	59.53	59.63
375_Butyrivibrio_fibrisolvens_D1_DSM_3071_PROKKA_02521_Beta_galactosidase	16.17	15.47	15.83	14.9	14.9	14.9	15.26	15.08	15.26	16.34	14.57	13.85	14.31	16.22	14.57	15.94	15.76	15.08	15.98	16.16	17.16	16.72	15.11	15.11	14.94	16.05	15.67	15.67	16.7	15.47	15.82	15.82	16.13	15.09	15.09	15.59	15.09	14.93	15.59	15.26	15.26	44.91	46.06	46.16	45.09	59.16	100	84.51	84.97
6_Butyrivibrio_fibrisolvens_WTE3004_PROKKA_03752_Beta_galactosidase	15.83	16.55	16.16	14.53	15.05	14.71	14.53	14.88	14.53	16.26	14.9	14.56	15.73	15.83	15.28	16.26	16.08	15.08	15.77	15.94	17.77	16.92	15.45	15.61	15.45	17.04	16.5	16.5	16.3	15.96	16.3	16.3	16.78	15.91	15.91	16.07	15.75	15.42	16.23	15.75	15.91	45.11	45.59	45.49	45.2	59.53	84.51	100	98.95
7_Butyrivibrio_fibrisolvens_YRB2005_PROKKA_03711_Beta_galactosidase	15.83	16.55	16.16	14.88	15.4	15.05	14.88	15.22	14.88	16.09	15.08	14.73	15.73	16.01	15.45	16.43	16.26	15.25	16.12	16.29	18.1	16.92	15.61	15.78	15.61	17.04	16.33	16.33	16.47	16.13	16.47	16.47	16.78	16.23	16.23	16.4	16.07	15.75	16.56	16.07	16.23	45.21	45.59	45.49	45	59.63	84.97	98.95	100
4_Butyrivibrio_fibrisolvens_MD2001_PROKKA_03448_Beta_galactosidase	15.67	16.37	15.99	14.71	15.22	14.88	14.71	15.05	14.71	15.92	14.9	14.56	15.56	15.83	15.28	16.26	16.08	15.08	15.94	16.12	17.94	16.75	15.45	15.61	15.45	16.87	16.16	16.16	16.3	15.96	16.3	16.3	16.45	16.07	16.07	16.23	15.91	15.58	16.4	15.91	16.07	45.31	45.59	45.49	45.1	59.53	84.88	98.08	98.16
2_Butyrivibrio_fibrisolvens_AR40_PROKKA_00020_Beta_galactosidase	15.67	16.2	15.99	15.05	15.57	15.22	15.05	15.4	15.05	15.92	14.9	14.56	15.56	15.66	15.28	16.08	15.91	15.08	15.94	16.12	18.1	17.09	15.45	15.61	15.45	17.21	16.5	16.5	16.64	16.3	16.64	16.64	16.28	15.91	15.91	16.07	15.75	15.42	16.23	15.75	15.91	45.11	45.59	45.49	45.1	59.53	85.06	98.08	98.16
1_Butyrivibrio_fibrisolvens_AB2020_PROKKA_03237_Beta_galactosidase	15.51	16.2	15.83	14.71	15.05	14.71	14.71	15.05	14.53	15.92	14.56	14.21	15.38	15.49	14.93	15.91	15.73	14.73	15.6	15.77	17.77	16.92	15.12	15.28	15.12	17.04	16.33	16.33	16.3	16.13	16.3	16.47	16.28	15.75	15.75	15.91	15.58	15.26	16.07	15.58	15.75	44.92	45.49	45.39	45	59.44	84.97	98.16	98.6
43_Butyrivibrio_sp_TB_PROKKA_03287_Beta_galactosidase	15.65	16.34	15.97	14.71	15.22	14.88	14.71	15.05	14.71	15.92	14.9	14.56	15.56	15.83	15.28	16.26	16.08	15.08	15.94	16.12	17.94	16.92	15.26	15.42	15.26	16.87	16.16	16.16	16.3	15.96	16.3	16.3	16.25	16.21	16.21	16.37	16.05	15.72	16.53	16.05	16.21	45.21	45.49	45.39	45	59.18	84.64	97.81	98.25
3_Butyrivibrio_fibrisolvens_FE2007_PROKKA_03294_Beta_galactosidase	15.67	16.37	15.99	14.53	15.05	14.71	14.53	14.88	14.53	16.09	14.73	14.38	15.56	15.66	15.1	16.08	15.91	14.9	15.77	15.94	17.77	16.75	15.28	15.45	15.28	16.87	16.16	16.16	16.13	15.79	16.13	16.13	16.45	15.91	15.91	16.07	15.75	15.42	16.23	15.75	15.91	45.11	45.49	45.39	45	59.53	84.97	98.25	98.42
5_Butyrivibrio_fibrisolvens_ND3005_PROKKA_02139_Beta_galactosidase	15.67	16.37	15.99	14.53	15.05	14.71	14.53	14.88	14.53	16.09	14.73	14.56	15.56	15.66	15.1	15.91	15.73	14.9	15.77	15.94	17.77	16.92	15.12	15.28	15.12	16.87	16.16	16.16	16.13	15.79	16.13	16.13	16.28	15.91	15.91	16.07	15.75	15.42	16.23	15.75	15.91	45.21	45.49	45.39	45	59.63	85.06	97.9	98.16
60_Pseudobutyrivibrio_sp_AR14_PROKKA_01427_Beta_galactosidase	16.46	16.35	16.11	15.89	16.64	16.07	16.45	16.82	16.64	17.38	15.54	16.1	15.28	15.56	13.64	15.07	14.69	14.18	15.86	15.67	16.67	16	15.97	15.61	15.97	15.96	16.12	16.12	14.6	15.02	14.84	14.84	16.43	16.7	16.7	17.06	16.88	16.7	17.06	16.88	16.88	44.24	46.27	46.27	46.88	47.69	49.09	48.79	48.79
69_Pseudobutyrivibrio_xylanivorans_MZ8_MNG_PROKKA_01761_Beta_galactosidase	16.46	16.35	16.11	15.89	16.64	16.07	16.45	16.82	16.64	17.38	15.54	16.1	15.28	15.56	13.64	15.07	14.69	14.18	15.86	15.67	16.67	16	15.97	15.61	15.97	15.96	16.12	16.12	14.6	15.02	14.84	14.84	16.43	16.7	16.7	17.06	16.88	16.7	17.06	16.88	16.88	44.24	46.17	46.17	46.88	47.69	48.99	48.79	48.79
64_Pseudobutyrivibrio_sp_NOR37_PROKKA_01589_Beta_galactosidase	16.46	16.35	16.11	15.89	16.64	16.07	16.45	16.82	16.64	17.38	15.54	16.1	15.28	15.56	13.64	15.07	14.69	14.18	15.86	15.67	16.67	16	15.97	15.61	15.97	15.96	16.12	16.12	14.6	15.02	14.84	14.84	16.43	16.7	16.7	17.06	16.88	16.7	17.06	16.88	16.88	44.24	46.17	46.17	46.88	47.69	48.99	48.79	48.79
61_Pseudobutyrivibrio_sp_C4_PROKKA_02275_Beta_galactosidase	16.64	16.73	16.81	15.89	16.45	15.7	16.07	16.26	16.45	17.57	17.42	16.85	15.47	16.3	13.46	15.44	15.44	14.74	15.86	15.67	16.3	16.55	15.79	15.43	15.79	16.7	16.3	16.3	14.78	14.84	14.65	14.65	16.79	15.98	16.16	16.16	16.16	15.98	16.34	16.16	16.16	45.55	47.48	47.58	47.68	49.3	49.4	49.7	49.8
406_Pseudobutyrivibrio_sp_LB2011_PROKKA_01923_Beta_galactosidase	16.81	16.92	16.99	15.7	16.26	15.51	15.89	16.07	16.26	17.38	17.23	16.67	15.47	16.48	13.46	15.44	15.44	14.93	16.04	15.86	16.3	16.55	15.79	15.43	15.79	16.7	16.3	16.3	14.78	14.84	14.65	14.65	16.79	15.98	16.16	16.16	16.16	15.98	16.34	16.16	16.16	45.55	47.48	47.58	47.68	49.3	49.5	49.8	49.9
66_Pseudobutyrivibrio_spp_JW11_PROKKA_02362_Beta_galactosidase	16.81	16.92	16.99	15.7	16.26	15.51	15.89	16.07	16.26	17.2	17.04	16.48	15.47	16.3	13.46	15.44	15.44	14.93	16.04	15.86	16.3	16.55	15.79	15.43	15.79	16.7	16.3	16.3	14.78	14.84	14.65	14.65	16.79	15.98	16.16	16.16	16.16	15.98	16.34	16.16	16.16	45.55	47.48	47.48	47.58	49.3	49.5	49.8	49.9
57_Pseudobutyrivibrio_ruminis_HUN009_PROKKA_00671_Beta_galactosidase	16.99	17.11	17.17	15.89	16.26	15.51	15.7	16.07	16.26	17.38	17.23	16.85	15.28	16.3	13.64	15.63	15.63	14.74	16.23	16.04	16.3	16.36	15.79	15.43	15.79	16.33	16.3	16.3	14.78	14.84	14.65	14.65	16.97	15.98	16.16	16.16	16.16	15.98	16.34	16.16	16.16	45.45	47.58	47.58	47.68	49.3	49.19	49.4	49.5
56_Pseudobutyrivibrio_ruminis_DSM9787_PROKKA_01979_Beta_galactosidase	16.99	17.11	17.17	15.89	16.26	15.51	15.7	16.07	16.26	17.2	17.04	16.67	15.28	16.11	13.64	15.63	15.63	14.74	16.23	16.04	16.48	16.36	15.79	15.43	15.79	16.33	16.3	16.3	14.78	14.84	14.65	14.65	16.97	15.98	16.16	16.16	16.16	15.98	16.34	16.16	16.16	45.75	47.68	47.68	47.78	49.3	49.4	49.6	49.7
70_Pseudobutyrivibrio_ruminis_ACV9_PROKKA_01781_Beta_galactosidase	16.99	17.11	17.17	15.89	16.26	15.51	15.89	16.07	16.26	17.2	16.85	16.48	15.28	16.11	13.64	15.63	15.63	14.74	16.23	16.04	16.48	16.36	15.97	15.61	15.97	16.7	16.67	16.67	14.96	15.2	15.02	15.02	16.79	16.16	16.34	16.34	16.34	16.16	16.52	16.34	16.34	45.55	47.68	47.68	47.78	49.4	49.4	49.5	49.6
63_Pseudobutyrivibrio_sp_MD2005_PROKKA_00090_Beta_galactosidase	16.64	16.54	16.64	15.89	16.26	15.7	15.89	16.07	16.07	17.57	16.29	16.67	14.91	16.11	13.64	15.44	15.25	14.37	16.04	15.67	17.03	16.36	15.79	15.79	15.79	15.78	15.93	15.93	14.96	15.2	15.02	15.02	16.97	15.8	15.8	16.16	15.98	15.8	16.16	15.98	15.98	45.45	48.08	48.08	48.49	50	50.2	50.4	50.6
54_Pseudobutyrivibrio_ruminis_AD2017_PROKKA_02203_Beta_galactosidase	16.81	16.92	16.99	16.64	16.82	16.26	16.26	16.64	16.45	17.57	16.67	17.04	14.72	16.48	14.02	15.44	15.25	14.74	16.42	16.42	17.22	16.55	15.79	15.79	15.79	16.15	16.3	16.3	14.78	15.02	14.84	14.84	17.15	15.98	16.16	16.16	15.98	15.8	16.16	15.98	15.98	44.84	46.98	47.08	46.98	49.5	50.4	51.21	51.11
67_Pseudobutyrivibrio_spp_OR37_PROKKA_01285_Beta_galactosidase	17.35	17.11	17.17	16.26	16.45	15.89	16.07	16.26	16.45	17.76	17.23	17.23	15.09	16.67	14.58	15.44	15.25	14.55	16.42	16.42	17.03	16.55	15.79	15.79	15.79	16.51	16.48	16.48	14.78	15.02	14.84	14.84	16.97	15.98	16.16	16.34	16.16	15.98	16.34	16.16	16.16	46.15	47.48	47.58	47.38	49.6	50.71	50.8	50.91
59_Pseudobutyrivibrio_sp_ACV2_PROKKA_01555_Beta_galactosidase	16.64	16.54	16.46	16.82	17.01	16.64	16.82	17.2	17.2	18.32	18.73	18.54	15.85	17.22	15.33	16.2	15.82	14.93	16.6	16.79	16.85	16.91	16.33	16.33	16.33	16.7	16.48	16.48	15.69	15.57	15.57	15.57	17.33	17.24	17.41	17.24	17.41	17.24	17.41	17.41	17.41	46.25	47.48	47.58	48.29	48.19	48.39	48.49	48.59
65_Pseudobutyrivibrio_sp_YE44_PROKKA_02283_Beta_galactosidase	16.99	17.11	16.99	16.64	16.82	16.45	16.64	17.01	17.2	18.13	18.35	17.79	15.09	16.85	14.39	15.82	15.44	14.93	16.42	16.23	16.12	16.18	16.15	15.79	16.15	16.7	16.67	16.67	14.96	15.2	15.02	15.02	17.33	16.52	16.7	16.52	16.7	16.52	16.7	16.7	16.7	46.35	47.98	48.08	48.49	48.9	48.49	49.2	49.4
68_Pseudobutyrivibrio_xylanivorans_DSM10317_PROKKA_01531_Beta_galactosidase	16.99	17.11	17.17	16.07	16.45	15.89	16.26	16.45	16.64	18.5	17.23	17.04	15.28	17.04	14.58	15.63	15.25	14.93	16.42	16.23	17.22	16.73	16.33	16.15	16.33	16.33	16.3	16.3	15.15	15.57	15.57	15.57	17.51	16.7	17.06	16.88	16.88	16.7	17.06	16.88	16.88	44.84	45.46	45.56	46.37	49.5	48.89	49.4	49.7
55_Pseudobutyrivibrio_ruminis_CF1b_PROKKA_00953_Beta_galactosidase	16.99	17.11	17.17	16.07	16.45	15.89	16.26	16.45	16.64	18.5	17.23	17.04	15.28	17.04	14.58	15.63	15.25	14.93	16.42	16.23	17.22	16.73	16.33	16.15	16.33	16.33	16.3	16.3	15.15	15.57	15.57	15.57	17.51	16.7	17.06	16.88	16.88	16.7	17.06	16.88	16.88	44.74	45.26	45.36	46.17	49.4	48.89	49.2	49.5
374_Pseudobutyrivibrio_xylanivorans_Mz5_DSM_14809_PROKKA_01952_Beta_galactosidase	16.99	17.11	17.17	16.64	17.01	16.45	17.01	17.01	17.2	18.32	17.42	17.23	15.28	16.85	14.39	15.63	15.25	14.74	16.23	16.04	17.03	16.36	16.33	16.15	16.33	16.33	16.3	16.3	14.96	15.57	15.57	15.57	17.33	16.88	17.24	17.06	17.06	16.88	17.24	17.06	17.06	45.85	46.27	46.27	47.08	49.3	49.6	49.5	49.8
58_Pseudobutyrivibrio_sp_49_PROKKA_00955_Beta_galactosidase	16.99	17.11	17.17	16.82	17.2	16.64	16.82	17.2	17.38	19.07	17.04	17.42	14.91	16.67	14.39	15.25	14.88	14.55	16.23	16.04	17.4	16.73	16.15	15.97	16.15	16.15	16.12	16.12	15.15	15.57	15.57	15.57	17.51	16.88	17.24	17.41	17.06	16.88	17.24	17.06	17.06	45.35	46.47	46.57	47.08	49.2	49.19	49.4	49.7
36_Butyrivibrio_sp_MC2013_PROKKA_00874_Beta_galactosidase	15.81	16.82	15.81	13.91	14.61	14.44	14.61	14.44	14.26	14.96	14.64	14.99	16.55	16.43	15.87	15.45	15.45	16.02	15.67	15.85	17.56	16.64	13.9	13.9	13.9	15.54	15.69	15.69	14.73	15.32	15.32	15.32	15.74	16.78	16.95	17.11	16.61	16.44	16.78	16.61	16.78	45.35	47.15	47.25	45.87	48.63	48.49	47.7	47.89
31_Butyrivibrio_sp_INlla21_PROKKA_02536_Beta_galactosidase	17.27	17.55	17.44	14.75	15.12	14.75	14.94	15.48	15.3	15.85	15.51	15.69	14.89	16.61	14.57	16.15	15.96	15.64	16.55	16.18	17.44	18.02	16.05	16.05	16.05	16.43	16.93	16.93	16.67	15.66	15.48	15.66	16.49	16.58	16.75	17.28	16.93	16.75	17.1	16.93	16.93	50.05	51.7	51.8	52.2	48.06	49.75	49.85	49.95
24_Butyrivibrio_sp_AE3009_PROKKA_02209_Beta_galactosidase	18	18.35	18.17	16.3	16.85	16.85	17.03	17.21	17.03	16.85	17.06	16.33	17.77	19.42	17.21	18.8	18.61	18.3	18.3	17.75	19.08	18.85	17.07	17.07	17.07	17.79	18.65	18.65	18.28	18.44	17.91	18.09	17.39	17.04	17.04	16.52	16.87	16.7	16.87	16.52	16.87	50.87	53.46	53.56	53.95	48.29	50.34	49.85	49.76
37_Butyrivibrio_sp_MC2021_PROKKA_02097_Beta_galactosidase	17.76	17.92	17.76	16.73	17.09	16.73	16.73	17.27	16.91	17.09	16.58	16.21	17.8	18.56	16.73	18.5	18.32	18.15	18.15	18.15	18.83	18.9	17.64	17.46	17.46	17.47	18.51	18.51	17.35	17.58	17.41	17.58	16.84	16.75	16.75	16.23	16.58	16.23	16.58	16.23	16.58	51.17	52.75	52.85	53.05	48.57	50.49	49.61	49.8
53_Butyrivibrio_sp_YAB3001_PROKKA_03598_Beta_galactosidase	17.07	18.1	17.93	16.39	16.94	16.58	16.76	17.12	16.94	17.67	18.25	17.7	16.73	18.05	16.76	17.8	17.61	17.64	18	17.45	18.51	17.84	16.93	16.93	16.93	18.04	17.11	17.11	17.38	17.08	16.9	16.73	16.49	16.23	16.06	15.71	16.06	15.71	16.06	15.88	16.06	50.78	51.33	51.43	52.02	49.66	50.15	49.46	49.56
28_Butyrivibrio_sp_INlla14_PROKKA_02461_Beta_galactosidase	17.83	18.71	18.51	16.7	17.6	16.88	17.24	17.42	17.24	17.97	17.45	17.09	17.03	18.17	16.15	17.55	17.55	17.03	17.57	17.21	19.61	18.12	17.74	17.74	17.74	19.57	19.18	19.36	18.28	18.09	17.91	17.73	16.32	17.01	16.84	16.49	16.67	16.32	17.01	16.49	16.67	50.05	52.24	52.34	52.53	49.51	50.29	50.29	50.39
50_Butyrivibrio_sp_XBB1001_PROKKA_02929_Beta_galactosidase	17.66	18.53	18.34	15.97	16.88	16.33	16.7	16.88	16.7	17.24	17.09	16.55	16.85	17.81	15.79	17	17	16.67	17.21	16.85	19.08	17.77	17.39	17.39	17.39	19.22	18.83	19.01	18.1	17.73	17.55	17.38	15.8	17.18	17.01	16.67	16.84	16.49	17.18	16.67	16.84	50.34	52.44	52.53	52.92	49.12	50.49	50.2	50.29
12_Butyrivibrio_proteoclasticus_FD2007_PROKKA_02547_Beta_galactosidase	17.87	18.21	18.04	16.55	17.64	16.91	16.73	17.27	17.09	16.55	17.49	17.12	16.51	19.1	16.91	17.03	16.85	16.33	16.7	16.33	19.54	18.13	17.4	17.4	17.4	19.07	18.86	19.04	18.58	18.12	18.12	17.94	16.78	17.57	17.39	17.04	17.22	16.87	17.39	17.04	17.22	49.51	52.4	52.5	52.7	47.89	49.75	49.36	49.46
45_Butyrivibrio_sp_VCB2006_PROKKA_01677_Beta_galactosidase	17.21	17.88	17.38	16.21	17.3	16.39	16.76	17.12	16.94	16.76	17.15	16.97	16.54	18.23	16.21	17.25	17.06	16.18	16.73	16.36	19.04	17.99	16.73	16.73	16.73	18.75	18.54	18.72	17.55	17.26	17.08	17.08	16.29	16.2	16.03	16.2	15.85	15.85	16.2	16.2	16.03	49.66	51.87	51.96	52.75	48.33	49.8	49.41	49.51
14_Butyrivibrio_proteoclasticus_P6B7_PROKKA_02976_Beta_galactosidase	16.55	17.37	17.24	16.21	17.12	16.58	17.12	16.94	17.3	16.76	16.97	16.06	16.18	19.31	17.49	17.43	17.25	17.09	18	17.64	19.4	18.73	17.11	17.28	17.28	18.21	18.54	18.54	19.15	17.44	17.79	17.79	16.49	17.1	17.1	17.45	17.1	17.1	17.45	17.45	17.1	51.46	52.61	52.7	53.49	48.13	51.09	51.08	51.08
30_Butyrivibrio_sp_INlla18_PROKKA_00509_Beta_galactosidase	17.07	17.73	17.76	15.3	16.03	15.66	16.21	16.03	15.85	16.76	16.06	15.88	15.99	17.87	15.66	17.43	17.25	16.91	17.82	17.27	18.33	18.02	16.75	16.75	16.75	16.96	17.47	17.47	17.2	16.73	16.19	16.37	16.14	16.4	16.23	16.23	16.23	15.71	16.4	16.06	16.23	48.69	51.28	51.28	52.26	48.18	51.04	49.85	49.95
72_Butyrivibrio_hungatei_DSM_14810_PROKKA_02496_Beta_galactosidase	16.55	17.18	17.24	15.12	15.85	15.48	16.03	15.85	15.66	16.58	15.69	15.51	16.73	17.15	15.3	17.06	16.88	16.73	17.82	17.27	18.51	18.2	16.93	16.93	16.93	16.79	17.47	17.47	17.73	16.9	16.37	16.55	16.14	16.58	16.4	16.4	16.4	15.88	16.58	16.23	16.4	48.69	51.48	51.48	52.46	48.18	50.84	49.85	49.95
8_Butyrivibrio_hungatei_MB2003_PROKKA_02578_Beta_galactosidase	16.72	17.37	17.41	15.3	16.21	15.66	16.21	16.21	16.03	16.39	15.88	15.69	16.36	17.51	15.3	17.43	17.25	17.09	18	17.45	18.51	18.2	17.11	17.11	17.11	17.14	17.83	17.83	17.55	17.08	16.55	16.73	16.32	16.58	16.4	16.4	16.4	15.88	16.58	16.23	16.4	48.78	51.57	51.57	52.66	48.18	50.84	49.95	50.05
15_Butyrivibrio_proteoclasticus_P18_PROKKA_02117_Beta_galactosidase	17.76	18.46	18.28	15.66	15.85	15.85	16.03	16.76	16.58	16.94	17.34	16.24	16.91	18.95	17.12	16.7	16.7	17.45	17.27	16.73	18.15	17.84	16.58	16.58	16.58	17.86	17.65	17.65	17.73	16.19	15.66	15.84	16.49	17.1	16.93	17.1	16.93	16.93	17.1	17.1	16.93	50.78	52.51	52.7	53.59	47.54	49.7	49.01	49.01
19_Butyrivibrio_sp_AE2015_PROKKA_02330_Beta_galactosidase	17.76	18.28	18.1	15.48	15.85	15.48	15.66	16.39	16.21	16.76	17.15	16.06	16.18	18.95	16.76	16.51	16.51	17.45	17.09	16.55	17.79	17.84	16.05	16.05	16.05	17.32	17.29	17.29	17.2	16.19	15.66	15.84	16.67	17.28	17.1	17.28	17.1	17.1	17.28	17.28	17.1	50.88	52.7	52.9	53.49	47.54	50	48.92	48.92
42_Butyrivibrio_sp_Su6_PROKKA_02129_Beta_galactosidase	17.76	18.46	18.28	15.48	16.03	15.66	15.85	16.58	16.39	16.76	17.34	16.24	16.18	18.77	16.94	16.7	16.7	17.45	17.09	16.55	17.97	18.2	16.4	16.4	16.4	17.5	17.65	17.47	17.55	16.37	15.84	16.01	16.67	17.28	17.1	17.28	17.1	17.1	17.28	17.28	17.1	50.58	52.7	52.9	53.59	47.34	49.8	48.82	48.82
17_Butyrivibrio_sp_AD3002_PROKKA_03660_Beta_galactosidase	17.13	17.22	17.3	16.33	16.15	16.15	15.78	16.33	15.96	16.33	16.33	16.33	16.11	18	15.78	15.9	15.71	15.57	17.4	17.03	16.88	17.73	17.35	17.17	17.17	18.38	17.99	17.99	17.35	17.24	17.59	17.41	15.72	16.46	16.64	16.64	16.64	16.29	16.64	16.64	16.64	49.66	51.59	51.49	51.39	51.15	52.65	52.25	52.15
41_Butyrivibrio_sp_OB235_PROKKA_02457_Beta_galactosidase	17.13	17.22	17.3	16.33	16.15	16.15	15.78	16.33	15.96	16.33	16.33	16.33	16.11	18	15.78	15.9	15.71	15.57	17.4	17.03	16.88	17.73	17.35	17.17	17.17	18.38	17.99	17.99	17.35	17.24	17.59	17.41	15.72	16.46	16.64	16.64	16.64	16.29	16.64	16.64	16.64	49.66	51.59	51.49	51.39	51.15	52.65	52.25	52.15
47_Butyrivibrio_sp_WCD2001_PROKKA_00521_Beta_galactosidase	17.13	17.22	17.3	16.33	16.15	16.15	15.78	16.33	15.96	16.33	16.33	16.33	16.11	18	15.78	15.9	15.71	15.57	17.4	17.03	16.88	17.73	17.35	17.17	17.17	18.38	17.99	17.99	17.35	17.24	17.59	17.41	15.72	16.46	16.64	16.64	16.64	16.29	16.64	16.64	16.64	49.66	51.59	51.49	51.39	51.15	52.65	52.25	52.15
46_Butyrivibrio_sp_VCD2006_PROKKA_01156_Beta_galactosidase	17.47	17.22	17.3	17.25	17.43	17.25	16.7	17.25	17.06	17.06	16.88	16.88	15.93	18.91	16.15	16.64	16.45	16.12	17.95	17.58	16.88	17.02	16.11	16.28	16.28	18.02	17.63	17.63	17.53	17.41	17.59	17.41	16.96	16.29	16.46	16.64	16.46	16.29	16.46	16.64	16.46	48.67	51.99	51.99	51.69	51.84	53.25	52.05	52.15
33_Butyrivibrio_sp_LC3010_PROKKA_00939_Beta_galactosidase	17.3	17.03	17.13	17.43	17.43	17.43	16.88	17.43	17.25	16.15	16.88	16.51	15.74	18.18	15.96	16.45	16.45	15.57	17.77	17.4	16.88	17.2	16.28	16.28	16.28	17.48	17.99	17.99	16.82	16.7	17.06	16.88	16.78	16.11	16.29	16.11	16.11	15.76	16.29	15.94	16.11	49.26	50.6	50.7	50.1	50.75	52.75	52.45	52.65
49_Butyrivibrio_sp_WCE2006_PROKKA_02585_Beta_galactosidase	17.3	17.22	17.3	17.43	17.43	17.43	16.88	17.43	17.25	16.33	16.88	16.51	15.74	18.18	16.15	16.64	16.64	15.75	17.95	17.58	17.06	17.2	16.28	16.28	16.28	17.48	17.99	17.99	16.82	16.88	17.06	16.88	16.78	16.11	16.29	16.11	16.11	15.76	16.29	15.94	16.11	49.36	50.8	50.89	50.3	50.95	53.05	52.85	53.05
22_Butyrivibrio_sp_AE3004_PROKKA_01712_Beta_galactosidase	16.96	16.67	16.78	16.88	16.88	16.88	16.51	16.88	16.7	16.33	16.33	16.7	16.11	19.09	15.78	17.01	17.19	15.93	18.32	17.95	16.34	16.84	16.46	16.64	16.64	18.02	17.81	17.81	17.35	17.06	17.24	17.06	17.14	17.34	17.51	17.34	17.51	17.16	17.51	17.16	17.51	49.75	51.19	51.29	51.49	52.44	51.65	51.95	51.85
16_Butyrivibrio_sp_AC2005_PROKKA_01903_Beta_galactosidase	16.78	16.85	17.13	16.51	16.51	16.88	16.33	16.88	16.7	17.06	16.7	16.88	16.3	18.91	16.51	15.9	15.9	15.57	17.22	16.85	17.06	17.55	16.11	16.11	16.11	18.2	18.17	18.17	18.07	17.24	17.41	17.24	16.61	16.64	16.81	16.29	16.64	16.11	16.46	16.46	16.64	48.67	51.19	51.29	50.99	51.84	51.95	52.65	52.35
25_Butyrivibrio_sp_FC2001_PROKKA_00101_Beta_galactosidase	16.96	17.03	17.3	17.43	17.61	17.43	16.88	17.43	17.25	17.25	16.88	16.88	16.48	18.73	16.51	16.08	16.08	15.93	17.77	17.4	17.41	17.55	16.64	16.64	16.64	18.2	17.99	17.99	17.17	17.24	17.41	17.41	16.43	16.81	16.99	16.99	16.99	16.46	17.16	16.81	16.99	48.48	51.79	51.89	51.39	52.34	52.25	52.15	52.05
51_Butyrivibrio_sp_XPD2002_PROKKA_02461_Beta_galactosidase	16.78	17.03	17.13	17.06	17.25	17.25	16.7	17.25	17.06	17.25	16.88	16.88	16.3	18.73	16.51	16.08	16.08	15.93	17.58	17.22	17.41	17.55	16.64	16.64	16.64	18.2	17.99	17.99	17.35	17.24	17.59	17.41	16.43	16.99	17.16	17.16	17.16	16.64	17.34	16.99	17.16	48.67	51.99	52.09	51.59	52.34	52.45	52.25	52.15
20_Butyrivibrio_sp_AE2032_PROKKA_02827_Beta_galactosidase	17.96	17.92	17.79	15.93	15.93	16.3	16.3	16.48	16.3	15.93	16.48	16.12	15.16	18.33	16.67	17.16	17.16	17	18.46	18.1	17.56	17.17	16.78	16.78	16.78	17.45	17.95	17.95	16.07	17.38	17.38	17.2	16.23	15.91	15.91	15.73	16.08	15.91	15.91	16.08	16.08	49.26	50.4	50.4	49.8	53.23	53.55	53.14	53.34
26_Butyrivibrio_sp_FCS006_PROKKA_01740_Beta_galactosidase	18.13	18.1	18.31	16.12	16.67	16.12	16.12	16.48	16.3	17.22	17.58	17.22	17.74	18.51	16.85	17.53	17.34	17.55	18.46	17.92	18.82	17.17	16.96	17.14	17.14	17.99	18.85	18.85	16.96	16.67	17.03	16.85	17.28	17.31	17.48	17.31	17.48	17.31	17.66	17.66	17.83	47.79	50.2	50.2	49.9	53.03	52.45	52.14	52.44
52_Butyrivibrio_sp_XPD2006_PROKKA_02487_Beta_galactosidase_BoGH2A	15.45	15.86	15.17	15.95	16.24	16.24	15.95	15.95	16.24	15.67	16.24	15.95	16.18	16.52	15.67	16.71	16.71	17.77	17.19	17.19	15.71	15.71	15.71	15.71	16	16.57	16.57	16.57	17.71	17.14	17.43	17.71	15.1	15.67	15.67	15.95	15.95	15.67	15.67	15.67	15.67	17.27	18.54	18.54	18.02	16.49	18.21	18.77	18.77
39_Butyrivibrio_sp_NC2007_PROKKA_00681_Beta_galactosidase_BoGH2A	16.03	15.94	15.53	17.31	17.13	17.13	17.13	17.31	17.13	16.08	16.29	16.81	13.91	15.28	14.71	16.05	16.05	16.08	17.31	17.31	15.57	15.85	15	14.83	15.17	16.64	16.81	16.81	15.85	16.64	16.81	16.98	14.95	14.47	14.64	14.8	14.8	14.64	14.64	14.64	14.64	18.72	18.24	18.4	17.61	17.8	19.44	19.25	19.41
14_Butyrivibrio_proteoclasticus_P6B7_PROKKA_03093_Beta_galactosidase_BoGH2A	16.36	16.12	15.69	16.96	16.78	16.78	16.78	16.96	16.78	16.26	16.29	16.81	14.26	15.45	15.24	16.05	16.05	16.43	17.66	17.66	15.57	15.51	15	15	15.33	16.81	17.15	17.15	16.02	16.81	16.98	16.98	15.45	14.31	14.47	14.64	14.64	14.47	14.47	14.47	14.47	18.54	18.21	18.37	17.27	17.61	19.41	19.22	19.38
26_Butyrivibrio_sp_FCS006_PROKKA_02925_Beta_galactosidase_BoGH2A	16.19	16.12	15.86	17.48	17.31	17.31	17.31	17.48	17.31	16.61	16.46	16.99	14.44	15.62	15.41	16.58	16.58	16.61	17.83	17.83	15.91	16.02	15.5	15.33	15.67	17.15	17.15	17.15	16.19	16.98	17.15	17.32	15.45	14.8	14.97	15.13	15.13	14.97	14.97	14.97	14.97	19.03	18.24	18.4	17.45	17.48	19.44	19.25	19.41
44_Butyrivibrio_sp_VCB2001_PROKKA_01718_Beta_galactosidase_BoGH2A	16.36	16.3	15.86	17.66	17.48	17.48	17.48	17.66	17.48	16.96	16.81	17.51	14.44	15.62	15.24	16.93	16.93	16.61	18.18	18.18	15.91	15.85	15.17	15.17	15.5	16.64	17.15	17.15	16.19	16.98	17.15	17.32	15.45	14.64	14.8	14.97	14.97	14.8	14.8	14.8	14.8	18.56	18.24	18.4	17.45	18.11	19.28	19.25	19.41
375_Butyrivibrio_fibrisolvens_D1_DSM_3071_PROKKA_01774_Beta_galactosidase_BoGH2A	18.07	16.51	16.55	13.83	14.01	13.83	13.83	13.83	13.65	15.25	15.81	15.99	15.33	16.7	16.16	15.74	15.38	16.99	17.52	17.52	15.86	16.15	16.3	16.3	16.47	18.34	17.47	17.65	16.15	17.13	16.78	16.61	17.26	16.81	16.81	16.47	16.64	16.47	16.47	16.81	16.47	18.07	18.05	18.21	17.58	18.55	19.09	18.76	18.6
7_Butyrivibrio_fibrisolvens_YRB2005_PROKKA_02531_Beta_galactosidase_BoGH2A	18.2	17.58	17.87	14.43	14.95	14.78	14.95	14.95	14.78	15.64	15.66	15.66	14.68	16.87	16.87	16.98	16.64	16.81	17.5	17.5	16.39	17.33	17.13	17.3	17.46	18.29	17.45	17.45	17	17.95	17.45	17.28	17.73	16.64	16.48	16.32	16.48	16.32	16.32	16.64	16.32	18.6	18.59	18.75	18.28	18.31	18.69	18.21	18.36
4_Butyrivibrio_fibrisolvens_MD2001_PROKKA_03350_Beta_galactosidase_BoGH2A	18.69	17.94	18.36	15.12	15.64	15.46	15.64	15.64	15.46	15.98	16.52	16.18	15.03	17.04	16.7	17.5	17.16	17.32	18.18	18.18	16.56	17.33	17.63	17.79	17.96	18.46	17.45	17.45	17.17	18.29	17.79	17.62	18.06	16.96	16.8	16.64	16.8	16.64	16.64	16.96	16.64	18.91	18.59	18.75	18.44	18.31	19.16	18.67	18.83
3_Butyrivibrio_fibrisolvens_FE2007_PROKKA_01917_Beta_galactosidase_BoGH2A	18.69	18.12	18.52	15.12	15.64	15.46	15.64	15.64	15.46	15.98	16.35	16.35	15.03	17.38	16.87	17.68	17.33	17.5	18.18	18.18	16.72	17.67	17.46	17.63	17.79	18.62	17.79	17.79	17.33	18.46	17.95	17.79	18.06	16.96	16.8	16.64	16.8	16.64	16.64	16.96	16.64	19.07	18.91	19.06	18.59	18.47	18.85	18.52	18.67
2_Butyrivibrio_fibrisolvens_AR40_PROKKA_02370_Beta_galactosidase_BoGH2A	18.69	17.94	18.36	14.95	15.46	15.29	15.46	15.46	15.29	15.81	16.35	16.01	14.85	17.21	16.7	17.5	17.16	17.32	18.01	18.01	16.39	17.5	17.3	17.46	17.63	18.46	17.62	17.62	17.17	18.29	17.79	17.62	18.06	16.8	16.64	16.48	16.64	16.48	16.48	16.8	16.48	18.91	18.75	18.91	18.44	18.47	19	18.36	18.52
5_Butyrivibrio_fibrisolvens_ND3005_PROKKA_03592_Beta_galactosidase_BoGH2A	18.52	18.12	18.36	14.95	15.46	15.29	15.46	15.46	15.29	15.81	16.35	16.01	15.2	17.21	16.87	17.5	17.16	17.32	18.35	18.35	16.89	17.83	17.63	17.79	17.96	18.79	17.95	17.95	17.5	18.62	18.12	17.95	18.23	17.12	16.96	16.8	16.96	16.8	16.8	17.12	16.8	19.07	19.06	19.22	18.59	18.47	18.85	18.52	18.67
43_Butyrivibrio_sp_TB_PROKKA_02130_Beta_galactosidase_BoGH2A	18.69	18.12	18.36	14.95	15.46	15.29	15.46	15.46	15.29	15.81	16.35	16.01	15.2	17.21	17.21	17.5	17.16	17.32	18.01	18.01	16.72	17.83	17.63	17.79	17.96	18.79	17.95	17.95	17.5	18.62	18.12	17.95	18.23	17.12	16.96	16.8	16.96	16.8	16.8	17.12	16.8	18.91	18.91	19.06	18.44	18.47	19	18.52	18.67
1_Butyrivibrio_fibrisolvens_AB2020_PROKKA_02598_Beta_galactosidase_BoGH2A	18.69	18.12	18.36	14.95	15.29	15.12	15.29	15.29	15.12	15.81	16.35	16.01	14.85	17.21	16.87	17.5	17.16	17.67	18.35	18.35	16.89	17.83	17.63	17.79	17.96	18.79	17.95	17.95	17.5	18.62	18.12	17.95	18.06	17.12	16.96	16.8	16.96	16.8	16.8	17.12	16.8	19.07	18.75	18.91	18.28	18.31	18.85	18.52	18.67
6_Butyrivibrio_fibrisolvens_WTE3004_PROKKA_01644_Beta_galactosidase_BoGH2A	18.52	17.94	18.2	14.78	15.29	15.12	15.29	15.29	15.12	15.64	16.18	15.83	15.03	17.04	16.87	17.68	17.33	17.5	18.18	18.18	16.72	17.67	17.46	17.63	17.79	18.62	17.79	17.79	17.33	18.46	17.95	17.79	18.06	16.96	16.8	16.64	16.8	16.64	16.64	16.96	16.64	18.91	18.75	18.91	18.28	18.31	18.85	18.52	18.67
46_Butyrivibrio_sp_VCD2006_PROKKA_03302_Beta_galactosidase_BoGH2A	17.98	18.62	18.32	17.5	16.79	16.61	16.96	17.32	16.79	15.54	16.64	16.64	15.47	15.96	16.99	18.38	18.02	16.79	17.68	17.68	15.25	16.84	16.21	16.38	16.55	17.74	17.22	17.22	16.75	17.04	16.87	16.7	17.35	15.4	15.4	15.06	15.4	15.23	15.23	15.57	15.23	17.67	18.92	18.92	17.49	17.68	18.23	18.21	18.37
48_Butyrivibrio_sp_WCD3002_PROKKA_02877_Beta_galactosidase_BoGH2A	18.32	18.06	18.15	18.57	18.04	18.04	18.04	18.39	17.5	16.79	17.17	17.89	16.55	18.09	17.89	18.74	18.38	17.5	18.75	18.75	18.2	19.42	19.11	19.28	19.45	19.3	19.83	19.83	19.52	19.83	19.48	19.48	16.67	16.75	16.92	16.58	16.58	16.75	16.75	16.41	16.75	17.67	17.17	17.17	16.53	18.31	18.86	18.37	18.37
23_Butyrivibrio_sp_AE3006_PROKKA_03259_Beta_galactosidase_BoGH2A	17.81	17.5	17.64	18.39	17.86	17.86	17.86	18.21	17.32	17.14	17.53	18.07	16.19	18.09	17.35	18.02	17.66	17.32	18.21	18.21	17.85	19.42	18.77	18.94	19.11	18.96	19.3	19.3	19.34	19.3	18.96	19.3	16.67	16.24	16.41	16.07	16.07	16.24	16.24	15.91	16.24	16.88	17.17	17.17	16.38	18.63	18.86	18.05	18.05
35_Butyrivibrio_sp_MB2005_PROKKA_01410_Beta_galactosidase_BoGH2A	17.81	17.32	17.47	18.21	17.68	17.68	17.68	18.04	17.14	17.14	17.35	18.07	16.01	17.91	17.35	18.02	17.66	17.14	18.21	18.21	17.85	19.24	18.6	18.94	19.11	18.78	19.3	19.3	19.17	19.3	18.96	19.3	16.67	16.07	16.24	15.91	15.91	16.07	16.07	15.74	16.07	16.69	17.62	17.62	16.83	18.92	19.3	18.18	18.5
24_Butyrivibrio_sp_AE3009_PROKKA_02042_Beta_galactosidase_BoGH2A	17.64	17.5	17.29	17.5	17.86	17.68	17.68	17.68	17.5	16.07	16.82	16.82	15.29	16.84	16.82	18.2	17.84	16.79	17.86	17.86	16.64	17.53	17.24	16.72	17.06	17.74	18.09	18.26	18.13	18.09	18.26	18.09	16.84	17.94	17.94	17.6	17.6	17.77	17.43	17.77	17.43	19.21	17.3	17.3	16.35	17.81	18.35	17.24	17.24
30_Butyrivibrio_sp_INlla18_PROKKA_00916_Beta_galactosidase_BoGH2A	17.55	17.69	17.55	17.62	16.9	17.08	17.08	17.62	17.08	16.19	16.76	16.58	17.74	17.14	17.83	19.03	18.67	19.04	18.51	18.33	17.79	18.84	18.03	18.03	18.2	18.72	18.72	18.72	18.76	18.2	18.54	18.37	18.64	17.54	17.54	17.2	17.54	17.54	17.37	17.37	17.37	18.5	16.27	16.43	15.8	18.04	19.21	18.41	18.56
72_Butyrivibrio_hungatei_DSM_14810_PROKKA_01418_Beta_galactosidase_BoGH2A	17.72	17.5	17.55	17.79	17.08	17.26	17.26	17.79	17.08	16.37	16.76	16.58	17.38	17.14	17.65	19.03	18.67	18.86	18.51	18.33	17.62	18.49	17.86	17.86	18.03	18.72	18.54	18.72	18.76	18.02	18.37	18.2	18.31	17.54	17.54	17.2	17.54	17.54	17.37	17.37	17.37	18.34	16.43	16.59	15.96	17.88	19.53	18.56	18.72
8_Butyrivibrio_hungatei_MB2003_PROKKA_01635_Beta_galactosidase_BoGH2A	17.72	17.5	17.55	17.79	17.08	17.26	17.26	17.79	17.26	16.19	16.76	16.58	17.56	17.14	17.65	19.03	18.67	19.04	18.51	18.33	17.44	18.49	17.69	17.69	17.86	18.54	18.37	18.54	18.59	17.85	18.2	18.02	18.31	17.37	17.37	17.03	17.37	17.37	17.2	17.2	17.2	18.5	16.27	16.43	15.8	18.04	19.37	18.56	18.72
17_Butyrivibrio_sp_AD3002_PROKKA_03297_Beta_galactosidase_BoGH2A	16.87	17.23	16.87	17.89	17.53	17.71	18.07	18.07	18.07	16.1	16.85	17.38	16.94	17.41	18.28	20.22	19.86	18.43	19.14	19.14	17.88	19.38	18.4	18.23	18.06	19.16	18.82	18.99	18.69	18.64	18.82	18.64	18.06	17.74	17.91	17.57	17.74	17.74	17.4	17.74	17.4	18.44	16.38	16.54	15.75	17.43	18.18	18.35	18.51
47_Butyrivibrio_sp_WCD2001_PROKKA_01019_Beta_galactosidase_BoGH2A	16.87	17.23	16.87	17.89	17.53	17.71	18.07	18.07	18.07	16.1	16.85	17.38	16.94	17.41	18.28	20.22	19.86	18.6	19.14	19.14	17.88	19.38	18.4	18.23	18.06	19.16	18.82	18.99	18.69	18.64	18.82	18.64	18.06	17.74	17.91	17.57	17.74	17.74	17.4	17.74	17.4	18.44	16.38	16.54	15.75	17.43	18.03	18.35	18.51
41_Butyrivibrio_sp_OB235_PROKKA_03799_Beta_galactosidase_BoGH2A	16.7	17.04	16.7	17.53	17.17	17.35	17.71	17.71	17.71	15.74	16.67	17.38	16.76	17.05	17.92	19.86	19.49	18.25	18.78	18.78	17.71	19.38	18.06	17.89	17.72	18.99	18.82	18.99	18.51	18.47	18.64	18.47	17.89	17.57	17.74	17.4	17.57	17.57	17.23	17.57	17.23	18.28	16.22	16.38	15.59	17.43	18.18	18.35	18.51
16_Butyrivibrio_sp_AC2005_PROKKA_01174_Beta_galactosidase_BoGH2A	17.51	17.74	17	15.72	16.08	16.43	16.43	16.43	16.43	15.55	16.11	16.46	16.73	17.54	17.35	18.72	18.36	18.37	19.26	19.26	17.15	18.14	17.17	17	17.17	19.97	19.79	19.97	18.63	19.1	19.45	19.1	18.35	16.19	16.19	15.69	16.03	15.86	15.86	16.19	15.86	17.62	17.08	17.08	16.46	17.7	17.83	17.69	17.85
25_Butyrivibrio_sp_FC2001_PROKKA_02250_Beta_galactosidase_BoGH2A	18.65	18.44	18.32	16.58	16.75	16.58	16.75	16.75	16.75	16.58	16.25	16.61	17.26	18.77	18.23	19.96	19.61	19.43	19.79	19.79	18.12	19.33	18.53	18.36	18.2	19.79	19.97	20.14	18.34	18.52	18.87	18.52	18.86	17.05	17.05	16.56	16.89	16.72	16.72	17.05	16.72	18.09	17.34	17.34	16.72	18.51	18.35	18.21	18.36
51_Butyrivibrio_sp_XPD2002_PROKKA_02084_Beta_galactosidase_BoGH2A	19.14	18.81	18.65	16.58	16.58	16.4	16.58	16.58	16.58	16.93	16.78	17.14	17.26	18.95	18.41	19.96	19.61	19.96	20.14	20.14	18.29	19.66	18.7	18.53	18.36	20.14	20.31	20.48	18.51	18.7	19.04	18.7	19.03	17.21	17.21	16.72	17.05	16.89	16.89	17.21	16.89	18.09	17.03	17.03	16.41	18.06	17.89	17.45	17.6
33_Butyrivibrio_sp_LC3010_PROKKA_03485_Beta_galactosidase_BoGH2A	17.47	17.13	17.12	16.43	16.43	16.79	17.14	17.14	17.14	16.07	16.99	16.64	16.37	16.84	17.53	18.74	18.38	17.14	18.57	18.57	16.81	18.73	17.06	16.89	17.24	18.78	18.78	18.96	17.44	17.74	17.57	17.57	17.86	17.6	17.6	17.43	17.43	17.43	17.26	17.6	17.26	18.89	17.65	17.65	17.03	17.98	18.36	18.81	18.96
49_Butyrivibrio_sp_WCE2006_PROKKA_02492_Beta_galactosidase_BoGH2A	17.47	17.13	17.12	16.43	16.43	16.79	17.14	17.14	17.14	16.07	16.99	16.64	16.37	16.84	17.53	18.74	18.38	17.14	18.57	18.57	16.81	18.73	17.06	16.89	17.24	18.78	18.78	18.96	17.44	17.74	17.57	17.57	17.86	17.6	17.6	17.43	17.43	17.43	17.26	17.6	17.26	19.18	17.91	17.91	17.27	18.25	18.64	19.09	19.25
45_Butyrivibrio_sp_VCB2006_PROKKA_02335_Beta_galactosidase_BoGH2A	19.18	17.69	18.15	17.14	17.14	17.14	17.14	17.5	17.14	16.07	16.64	16.82	17.09	17.91	17.89	19.1	18.74	18.39	19.29	19.29	17.16	18.38	17.92	17.75	18.09	19.48	19.3	19.48	19.17	18.61	18.96	18.78	17.86	17.6	17.6	17.26	17.26	17.26	17.26	17.6	17.09	18.14	17.65	17.65	16.85	17.68	18.38	18.21	18.37
38_Butyrivibrio_sp_NC2002_PROKKA_01683_Beta_galactosidase_BoGH2A	19.35	18.99	18.66	17.32	16.79	16.96	16.96	17.32	16.96	17.5	17.53	17.71	16.55	17.55	17.17	18.02	17.66	17.5	18.39	18.39	17.85	18.73	18.43	18.26	18.43	18.96	19.3	19.48	18.65	18.78	19.13	18.78	18.54	16.07	16.24	15.91	15.91	15.91	15.74	16.07	15.74	18.61	17.97	17.97	17.01	17.83	18.86	19.15	19.15
11_Butyrivibrio_proteoclasticus_B316_PROKKA_03253_Beta_galactosidase_BoGH2A	17.47	17.5	17.29	17.14	16.43	16.96	17.32	17.5	17.32	15.36	16.82	16.82	16.19	17.02	18.07	18.38	18.02	16.43	18.04	18.04	17.33	18.73	17.06	17.06	17.41	18.43	18.43	18.43	17.96	17.91	18.09	17.91	18.2	17.09	17.09	16.92	17.09	17.09	16.92	16.92	16.92	18.38	17.25	17.25	15.97	17.6	18.47	18.77	18.93
12_Butyrivibrio_proteoclasticus_FD2007_PROKKA_01513_Beta_galactosidase_BoGH2A	17.64	17.69	17.47	17.32	16.61	17.14	17.5	17.68	17.5	15.54	16.99	17.17	16.55	17.2	18.07	18.38	18.02	16.96	18.21	18.21	17.33	18.73	17.92	17.92	18.26	18.78	18.96	18.96	18.65	18.78	18.96	18.78	18.37	17.6	17.6	17.43	17.6	17.6	17.43	17.43	17.43	17.75	17.25	17.25	15.97	17.44	18.47	18.45	18.61
28_Butyrivibrio_sp_INlla14_PROKKA_02624_Beta_galactosidase_BoGH2A	17.98	18.62	17.98	16.43	15.54	15.89	15.89	16.43	15.89	14.64	15.74	16.46	15.65	17.02	17.17	17.48	17.12	16.79	18.04	18.04	17.16	17.87	17.06	16.72	17.06	18.09	18.26	18.26	18.48	17.57	17.91	17.74	17.18	17.26	17.26	17.43	17.43	17.43	17.43	17.09	17.6	17.95	16.67	16.67	15.71	17.01	17.72	18.5	18.65
50_Butyrivibrio_sp_XBB1001_PROKKA_03236_Beta_galactosidase_BoGH2A	18.49	18.81	18.49	16.43	15.54	15.89	15.89	16.43	15.89	14.11	15.74	16.46	15.83	17.2	17.35	17.48	17.12	16.96	18.21	18.21	16.98	18.04	17.24	16.89	17.41	18.43	18.61	18.61	18.13	17.57	17.74	17.57	17.18	17.43	17.43	17.26	17.26	17.26	17.26	16.92	17.43	17.95	16.98	16.98	16.19	17.65	18.67	19.44	19.59
4_Butyrivibrio_fibrisolvens_MD2001_PROKKA_00632_Beta_galactosidase_BoGH2A	17.92	19.17	18.88	15.73	15.73	15.56	15.89	16.06	16.06	15.4	16.42	15.42	15.69	15.65	17.94	16.56	16.72	17.41	16.92	16.75	16.67	16.51	16.24	15.92	16.08	16.88	17.05	17.05	16.61	17.69	17.86	17.53	17.97	16.09	16.09	16.09	16.25	16.25	16.09	16.4	16.09	16.3	15.96	16.11	15.32	17.41	17.98	18.6	18.75
6_Butyrivibrio_fibrisolvens_WTE3004_PROKKA_00200_Beta_galactosidase_BoGH2A	17.76	19	18.72	15.4	15.4	15.23	15.56	15.73	15.73	15.23	16.09	14.93	15.36	15.65	18.27	16.72	16.89	17.25	16.75	16.58	16.67	16.19	15.92	15.76	15.76	16.56	16.72	16.72	16.29	17.37	17.53	17.21	18.12	15.77	15.77	15.77	16.25	15.93	15.77	16.09	15.77	16.46	16.27	16.43	15.64	18.04	17.98	18.75	18.9
1_Butyrivibrio_fibrisolvens_AB2020_PROKKA_00956_Beta_galactosidase_BoGH2A	17.73	19.31	18.85	15.37	15.7	15.54	15.87	16.03	15.87	14.88	16.06	14.74	15.5	15.79	17.91	16.19	16.36	17.05	16.56	16.39	16.8	16.64	16.38	16.06	16.22	17.02	17.18	17.18	16.43	17.5	17.67	17.34	17.78	15.91	15.91	15.91	16.38	16.06	15.91	16.22	15.91	16.28	16.25	16.4	15.62	17.69	17.95	19.03	19.18
2_Butyrivibrio_fibrisolvens_AR40_PROKKA_02769_Beta_galactosidase_BoGH2A	18.26	19.55	19.22	15.55	15.89	15.72	16.05	16.22	16.05	15.22	16.42	15.08	15.51	16.14	18.29	16.55	16.72	17.42	16.92	16.75	16.99	16.99	16.4	16.08	16.24	17.05	17.21	17.21	16.78	17.87	18.03	17.7	18.78	16.56	16.56	16.56	17.04	16.72	16.56	16.88	16.56	16.67	16.16	16.32	15.53	17.62	18.2	18.96	19.11
43_Butyrivibrio_sp_TB_PROKKA_01080_Beta_galactosidase_BoGH2A	17.73	18.97	18.69	15.37	15.7	15.54	15.87	16.03	15.87	15.04	16.06	14.9	15.33	15.95	17.91	16.19	16.36	16.89	16.56	16.39	16.64	16.64	16.38	16.06	16.22	16.86	17.02	17.02	16.59	17.67	17.83	17.5	17.94	15.91	15.91	15.91	16.38	16.06	15.91	16.22	15.91	16.12	16.25	16.4	15.62	17.22	17.95	18.72	18.87
3_Butyrivibrio_fibrisolvens_FE2007_PROKKA_02805_Beta_galactosidase_BoGH2A	17.46	18.84	18.41	15.44	15.76	15.6	15.93	16.09	15.93	14.78	15.79	14.64	15.23	15.52	17.46	15.92	16.09	16.61	16.28	16.12	16.53	16.22	16.27	15.96	16.11	16.59	16.75	16.75	16.32	17.55	17.71	17.39	17.67	15.65	15.65	15.65	16.12	15.81	15.65	15.96	15.65	16.07	16.19	16.35	15.72	17.32	17.74	18.51	18.66
5_Butyrivibrio_fibrisolvens_ND3005_PROKKA_00331_Beta_galactosidase_BoGH2A	17.46	18.84	18.41	15.27	15.6	15.44	15.76	15.93	15.76	14.78	15.79	14.64	15.23	15.69	17.63	15.92	16.09	16.61	16.28	16.12	16.53	16.22	16.27	15.96	16.11	16.59	16.75	16.75	16.32	17.55	17.71	17.39	17.67	15.65	15.65	15.65	16.12	15.81	15.65	15.96	15.65	16.07	16.19	16.35	15.72	17.32	17.74	18.66	18.82
7_Butyrivibrio_fibrisolvens_YRB2005_PROKKA_01591_Beta_galactosidase_BoGH2A	17.46	18.84	18.41	15.27	15.6	15.44	15.76	15.93	15.76	14.78	15.95	14.64	15.23	15.52	17.46	15.92	16.09	16.61	16.28	16.12	16.53	16.22	16.27	15.96	16.11	16.59	16.75	16.75	16.32	17.55	17.71	17.39	17.67	15.81	15.81	15.81	15.96	15.96	15.81	16.12	15.81	16.07	16.19	16.35	15.72	17.17	17.74	18.66	18.82
23_Butyrivibrio_sp_AE3006_PROKKA_02148_Beta_galactosidase_BoGH2A	17.56	17.75	18.23	17.68	17.33	17.68	17.68	18.02	17.85	17.16	16.84	17.01	16.4	19.45	18.72	17.8	17.98	18.34	18.69	18.69	19.26	18.56	18.11	17.44	17.94	18.98	19.66	19.66	18.18	18.14	18.31	18.14	17.91	17.76	17.76	17.76	17.76	17.76	17.76	17.43	17.6	18.2	18.34	18.34	18.18	19.36	20.1	19.72	20.03
35_Butyrivibrio_sp_MB2005_PROKKA_01551_Beta_galactosidase_BoGH2A	17.56	17.75	18.23	17.68	17.33	17.68	17.68	18.02	17.85	17.16	16.84	17.01	16.4	19.45	18.72	17.8	17.98	18.34	18.69	18.69	19.26	18.39	18.11	17.44	17.94	18.98	19.66	19.66	18.18	18.14	18.31	18.14	17.91	17.76	17.76	17.76	17.76	17.76	17.76	17.43	17.6	18.2	18.34	18.34	18.18	19.36	20.1	19.72	20.03
33_Butyrivibrio_sp_LC3010_PROKKA_02155_Beta_galactosidase_BoGH2A	16.75	17.59	17.58	17.59	16.72	16.9	17.07	16.9	17.07	16.55	16.23	15.72	15.94	18.49	16.93	18.61	18.61	18.28	18.79	18.45	17.31	17.64	17.19	17.19	17.19	17.54	17.37	17.2	17.09	17.2	17.37	17.2	14.69	15.38	15.38	15.55	15.38	15.38	15.55	15.38	15.55	16.22	18.1	18.1	16.98	17.97	20.29	18.78	18.94
49_Butyrivibrio_sp_WCE2006_PROKKA_02644_Beta_galactosidase_BoGH2A	16.58	17.41	17.41	17.41	16.55	16.72	16.9	17.07	16.9	16.21	16.41	15.89	15.94	18.66	17.1	18.61	18.61	18.28	18.62	18.45	17.48	17.64	17.36	17.36	17.36	17.54	17.37	17.2	17.09	17.2	17.37	17.2	14.69	15.22	15.22	15.38	15.22	15.22	15.38	15.22	15.38	16.22	18.1	18.1	16.98	18.12	20.29	18.78	18.94
22_Butyrivibrio_sp_AE3004_PROKKA_01174_Beta_galactosidase_BoGH2A	14.93	16.34	15.92	17.41	16.72	17.24	17.41	17.24	17.24	17.93	19.17	18.13	15.94	18.66	17.27	18.26	18.43	17.93	18.1	17.93	18.66	17.8	17.52	17.36	17.36	18.21	18.04	18.21	17.42	17.88	17.88	17.88	16.5	18	18	17.84	18.17	18	17.84	17.84	18	16.09	16.85	16.85	15.58	17.75	18.64	17.94	18.25
41_Butyrivibrio_sp_OB235_PROKKA_01571_Beta_galactosidase_BoGH2A	15.59	16.34	16.42	17.59	17.24	16.9	17.07	17.59	17.07	16.55	16.75	16.23	14.21	18.66	16.75	18.43	18.61	17.93	18.45	18.28	17.14	16.97	17.52	17.36	17.36	17.03	17.54	17.37	17.09	17.03	17.03	16.86	16.83	17.02	17.18	16.86	17.02	16.86	16.86	17.02	17.02	16.54	17.78	17.78	16.67	18.44	20.44	19.56	19.87
16_Butyrivibrio_sp_AC2005_PROKKA_01680_Beta_galactosidase_BoGH2A	15.42	16.34	16.42	17.41	17.07	16.72	16.9	17.41	16.9	16.55	16.58	16.06	14.38	18.49	16.75	18.43	18.61	17.93	18.45	18.28	17.14	16.97	17.52	17.36	17.36	17.03	17.54	17.37	17.09	17.03	17.03	16.86	16.83	16.86	17.02	16.69	16.86	16.69	16.69	16.86	16.86	16.38	17.62	17.62	16.51	18.28	20.29	19.41	19.72
17_Butyrivibrio_sp_AD3002_PROKKA_02382_Beta_galactosidase_BoGH2A	15.42	16.34	16.42	17.41	17.07	16.72	16.9	17.41	16.9	16.55	16.58	16.06	14.56	18.49	16.75	18.43	18.61	17.93	18.45	18.28	17.14	16.97	17.52	17.36	17.36	17.03	17.54	17.37	17.09	17.03	17.03	16.86	16.83	16.86	17.02	16.69	16.86	16.69	16.69	16.86	16.86	16.22	17.46	17.46	16.35	18.12	20.13	19.09	19.41
47_Butyrivibrio_sp_WCD2001_PROKKA_01493_Beta_galactosidase_BoGH2A	15.42	16.34	16.42	17.41	17.07	16.72	16.9	17.41	16.9	16.55	16.58	16.06	14.56	18.49	16.75	18.43	18.61	17.93	18.45	18.28	17.14	16.97	17.52	17.36	17.36	17.03	17.54	17.37	17.09	17.03	17.03	16.86	16.83	16.86	17.02	16.69	16.86	16.69	16.69	16.86	16.86	16.22	17.46	17.46	16.35	18.12	20.13	19.09	19.41
59_Pseudobutyrivibrio_sp_ACV2_PROKKA_01151_Beta_galactosidase_BoGH2A	14.1	15.62	14.76	16.03	15.69	15.69	15.86	16.03	15.86	17.07	16.06	15.89	15.94	17.81	16.75	18.96	19.13	18.62	18.1	17.76	15.97	17.47	18.18	18.51	18.35	18.04	17.71	17.71	17.42	18.04	18.04	17.88	16.5	16.04	16.2	15.88	16.2	16.04	15.88	16.04	15.88	16.54	19.37	19.37	17.78	19.55	21.39	20.5	20.81
63_Pseudobutyrivibrio_sp_MD2005_PROKKA_01972_Beta_galactosidase_BoGH2A	15.69	16.22	15.69	16.32	15.62	15.62	15.8	16.15	15.8	15.97	16.7	15.83	15.85	17.76	16.35	17.66	17.66	17.53	17.36	17.19	17.26	18.09	17.47	17.47	17.64	17.83	18	18	17.37	17.32	17.15	16.98	17.11	16.64	16.64	16.47	16.64	16.64	16.47	16.97	16.64	16.61	18.82	18.82	16.91	18.37	21.34	19.97	20.28
406_Pseudobutyrivibrio_sp_LB2011_PROKKA_00920_Beta_galactosidase_BoGH2A	15.67	17.12	16.5	16.98	16.12	16.29	16.46	16.98	16.46	16.29	16.49	15.8	16.17	18.76	18.75	18.5	18.5	18.37	18.72	18.54	16.55	17.06	17.28	17.28	17.44	18.14	18.31	18.31	17.51	17.29	17.29	17.12	16.58	16.78	16.78	16.61	16.78	16.78	16.61	16.94	16.61	17.12	17.41	17.41	16.61	17.92	18.98	18.74	19.06
70_Pseudobutyrivibrio_ruminis_ACV9_PROKKA_02188_Beta_galactosidase_BoGH2A	15.33	16.4	15.83	17.16	16.81	16.81	16.98	16.98	16.98	16.64	16.67	15.8	16	19.28	18.4	19.02	19.02	18.02	19.06	18.89	17.57	18.56	17.44	17.44	17.44	18.64	18.31	18.31	18.01	17.8	17.8	17.63	17.58	17.6	17.6	17.27	17.6	17.6	17.27	17.76	17.27	16.8	17.25	17.25	16.29	17.6	20.73	19.69	20
61_Pseudobutyrivibrio_sp_C4_PROKKA_01899_Beta_galactosidase_BoGH2A	15.5	16.58	16	17.16	16.46	16.46	16.64	16.98	16.64	16.64	16.32	15.45	16.17	18.76	18.23	19.02	19.02	18.02	19.06	18.89	17.4	18.39	17.28	17.28	17.28	18.47	18.14	18.14	17.85	17.63	17.63	17.46	17.58	17.43	17.43	17.11	17.43	17.43	17.11	17.6	17.11	16.96	17.41	17.41	16.45	17.76	20.57	19.84	20.16
44_Butyrivibrio_sp_VCB2001_PROKKA_01350_Beta_galactosidase_BoGH2A	17.55	17.9	17.72	17.78	17.25	17.61	17.78	17.61	17.78	16.37	18.17	17.81	15.81	17.69	18.87	19.36	19.54	19.01	19.72	19.72	18.12	18.46	18.14	18.47	18.31	18.7	18.87	19.04	19.28	19.04	19.21	18.87	18.85	17.76	17.92	17.59	17.59	17.76	17.59	17.59	17.59	18.49	18.8	18.8	18.31	18.26	17.35	16.56	17.04
39_Butyrivibrio_sp_NC2007_PROKKA_01733_Beta_galactosidase_BoGH2A	18.23	18.45	18.57	17.96	17.96	17.78	17.96	17.96	17.96	16.73	18.34	18.34	15.81	18.39	19.75	19.89	20.07	19.19	20.07	20.07	18.46	19.49	18.64	18.98	18.81	19.04	19.04	19.21	19.45	19.38	19.55	19.21	19.35	18.43	18.43	18.26	18.26	18.43	18.26	18.26	18.26	18.01	18.31	18.31	18.48	18.59	17.35	16.72	17.04
26_Butyrivibrio_sp_FCS006_PROKKA_02404_Beta_galactosidase_BoGH2A	18.23	18.27	18.4	17.78	17.78	17.61	17.78	17.78	17.78	16.73	18.34	18.34	15.99	18.21	19.58	19.89	20.07	19.01	20.07	20.07	18.29	19.32	18.81	19.15	18.98	19.21	19.04	19.21	19.45	19.55	19.73	19.38	19.35	18.26	18.26	18.09	18.09	18.26	18.09	18.09	18.09	17.85	18.31	18.31	18.31	18.75	17.51	16.88	17.2
68_Pseudobutyrivibrio_xylanivorans_DSM10317_PROKKA_01634_Beta_galactosidase_BoGH2A	17.73	18.84	18.42	17.49	16.25	16.25	16.25	16.61	16.43	16.25	16.64	17.52	15.51	16.17	18.05	19.07	19.25	17.14	17.84	17.67	18.56	19.28	17.55	17.55	17.55	17.07	17.56	17.56	18.18	18.62	18.97	18.79	17.38	18.07	17.91	18.58	17.91	18.07	18.24	18.07	18.07	19.24	18.44	18.44	18.28	17.81	18.21	18.21	18.53
15_Butyrivibrio_proteoclasticus_P18_PROKKA_02257_Beta_galactosidase_BoGH2A	18.76	19.78	18.93	17.84	16.61	16.78	16.78	16.43	16.61	16.25	17.35	17.52	15.86	17.57	17.17	19.43	19.79	18.37	18.2	18.02	18.38	18.26	17.89	17.55	17.55	18.45	17.59	17.76	17.67	18.45	18.45	18.28	17.72	17.46	17.29	17.12	17.29	17.29	17.12	17.12	17.12	18.94	20.55	20.55	19.9	18.88	19.93	19.74	19.9
19_Butyrivibrio_sp_AE2015_PROKKA_02819_Beta_galactosidase_BoGH2A	18.59	19.4	18.76	18.02	16.78	16.96	16.96	16.61	16.78	16.08	17.35	17.35	15.51	17.57	17.17	19.07	19.43	18.2	18.37	18.2	18.38	18.6	18.06	17.72	17.72	18.79	17.93	18.1	18.35	18.28	18.28	18.1	18.06	17.29	17.12	16.95	17.12	17.12	16.95	16.95	16.95	18.94	20.71	20.71	19.74	18.56	19.44	19.26	19.42
42_Butyrivibrio_sp_Su6_PROKKA_00621_Beta_galactosidase_BoGH2A	18.76	19.59	18.93	18.02	16.78	16.96	16.96	16.61	16.78	16.25	17.52	17.7	15.51	17.4	17.52	19.25	19.43	18.02	18.02	17.84	18.21	18.94	18.23	18.06	18.06	18.97	17.93	18.1	18.01	18.62	18.62	18.45	18.23	17.63	17.46	17.29	17.46	17.46	17.29	17.29	17.29	18.78	20.23	20.23	19.42	18.56	19.44	19.42	19.58
16_Butyrivibrio_sp_AC2005_PROKKA_03155_Beta_galactosidase_BoGH2A	16.03	16.42	16.21	17.61	17.08	17.78	17.78	17.78	17.96	15.85	17.28	17.64	15.3	16.49	16.93	17.05	17.41	16.93	17.81	17.81	17.21	17.44	16.89	16.72	16.89	16.18	17.9	18.07	16.52	17.56	17.04	17.38	17.24	16.3	16.64	15.79	15.96	16.13	15.96	16.13	15.79	19.48	18.99	18.99	18.99	19.24	19.84	20.16	20.16
23_Butyrivibrio_sp_AE3006_PROKKA_02554_Beta_galactosidase_BoGH2A	17.27	17.91	17.96	17.64	17.46	17.64	17.64	17.99	17.64	16.93	17.67	18.73	15.99	16.32	17.67	17.41	17.76	18.17	18.52	18.52	16.87	17.61	17.41	17.06	17.24	18.59	18.93	19.1	17.9	17.38	17.56	17.56	17.41	17.32	17.66	16.98	17.15	17.32	17.15	17.32	16.98	18.98	19.3	19.3	19.3	18.76	19.37	20.36	20.53
374_Pseudobutyrivibrio_xylanivorans_Mz5_DSM_14809_PROKKA_00557_Beta_galactosidase_BoGH2A	15.89	17.35	17.1	16.75	16.75	16.58	16.58	16.75	16.58	16.58	15.55	16.25	15.63	16.67	17.31	17.23	17.76	17.28	17.81	17.81	16.21	18.15	15.9	16.07	15.9	17.07	17.41	17.41	17.76	17.07	17.07	17.07	17.61	16.84	17.01	16.84	16.84	16.84	16.84	16.84	16.67	20.33	19.02	19.02	19.02	19.6	21.03	21.5	21.66
27_Butyrivibrio_sp_FCS014_PROKKA_03348_Beta_galactosidase_BoGH2A	16.92	17.29	16.75	16.29	16.11	16.64	16.81	16.46	16.81	15.24	16.49	16.14	15.6	17.8	18.07	17.67	17.67	17.37	17.89	17.89	17.44	19.29	17.4	17.23	17.23	18.01	16.98	16.98	17.06	18.35	18.52	18.52	18.41	15.13	15.29	14.96	14.96	14.79	14.96	14.96	14.96	17.07	18.33	18.33	17.36	17.56	19.29	18.95	19.27
53_Butyrivibrio_sp_YAB3001_PROKKA_02950_Beta_galactosidase_BoGH2A	18.8	19.7	19.49	16.46	16.64	16.99	17.34	17.16	17.34	15.06	15.26	15.09	14.54	16.75	17.02	16.96	16.96	16.67	17.54	17.54	15.73	17.26	17.57	17.23	17.23	17.15	17.5	17.5	16.21	16.81	16.98	16.98	17.23	15.8	15.8	15.63	15.63	15.63	15.63	15.8	15.63	17.09	16.26	16.26	15.78	18.21	18.31	18.79	19.11
60_Pseudobutyrivibrio_sp_AR14_PROKKA_00470_Beta_galactosidase	14.71	15.63	15.04	15.03	14.85	15.2	15.03	14.85	15.03	15.54	15.22	14.53	15.11	15.22	15.85	15.91	15.91	15.62	15.77	15.77	16.87	16.52	15.75	15.75	15.75	16.18	15.7	15.87	14.21	15.56	15.04	15.04	15.7	15.5	15.33	15.66	15.5	15.66	15.33	15.82	15.33	18.53	19.16	19.16	18.04	19.24	17.16	17.18	17.34
69_Pseudobutyrivibrio_xylanivorans_MZ8_MNG_PROKKA_00618_Beta_galactosidase	14.88	15.81	15.21	14.85	14.68	15.03	14.85	14.68	14.85	15.54	15.05	14.36	15.11	15.22	16.03	15.91	15.91	15.8	15.94	15.94	16.52	16.18	15.58	15.58	15.58	16.01	15.53	15.7	14.21	15.38	15.04	15.04	15.7	15.66	15.5	15.82	15.66	15.82	15.5	15.99	15.5	18.37	19.32	19.32	18.2	19.4	17.32	17.34	17.49
64_Pseudobutyrivibrio_sp_NOR37_PROKKA_00445_Beta_galactosidase	14.88	15.81	15.21	14.85	14.68	15.03	14.85	14.68	14.85	15.54	15.05	14.36	15.11	15.22	16.03	15.91	15.91	15.8	15.94	15.94	16.52	16.18	15.58	15.58	15.58	16.01	15.53	15.7	14.21	15.38	15.04	15.04	15.7	15.66	15.5	15.82	15.66	15.82	15.5	15.99	15.5	18.37	19.32	19.32	18.2	19.4	17.32	17.34	17.49
63_Pseudobutyrivibrio_sp_MD2005_PROKKA_02456_Beta_galactosidase	14.71	15.45	15.04	15.89	15.72	15.54	15.54	15.37	15.54	16.58	15.74	16.09	15.47	15.92	17.25	16.96	16.96	16.49	17.5	17.5	16.87	16.7	16.25	16.25	16.25	17.21	16.38	16.55	15.74	15.56	15.21	15.21	16.2	15.01	15.17	15.17	15.17	15.17	15.01	15.33	15.01	18.21	19.48	19.65	18.04	18.3	17.47	17.34	17.49
57_Pseudobutyrivibrio_ruminis_HUN009_PROKKA_02206_Beta_galactosidase	14.05	14.74	14.21	14.85	14.68	14.85	14.85	14.68	15.03	15.2	14.36	14.19	15.47	15.05	16.55	16.96	16.96	15.1	15.77	15.77	16.52	16.01	15.41	15.41	15.41	15.32	15.19	15.19	14.04	14.7	14.36	14.36	16.03	15.01	15.01	15.66	15.17	15.17	15.5	15.5	15.33	17.7	19.94	19.94	18.17	17.64	17.76	17.93	18.08
66_Pseudobutyrivibrio_spp_JW11_PROKKA_01851_Beta_galactosidase	13.88	14.56	14.05	14.85	14.68	14.85	14.85	14.68	15.03	14.85	14.01	13.84	15.82	15.22	16.2	16.96	16.96	15.28	16.12	16.12	16.52	16.01	15.41	15.41	15.41	15.32	15.19	15.19	14.21	14.7	14.36	14.36	15.54	14.85	14.85	15.5	15.01	15.01	15.33	15.33	15.17	17.7	19.94	19.94	18.17	17.64	17.91	17.93	18.08
61_Pseudobutyrivibrio_sp_C4_PROKKA_00038_Beta_galactosidase	13.88	14.56	14.05	14.85	14.68	14.85	14.85	14.68	15.03	14.85	14.01	13.84	15.82	15.22	16.2	16.96	16.96	15.28	16.12	16.12	16.7	16.18	15.24	15.24	15.24	15.32	15.19	15.19	14.38	14.53	14.19	14.19	15.54	14.85	14.85	15.5	15.01	15.01	15.33	15.33	15.17	17.7	19.94	19.94	18.17	17.64	17.76	17.93	18.08
56_Pseudobutyrivibrio_ruminis_DSM9787_PROKKA_02339_Beta_galactosidase	13.88	14.56	14.05	14.85	14.68	14.85	14.85	14.68	15.03	14.85	14.01	13.84	15.82	15.22	16.2	16.96	16.96	15.28	16.12	16.12	16.7	16.18	15.24	15.24	15.24	15.32	15.19	15.19	14.38	14.53	14.19	14.19	15.54	14.85	14.85	15.5	15.01	15.01	15.33	15.33	15.17	17.7	19.94	19.94	18.17	17.64	17.76	17.93	18.08
70_Pseudobutyrivibrio_ruminis_ACV9_PROKKA_00702_Beta_galactosidase	13.88	14.56	14.05	14.85	14.68	14.85	14.85	14.68	15.03	14.85	14.01	13.84	15.82	15.22	16.2	16.96	16.96	15.28	16.12	16.12	16.7	16.18	15.24	15.24	15.24	15.32	15.19	15.19	14.38	14.53	14.19	14.19	15.54	14.85	14.85	15.5	15.01	15.01	15.33	15.33	15.17	17.7	19.94	19.94	18.17	17.64	17.76	17.93	18.08
406_Pseudobutyrivibrio_sp_LB2011_PROKKA_02123_Beta_galactosidase	13.88	14.56	14.05	14.85	14.68	14.85	14.85	14.68	15.03	14.85	14.01	13.84	15.82	15.22	16.2	16.96	16.96	15.28	16.12	16.12	16.7	16.18	15.24	15.24	15.24	15.32	15.19	15.19	14.38	14.53	14.19	14.19	15.54	14.85	14.85	15.5	15.01	15.01	15.33	15.33	15.17	17.7	19.94	19.94	18.17	17.64	17.76	17.93	18.08
54_Pseudobutyrivibrio_ruminis_AD2017_PROKKA_00527_Beta_galactosidase	15.04	15.81	15.54	14.34	14.16	14.16	14.16	14.16	14.16	15.37	14.71	14.53	15.47	16.26	17.25	16.96	16.78	15.62	16.46	16.46	16.35	15.84	15.91	16.08	16.08	15.49	15.53	15.7	15.23	14.87	14.7	14.7	15.87	14.36	14.36	14.36	14.36	14.36	14.19	14.52	14.19	17.12	18.23	18.23	17.58	17.22	16.88	16.9	17.05
67_Pseudobutyrivibrio_spp_OR37_PROKKA_00377_Beta_galactosidase	14.88	15.99	15.54	15.54	15.37	15.37	15.37	15.03	15.2	15.54	14.88	14.71	15.47	16.44	17.07	16.61	16.43	15.8	16.46	16.46	16.35	16.18	15.91	15.91	15.91	15.83	16.04	16.21	15.06	15.04	14.7	14.7	15.37	14.36	14.36	14.19	14.19	14.19	14.03	14.36	14.03	18.4	20	20	18.87	18.33	17.34	17.67	17.83
59_Pseudobutyrivibrio_sp_ACV2_PROKKA_01866_Beta_galactosidase	15.37	15.45	15.21	14.68	14.68	14.85	14.85	14.85	15.03	15.37	15.74	15.05	15.82	15.74	16.9	16.08	16.08	15.62	16.64	16.64	16.7	17.04	16.08	15.91	15.91	15.49	15.53	15.7	14.72	15.04	14.7	14.7	16.69	15.5	15.5	15.5	15.5	15.5	15.33	15.66	15.33	19.14	18.49	18.49	18.01	18.9	17.76	17.93	18.08
65_Pseudobutyrivibrio_sp_YE44_PROKKA_00166_Beta_galactosidase	14.38	15.28	14.71	15.72	15.54	15.37	15.37	15.2	15.37	16.23	15.92	16.44	15.82	16.78	16.72	16.08	16.08	15.97	15.94	15.94	17.21	16.18	15.58	15.75	15.75	16.35	16.21	16.38	15.57	14.87	14.7	14.7	16.86	15.99	15.99	15.82	15.99	15.82	15.82	15.99	15.82	18.34	20.1	20.1	19.45	18.74	17.76	18.55	18.86
58_Pseudobutyrivibrio_sp_49_PROKKA_00224_Beta_galactosidase	15.21	15.81	15.21	15.89	15.54	15.72	15.89	15.72	15.89	16.75	15.92	15.92	15.99	16.61	17.42	16.43	16.43	15.8	16.29	16.29	17.04	17.04	16.58	16.75	16.75	15.83	15.87	16.04	14.89	15.73	15.38	15.38	16.86	16.15	16.15	16.48	16.15	16.15	16.31	16.48	16.15	19.46	20.74	20.74	19.61	18.9	18.22	18.55	18.86
374_Pseudobutyrivibrio_xylanivorans_Mz5_DSM_14809_PROKKA_00661_Beta_galactosidase	15.37	16.16	15.54	16.23	15.72	15.72	16.06	15.89	16.06	16.75	15.22	15.57	15.99	16.61	16.9	16.08	16.08	15.62	16.29	16.29	16.87	16.7	16.42	16.42	16.42	15.66	15.53	15.7	14.89	15.04	15.04	15.04	16.36	15.66	15.66	15.99	15.66	15.66	15.82	15.99	15.66	19.3	20.42	20.42	19.45	18.9	18.22	18.55	18.86
68_Pseudobutyrivibrio_xylanivorans_DSM10317_PROKKA_01723_Beta_galactosidase	15.37	16.16	15.54	15.72	15.37	15.54	15.72	15.54	15.72	16.58	15.4	15.74	15.99	16.61	17.07	16.43	16.43	15.8	16.46	16.46	17.21	16.52	15.91	16.08	16.08	15.66	15.53	15.7	14.72	15.21	15.04	15.04	16.53	15.66	15.66	15.99	15.66	15.66	15.82	15.99	15.66	18.66	20.26	20.26	19.29	18.9	18.22	18.55	18.86
55_Pseudobutyrivibrio_ruminis_CF1b_PROKKA_00411_Beta_galactosidase	15.37	15.99	15.37	15.72	15.37	15.54	15.72	15.54	15.72	16.75	15.4	16.09	15.99	16.78	17.07	16.43	16.43	15.8	16.46	16.46	17.04	16.52	15.91	16.08	16.08	15.49	15.36	15.53	14.72	15.21	15.04	15.04	16.53	15.99	15.99	16.31	15.99	15.99	16.15	16.31	15.99	18.82	20.42	20.42	19.45	19.06	18.38	18.55	18.86
22_Butyrivibrio_sp_AE3004_PROKKA_02033_Beta_galactosidase	16.53	18.04	17.52	14.6	14.09	14.43	14.6	14.43	14.26	14.95	13.94	13.43	13.24	16.7	16.81	15.18	15.36	16.06	16.21	16.21	16.16	16.89	15.75	15.58	15.58	16.3	15.99	16.16	15.6	15.35	15.18	15.18	15.23	15.2	15.2	15.03	15.03	14.87	15.03	14.87	15.03	16.74	17.89	17.89	16.67	17.58	16.72	17.17	17.17
33_Butyrivibrio_sp_LC3010_PROKKA_00575_Beta_galactosidase	15.04	16.61	15.87	15.12	14.78	15.12	15.29	15.12	15.12	13.92	14.11	13.43	13.59	14.97	14.73	14.66	14.83	15.54	15.86	15.86	15.66	15.37	14.91	14.74	14.74	16.13	15.82	15.99	14.93	14.84	14.67	14.67	14.9	15.22	14.89	15.06	15.06	15.06	15.06	15.06	15.06	18.61	19.18	19.33	17.75	18.47	16.49	15.72	16.02
49_Butyrivibrio_sp_WCE2006_PROKKA_00137_Beta_galactosidase	15.21	16.79	16.03	15.12	14.78	15.12	15.29	15.12	15.12	13.92	14.11	13.6	13.41	14.8	14.9	14.83	15.01	15.37	16.03	16.03	15.82	15.37	15.08	14.91	14.91	15.96	15.99	16.16	15.1	15.01	14.84	14.84	14.9	15.22	14.89	15.06	15.06	15.06	15.06	15.06	15.06	18.61	19.18	19.33	17.75	18.47	16.49	15.72	16.02
46_Butyrivibrio_sp_VCD2006_PROKKA_00630_Beta_galactosidase	15.7	17.32	16.53	14.43	14.6	14.78	14.78	14.6	14.78	14.43	13.94	13.25	13.41	16.87	16.29	15.01	15.18	16.23	16.03	16.03	15.99	15.37	15.41	15.08	15.08	15.96	15.66	15.66	14.93	15.01	14.67	14.67	15.89	15.22	15.22	15.06	15.22	15.06	15.22	15.22	15.22	16.8	17.67	17.67	16.88	17.76	17.49	17.02	17.48
41_Butyrivibrio_sp_OB235_PROKKA_00354_Beta_galactosidase	14.71	16.96	16.03	13.57	13.57	13.57	13.75	13.4	13.75	12.89	13.08	12.39	13.41	14.8	15.77	14.66	14.83	14.68	14.83	14.83	15.15	14.7	13.74	13.4	13.4	14.6	14.81	14.98	14.77	14.67	14.5	14.5	14.9	14.08	14.08	13.75	13.91	13.91	13.91	14.08	13.91	17.27	17.51	17.51	16.4	19	17.49	17.79	17.94
17_Butyrivibrio_sp_AD3002_PROKKA_00340_Beta_galactosidase	14.55	16.79	15.87	13.4	13.4	13.4	13.57	13.23	13.57	12.71	12.91	12.22	13.24	14.63	15.6	14.49	14.66	14.51	14.66	14.66	14.98	14.53	13.57	13.23	13.23	14.43	14.65	14.81	14.6	14.5	14.33	14.33	14.74	13.91	13.91	13.58	13.75	13.75	13.75	13.91	13.75	17.27	17.67	17.67	16.56	19	17.49	17.79	17.94
47_Butyrivibrio_sp_WCD2001_PROKKA_00151_Beta_galactosidase	14.71	16.96	16.03	13.57	13.57	13.57	13.75	13.4	13.75	12.89	13.08	12.39	13.41	14.8	15.77	14.66	14.83	14.68	14.83	14.83	15.15	14.7	13.74	13.4	13.4	14.6	14.81	14.98	14.77	14.67	14.5	14.5	14.9	14.08	14.08	13.75	13.91	13.91	13.91	14.08	13.91	17.27	17.67	17.67	16.56	19	17.49	17.79	17.94
16_Butyrivibrio_sp_AC2005_PROKKA_00293_Beta_galactosidase	15.87	17.32	16.69	15.12	14.78	15.29	15.46	15.12	14.95	13.92	13.94	13.43	13.94	16.18	14.9	14.49	14.66	15.2	15.34	15.34	15.49	14.7	14.74	14.41	14.41	15.45	14.81	14.98	14.77	15.18	15.01	15.01	15.23	15.22	15.38	15.22	15.22	15.06	15.22	15.06	15.22	16.95	18.3	18.3	17.35	19	17.18	17.64	17.79
25_Butyrivibrio_sp_FC2001_PROKKA_00476_Beta_galactosidase	15.54	16.79	16.03	15.64	15.12	15.29	15.46	15.12	14.78	14.09	15.15	14.63	13.41	15.66	15.6	15.36	15.53	15.37	15.34	15.34	15.66	15.71	15.58	15.58	15.58	15.79	15.66	15.66	14.93	15.68	15.51	15.51	15.4	15.36	15.36	15.2	15.2	15.2	15.2	15.2	15.03	16.52	18.7	18.7	17.65	17.95	16.94	17.09	17.24
51_Butyrivibrio_sp_XPD2002_PROKKA_00305_Beta_galactosidase	15.54	16.96	16.2	15.81	15.29	15.46	15.64	15.29	14.95	14.26	14.97	14.46	13.41	15.83	15.77	15.53	15.71	15.54	15.52	15.52	15.82	15.88	15.75	15.75	15.75	15.96	15.82	15.82	15.1	15.85	15.68	15.68	15.56	15.38	15.38	15.22	15.22	15.22	15.22	15.22	15.06	16.95	19.24	19.24	17.98	18.22	17.18	17.33	17.48
38_Butyrivibrio_sp_NC2002_PROKKA_02365_Beta_galactosidase	16.06	16.79	16.39	15.15	15.32	15.83	15.83	15.66	15.66	13.94	14.31	13.79	13.59	16.38	15.8	15.38	15.56	16.61	15.37	15.37	16.53	15.74	15.27	15.1	15.1	15.65	15.18	15.18	15.46	15.37	15.54	15.54	15.09	16.39	16.23	15.9	16.23	16.07	16.07	16.23	16.07	17.14	18.01	18.17	17.38	18.41	17.21	17.67	17.82
48_Butyrivibrio_sp_WCD3002_PROKKA_00325_Beta_galactosidase	15.78	17.38	16.78	14.97	14.97	15.49	15.66	15.32	15.66	14.46	14.48	14.66	14.69	16.78	16.49	16.08	16.26	16.32	16.81	16.81	16.55	15.76	15.63	15.29	15.13	15.84	15.88	15.88	16.33	15.4	15.57	15.74	16.11	14.8	14.97	14.8	14.8	14.47	14.8	14.8	14.8	19.21	19.94	19.94	18.83	19.22	18.94	18.15	18.46
23_Butyrivibrio_sp_AE3006_PROKKA_01993_Beta_galactosidase	15.61	16.85	16.45	14.97	14.97	15.15	15.32	14.97	15.32	14.8	13.97	15	14.16	16.44	15.97	15.38	15.56	15.28	15.6	15.6	16.55	15.59	15.63	15.29	15.13	14.65	15.54	15.54	17	16.07	16.41	16.41	15.28	14.14	14.14	13.98	14.14	13.82	14.14	14.14	14.14	19.21	19.94	19.94	19.15	18.75	17.86	17.23	17.38
35_Butyrivibrio_sp_MB2005_PROKKA_00956_Beta_galactosidase	15.78	17.03	16.61	14.97	14.97	15.15	15.32	14.97	15.32	14.97	14.14	15.17	13.81	16.26	16.15	15.38	15.56	15.45	15.94	15.94	16.22	15.59	15.8	15.46	15.29	14.82	15.2	15.2	16.33	15.4	15.74	15.74	15.12	14.14	14.14	14.31	14.14	14.14	14.14	14.47	14.14	19.53	20.09	20.09	19.3	18.75	18.32	17.54	18
40_Butyrivibrio_sp_NC3005_PROKKA_01051_Beta_galactosidase	15.2	15.59	15.36	15.06	14.72	15.23	15.23	14.55	14.72	14.04	13.39	13.05	14.58	15.14	16.27	15.52	15.52	16.21	15.84	15.84	15.21	15.56	14.92	15.08	14.92	15.58	15.28	15.45	14.61	13.1	13.43	13.43	14.63	14.65	14.81	15.14	14.81	14.98	14.81	15.14	14.81	18.37	18.8	18.8	18.64	18.11	16.67	17.07	17.22
375_Butyrivibrio_fibrisolvens_D1_DSM_3071_PROKKA_00403_Beta_galactosidase	15.66	15.73	15.66	14.85	14.85	15.36	15.19	15.19	15.19	14.85	14.02	13.68	14.51	15.24	14.83	15.45	15.45	16.32	15.95	15.95	15.38	15.83	14.88	14.71	14.71	16.27	15.8	15.97	14.17	13.42	13.76	13.76	16.39	15.07	15.07	15.4	15.24	15.24	15.24	15.4	15.24	18.25	17.59	17.59	17.43	17.57	17.72	17.71	18.02
3_Butyrivibrio_fibrisolvens_FE2007_PROKKA_03104_Beta_galactosidase	16.2	17.37	17.02	14.73	14.21	15.07	14.9	14.73	14.9	13.7	13.89	13.21	14.21	14.95	14.71	14.63	14.63	16.72	16.35	16.35	14.43	14.72	14.26	14.26	14.26	15.48	15.51	15.68	14.55	13.13	13.64	13.64	15.13	13.82	13.98	14.15	13.98	13.98	13.98	14.15	13.98	17.26	17.06	17.22	16.59	16.59	17.2	17.05	17.35
2_Butyrivibrio_fibrisolvens_AR40_PROKKA_00254_Beta_galactosidase	16.2	17.37	17.02	14.55	14.04	14.9	14.73	14.55	14.73	13.53	13.72	13.04	14.04	15.12	14.71	14.29	14.29	16.55	16.18	16.18	14.09	14.55	13.93	13.93	13.93	15.31	15.01	15.18	14.05	12.63	13.13	13.13	15.13	13.82	13.82	14.15	13.98	13.98	13.98	14.15	13.98	17.48	16.96	17.12	16.48	16.49	17.26	17.26	17.57
5_Butyrivibrio_fibrisolvens_ND3005_PROKKA_00393_Beta_galactosidase	16.37	17.19	16.86	14.73	14.21	15.07	14.9	14.73	14.9	13.36	13.55	12.86	13.86	14.78	14.36	14.11	14.11	16.38	16.01	16.01	13.93	14.21	13.76	13.76	13.76	15.14	15.18	15.35	14.05	12.63	13.13	13.13	15.3	13.5	13.66	13.82	13.66	13.66	13.66	13.82	13.66	17.26	17.06	17.22	16.59	16.44	17.2	17.2	17.5
43_Butyrivibrio_sp_TB_PROKKA_01143_Beta_galactosidase	16.37	17.19	16.86	14.73	14.21	15.07	14.9	14.73	14.9	13.36	13.55	12.86	13.86	14.78	14.36	14.11	14.11	16.38	16.01	16.01	13.93	14.21	13.76	13.76	13.76	14.97	15.01	15.18	13.88	12.46	12.96	12.96	15.3	13.5	13.66	13.82	13.66	13.66	13.66	13.82	13.66	17.11	16.9	17.06	16.43	16.28	17.05	17.05	17.35
1_Butyrivibrio_fibrisolvens_AB2020_PROKKA_03025_Beta_galactosidase	16.69	18.07	17.68	14.38	14.04	14.73	14.55	14.38	14.55	13.36	13.89	13.38	14.21	15.12	15.22	14.81	14.81	16.72	16.52	16.52	14.77	14.55	14.1	14.1	14.1	14.8	15.01	15.18	14.21	12.79	13.3	13.3	15.46	13.5	13.66	13.82	13.66	13.66	13.66	13.82	13.66	17.06	16.85	17.01	16.38	16.54	17	17.15	17.46
4_Butyrivibrio_fibrisolvens_MD2001_PROKKA_00693_Beta_galactosidase	16.86	18.25	17.84	14.38	14.04	14.73	14.55	14.38	14.55	13.53	13.89	13.38	14.21	15.12	15.05	14.98	14.98	16.9	16.7	16.7	14.77	14.55	14.26	14.26	14.26	14.8	15.18	15.35	14.38	12.96	13.47	13.47	15.46	13.5	13.66	13.82	13.66	13.66	13.66	13.82	13.66	17.11	17.06	17.22	16.59	16.44	16.9	16.89	17.2
6_Butyrivibrio_fibrisolvens_WTE3004_PROKKA_00138_Beta_galactosidase	16.86	18.25	17.84	14.55	14.21	14.9	14.73	14.55	14.73	13.87	14.07	13.55	14.38	15.29	15.22	14.98	14.98	16.9	16.7	16.7	14.93	14.72	14.26	14.26	14.26	14.97	15.18	15.35	14.38	12.96	13.47	13.47	15.62	13.66	13.82	13.98	13.82	13.82	13.82	13.98	13.82	17.42	17.22	17.38	16.75	16.59	17.05	17.2	17.5
7_Butyrivibrio_fibrisolvens_YRB2005_PROKKA_01654_Beta_galactosidase	16.86	18.25	17.84	14.55	14.21	14.9	14.73	14.55	14.73	13.87	14.07	13.55	14.38	15.29	15.22	14.98	14.98	16.9	16.7	16.7	14.93	14.72	14.26	14.26	14.26	14.97	15.18	15.35	14.38	12.96	13.47	13.47	15.62	13.66	13.82	13.98	13.82	13.82	13.82	13.98	13.82	17.42	17.22	17.38	16.75	16.59	17.05	17.2	17.5
37_Butyrivibrio_sp_MC2021_PROKKA_03323_Beta_glucuronidase	17.71	18.2	17.71	15.9	15.71	15.53	15.34	15.9	15.53	15.16	15	14.63	15.3	15.87	17.25	15.43	15.43	16.08	15.31	15.5	15.09	17.13	17.25	16.88	16.88	17.65	15.99	16.18	16.85	15.88	15.88	15.88	17.85	16.09	16.27	15.91	16.09	15.91	16.09	16.09	15.91	17.29	18.82	19.01	18.06	19.17	17.93	17.66	17.66
50_Butyrivibrio_sp_XBB1001_PROKKA_03275_Beta_glucuronidase	17.71	18.2	17.71	15.71	15.53	15.34	15.16	15.71	15.34	15.16	14.81	14.81	15.49	15.87	17.07	15.43	15.43	16.08	15.13	15.31	15.09	16.94	17.25	16.88	16.88	17.46	15.81	15.99	16.49	15.69	15.69	15.69	18.03	15.91	16.27	15.91	16.09	15.91	16.09	16.09	15.91	17.11	18.82	19.01	18.06	18.98	17.56	17.48	17.48
59_Pseudobutyrivibrio_sp_ACV2_PROKKA_02808_Beta_glucuronidase	18.09	19.24	18.97	15.78	15.96	15.78	16.15	15.78	15.78	16.88	16.36	16.18	16.64	17.22	18.23	17.34	17.34	17.61	16.85	17.03	15.16	15.96	15.88	15.51	15.51	16.06	15.85	15.85	15.98	15.58	15.4	15.4	18.05	17.14	17.14	16.43	16.79	16.61	16.61	16.61	16.61	17.67	18.86	18.86	17.9	18.87	20.59	19.65	19.82
375_Butyrivibrio_fibrisolvens_D1_DSM_3071_PROKKA_00607_Beta_galactosidase	16.96	17.32	16.78	16.76	15.84	16.21	16.57	16.39	16.21	17.31	16.05	15.68	15.8	16.57	17.59	16.7	16.7	16.79	17.13	17.13	15.55	15.97	16.06	15.88	16.06	16.7	15.75	15.93	15.05	16.15	15.79	15.79	17.53	16.61	16.96	16.61	16.61	16.78	16.43	16.96	16.26	17.49	18.96	18.96	18.4	19.14	19.96	19.35	19.52
4_Butyrivibrio_fibrisolvens_MD2001_PROKKA_03005_Beta_galactosidase	16.23	17.49	16.75	14.15	14.15	13.6	13.97	13.79	13.79	15.44	15.1	15.29	17.07	15.07	17.01	16.3	16.48	16.21	16.73	16.73	15.52	16.82	16.01	16.19	16.37	17.4	16.64	16.64	15.38	16.12	15.94	15.94	18.05	16.15	15.81	16.15	15.81	15.81	15.98	16.32	15.98	18.46	17.94	17.94	17.76	17.7	19.25	19.25	19.42
3_Butyrivibrio_fibrisolvens_FE2007_PROKKA_00733_Beta_galactosidase	16.41	18.37	17.62	14.52	14.52	13.97	14.34	14.15	14.15	15.26	15.29	15.47	17.25	14.89	17.19	16.67	16.85	16.57	16.91	16.91	15.7	16.67	16.04	16.4	16.4	17.4	16.82	16.82	15.38	16.12	15.94	15.94	18.23	16.72	16.38	16.55	16.38	16.38	16.38	16.72	16.38	18.65	17.76	17.76	17.57	17.83	19.03	19.38	19.55
2_Butyrivibrio_fibrisolvens_AR40_PROKKA_00490_Beta_galactosidase	16.41	18.02	17.27	14.89	14.89	14.34	14.71	14.52	14.34	15.62	16.02	16.21	16.88	14.89	17.19	15.93	16.11	16.57	16.73	16.73	15.34	16.67	16.22	16.58	16.58	17.03	16.45	16.45	15.03	15.94	15.58	15.76	18.05	16.38	16.03	16.21	16.03	16.03	16.03	16.38	16.03	18.65	17.57	17.57	17.38	18	19.39	19.38	19.55
5_Butyrivibrio_fibrisolvens_ND3005_PROKKA_00432_Beta_galactosidase	16.4	17.88	17.11	14.58	14.58	14.21	14.39	14.21	14.02	15.13	15.71	15.9	16.91	14.92	17.04	15.96	16.14	16.42	16.76	16.76	15.43	16.82	16.18	16.55	16.55	17.25	16.48	16.48	15.34	16.03	15.66	15.85	18.17	16.52	16.16	16.34	16.16	16.16	16.16	16.52	16.16	18.08	17.75	17.75	17.75	18.62	19.3	19.82	20
43_Butyrivibrio_sp_TB_PROKKA_01673_Beta_galactosidase	16.23	17.84	17.1	14.71	14.71	14.15	14.52	14.34	14.15	15.26	15.47	15.65	16.88	14.89	17.01	16.11	16.3	16.39	16.73	16.73	15.34	16.67	16.22	16.58	16.58	16.85	16.45	16.45	15.21	15.94	15.58	15.76	18.05	16.38	16.03	16.21	16.03	16.03	16.03	16.38	16.03	18.46	17.57	17.57	17.38	18	19.21	19.21	19.38
1_Butyrivibrio_fibrisolvens_AB2020_PROKKA_03563_Beta_galactosidase	16.41	18.02	17.27	14.71	14.71	14.15	14.52	14.34	14.34	15.26	16.02	16.02	16.88	14.89	17.19	16.11	16.3	16.39	16.73	16.73	15.34	17.03	16.04	16.4	16.4	17.4	16.45	16.45	15.21	15.94	15.76	15.76	18.05	16.21	16.03	16.03	15.86	15.86	15.86	16.21	15.86	18.46	17.94	17.94	17.38	17.65	19.21	19.38	19.55
6_Butyrivibrio_fibrisolvens_WTE3004_PROKKA_01499_Beta_galactosidase	16.58	18.37	17.62	14.89	14.89	14.34	14.71	14.52	14.34	15.62	15.84	16.02	16.88	14.89	17.19	15.93	16.11	16.57	16.73	16.73	15.34	17.03	15.86	16.22	16.22	17.4	16.45	16.45	15.03	16.12	15.76	15.94	17.88	16.38	16.03	16.21	16.03	16.03	16.03	16.38	16.03	18.46	17.94	17.94	17.38	18	19.21	19.55	19.73
7_Butyrivibrio_fibrisolvens_YRB2005_PROKKA_01147_Beta_galactosidase	16.58	18.37	17.62	14.89	14.89	14.34	14.71	14.52	14.34	15.62	15.84	16.02	16.88	14.89	17.19	15.93	16.11	16.57	16.73	16.73	15.34	17.03	15.86	16.22	16.22	17.4	16.45	16.45	15.03	16.12	15.76	15.94	17.88	16.38	16.03	16.21	16.03	16.03	16.03	16.38	16.03	18.28	17.76	17.76	17.38	18	19.21	19.55	19.73
52_Butyrivibrio_sp_XPD2006_PROKKA_02489_Beta_glucuronidase	15.52	16.4	16.23	16.12	15.94	15.94	15.94	16.3	16.3	16.85	15.61	16.52	16.27	18.99	19.13	18.61	18.8	19.78	19.2	19.2	16.52	18.05	16.73	16.55	16.55	16.94	16.91	16.91	17.17	17.29	17.47	17.47	18.39	17.7	17.35	17.35	17.52	17.52	17.7	17.35	17.52	18.89	16.98	17.17	17.55	17.54	17.61	16.96	16.96
44_Butyrivibrio_sp_VCB2001_PROKKA_01719_Beta_glucuronidase	14.81	16.04	15.7	15.76	15.22	16.12	16.12	16.12	16.3	16.3	14.34	15.06	14.81	17	17.49	17.7	17.7	17.79	17.75	17.75	15.45	16.79	15.47	15.65	15.65	15.5	15.65	15.65	15.04	15.51	15.69	15.69	17.14	16.46	16.11	16.28	16.28	16.28	16.46	16.46	16.46	18.7	17.74	17.74	18.11	18.1	17.43	17.13	17.3
26_Butyrivibrio_sp_FCS006_PROKKA_02924_Beta_glucuronidase	15.17	16.04	15.7	16.49	15.94	16.85	16.85	16.85	17.03	17.21	14.88	15.61	14.99	17	18.03	18.25	18.25	18.69	17.75	17.75	15.81	16.97	15.83	16.01	16.01	16.4	16.19	16.19	15.22	15.69	15.86	15.86	17.86	16.99	16.64	16.64	16.81	16.81	16.81	16.99	16.81	18.52	17.74	17.74	18.11	18.47	17.98	17.99	18.17
14_Butyrivibrio_proteoclasticus_P6B7_PROKKA_03094_Beta_glucuronidase	15.34	16.22	15.87	16.3	15.76	16.67	16.67	16.67	16.85	17.03	15.25	15.79	15.17	17.54	18.03	18.25	18.25	18.33	17.75	17.75	15.81	16.79	15.29	15.47	15.47	15.68	15.65	15.65	15.22	15.51	15.69	15.69	17.32	16.81	16.46	16.46	16.64	16.64	16.64	16.81	16.64	19.07	17.36	17.36	17.92	18.1	17.8	17.65	17.99
39_Butyrivibrio_sp_NC2007_PROKKA_02455_Beta_galactosidase	17.17	17.82	17.88	17	17.18	17	16.82	17.37	17.37	17	14.65	14.47	15.19	17.73	18.35	15.99	15.99	17.95	16.82	16.82	17.18	16.85	17.84	18.2	18.2	17.49	17.09	17.27	16.73	17.06	17.06	17.06	17.5	15.99	15.99	15.99	15.99	15.99	15.99	16.16	15.99	18.18	17.92	17.92	17.17	18.27	18.55	19.13	19.13
26_Butyrivibrio_sp_FCS006_PROKKA_00477_Beta_galactosidase	16.99	17.64	17.7	16.82	17	16.82	16.64	17.18	17.18	16.82	14.65	14.47	15.19	17.73	18.53	15.99	15.99	17.77	16.82	16.82	17	16.67	17.84	18.2	18.2	17.3	17.09	17.27	16.55	16.88	16.88	16.88	17.14	15.99	15.99	15.99	15.99	15.99	15.99	16.16	15.99	18.18	17.74	17.74	16.98	18.08	18.36	18.96	18.96
30_Butyrivibrio_sp_INlla18_PROKKA_00140_Beta_galactosidase	16.04	16.2	16.04	16.99	17.52	17.88	17.52	17.88	18.05	15.22	14.36	14.36	15.36	16.37	16.67	15.63	15.63	16.08	16.4	16.4	15.44	15.64	16.26	16.08	16.26	15.19	15.17	15.34	15.01	15.49	15.67	15.67	16.84	13.75	13.75	13.75	13.75	13.75	13.75	13.92	13.75	18.74	18.13	18.32	17.03	19.49	18.86	18.06	18.06
15_Butyrivibrio_proteoclasticus_P18_PROKKA_02230_Xylosidase_arabinosidase	17.21	17.93	17.7	16.44	16.1	16.44	16.44	16.44	16.78	16.61	15.61	15.78	16.35	17.61	16.98	16.72	16.72	18.15	17.78	17.78	16.16	15.33	15.59	15.59	15.59	14.73	15.56	15.56	14.72	15.53	15.7	15.7	16.81	14.81	14.81	14.98	14.98	14.81	14.81	14.64	14.81	16.22	16.02	16.15	15.48	16.6	16.56	16.67	16.92
45_Butyrivibrio_sp_VCB2006_PROKKA_02393_Beta_galactosidase	18.4	19.31	19.13	16.86	16.67	16.67	16.67	16.67	16.48	18.37	17.08	16.32	18.16	16.82	18.25	17.52	17.52	17.23	18.53	18.34	16.64	18.59	18.11	18.11	18.11	18.34	18.49	18.49	18.89	17.45	17.45	17.45	17.28	17.49	17.49	17.49	17.49	17.49	17.49	17.49	17.49	21.62	21.76	21.95	20.99	19.7	21.35	20.64	20.83
11_Butyrivibrio_proteoclasticus_B316_PROKKA_00710_Beta_galactosidase	18.4	19.13	18.94	17.23	17.05	16.67	16.67	16.67	16.48	18.56	17.46	16.7	17.97	17.01	18.44	17.52	17.52	17.05	18.53	18.34	17.01	18.4	18.3	18.3	18.3	18.53	18.49	18.49	19.07	17.45	17.45	17.45	17.65	17.85	17.85	17.85	17.85	17.85	17.85	17.85	17.85	22.18	22.14	22.33	21.37	19.7	21.54	20.83	21.2
12_Butyrivibrio_proteoclasticus_FD2007_PROKKA_01605_Beta_galactosidase	18.21	18.94	18.76	17.23	17.05	16.86	16.86	16.86	16.67	18.56	17.46	16.7	17.97	17.01	18.44	17.52	17.52	17.05	18.53	18.34	17.38	18.4	18.48	18.48	18.48	18.71	18.68	18.68	19.07	17.64	17.64	17.64	17.83	17.85	17.85	17.85	17.85	17.85	17.85	17.85	17.85	22.37	21.95	22.14	21.18	19.89	21.72	21.01	21.39
15_Butyrivibrio_proteoclasticus_P18_PROKKA_01099_Beta_galactosidase	18.48	18.85	18.67	16.73	16.73	16.54	16.73	16.92	16.92	18.44	17.14	17.52	18.23	17.46	18.7	18.16	18.16	17.68	18.6	18.41	17.51	17.7	17.86	17.48	17.48	17.84	18.18	18.18	17.26	17.14	17.14	17.33	16.98	17.96	17.59	17.78	17.78	17.78	17.78	17.78	17.78	22.62	21.81	21.81	21.24	19.17	19.12	19.62	19.43
42_Butyrivibrio_sp_Su6_PROKKA_00520_Beta_galactosidase	18.48	18.85	18.67	16.92	16.92	16.73	16.92	17.11	17.11	18.25	17.52	17.9	18.04	17.46	18.89	18.36	18.36	17.87	18.6	18.41	17.7	17.89	18.23	17.86	17.86	18.03	18.56	18.56	17.45	17.51	17.51	17.7	17.16	18.15	17.78	17.96	17.96	17.96	17.96	17.96	17.96	22.62	21.43	21.43	20.85	19.17	19.31	19.43	19.62
53_Butyrivibrio_sp_YAB3001_PROKKA_02235_Beta_galactosidase	17.93	18.48	18.3	17.49	17.11	17.68	17.68	17.87	17.68	19.39	17.14	16.76	16.31	16.13	17.56	17.4	17.4	17.11	18.41	18.22	16.01	17.33	18.23	17.67	17.67	18.03	17.99	17.99	17.07	16.76	16.76	16.76	17.16	17.04	17.04	17.04	17.04	17.04	17.04	17.04	17.04	22.05	22.01	22.01	21.24	18.79	19.69	19.62	19.81
48_Butyrivibrio_sp_WCD3002_PROKKA_01717_Beta_glucuronidase	17.91	19.27	18.97	17.69	17.51	17.69	17.87	18.05	17.69	16.06	16.82	15.73	17.15	16.97	17.97	17.64	17.82	18.81	20.04	20.04	17.35	18.59	18.17	18.17	18.17	18.59	19.1	19.1	18.36	17.03	17.74	17.74	16.76	16.28	16.11	16.81	16.28	16.28	16.64	16.81	16.46	21.85	21.69	21.69	20.92	18.68	19.67	19.16	19.16
23_Butyrivibrio_sp_AE3006_PROKKA_02245_Beta_glucuronidase	18.26	19.64	19.15	17.69	17.33	17.51	17.69	17.87	17.33	15.88	16.46	15.37	16.24	16.61	17.97	17.64	17.45	17.9	19.68	19.68	16.99	18.05	17.99	17.99	17.99	18.23	18.74	18.74	17.83	16.67	17.38	17.38	16.76	16.28	16.28	16.81	16.28	16.28	16.64	16.81	16.46	21.85	20.73	20.92	19.77	18.68	20.22	19.51	19.51
35_Butyrivibrio_sp_MB2005_PROKKA_03091_Beta_glucuronidase	18.26	19.64	19.15	17.51	17.15	17.33	17.51	17.69	17.15	16.06	16.27	15.19	16.24	16.61	17.97	17.64	17.45	17.9	19.86	19.86	16.99	18.23	17.99	17.99	17.99	18.23	18.74	18.74	18	16.67	17.38	17.38	16.58	16.28	16.28	16.81	16.28	16.28	16.64	16.81	16.46	22.03	20.92	21.11	19.96	19.06	20.41	19.69	19.69
16_Butyrivibrio_sp_AC2005_PROKKA_02958_Beta_glucuronidase	18.21	19.2	18.75	17.75	17.57	17.93	17.93	18.3	18.12	16.85	16.7	16.88	17.4	16.3	17.12	17.15	17.15	17.42	17.93	17.93	17.41	17.93	15.94	15.94	16.12	16.3	17	16.82	17.06	16.91	17.27	17.27	16.52	15.69	15.69	16.22	15.69	15.69	16.04	16.22	15.86	20.53	20.73	20.73	20.15	18.75	20.11	19.79	19.79
22_Butyrivibrio_sp_AE3004_PROKKA_00313_Beta_glucuronidase	18.75	19.93	19.29	16.85	17.03	17.39	17.39	17.75	17.57	16.12	15.79	15.79	16.85	16.3	17.3	17.15	17.15	17.24	17.57	17.57	16.88	17.75	16.3	16.12	16.3	16.85	17.54	17.36	17.41	16.91	17.63	17.63	16.16	16.22	15.86	16.76	16.22	16.22	16.58	16.76	16.4	21.09	20.54	20.54	20.15	18.56	19.93	19.44	19.44
33_Butyrivibrio_sp_LC3010_PROKKA_02763_Beta_glucuronidase	18.86	19.13	18.68	16.85	17.21	17.21	17.39	17.57	17.57	17.03	16.7	17.06	17.58	18.48	18.94	18.07	18.25	18.15	19.38	19.38	18.13	18.3	18.23	17.87	18.05	19.02	18.99	19.17	18.78	17.63	17.99	17.99	17.53	16.16	15.99	16.7	16.16	16.16	16.52	16.7	16.34	20.53	20.54	20.54	19.77	19.21	19.44	19.72	19.55
49_Butyrivibrio_sp_WCE2006_PROKKA_02850_Beta_glucuronidase	18.86	19.13	18.68	17.03	17.39	17.39	17.57	17.75	17.75	17.21	16.7	17.06	17.22	18.12	18.58	17.7	17.88	17.79	19.02	19.02	17.59	18.12	18.05	17.69	17.87	18.84	18.81	18.99	18.43	17.45	17.81	17.81	17.35	15.81	15.63	16.34	15.81	15.81	16.16	16.34	15.99	20.53	20.73	20.73	19.96	19.4	19.63	19.72	19.55
7_Butyrivibrio_fibrisolvens_YRB2005_PROKKA_00744_Beta_glucuronidase	19.22	20.22	19.75	17.93	17.75	17.93	18.12	18.3	18.3	17.03	16.7	17.06	18.32	17.57	18.94	18.25	18.43	18.69	19.93	19.93	17.77	18.3	17.69	17.33	17.51	18.84	19.35	19.53	18.96	17.63	17.99	17.99	17.35	16.16	16.16	16.7	16.16	16.16	16.52	16.7	16.34	20.72	20.73	20.73	20.15	19.96	20.74	20.42	20.24
5_Butyrivibrio_fibrisolvens_ND3005_PROKKA_00999_Beta_glucuronidase	19.22	20.4	19.93	18.3	18.12	18.3	18.48	18.66	18.66	16.67	16.88	17.42	17.95	17.03	18.58	17.52	17.7	18.33	19.75	19.75	17.59	18.12	17.69	17.33	17.51	18.66	18.81	18.99	18.07	17.09	17.45	17.45	17.35	15.99	15.81	16.52	15.99	15.99	16.34	16.52	16.16	21.09	20.54	20.54	19.96	19.77	20.56	19.9	19.9
375_Butyrivibrio_fibrisolvens_D1_DSM_3071_PROKKA_00137_Beta_glucuronidase	19.22	20.22	19.75	17.93	17.75	17.93	18.12	18.3	18.3	16.85	16.88	17.24	17.95	17.21	18.76	17.7	17.7	18.33	19.93	19.93	17.59	18.3	17.69	17.33	17.51	19.02	19.17	19.35	18.25	17.27	17.63	17.63	17.53	16.16	15.99	16.7	16.16	16.16	16.52	16.7	16.34	21.28	20.92	20.92	20.35	19.96	20.74	20.07	20.07
43_Butyrivibrio_sp_TB_PROKKA_02577_Beta_glucuronidase	19.4	20.22	19.75	18.3	18.12	18.3	18.48	18.66	18.66	17.03	17.06	17.42	17.77	16.67	18.4	17.88	17.88	18.51	19.93	19.93	17.77	17.93	17.69	17.33	17.51	18.48	18.81	18.99	18.25	17.09	17.45	17.45	16.99	16.16	15.99	16.7	16.16	16.16	16.52	16.7	16.34	21.28	20.73	20.73	20.15	19.77	20.74	20.24	20.24
19_Butyrivibrio_sp_AE2015_PROKKA_02966_Beta_glucuronidase	19.04	20.22	19.75	17.57	17.39	17.57	17.75	17.93	17.93	16.85	16.7	17.24	17.95	17.57	18.4	17.52	17.7	17.97	19.38	19.38	17.77	18.3	17.33	16.97	17.15	18.66	19.17	19.35	18.25	17.27	17.63	17.63	17.17	15.81	15.63	16.34	15.81	15.81	16.16	16.34	15.99	20.72	20.92	20.92	19.96	19.4	20.56	20.07	19.9
52_Butyrivibrio_sp_XPD2006_PROKKA_02560_Beta_glucuronidase	18.86	20.04	19.57	17.93	17.75	17.93	18.12	18.3	18.3	17.03	16.88	17.24	17.95	17.39	18.58	17.88	18.07	18.51	19.57	19.57	17.59	18.48	17.33	16.97	17.15	18.84	19.17	19.35	18.43	17.45	17.81	17.81	16.99	16.16	15.99	16.7	16.16	16.16	16.52	16.7	16.34	20.9	20.92	20.92	19.96	19.59	20.74	20.24	20.07
11_Butyrivibrio_proteoclasticus_B316_PROKKA_01718_Beta_glucuronidase	18.86	20.04	19.57	17.75	17.57	17.75	17.93	18.12	18.12	16.85	16.7	17.24	18.13	17.57	18.94	18.07	18.25	18.51	19.75	19.75	17.95	18.48	17.51	17.15	17.33	19.02	19.53	19.71	18.78	17.81	18.17	18.17	17.53	16.16	15.99	16.7	16.16	16.16	16.52	16.7	16.34	20.9	20.92	20.92	19.96	19.77	20.93	20.24	20.07
37_Butyrivibrio_sp_MC2021_PROKKA_00541_Beta_glucuronidase	18.68	19.85	19.4	18.12	17.93	18.12	18.3	18.48	18.48	17.03	17.06	17.6	18.13	17.57	18.94	18.07	18.25	18.51	19.75	19.75	17.95	18.48	17.69	17.33	17.51	18.84	19.17	19.35	18.43	17.45	17.81	17.81	17.53	16.34	16.16	16.87	16.34	16.34	16.7	16.87	16.52	20.9	20.92	20.92	19.96	19.77	20.74	20.24	20.07
20_Butyrivibrio_sp_AE2032_PROKKA_02304_Beta_glucuronidase	19.04	20.22	19.75	17.75	17.57	17.75	17.93	18.12	18.12	16.85	16.52	17.06	17.95	17.57	18.76	17.88	18.07	18.15	19.57	19.57	17.95	18.48	17.51	17.15	17.33	18.84	19.53	19.71	18.6	17.63	17.99	17.99	17.35	15.99	15.81	16.52	15.99	15.99	16.34	16.52	16.16	20.9	20.92	20.92	19.96	19.59	20.93	20.42	20.24
41_Butyrivibrio_sp_OB235_PROKKA_04109_Beta_glucuronidase	18.86	20.04	19.57	17.75	17.57	17.75	17.93	18.12	18.12	17.03	16.52	17.42	17.95	17.75	18.94	18.07	18.25	18.51	19.75	19.75	17.59	18.12	17.51	17.15	17.33	18.66	19.17	19.35	18.6	17.63	17.99	17.99	17.17	15.99	15.99	16.52	15.99	15.99	16.34	16.52	16.16	20.72	20.73	20.73	19.77	19.77	20.74	20.24	20.07
4_Butyrivibrio_fibrisolvens_MD2001_PROKKA_02384_Beta_glucuronidase	19.22	20.22	19.75	17.93	17.75	18.12	18.12	18.3	18.3	17.21	16.88	17.06	17.58	17.03	18.58	18.25	18.43	18.51	19.75	19.75	17.77	18.48	17.69	17.15	17.33	18.84	19.35	19.53	18.6	17.63	17.99	17.99	17.17	15.99	15.81	16.52	15.99	15.99	16.34	16.52	16.16	20.72	20.92	20.92	19.96	19.77	20.56	20.24	20.07
27_Butyrivibrio_sp_FCS014_PROKKA_02913_Beta_glucuronidase	19.57	20.4	19.93	18.12	17.93	18.12	18.3	18.48	18.48	17.39	17.06	17.42	18.13	17.21	18.76	18.07	18.07	18.51	19.57	19.57	17.77	17.93	17.69	17.33	17.51	18.48	18.99	19.17	18.07	17.27	17.63	17.63	17.35	16.34	16.16	16.87	16.34	16.34	16.7	16.87	16.52	21.09	20.92	20.92	19.96	19.59	20.93	20.77	20.59
44_Butyrivibrio_sp_VCB2001_PROKKA_03354_Beta_glucuronidase	18.86	19.85	19.4	17.93	17.75	17.93	18.12	18.3	18.3	17.21	16.7	17.06	17.58	17.03	18.4	17.7	17.88	18.33	19.2	19.2	17.24	17.93	16.97	16.61	16.79	18.3	18.81	18.99	18.07	17.09	17.45	17.45	17.17	15.81	15.63	16.34	15.81	15.81	16.16	16.34	15.99	20.34	20.35	20.35	19.58	19.02	20.56	20.07	19.9
26_Butyrivibrio_sp_FCS006_PROKKA_02858_Beta_glucuronidase	19.4	20.22	19.75	17.75	17.75	17.93	18.12	18.3	18.3	17.03	16.7	17.06	17.95	17.21	18.76	17.88	18.07	18.69	19.75	19.75	17.59	18.3	17.33	16.97	17.15	18.66	19.17	19.35	18.25	17.45	17.81	17.81	17.17	15.99	15.81	16.52	15.99	15.99	16.34	16.52	16.16	20.53	20.54	20.54	19.96	19.59	21.11	20.42	20.24
39_Butyrivibrio_sp_NC2007_PROKKA_00616_Beta_glucuronidase	19.04	20.04	19.57	17.75	17.57	17.75	17.93	18.12	18.12	17.21	16.7	17.06	17.95	17.21	18.76	17.88	18.07	18.69	19.75	19.75	17.41	17.75	17.33	16.97	17.15	18.48	18.99	19.17	18.25	17.27	17.63	17.63	17.35	15.99	15.81	16.52	15.99	15.99	16.34	16.52	16.16	21.09	20.73	20.73	20.15	19.59	20.93	20.77	20.59
1_Butyrivibrio_fibrisolvens_AB2020_PROKKA_02632_Beta_glucuronidase	19.22	20.4	19.93	18.48	18.3	18.48	18.66	18.84	18.84	17.21	17.06	17.42	17.77	16.85	18.58	18.07	18.25	18.69	19.93	19.93	17.41	17.93	17.87	17.33	17.51	18.66	19.17	19.35	18.43	17.27	17.63	17.63	17.35	16.34	16.16	16.87	16.34	16.34	16.7	16.87	16.52	21.28	20.73	20.73	19.77	19.59	20.93	20.77	20.77
2_Butyrivibrio_fibrisolvens_AR40_PROKKA_01904_Beta_glucuronidase	18.86	19.85	19.4	17.75	17.57	17.75	17.93	18.12	18.12	17.03	16.52	16.88	17.77	17.21	18.58	17.88	18.07	18.69	19.57	19.57	17.41	18.12	17.51	16.97	17.15	18.3	19.17	19.35	18.6	17.27	17.63	17.63	17.53	16.34	16.16	16.87	16.34	16.34	16.7	16.87	16.52	20.72	20.73	20.73	19.77	19.4	20.74	20.42	20.24
6_Butyrivibrio_fibrisolvens_WTE3004_PROKKA_00808_Beta_glucuronidase	18.33	19.67	19.22	17.93	17.75	17.93	18.12	18.3	18.3	17.21	16.7	17.06	17.95	17.03	18.58	18.25	18.43	18.87	19.75	19.75	17.41	18.12	17.51	16.97	17.15	18.3	19.17	19.35	18.6	17.27	17.63	17.63	17.17	16.16	15.99	16.7	16.16	16.16	16.52	16.7	16.34	20.9	20.73	20.73	19.77	19.77	20.93	20.59	20.42
375_Butyrivibrio_fibrisolvens_D1_DSM_3071_PROKKA_03231_Beta_galactosidase_BoGH2A	17.5	18.1	18.01	18.92	18.74	18.92	19.1	19.46	19.46	18.92	17.33	17.51	17.57	17.5	17.33	18.73	18.55	18.88	18.71	18.88	17.69	18.09	16.07	15.73	16.07	17.61	17.96	17.96	16.2	16.7	16.87	16.7	17.18	16.55	16.72	16.89	16.89	16.89	16.89	17.06	17.06	16.34	16.3	16.3	16.17	15.75	16.41	16.86	16.98
1_Butyrivibrio_fibrisolvens_AB2020_PROKKA_02732_Beta_galactosidase_BoGH2A	16.81	17.33	17.3	16.37	16.2	16.2	16.37	16.73	16.55	17.25	15.87	16.4	15.63	15.06	15.93	16.22	16.04	15.34	15.52	15.52	14.55	15.35	13.27	13.27	13.27	15.2	15.89	15.89	14.09	14.26	14.43	14.26	15.83	14.94	15.11	14.78	15.11	14.94	14.94	15.11	15.27	15.6	15.56	15.56	15.43	14.68	16.79	16.75	16.99
6_Butyrivibrio_fibrisolvens_WTE3004_PROKKA_03551_Beta_galactosidase_BoGH2A	16.81	17.33	17.3	16.37	16.2	16.2	16.37	16.73	16.55	17.25	15.87	16.4	15.63	15.06	15.93	16.22	16.04	15.34	15.52	15.52	14.55	15.35	13.27	13.27	13.27	15.2	15.89	15.89	14.09	14.26	14.43	14.26	15.83	14.94	15.11	14.78	15.11	14.94	14.94	15.11	15.27	15.6	15.56	15.56	15.43	14.68	16.79	16.75	16.99
7_Butyrivibrio_fibrisolvens_YRB2005_PROKKA_02257_Beta_galactosidase_BoGH2A	16.81	17.33	17.3	16.37	16.2	16.2	16.37	16.73	16.55	17.25	15.87	16.4	15.63	15.06	15.93	16.22	16.04	15.34	15.52	15.52	14.55	15.35	13.27	13.27	13.27	15.2	15.89	15.89	14.09	14.26	14.43	14.26	15.83	14.94	15.11	14.78	15.11	14.94	14.94	15.11	15.27	15.6	15.56	15.56	15.43	14.68	16.79	16.75	16.99
2_Butyrivibrio_fibrisolvens_AR40_PROKKA_00027_Beta_galactosidase_BoGH2A	17.11	17.66	17.61	16.73	16.55	16.55	16.73	17.08	17.08	17.43	16.05	16.4	15.63	15.56	15.55	15.84	15.66	15.85	15.67	15.67	14.87	15.49	13.41	13.41	13.41	15.17	15.83	15.83	14.41	14.75	14.92	14.75	15.64	14.87	15.03	14.71	15.03	14.87	14.87	15.03	15.2	15.31	15.52	15.52	15.27	14.63	16.57	16.65	16.88
4_Butyrivibrio_fibrisolvens_MD2001_PROKKA_03726_Beta_galactosidase_BoGH2A	17.14	17.69	17.64	16.73	16.55	16.55	16.73	17.08	16.9	17.25	15.87	16.4	15.63	15.59	15.58	15.86	15.69	15.87	15.7	15.7	14.9	15.68	13.27	13.27	13.27	15.2	16.06	16.06	14.43	14.78	14.95	14.78	15.67	14.94	15.11	14.78	15.11	14.94	14.94	15.11	15.27	15.6	15.56	15.56	15.43	14.68	16.67	16.63	16.87
5_Butyrivibrio_fibrisolvens_ND3005_PROKKA_03494_Beta_galactosidase_BoGH2A	17.14	17.69	17.64	16.73	16.55	16.55	16.73	17.08	16.9	17.25	15.87	16.58	15.45	15.76	15.4	15.69	15.51	15.87	15.7	15.7	15.24	15.68	13.27	13.27	13.27	15.2	16.06	16.06	14.6	14.6	14.78	14.6	15.67	14.94	15.11	14.78	15.11	14.94	14.94	15.11	15.27	15.73	15.82	15.82	15.69	14.93	16.67	16.63	16.87
3_Butyrivibrio_fibrisolvens_FE2007_PROKKA_03447_Beta_galactosidase_BoGH2A	16.97	17.51	17.47	16.55	16.37	16.37	16.55	16.9	16.9	17.08	16.05	16.23	15.81	15.59	15.58	16.04	15.86	15.7	15.87	16.05	14.73	15.35	13.1	13.1	13.1	15.03	15.89	15.89	14.09	14.6	14.78	14.6	15.5	15.11	15.27	14.94	15.27	15.11	15.11	15.27	15.44	15.73	15.3	15.3	15.18	14.68	16.54	16.5	16.75
43_Butyrivibrio_sp_TB_PROKKA_03258_Beta_galactosidase_BoGH2A	16.81	17.33	17.3	16.55	16.37	16.37	16.55	16.9	16.9	17.25	16.4	16.58	15.81	15.59	15.75	16.04	15.86	15.7	15.87	15.87	14.73	15.35	13.1	13.1	13.1	15.03	15.89	15.89	14.26	14.6	14.78	14.6	15.5	15.11	15.27	14.94	15.27	15.11	15.11	15.27	15.44	15.73	15.56	15.56	15.3	14.55	16.54	16.63	16.87
40_Butyrivibrio_sp_NC3005_PROKKA_01904_Beta_galactosidase_BoGH2A	17.18	18.05	18.03	17.84	17.84	18.02	18.02	18.2	18.74	17.12	16.79	16.25	16.7	17.71	16.09	17.3	17.49	17.66	16.94	16.94	16.7	17.68	15.58	15.41	15.58	16.49	16.67	16.67	15.34	16.93	17.1	17.1	17.84	16.33	16.5	16.5	16.67	16.67	16.67	16.84	16.5	17.69	18.81	18.67	18.53	17.64	18.89	17.93	18.33
53_Butyrivibrio_sp_YAB3001_PROKKA_01778_Beta_galactosidase_BoGH2A	17.76	18.44	18.59	17.83	17.65	17.47	17.47	18.18	18.18	16.76	15.54	15.89	17.03	16.78	16.79	17.99	17.81	17.44	17.97	17.79	16.84	17.88	15.92	15.92	16.09	17.68	18.72	18.72	16.38	17.24	17.24	17.24	17	16.18	16.18	16.18	16.34	16.5	16.18	16.5	16.34	17.56	19.21	19.21	19.35	17.21	18.64	18.92	18.66
12_Butyrivibrio_proteoclasticus_FD2007_PROKKA_01334_Beta_galactosidase_BoGH2A	18.17	19.82	19	17.49	17.67	17.14	17.49	18.02	18.02	16.25	15.4	15.58	17.11	16.2	17.23	18.25	18.25	18.07	17.89	18.07	16.15	17.38	15.82	15.82	15.99	17.16	17.68	17.68	16.89	17.07	17.07	16.9	16.24	16.61	16.45	16.29	16.45	16.45	16.45	16.45	16.45	17.06	17.74	17.74	18.01	16.49	17.43	17.44	17.44
45_Butyrivibrio_sp_VCB2006_PROKKA_02546_Beta_galactosidase_BoGH2A	18.5	19.13	18.85	16.76	17.12	16.76	17.12	17.66	17.84	16.22	15.68	15.5	16.12	16.1	17.87	18.55	18.55	17.45	17.99	17.99	16.52	17.25	15.79	15.96	16.14	16.61	17.14	17.14	16.99	16.7	16.87	16.87	17.19	18.32	18.32	18.32	18.15	18.32	18.32	18.32	18.32	17.47	18.58	18.58	18.58	17.64	17.99	18.65	18.38
28_Butyrivibrio_sp_INlla14_PROKKA_01672_Beta_galactosidase_BoGH2A	18.3	18.35	18.3	17.43	17.25	16.55	16.9	17.43	17.25	16.73	15.34	15.87	16.13	16.29	17.31	17.62	17.44	17.25	18.31	18.13	15.84	17.54	16	16	16.33	16.84	17.7	17.7	16.58	17.78	17.61	17.78	16.97	16.86	16.86	16.86	16.86	16.86	16.86	16.86	16.86	16.62	17.98	17.98	17.98	16.53	17.48	17.21	17.08
50_Butyrivibrio_sp_XBB1001_PROKKA_02315_Beta_galactosidase_BoGH2A	18.14	18.53	18.3	16.9	16.73	16.02	16.37	16.9	16.73	16.37	15.17	15.7	15.78	16.29	17.14	17.44	17.26	16.73	18.13	17.96	15.84	17.03	15.33	15.33	15.67	16.49	17.18	17.18	16.07	17.26	17.09	17.26	16.97	16.69	16.69	16.69	16.69	16.69	16.86	16.69	16.69	16.62	17.85	17.85	17.98	16.67	17.09	17.01	16.88
14_Butyrivibrio_proteoclasticus_P6B7_PROKKA_02118_Beta_galactosidase_BoGH2A	16.11	16.76	16.11	16.33	16.33	16.33	16.33	16.51	16.51	15.03	15.8	14.87	14.5	14.55	15.46	16.89	16.89	15.96	15.77	15.77	15.47	17.25	15.91	16.08	16.26	16.33	17.79	17.79	15.71	16.79	16.79	16.79	17.78	16.44	16.44	16.09	16.26	16.44	16.26	16.61	16.44	16.3	15.73	15.73	16.01	16.85	16.96	16.4	16.53
15_Butyrivibrio_proteoclasticus_P18_PROKKA_00523_Beta_galactosidase_BoGH2A	17.49	18.39	18.02	18.4	18.21	18.21	18.03	18.21	18.21	16.94	16.24	16.79	15.57	17.33	16.97	18.57	18.57	17.45	18.36	18.36	17.88	18.23	17.46	17.46	17.81	18.86	19.22	19.22	17.35	17.41	17.58	17.58	18.05	17.19	17.19	17.02	17.37	17.37	17.19	17.54	17.37	18.48	18.45	18.72	18.59	18.47	18.32	17.77	17.91
19_Butyrivibrio_sp_AE2015_PROKKA_02369_Beta_galactosidase_BoGH2A	17.49	18.58	18.2	18.94	18.94	18.76	18.58	18.94	18.76	16.94	16.42	17.15	15.75	17.33	16.79	18.01	18.01	17.09	17.82	17.82	17.35	17.17	16.58	16.58	16.93	18.15	18.51	18.51	16.99	16.87	17.05	17.05	17.88	17.37	17.37	17.19	17.54	17.54	17.37	17.72	17.54	18.9	19.14	19.42	19.14	18.75	19.15	18.86	19
42_Butyrivibrio_sp_Su6_PROKKA_01478_Beta_galactosidase_BoGH2A	17.67	18.58	18.2	18.76	18.76	18.58	18.4	18.76	18.58	16.76	16.24	16.97	15.93	17.33	17.15	18.01	18.01	17.45	18	18	17.17	16.99	16.4	16.4	16.75	17.97	18.33	18.33	16.81	16.7	16.87	16.87	17.7	17.19	17.19	17.02	17.37	17.37	17.19	17.54	17.37	18.76	19.14	19.42	19.28	18.61	19.28	19	19.13
41_Butyrivibrio_sp_OB235_PROKKA_01599_Beta_galactosidase_BoGH2A	17.92	18.89	18.6	17.26	17.26	16.73	17.08	17.44	17.44	16.73	16.22	15.86	17.53	16.05	17.11	16.7	16.88	17.76	17.58	17.76	17.62	17.76	17.18	16.84	17.18	17.74	17.04	17.04	17.04	16.26	16.26	16.26	18.01	16.78	16.61	16.61	16.78	16.78	16.78	16.95	16.95	17.21	17.51	17.37	17.37	17.4	17.56	17.62	17.76
17_Butyrivibrio_sp_AD3002_PROKKA_01506_Beta_galactosidase_BoGH2A	17.92	18.7	18.6	17.26	17.08	16.73	17.08	17.26	17.26	16.9	16.04	15.69	17.71	16.23	17.29	17.06	17.24	18.12	17.94	18.12	17.96	17.93	17.18	16.84	17.18	17.74	17.39	17.39	17.04	16.61	16.61	16.61	18.18	16.78	16.78	16.78	16.95	16.95	16.95	17.12	17.12	16.93	17.22	17.08	16.79	17.26	17.71	17.62	17.76
47_Butyrivibrio_sp_WCD2001_PROKKA_01805_Beta_galactosidase_BoGH2A	17.92	18.7	18.6	17.26	17.08	16.73	17.08	17.26	17.26	16.9	16.04	15.69	17.71	16.23	17.29	17.06	17.24	18.12	17.94	18.12	17.96	17.93	17.18	16.84	17.18	17.74	17.39	17.39	17.04	16.61	16.61	16.61	18.18	16.78	16.78	16.78	16.95	16.95	16.95	17.12	17.12	16.93	17.22	17.08	16.79	17.26	17.56	17.48	17.62
32_Butyrivibrio_sp_LB2008_PROKKA_02801_Beta_galactosidase_BoGH2A	17.52	18.75	18.54	16.99	16.99	16.46	16.46	16.82	16.99	16.64	16.13	15.77	16.94	17.76	16.55	17.72	17.72	17.17	17.71	17.53	16.84	14.92	15.22	15.05	15.22	16.81	17.16	17.16	16.35	15.51	15.85	15.85	17.62	17.85	17.85	17.69	18.02	18.02	17.69	18.35	18.02	17.66	17.68	17.83	18.12	16.99	17.34	16.9	17.04
10_Butyrivibrio_hungatei_XBD2006_PROKKA_00886_Beta_galactosidase_BoGH2A	17.01	18.38	18.03	16.99	17.17	16.64	16.64	16.99	17.17	16.99	16.49	15.95	16.04	17.41	16.37	17.36	17.36	16.82	17.53	17.35	16.49	15.93	14.55	14.21	14.55	16.64	16.46	16.46	15.83	15.85	16.03	16.03	17.28	17.69	17.52	17.36	17.69	17.69	17.36	17.85	17.69	16.95	17.25	17.39	17.68	16.99	17.2	16.62	16.76
34_Butyrivibrio_sp_M55_PROKKA_02170_Beta_galactosidase_BoGH2A	16.81	18.74	18.35	17.71	17.89	17.71	17.53	18.07	18.25	17.71	16.13	15.95	16.58	17.41	17.09	18.81	18.81	18.07	18.78	18.6	17.36	16.72	15.82	15.48	15.82	17.69	17.86	17.86	17.04	16.38	16.55	16.55	17.49	18.31	18.47	18.31	18.47	18.47	18.31	18.98	18.64	17.6	18.31	18.46	19.04	17.61	18	17.65	17.79
9_Butyrivibrio_hungatei_NK4A153_PROKKA_01182_Beta_galactosidase_BoGH2A	18.03	19.12	18.88	16.99	17.17	16.64	16.64	16.99	17.17	17.53	16.49	15.77	16.94	17.58	16.73	18.08	18.08	17.35	17.53	17.35	16.49	14.92	15.72	15.38	15.72	17.16	16.99	16.99	16.87	16.55	16.72	16.72	17.95	17.69	17.52	17.36	17.69	17.69	17.36	18.02	17.69	17.52	17.68	17.83	18.26	17.13	17.2	16.62	16.76
18_Butyrivibrio_sp_AE2005_PROKKA_00831_Beta_galactosidase_BoGH2A	18.06	19.15	18.91	16.64	16.82	16.82	16.82	17.17	17.35	17.53	15.77	15.59	16.58	17.05	16.73	18.44	18.44	17.71	17.89	17.89	16.49	15.89	15.67	15.33	15.67	16.81	16.99	16.99	16.87	16.55	16.72	16.72	18.03	18.14	18.14	17.97	18.14	18.14	17.97	18.64	18.31	17.12	17.85	18	18.58	17.76	17.21	16.92	16.92
21_Butyrivibrio_sp_AE3003_PROKKA_00473_Beta_galactosidase_BoGH2A	18.06	19.34	19.08	17.17	17.35	17.35	17.35	17.71	17.89	17.71	15.77	15.59	16.58	17.05	16.37	18.63	18.63	17.71	17.89	17.89	16.32	15.72	15.84	15.5	15.84	17.16	16.99	16.99	16.87	16.55	16.72	16.72	17.86	18.14	18.14	17.97	18.14	18.14	17.97	18.64	18.31	17.4	17.56	17.71	18	17.47	17.07	16.78	16.92
24_Butyrivibrio_sp_AE3009_PROKKA_02430_Beta_galactosidase_BoGH2A	16.44	17.98	17.99	18.96	18.07	18.07	18.25	18.6	18.43	18.07	16.67	16.49	17.12	16.87	17.81	18.08	18.08	18.43	18.6	18.6	17.39	17.28	16.29	15.94	16.29	16.46	16.99	16.99	17.47	16.58	16.23	16.4	17.65	17.59	17.76	18.1	17.93	17.93	18.1	18.28	18.1	16.92	17.13	17.27	16.71	16.23	18.21	16.84	16.98
37_Butyrivibrio_sp_MC2021_PROKKA_03311_Beta_galactosidase_BoGH2A	18.34	19.1	19.55	17.53	16.64	16.99	17.35	17.35	17.53	17.17	16.31	16.49	17.84	17.94	17.45	18.81	18.81	18.78	18.25	18.07	16.7	18.15	15.25	15.08	15.25	16.64	16.99	16.99	16.78	16.23	16.06	16.23	17.82	17.93	17.76	17.76	17.93	17.93	17.76	18.1	17.93	16.92	18.09	18.23	18.09	16.78	18.07	17.51	17.38
25_Butyrivibrio_sp_FC2001_PROKKA_04032_Beta_galactosidase_BoGH2A	18	18.82	18.51	18.37	17.84	18.02	18.02	18.37	18.02	17.49	17.17	16.64	16.9	16.96	18.76	17.47	17.65	17.25	18.28	18.28	16.64	17.21	16.7	16.87	17.04	16.93	17.77	17.77	16.75	16	16	16.17	17.75	15.38	15.55	15.22	15.38	15.22	15.22	15.38	15.22	17.66	17.98	18.14	17.5	17.69	17.94	18.14	17.98
51_Butyrivibrio_sp_XPD2002_PROKKA_02341_Beta_galactosidase_BoGH2A	17.83	18.63	18.34	18.37	17.84	18.02	18.02	18.37	18.02	17.67	17.17	16.64	16.9	16.96	18.76	17.47	17.65	17.25	18.28	18.28	16.64	17.21	16.7	16.87	17.04	16.93	17.77	17.77	16.75	16	16	16.17	17.75	15.38	15.55	15.22	15.38	15.22	15.22	15.38	15.22	17.66	17.98	18.14	17.5	17.69	17.94	18.14	17.98
15_Butyrivibrio_proteoclasticus_P18_PROKKA_01021_Beta_galactosidase_BoGH2A	18.81	19.89	19.66	16.93	16.75	17.11	17.11	17.28	17.11	16.93	15.72	15.19	14.92	16.58	16.08	17.26	17.62	17.05	17.54	17.54	16.44	16.49	15.65	15.65	15.82	17.07	17.39	17.39	15.52	15.8	15.62	15.8	16.18	16.19	15.86	16.19	16.36	15.86	16.19	16.36	16.19	19.23	19.07	19.23	18.59	19.24	18.7	17.8	17.96
42_Butyrivibrio_sp_Su6_PROKKA_02402_Beta_galactosidase_BoGH2A	18.64	19.71	19.66	17.28	17.28	17.64	17.64	17.81	17.46	17.81	16.61	15.9	14.92	16.75	16.78	17.79	18.15	17.4	17.72	17.72	16.44	17.18	15.65	15.82	15.99	17.07	17.39	17.39	15.69	16.32	15.97	16.15	16.7	16.69	16.36	16.69	16.86	16.36	16.69	16.86	16.69	18.43	18.75	18.91	18.27	17.98	18.54	17.8	17.8
375_Butyrivibrio_fibrisolvens_D1_DSM_3071_PROKKA_00289_Beta_galactosidase_BoGH2A	16.88	17.75	17.37	14.6	14.09	14.09	14.26	14.94	14.26	15.45	14.63	14.8	16.72	15.51	16.55	18.21	18.38	16.81	16.61	16.27	15.78	14.31	14.66	14.66	14.82	15.77	15.08	15.08	14.03	15.5	15.5	15.5	17.13	16.03	16.03	16.03	15.71	15.71	16.35	15.87	16.35	19	20	20.16	19.05	22.08	20.9	19.16	19.16
1_Butyrivibrio_fibrisolvens_AB2020_PROKKA_02406_Beta_galactosidase_BoGH2A	16.67	16.99	16.83	14.68	14.51	14.16	14.34	15.03	14.34	15.2	15.57	15.05	16.98	15.58	16.81	17.98	17.8	15.86	16.52	16.35	15.03	14.21	14.4	14.24	14.24	15.84	14.8	14.8	14.43	15.42	15.42	15.42	16.75	15.15	15.15	14.82	15.15	14.98	15.31	14.82	15.31	19.06	20.54	20.7	19.59	19.84	20.31	19.18	19.18
6_Butyrivibrio_fibrisolvens_WTE3004_PROKKA_01752_Beta_galactosidase_BoGH2A	16.67	17.17	16.83	14.85	14.68	14.34	14.51	15.2	14.51	15.03	15.57	14.88	16.98	15.58	16.46	17.98	17.8	15.86	16.52	16.35	15.03	14.21	14.57	14.4	14.4	15.84	14.8	14.8	14.43	15.59	15.42	15.42	16.92	14.98	14.98	14.66	14.98	14.82	15.15	14.66	15.15	19.06	20.38	20.54	19.27	19.69	20.31	19.03	19.03
43_Butyrivibrio_sp_TB_PROKKA_02688_Beta_galactosidase_BoGH2A	16.83	17.71	17	14.68	14.51	14.16	14.34	15.03	14.34	15.2	15.74	15.05	17.16	15.75	16.81	17.8	17.63	16.03	16.7	16.52	15.37	14.55	14.9	14.74	14.74	16.18	15.14	15.14	14.77	15.93	15.76	15.76	16.92	15.31	15.31	14.98	15.31	15.15	15.47	14.98	15.47	19.37	20.38	20.54	19.59	19.69	20.47	19.18	19.18
3_Butyrivibrio_fibrisolvens_FE2007_PROKKA_02300_Beta_galactosidase_BoGH2A	16.5	17.35	16.67	14.51	14.34	13.99	14.16	14.85	14.16	15.2	15.57	14.88	17.33	15.75	16.64	17.8	17.63	16.03	16.7	16.52	15.37	14.38	14.9	14.74	14.74	15.84	14.8	14.8	14.6	15.76	15.59	15.59	17.25	15.47	15.47	15.15	15.47	15.31	15.64	15.15	15.64	19.53	20.38	20.54	19.59	19.84	20.31	19.18	19.18
5_Butyrivibrio_fibrisolvens_ND3005_PROKKA_00863_Beta_galactosidase_BoGH2A	16.67	17.53	16.83	14.85	14.68	14.34	14.51	15.2	14.51	15.2	15.4	14.71	17.33	15.58	16.46	17.63	17.45	15.86	16.87	16.7	15.03	14.21	14.57	14.4	14.4	15.84	14.8	14.8	14.43	15.59	15.42	15.42	17.08	15.15	15.15	14.82	15.15	14.98	15.31	14.82	15.31	19.21	20.38	20.54	19.59	19.53	20	18.87	18.87
2_Butyrivibrio_fibrisolvens_AR40_PROKKA_02936_Beta_galactosidase_BoGH2A	16.67	17.17	16.83	14.85	14.68	14.34	14.51	15.2	14.51	15.03	15.22	14.53	16.81	15.41	16.29	17.98	17.8	15.69	16.35	16.18	14.86	14.05	14.24	14.07	14.24	15.67	14.63	14.63	14.43	15.42	15.25	15.25	16.75	14.82	14.82	14.66	14.82	14.66	14.98	14.5	14.98	18.58	20.54	20.7	19.43	19.38	20.16	18.72	18.72
4_Butyrivibrio_fibrisolvens_MD2001_PROKKA_00349_Beta_galactosidase_BoGH2A	16.67	17.17	16.83	14.85	14.68	14.34	14.51	15.2	14.51	15.2	15.57	14.88	17.16	15.58	16.46	17.98	17.8	15.86	16.52	16.35	15.03	14.21	14.57	14.4	14.4	15.67	14.63	14.63	14.43	15.59	15.42	15.42	16.75	15.31	15.31	14.98	15.31	15.15	15.47	14.98	15.47	18.9	20.7	20.86	19.59	19.53	20.16	18.87	18.87
7_Butyrivibrio_fibrisolvens_YRB2005_PROKKA_01931_Beta_galactosidase_BoGH2A	16.67	16.99	16.67	14.85	14.68	14.34	14.51	15.2	14.51	15.03	15.57	14.88	16.81	15.58	16.46	17.8	17.63	15.86	16.52	16.35	14.86	14.05	14.4	14.24	14.24	15.67	14.63	14.63	14.26	15.42	15.25	15.25	16.58	15.15	15.15	14.82	15.15	14.98	15.31	14.82	15.31	19.06	20.7	20.86	19.59	19.69	20.47	19.03	19.03
38_Butyrivibrio_sp_NC2002_PROKKA_01813_Beta_galactosidase_BoGH2A	18	16.85	17.68	14.92	14.41	14.24	14.41	14.58	14.24	14.75	13.58	13.92	14.99	15.15	16.7	18.35	18.35	16.44	16.86	17.03	15.97	16.31	16.31	16.31	16.31	18.12	17.76	17.92	16.75	16.53	16.69	16.53	15.74	16.4	16.4	15.76	16.08	15.76	16.24	15.76	16.24	19.65	20.03	20.03	19.06	20.19	20.29	20.03	20.19
31_Butyrivibrio_sp_INlla21_PROKKA_01045_Beta_galactosidase_BoGH2A	17.31	17.3	17.68	16.18	16.38	16.38	16.57	16.96	16.76	16.57	17.18	16.6	16.57	16.86	17.05	16.96	17.15	16.73	17.4	17.59	18.23	16.14	16.14	16.33	16.33	16.89	16.67	16.67	14.79	15.85	15.85	15.85	17.41	16.49	16.12	16.12	16.3	16.12	16.3	16.3	16.49	21.61	21.29	21.29	20.75	22.73	20.39	20.31	20.31
30_Butyrivibrio_sp_INlla18_PROKKA_02596_Beta_galactosidase_BoGH2A	17.46	17.17	17.1	16.51	16.12	15.93	16.31	16.51	16.31	16.51	16.15	16.54	16.35	18.16	18.18	17.9	18.29	16.12	16.98	16.79	17.45	16.51	17.25	17.07	17.07	17.8	17.39	17.58	15.51	16.76	16.76	16.76	16.82	17	16.64	16.82	17	16.82	17	16.64	17.18	21.6	20.87	20.87	19.96	22.14	21.02	20.27	20.1
72_Butyrivibrio_hungatei_DSM_14810_PROKKA_00866_Beta_galactosidase_BoGH2A	17.28	16.97	16.91	16.12	15.74	15.55	15.93	16.12	15.93	16.12	15.77	16.15	15.96	17.78	17.79	17.9	17.9	15.74	16.6	16.41	17.07	16.14	16.88	16.7	16.7	17.42	17.01	17.2	15.14	16.38	16.38	16.38	16.64	16.82	16.46	16.64	16.82	16.64	16.82	16.46	17	21.42	21.05	21.05	20.15	21.97	21.2	20.45	20.27
8_Butyrivibrio_hungatei_MB2003_PROKKA_00860_Beta_galactosidase_BoGH2A	17.28	16.97	16.91	16.12	15.74	15.55	15.93	16.12	15.93	16.12	15.77	16.15	15.96	17.78	17.79	17.9	17.9	15.74	16.6	16.41	17.07	15.95	16.7	16.51	16.51	17.42	17.01	17.2	15.14	16.2	16.2	16.2	16.45	16.64	16.27	16.46	16.64	16.46	16.64	16.27	16.82	21.42	20.87	20.87	20.15	21.97	21.02	20.45	20.27
19_Butyrivibrio_sp_AE2015_PROKKA_02576_Beta_galactosidase_BoGH2A	17.46	17.76	17.83	16.12	15.74	15.74	16.12	16.31	16.12	16.31	15.77	15	16.15	18.16	17.41	17.9	18.09	16.31	16.79	16.6	17.26	16.14	16.7	16.51	16.51	16.67	16.45	16.45	15.51	15.82	15.82	15.82	16.64	17.54	17.18	17.36	17.54	17.36	17.54	17	17.54	19.96	21.23	21.42	19.96	21.79	20.49	20.27	20.1
42_Butyrivibrio_sp_Su6_PROKKA_00846_Beta_galactosidase_BoGH2A	17.65	17.96	18.01	16.31	15.93	15.93	16.31	16.51	16.31	16.51	15.96	15.19	16.35	18.36	17.6	18.09	18.29	16.51	16.98	16.79	17.45	16.32	16.88	16.7	16.7	16.86	16.64	16.64	15.7	16.01	16.01	16.01	16.82	17.72	17.36	17.54	17.72	17.54	17.72	17.18	17.72	20.15	21.42	21.6	20.15	21.79	20.67	20.45	20.27
15_Butyrivibrio_proteoclasticus_P18_PROKKA_01440_Beta_galactosidase_BoGH2A	18.01	18.16	18.2	16.31	15.93	16.12	16.51	16.7	16.51	16.51	16.15	15.38	16.54	18.55	17.79	18.29	18.48	16.7	17.18	16.98	17.64	16.51	17.25	17.07	17.07	17.05	16.64	16.64	15.89	16.38	16.38	16.38	17.01	17.54	17.54	17.36	17.54	17.36	17.54	17.18	17.72	19.96	21.23	21.42	19.96	21.62	20.67	20.27	20.1
52_Butyrivibrio_sp_XPD2006_PROKKA_00614_Beta_galactosidase_BoGH2A	17.68	17.8	17.68	16.35	15.96	16.15	16.54	16.73	16.54	17.31	16.57	16.57	17.53	19.16	18.8	19.69	19.88	18.08	17.59	17.78	17.86	16.89	16.88	16.88	16.88	17.84	17.23	17.42	16.29	16.6	16.6	16.6	17.59	19.2	18.84	19.02	19.02	19.02	19.2	18.84	19.02	20.51	21.42	21.23	20.51	21.09	21.2	20.45	20.27
44_Butyrivibrio_sp_VCB2001_PROKKA_01248_Beta_galactosidase_BoGH2A	17.74	17.07	17.19	15.86	15.28	15.47	15.86	16.05	15.86	15.86	16.09	16.28	16.93	18.46	18.68	18.4	18.59	17.18	16.99	17.18	17.27	15.79	16.54	16.73	16.73	17.75	16.38	16.57	15.69	16.19	16.19	16.19	17.2	19.38	19.2	19.38	19.38	19.38	19.56	19.2	19.56	20.69	20.51	20.69	19.6	21.62	21.02	19.93	19.93
39_Butyrivibrio_sp_NC2007_PROKKA_01638_Beta_galactosidase_BoGH2A	17.38	16.87	16.82	15.28	14.89	15.47	15.86	16.05	15.86	15.67	15.89	16.09	16.34	18.27	17.7	18.59	18.79	17.37	17.37	17.57	16.7	15.41	15.8	15.99	15.99	17.37	16.38	16.57	15.5	16	16.19	16.19	17.76	18.83	18.46	18.46	18.46	18.46	18.65	18.65	18.83	20.87	20.33	20.51	19.24	21.44	20.32	19.24	19.24
26_Butyrivibrio_sp_FCS006_PROKKA_02310_Beta_galactosidase_BoGH2A	17.74	16.47	16.82	15.47	14.89	15.28	15.67	15.86	15.67	15.67	16.28	16.09	16.54	17.88	17.7	18.79	18.98	17.37	16.99	17.18	16.51	15.98	16.17	16.36	16.36	17.75	16.57	16.76	15.69	16	16.19	16.19	17.76	19.01	18.65	18.65	18.65	18.65	18.83	18.46	18.83	20.69	20.33	20.51	19.24	21.62	19.43	19.42	19.42
43_Butyrivibrio_sp_TB_PROKKA_00470_Beta_galactosidase	12.9	12.85	13.22	14.36	15.04	15.38	15.21	15.38	15.9	12.31	13.18	12.5	13.56	12.73	13.28	13.82	13.82	13.31	13.22	13.22	13.73	13.36	13.16	13.16	13.16	14.17	15.17	15.33	13.31	12.62	12.3	12.62	15.08	14.64	14.48	14.33	14.64	14.64	14.33	14.79	14.48	13.38	12.25	12.25	11.98	12.69	12.55	13.11	13.24
1_Butyrivibrio_fibrisolvens_AB2020_PROKKA_00700_Beta_galactosidase	13.15	12.79	12.99	13.93	14.6	15.1	14.93	15.1	15.6	12.58	12.77	12.27	13.31	12.35	13.05	12.88	12.88	12.9	13.14	13.14	13.67	13.78	13.11	13.11	13.11	14.1	14.92	15.08	13.74	12.9	13.06	13.39	14.53	13.96	13.81	13.66	13.96	13.96	13.66	14.11	13.81	13.28	12.4	12.4	12.26	13.24	12.97	13.46	13.46
6_Butyrivibrio_fibrisolvens_WTE3004_PROKKA_03791_Beta_galactosidase	12.52	12.79	13.15	13.93	14.6	14.93	14.77	14.93	15.44	12.42	12.61	12.1	13.14	12.02	13.05	12.88	12.88	12.9	12.98	12.98	13.67	13.62	12.95	12.95	12.95	13.93	14.92	14.92	13.58	12.9	13.06	13.39	14.69	13.51	13.35	13.2	13.51	13.51	13.2	13.66	13.35	13.41	12.26	12.26	12.12	13.11	12.97	13.33	13.46
7_Butyrivibrio_fibrisolvens_YRB2005_PROKKA_03831_Beta_galactosidase	12.52	12.79	13.15	13.93	14.6	14.93	14.77	14.93	15.44	12.42	12.61	12.1	13.14	12.02	13.05	12.88	12.88	12.9	12.98	12.98	13.67	13.62	12.95	12.95	12.95	13.93	14.92	14.92	13.58	12.9	13.06	13.39	14.69	13.51	13.35	13.2	13.51	13.51	13.2	13.66	13.35	13.41	12.26	12.26	12.12	13.11	12.97	13.33	13.46
3_Butyrivibrio_fibrisolvens_FE2007_PROKKA_00184_Beta_galactosidase	12.8	12.75	12.96	14.07	14.75	15.09	14.92	15.09	15.61	12.35	12.54	12.03	12.93	11.95	13	12.85	12.85	12.86	12.95	12.95	13.79	13.42	12.9	12.9	12.9	14.07	15.08	15.24	13.38	12.36	12.52	12.85	14.51	14.55	14.4	14.24	14.55	14.55	14.24	14.71	14.4	13.59	12.59	12.59	12.45	12.89	12.62	12.99	13.12
375_Butyrivibrio_fibrisolvens_D1_DSM_3071_PROKKA_03071_Beta_galactosidase	12.14	12.39	12.78	13.76	14.46	14.81	14.63	14.81	15.33	12.37	12.39	11.87	13.1	11.94	13.01	13.01	13.01	12.85	12.93	12.93	13.17	13.12	12.6	12.6	12.6	13.78	14.63	14.8	13.25	12.37	12.54	12.88	14.24	13.5	13.34	13.19	13.5	13.5	13.19	13.66	13.34	13.28	11.98	11.98	11.71	12.71	12.83	13.33	13.59
2_Butyrivibrio_fibrisolvens_AR40_PROKKA_02138_Beta_galactosidase	12.32	12.41	12.8	13.59	14.29	14.63	14.46	14.63	15.16	12.2	12.22	11.69	12.76	11.76	12.83	12.65	12.65	12.67	12.76	12.76	13.17	13.38	12.44	12.44	12.44	13.61	14.46	14.63	13.25	12.37	12.54	12.88	14.43	14.15	13.99	13.83	14.15	14.15	13.83	14.31	13.99	13.41	12.26	12.26	12.12	12.83	12.67	13.07	13.2
4_Butyrivibrio_fibrisolvens_MD2001_PROKKA_00113_Beta_galactosidase	12.68	12.79	13.15	14.43	15.1	15.44	15.27	15.44	15.94	12.92	12.94	12.44	13.14	12.19	13.22	13.22	13.22	13.07	13.14	13.14	13.99	13.94	13.27	13.27	13.27	14.43	15.25	15.41	14.06	13.23	13.39	13.71	14.84	14.11	13.96	13.81	14.11	14.11	13.81	14.26	13.96	13.41	12.4	12.4	12.26	13.11	12.97	13.2	13.2
5_Butyrivibrio_fibrisolvens_ND3005_PROKKA_01161_Beta_galactosidase	12.62	12.56	12.78	14.29	14.98	15.33	15.16	15.33	15.85	12.89	12.74	12.22	13.28	12.28	13.18	13.18	13.18	13.02	13.1	13.1	13.5	13.62	13.09	13.09	13.09	14.12	14.97	15.14	13.74	12.88	13.04	13.38	14.56	14.13	13.97	13.81	14.13	14.13	13.81	14.29	13.97	13.41	12.26	12.26	12.12	13.11	12.83	13.07	13.33
15_Butyrivibrio_proteoclasticus_P18_PROKKA_03254_Beta_galactosidase	13.76	14.29	13.76	14.86	14.31	14.31	14.5	14.13	14.13	12.84	14.15	13.79	15.62	15.9	14.18	14.36	14.55	15.38	14.29	14.1	14.47	14.49	12.79	12.79	12.61	12.73	12.55	12.55	13.29	13.43	13.61	13.61	13.83	12.89	12.89	12.72	12.89	12.89	13.07	12.72	12.54	13.64	13.78	13.78	13.78	13.04	12.83	12.38	12.38
19_Butyrivibrio_sp_AE2015_PROKKA_02274_hypothetical_protein	13.94	14.29	13.76	13.76	13.21	13.21	13.21	13.03	13.03	11.93	13.42	13.05	14.89	15.17	14	13.63	13.81	15.02	13.92	13.74	14.1	13.95	12.26	12.26	12.08	12.55	12.18	12.18	12.03	12.52	12.52	12.52	13.65	12.37	12.37	12.2	12.37	12.37	12.54	12.2	12.02	13.5	13.34	13.34	13.49	12.75	12.68	12.09	12.23
42_Butyrivibrio_sp_Su6_PROKKA_00722_hypothetical_protein	13.94	14.1	13.59	14.13	13.76	13.76	13.94	13.58	13.58	12.29	13.6	13.24	15.26	14.81	14	13.81	14	15.2	14.1	13.92	14.1	14.13	12.79	12.79	12.61	12.73	12.36	12.36	12.57	13.07	13.25	13.25	13.48	12.72	12.72	12.54	12.72	12.72	12.89	12.54	12.37	13.79	13.34	13.34	13.64	12.32	12.83	12.23	12.23
14_Butyrivibrio_proteoclasticus_P6B7_PROKKA_01099_hypothetical_protein	12.84	13.83	13.18	13.22	13.04	13.04	13.04	13.04	13.04	11.96	13.61	13.07	14.49	14.54	13.66	13.48	13.48	13.31	12.86	12.68	12.35	12.87	12.43	12.26	12.43	11.99	11.81	11.81	12.78	13.1	12.57	12.57	12.33	12.37	12.37	12.54	12.54	12.37	12.71	12.37	12.71	14.49	13.47	13.47	13.47	13.17	12.86	12.73	13.15
53_Butyrivibrio_sp_YAB3001_PROKKA_02393_Beta_galactosidase	14.41	15.29	14.58	15.84	15.29	15.47	15.47	15.47	15.29	15.29	16.05	16.42	15.78	17.88	15.53	15.9	16.08	17.22	16.12	15.93	16.09	15.56	15.1	15.1	15.1	14.73	14.18	14.18	15.98	15.25	15.25	15.25	15.93	14.93	14.76	14.93	14.76	14.93	14.93	14.93	14.76	14.96	14.97	14.97	14.39	12.81	12.86	13.15	13.3
45_Butyrivibrio_sp_VCB2006_PROKKA_00459_Beta_galactosidase	13.44	13.58	13.1	13.54	13.36	13.18	13.36	13.36	13	13.72	14.47	14.65	14.85	16.07	14.86	13.77	13.95	14.13	13.93	13.75	13.23	13.64	13.89	13.89	13.72	13.55	13.55	13.73	13.66	14.34	14.51	14.34	14.41	12.71	12.54	12.37	12.71	12.54	12.71	12.54	12.71	12.71	12.84	12.84	12.84	12.75	11.82	12.62	12.76
28_Butyrivibrio_sp_INlla14_PROKKA_01407_Beta_galactosidase	14.14	14.66	14.14	14.26	14.08	14.44	14.44	14.44	14.44	13.72	13.92	15.19	15.21	15.18	15.22	14.49	14.67	14.85	13.93	13.75	13.76	14.16	13.72	13.72	13.89	14.26	13.37	13.55	13.49	13.63	13.45	13.45	15.1	13.92	13.58	13.92	13.92	13.92	14.09	13.92	13.92	13.61	13.46	13.46	13.75	11.84	12.27	12.36	12.36
50_Butyrivibrio_sp_XBB1001_PROKKA_00862_Beta_galactosidase	14.31	14.49	13.97	14.08	13.9	14.26	14.26	14.26	14.26	13.9	13.92	14.65	15.56	15	15.04	14.86	15.04	14.49	13.57	13.39	13.4	13.81	13.37	13.37	13.54	13.55	12.83	13.01	13.49	13.63	13.45	13.45	15.1	14.09	13.75	14.09	14.09	14.09	14.26	14.09	14.09	13.9	13.31	13.31	13.6	12.13	12.55	12.5	12.5
11_Butyrivibrio_proteoclasticus_B316_PROKKA_01731_hypothetical_protein	12.54	12.52	12.2	13.91	13.54	14.47	14.66	13.91	14.29	13.73	13.94	13.94	14.76	13.92	14.87	15.8	15.99	14.34	14.52	14.15	14.31	13.82	12.66	12.66	12.3	12.96	13.48	13.48	12.77	12.91	12.73	12.73	14.97	11.46	11.46	11.28	11.46	11.46	11.63	11.46	11.28	13.1	13.95	13.95	13.22	13.16	13.38	12.59	12.59
12_Butyrivibrio_proteoclasticus_FD2007_PROKKA_01140_hypothetical_protein	12.2	12.16	11.85	14.29	13.91	14.84	15.03	14.29	14.66	14.1	14.31	14.5	15.13	13.92	15.06	15.8	15.99	14.52	14.71	14.34	14.31	14.18	13.01	13.01	12.66	12.77	13.48	13.48	12.95	12.91	12.73	12.73	14.97	11.46	11.46	11.28	11.46	11.46	11.63	11.46	11.28	13.68	13.95	13.95	13.36	13.16	13.24	12.45	12.45
44_Butyrivibrio_sp_VCB2001_PROKKA_00810_Beta_galactosidase	12.17	12.13	11.82	13.67	13.67	14.23	14.23	14.04	14.23	13.86	13.51	14.45	13.06	14.29	13.16	12.97	13.16	14.31	13.01	12.83	13.55	13.79	13.87	13.87	13.69	13.65	13.63	13.44	13.09	13.24	13.24	13.24	13.67	11.58	11.4	11.05	11.4	11.4	11.23	11.4	11.05	14.16	14.14	14.14	14.29	12.41	12.04	11.71	11.85
39_Butyrivibrio_sp_NC2007_PROKKA_03221_Beta_galactosidase	11.11	11.4	11.11	13.11	12.92	13.3	13.48	13.3	13.48	13.3	12.76	13.7	13.81	13.91	12.22	12.97	13.16	13.01	13.2	12.83	13	13.07	13.51	13.33	12.97	12.55	12.52	12.52	12	12.68	12.68	12.68	12.59	12.11	11.58	11.93	12.11	12.28	11.93	12.28	11.75	13.13	13.84	13.84	14.14	12.85	12.33	12.14	12.28
52_Butyrivibrio_sp_XPD2006_PROKKA_00808_hypothetical_protein	11.99	12.5	12.17	14.23	14.04	14.79	14.98	14.61	14.61	14.42	13.51	14.82	14.74	14.84	13.35	14.66	14.85	13.75	14.13	13.94	14.29	13.79	14.95	14.59	14.23	14.02	14.18	14.18	13.64	14.15	14.15	14.15	13.85	13.86	13.33	13.33	13.86	13.68	13.68	13.68	13.51	14.75	14.73	14.73	14.43	12.85	12.63	13.15	13.15
30_Butyrivibrio_sp_INlla18_PROKKA_02839_Beta_galactosidase	12.57	13.3	12.74	14.6	14.05	14.05	14.23	13.86	14.05	12.2	14.07	14.07	14.89	16.09	13.31	12.38	12.57	13.94	12.66	12.48	14.65	13.26	12.83	12.66	12.66	13.11	12.39	12.39	12.39	12.52	12.34	12.34	14.39	11.91	11.56	12.08	12.08	11.91	12.26	12.08	11.91	13.45	13.13	13.13	13.13	12.61	12.24	12.57	12.71
72_Butyrivibrio_hungatei_DSM_14810_PROKKA_01253_Beta_galactosidase	11.69	12.39	11.87	14.79	14.23	14.6	14.79	14.23	14.23	12.94	13.89	14.26	15.44	15.72	13.86	12.94	13.12	13.58	11.93	12.11	14.29	13.26	12.83	12.66	12.66	12.39	12.39	12.39	12.39	12.89	12.52	12.7	13.85	12.96	12.78	13.13	13.13	13.13	13.31	13.31	13.13	13.89	13.42	13.42	13.13	12.17	12.54	12	12.29
8_Butyrivibrio_hungatei_MB2003_PROKKA_01165_Beta_galactosidase	11.87	12.57	12.04	15.16	14.42	14.79	14.97	14.42	14.42	12.94	13.89	14.26	15.07	15.54	13.49	12.75	12.94	13.39	11.74	11.93	14.29	13.44	12.83	12.66	12.66	12.75	12.2	12.2	12.39	12.89	12.52	12.7	14.03	12.43	12.26	12.61	12.61	12.61	12.78	12.78	12.61	13.74	13.13	13.13	12.83	12.02	12.24	12	12.29
24_Butyrivibrio_sp_AE3009_PROKKA_02105_Beta_galactosidase	14.08	14.81	14.08	16.17	16.17	16.36	16.73	15.99	16.17	15.8	15.08	15.46	15.93	16.57	14.9	14.71	14.9	15.53	14.6	14.42	16	15.32	13.95	14.13	13.77	15.02	14.65	14.84	14.44	14.6	14.42	14.42	14.49	14.64	14.46	13.93	14.64	14.46	14.46	14.46	14.46	14.37	14.35	14.35	14.35	11.83	12.05	11.87	11.87
37_Butyrivibrio_sp_MC2021_PROKKA_03273_Beta_galactosidase	14.26	13.89	13.38	15.61	15.24	15.8	15.61	15.06	15.43	12.83	13.78	14.53	14.81	13.81	13.04	13.41	13.59	14.6	13.12	12.94	14.73	14.59	13.06	13.06	12.88	14.29	13.92	14.1	13.18	14.6	14.42	14.42	13.06	13.58	13.4	13.4	13.76	13.58	13.93	13.58	13.76	12.87	13.73	13.73	13.73	13.48	12.22	11.94	11.94
40_Butyrivibrio_sp_NC3005_PROKKA_02136_Beta_glucuronidase	17.71	17.26	17.26	17.55	18.48	18.01	18.48	18.24	18.24	16.63	15.01	15.7	15.96	15.9	15.74	16.67	16.67	17.78	17.78	17.78	14.61	17.38	16.44	16.44	16.67	17.66	17.16	17.16	15.68	16.67	16.44	16.67	16.48	14.92	14.7	15.14	14.7	14.7	15.14	14.7	14.92	16.8	16.63	16.63	16.42	16.94	16.88	15.42	15.42
11_Butyrivibrio_proteoclasticus_B316_PROKKA_00701_Beta_glucuronidase	17.09	17.72	17.72	15.89	15.23	15.67	15.67	15.23	15.23	15.45	15.67	15.23	16.41	17.18	16.41	16.19	16.41	16.78	16.56	16.56	14.81	15.22	14.74	14.53	14.74	15.95	15.27	15.27	15.17	14.59	14.59	14.81	14.98	16.84	16.84	17.46	17.05	17.05	17.46	17.05	17.26	17.38	16.16	16.16	15.94	17.31	17.49	17.75	17.75
12_Butyrivibrio_proteoclasticus_FD2007_PROKKA_01614_Beta_glucuronidase	17.09	17.72	17.72	15.89	15.23	15.67	15.67	15.23	15.23	15.23	15.45	15.01	16.41	17.18	16.41	16.19	16.41	16.78	16.56	16.56	14.81	15.22	14.74	14.53	14.74	15.95	15.27	15.27	15.17	14.38	14.38	14.59	14.98	16.84	16.84	17.46	17.05	17.05	17.46	17.05	17.26	17.31	16.09	16.09	15.87	17.45	17.63	17.89	17.89
19_Butyrivibrio_sp_AE2015_PROKKA_01995_Beta_glucuronidase	17.89	18.32	18.32	15.86	15.64	15.64	15.2	15.42	14.76	14.54	14.54	14.32	15.04	16.7	15.93	15.49	15.49	16.96	16.3	16.3	13.49	14.35	14.08	13.87	14.08	15.27	14.81	14.81	13.86	13.28	13.28	13.28	14.95	16.18	16.39	16.6	16.39	16.39	16.6	16.39	16.6	18.16	17.39	17.39	16.3	17.02	16.56	17.46	17.46
42_Butyrivibrio_sp_Su6_PROKKA_01412_Beta_glucuronidase	17.68	18.11	18.11	15.2	14.98	14.98	14.54	14.54	14.1	14.32	14.1	13.88	15.27	16.92	16.15	15.27	15.27	16.74	16.08	16.08	13.28	14.14	14.71	14.5	14.71	15.27	15.02	15.02	14.29	13.28	13.28	13.28	15.16	16.39	16.6	16.8	16.6	16.6	16.8	16.6	16.8	17.74	16.96	16.96	16.3	17.02	16.77	17.24	17.24
36_Butyrivibrio_sp_MC2013_PROKKA_01217_Beta_glucuronidase	16.91	17.12	17.12	16.34	15.67	15.23	15.45	15.45	15.67	14.57	13.25	13.91	14.16	16.11	16.22	16.67	16.67	15.93	15.86	15.86	15.48	14.53	15.74	15.96	15.96	16.88	16.2	16.2	14.35	14.62	14.62	14.62	16.28	15.62	15.83	16.46	16.04	16.25	16.25	16.25	15.83	17.54	18.75	18.75	18.08	17.21	16.3	16.78	17
36_Butyrivibrio_sp_MC2013_PROKKA_01255_Beta_galactosidase_BoGH2A	17.51	17.93	17.93	15.38	15.6	14.95	14.95	15.6	14.95	14.95	14.51	15.16	15.64	16.3	16.41	16.41	16.41	17	17.11	17.11	15.45	15.6	16.81	17.02	17.02	17.1	16.85	16.85	16.67	16.52	16.31	16.52	17.26	15.98	15.98	15.98	15.77	15.98	15.77	15.98	15.77	18.87	18.98	18.98	18.1	18.75	18.08	17.69	18.34
33_Butyrivibrio_sp_LC3010_PROKKA_01543_Beta_glucuronidase	14.08	15.13	15.13	15.13	14.91	14.91	15.13	14.69	14.91	15.13	13.6	14.04	13.38	16.01	15.49	16.15	16.15	15.38	14.85	14.85	14.44	14.62	15.61	15.82	15.61	16.09	16.7	16.92	15.64	15.29	15.5	15.29	15.66	15.43	15.43	16.05	15.43	15.64	15.84	15.84	15.84	20.17	20.31	20.31	19.87	16.88	18.79	18.4	18.18
49_Butyrivibrio_sp_WCE2006_PROKKA_00671_Beta_glucuronidase	13.87	14.92	14.92	15.13	14.91	14.91	15.13	14.69	14.91	15.13	13.6	14.04	13.38	16.01	15.71	16.15	16.15	15.38	14.85	14.85	14.44	14.62	15.61	15.82	15.61	16.09	16.7	16.92	15.64	15.29	15.5	15.29	15.66	15.43	15.43	16.05	15.43	15.64	15.84	15.84	15.84	20.17	20.31	20.31	19.87	16.88	18.79	18.4	18.18
48_Butyrivibrio_sp_WCD3002_PROKKA_01776_Beta_glucuronidase	13.87	15.13	15.13	14.35	14.79	14.57	14.35	14.13	14.35	13.69	12.36	13.02	12.75	15.89	15.37	16.04	16.04	15.89	14.88	14.88	13.18	14.07	14.41	14.62	14.83	14.96	14.71	14.71	13.75	12.97	13.18	12.97	13.57	13.99	13.99	14.2	13.79	14.2	13.99	14.2	13.79	17.93	17.8	17.8	17.14	16.13	16.09	15.9	16.12
23_Butyrivibrio_sp_AE3006_PROKKA_03191_Beta_glucuronidase	14.29	15.13	15.13	14.35	14.79	14.13	13.91	13.69	13.69	14.35	13.47	13.25	13.44	16.11	16.04	15.37	15.37	16.34	15.35	15.35	13.84	14.93	14.83	14.83	15.04	15.81	15.57	15.57	14.41	14.26	14.47	14.26	13.57	13.79	13.79	14.2	13.79	13.99	13.99	13.99	13.79	18.28	18.38	18.38	17.51	16.49	16.45	15.84	16.05
35_Butyrivibrio_sp_MB2005_PROKKA_03274_Beta_glucuronidase	14.29	15.13	15.13	14.13	14.57	13.91	13.69	13.47	13.47	14.35	13.25	13.02	13.44	16.11	16.04	15.37	15.37	16.34	15.35	15.35	13.84	14.93	14.83	14.83	15.04	16.03	15.57	15.57	14.41	14.26	14.47	14.26	13.57	13.99	13.99	14.4	13.99	14.2	14.2	14.2	13.99	18.28	18.38	18.38	17.51	16.49	16.45	15.84	16.05
36_Butyrivibrio_sp_MC2013_PROKKA_01970_Beta_galactosidase_BoGH2A	17.46	17.55	17.29	15.36	14.64	13.93	13.93	14.46	13.93	15.89	15	14.64	16.37	16.37	16.99	16.22	16.4	16.1	17.08	16.73	17.16	16.84	16.67	16.84	16.67	15.7	16.23	16.4	15.16	15.47	15.29	15.47	16.32	16.41	16.58	16.41	16.41	16.58	16.58	16.41	16.24	16.91	16.8	16.8	15.82	17.74	18.31	17.78	17.78
15_Butyrivibrio_proteoclasticus_P18_PROKKA_01113_Beta_galactosidase_BoGH2A	15.47	15.59	15.81	14.89	15.24	15.41	15.06	15.94	15.59	14.54	14.36	13.49	15.04	15.91	15.99	16.11	16.11	15.29	16.61	16.61	15.44	16.44	16.07	16.24	16.07	16.29	15.94	16.12	15.48	14.97	14.97	14.97	17.4	17.11	16.95	16.61	16.95	16.95	16.95	17.11	16.95	18.17	18.35	18.51	18.84	18.88	20.22	19.34	19.81
28_Butyrivibrio_sp_INlla14_PROKKA_02654_Beta_galactosidase_BoGH2A	16.84	16.67	16.5	16.01	15.3	15.66	15.48	15.66	15.48	14.95	13.88	14.59	16.01	17.55	16.64	17.2	17.38	17.29	17.2	17.02	16.06	17.8	18.04	17.7	18.04	18.99	18.61	18.78	17.04	16.96	17.3	17.13	17.84	16.45	16.61	16.78	16.78	16.94	16.78	16.78	16.78	19.23	20.17	20.17	19.66	18.8	20.72	18.84	19
50_Butyrivibrio_sp_XBB1001_PROKKA_03266_Beta_galactosidase_BoGH2A	16.84	16.67	16.5	16.19	15.48	15.84	15.66	16.01	15.48	15.12	13.88	14.77	16.19	17.73	16.64	17.38	17.56	17.47	17.38	17.2	16.23	17.98	18.21	17.87	18.21	18.99	18.61	18.78	17.21	17.13	17.47	17.3	18.01	16.45	16.61	16.78	16.78	16.94	16.78	16.78	16.78	19.57	20.51	20.51	19.32	18.8	20.89	18.84	19.16
30_Butyrivibrio_sp_INlla18_PROKKA_02006_Beta_galactosidase_BoGH2A	16.39	16.52	16.05	14.82	14.64	15.18	14.64	15.18	14.46	15.54	15	15.71	15.62	17.97	16.1	16.49	16.67	17.17	17.44	17.26	15.18	15.9	16.35	16.17	16.35	16.23	16.73	16.73	14.43	15.06	15.06	14.89	17.01	17.17	17	16.84	17	17	16.84	16.84	17	19.97	21.1	21.1	20.58	18.52	20.97	19.06	19.22
72_Butyrivibrio_hungatei_DSM_14810_PROKKA_00192_Beta_galactosidase_BoGH2A	16.72	16.88	16.39	15	14.82	15.36	14.82	15.36	14.82	15.18	14.64	14.82	16.34	18.51	15.92	16.31	16.49	17.89	17.26	17.08	15.18	15.55	16.52	16.35	16.52	16.75	16.55	16.55	14.61	15.06	15.06	14.89	16.67	16.67	16.5	16.5	16.67	16.67	16.5	16.67	16.67	19.63	20.75	20.75	20.07	19.02	20.97	18.89	19.22
8_Butyrivibrio_hungatei_MB2003_PROKKA_01898_Beta_galactosidase_BoGH2A	16.72	16.7	16.39	15.36	15.18	15.71	15.18	15.71	15.18	15.18	14.82	15.18	16.34	18.68	16.28	16.49	16.67	18.25	17.44	17.26	15.53	15.9	17.04	16.87	17.04	17.11	17.08	17.08	14.78	15.41	15.41	15.24	17.01	16.67	16.5	16.5	16.67	16.67	16.5	16.67	16.67	19.29	20.24	20.24	19.55	18.69	20.63	18.4	18.73
46_Butyrivibrio_sp_VCD2006_PROKKA_03672_Beta_galactosidase	13.77	15.04	14.29	13.27	13.09	13.09	13.27	13.64	13.27	14.18	13.82	14.36	13.35	15.34	14.78	15.05	14.86	14.49	15.73	15.73	15.1	15.25	13.76	14.11	13.76	15.56	14.82	14.64	13.78	14.26	14.44	14.08	14.39	15.12	15.12	15.29	15.29	15.29	15.46	15.29	14.95	28.61	27.95	27.95	28.07	27.62	29.35	27.95	27.95
48_Butyrivibrio_sp_WCD3002_PROKKA_03111_Beta_galactosidase	13.94	14.49	13.94	13.27	13.09	13.09	13.27	13.45	13.09	13.45	13.45	14.18	12.98	14.8	15.15	15.05	14.86	14.67	15.73	15.73	15.45	15.43	14.11	14.46	14.11	15.74	15.18	15	13.96	14.62	14.8	14.44	14.39	15.29	15.29	15.46	15.46	15.46	15.64	15.46	15.12	29.09	27.95	27.95	28.07	27.74	29.95	28.54	28.66
35_Butyrivibrio_sp_MB2005_PROKKA_03444_Beta_galactosidase	14.11	14.31	13.77	13.64	13.64	13.64	13.64	13.82	13.64	13.82	14	14.73	13.53	14.98	15.69	15.05	14.86	15.04	15.91	15.91	15.63	15.6	13.93	14.46	14.11	15.38	15.18	15	14.13	14.62	14.97	14.8	14.56	15.64	15.64	15.81	15.81	15.64	16.15	15.81	15.46	29.09	28.07	28.07	28.19	27.86	29.83	28.54	28.66
49_Butyrivibrio_sp_WCE2006_PROKKA_03548_Beta_galactosidase	14.11	14.49	13.77	13.09	13.09	13.09	13.09	13.27	13.09	13.09	13.27	13.82	13.35	14.62	15.33	14.68	14.5	14.67	15.37	15.37	15.45	15.6	13.93	14.46	14.11	15.56	15.36	15.18	14.13	14.62	14.97	14.8	14.21	14.95	14.95	15.29	15.12	15.12	15.46	15.29	14.78	29.09	27.95	27.95	28.07	27.74	29.59	28.18	28.3
42_Butyrivibrio_sp_Su6_PROKKA_00738_Beta_galactosidase	15.51	16.38	16.04	14.9	14.53	14.9	14.71	14.71	14.53	13.97	15.83	15.27	15.04	16.91	14.37	16.89	16.7	16.2	16.17	16.36	15.88	18.4	15.61	15.61	15.79	15.93	15.9	15.72	14.91	16.3	16.12	16.3	14.98	15.74	15.38	15.74	15.38	15.38	15.74	15.38	15.56	27.43	27.84	27.84	28.21	27.28	28.41	27.38	27.38
1_Butyrivibrio_fibrisolvens_AB2020_PROKKA_02287_Evolved_beta_galactosidase_subunit_alpha	15.93	16.7	16.11	16.82	17.01	16.27	16.45	17.01	16.64	16.08	15.34	15.71	14.45	17.16	15.37	15.49	15.49	16.85	16.82	16.82	14.34	13.95	16.4	16.22	15.86	17	14.6	14.6	15.7	14.39	14.94	14.75	15.41	16.31	16.13	16.31	16.13	16.31	16.13	16.84	16.49	31.01	31.85	31.73	31.6	29.62	29.46	29	29.24
4_Butyrivibrio_fibrisolvens_MD2001_PROKKA_02498_Evolved_beta_galactosidase_subunit_alpha	15.93	16.89	16.28	16.82	17.01	16.45	16.64	17.19	16.82	15.9	15.34	15.71	14.45	16.97	15.37	15.3	15.3	16.67	16.64	16.64	14.16	14.13	16.22	16.04	15.86	16.82	14.42	14.42	15.52	14.39	14.75	14.57	15.41	16.49	16.31	16.31	16.31	16.49	16.13	16.84	16.49	31.38	32.1	31.98	31.73	29.99	29.71	29.24	29.47
2_Butyrivibrio_fibrisolvens_AR40_PROKKA_01812_Evolved_beta_galactosidase_subunit_alpha	15.93	16.89	16.28	16.82	17.01	16.27	16.45	17.01	16.64	16.08	15.16	15.53	14.45	17.34	15.56	15.67	15.67	16.85	17.01	17.01	14.52	14.31	16.58	16.4	16.04	17.18	14.96	14.96	15.88	14.57	15.12	14.94	15.59	16.67	16.49	16.67	16.49	16.67	16.49	17.2	16.84	31.26	32.1	31.98	31.85	29.74	29.34	28.88	29.12
6_Butyrivibrio_fibrisolvens_WTE3004_PROKKA_00591_Evolved_beta_galactosidase_subunit_alpha	16.28	17.27	16.64	17.01	17.19	16.45	16.64	17.19	16.82	15.9	15.53	15.71	14.63	17.34	15.74	15.86	15.67	16.85	17.01	17.01	14.52	14.13	16.58	16.4	16.04	17.37	15.15	15.15	15.88	14.39	14.94	14.75	15.41	16.49	16.31	16.49	16.31	16.49	16.31	17.02	16.67	31.26	31.98	31.85	31.73	29.5	29.34	28.88	29.12
7_Butyrivibrio_fibrisolvens_YRB2005_PROKKA_00166_Evolved_beta_galactosidase_subunit_alpha	16.28	17.27	16.64	17.01	17.19	16.45	16.64	17.19	16.82	15.9	15.53	15.71	14.63	17.34	15.74	15.86	15.67	16.85	17.01	17.01	14.52	14.13	16.58	16.4	16.04	17.37	15.15	15.15	15.88	14.39	14.94	14.75	15.41	16.49	16.31	16.49	16.31	16.49	16.31	17.02	16.67	31.26	31.98	31.85	31.73	29.5	29.34	28.88	29.12
36_Butyrivibrio_sp_MC2013_PROKKA_00507_Beta_glucuronidase	16.6	16.8	16.8	16.67	16.67	16.45	16.67	16.67	16.67	16.23	15.8	15.58	14.57	15.37	15.47	15.69	15.69	15.18	15.58	15.37	15.22	15.34	16.01	16.01	16.01	15.78	15.32	15.53	15.72	14.65	14.65	14.65	16.94	18.37	17.96	18.37	18.37	18.16	18.57	18.16	18.57	21.79	21.81	21.81	22	20.82	21.96	21.53	21.72
36_Butyrivibrio_sp_MC2013_PROKKA_01374_Beta_glucuronidase	15.47	17.37	17.37	15.04	14.38	14.6	14.82	15.04	15.49	14.82	15.27	14.38	14.03	15.08	15.14	15.37	15.37	14.86	14.6	14.38	16.02	16.56	15.74	15.53	15.53	15.5	16.99	17.21	16.09	16.09	16.09	16.09	16.67	16.67	16.46	16.46	16.67	16.88	16.46	16.67	16.46	19	20.4	20.4	20	18.04	17.98	18.95	18.95
52_Butyrivibrio_sp_XPD2006_PROKKA_00704_Beta_glucuronidase	16.39	16.8	17.01	16.38	16.6	16.6	16.6	16.81	17.02	15.96	14.68	15.96	15.17	15.57	16.27	17.13	17.13	17.27	17.23	17.02	16.67	16.95	17.43	17.01	17.22	17.99	17.75	17.75	17.22	17.57	17.57	17.57	15.11	15.95	15.75	15.95	15.95	15.95	15.95	15.95	16.16	21.77	21.95	21.95	22.15	23.35	21.49	21.81	22.02
44_Butyrivibrio_sp_VCB2001_PROKKA_01337_Beta_glucuronidase	16.6	17.22	17.01	16.17	15.74	15.96	15.96	15.96	15.96	15.74	14.89	16.17	14.96	16.42	16.27	16.7	16.7	17.48	17.23	17.02	16.88	17.78	17.43	17.22	17.43	17.99	18.37	18.37	17.43	17.78	17.78	17.78	15.11	15.95	15.75	15.54	15.54	15.54	15.54	15.54	15.75	21.56	21.74	21.74	22.36	23.35	20.87	21.81	21.81
39_Butyrivibrio_sp_NC2007_PROKKA_01720_Beta_glucuronidase	16.6	17.22	17.01	16.6	16.17	16.38	16.38	16.38	16.38	15.96	15.11	16.38	15.38	16.42	16.49	17.13	17.13	17.91	17.45	17.23	17.08	17.99	17.63	17.43	17.63	17.99	18.37	18.37	17.63	17.99	17.99	17.99	15.32	16.16	15.95	15.75	15.75	15.75	15.75	15.75	15.95	21.56	21.33	21.33	21.74	23.35	21.07	22.02	22.02
26_Butyrivibrio_sp_FCS006_PROKKA_02391_Beta_glucuronidase	16.8	17.22	17.01	16.38	15.96	16.17	16.17	16.17	16.17	15.74	14.89	16.17	15.17	16.63	16.49	17.13	17.13	17.91	17.45	17.23	16.88	17.99	17.43	17.22	17.43	17.99	18.37	18.37	17.84	17.78	17.78	17.78	15.32	16.16	15.95	15.75	15.75	15.75	15.75	15.75	15.95	21.77	22.15	22.15	22.36	23.14	20.87	21.81	21.81
7_Butyrivibrio_fibrisolvens_YRB2005_PROKKA_00208_Beta_glucuronidase	19.39	20	20.2	17.93	18.35	17.93	17.93	18.78	18.14	16.46	17.51	17.93	17.8	17.93	17.62	18.26	18.26	17.55	18.57	18.57	18.72	17.86	17.55	17.55	17.55	19.92	18.84	18.84	17.21	18.18	18.18	18.18	18.66	18.24	18.44	18.64	18.44	18.44	18.64	18.64	18.64	24.8	24.39	24.39	23.16	22.87	22.04	23.78	23.98
1_Butyrivibrio_fibrisolvens_AB2020_PROKKA_02997_Beta_glucuronidase	19.19	20.2	20.4	18.14	18.57	18.14	18.14	18.99	18.35	16.46	17.09	17.51	17.37	17.51	17.41	18.05	18.05	17.12	17.93	17.93	18.93	18.28	17.55	17.55	17.55	19.71	18.63	18.63	17.01	17.98	17.98	17.98	18.46	18.64	18.84	19.04	18.84	18.84	19.04	19.04	19.04	25	24.59	24.59	23.36	23.08	22.24	23.58	23.78
2_Butyrivibrio_fibrisolvens_AR40_PROKKA_01770_Beta_glucuronidase	19.39	20	20.2	17.93	18.35	17.93	17.93	18.78	18.14	16.67	17.3	17.72	17.58	17.72	17.62	17.83	17.83	17.55	18.14	18.14	18.72	18.07	17.55	17.55	17.55	19.92	18.84	18.84	17.01	17.98	17.98	17.98	18.66	18.44	18.64	18.84	18.64	18.64	18.84	18.84	18.84	25	24.59	24.59	23.36	23.08	22.24	23.58	23.78
6_Butyrivibrio_fibrisolvens_WTE3004_PROKKA_00546_Beta_glucuronidase	19.39	20	20.2	17.93	18.35	17.93	17.93	18.78	18.14	16.67	17.3	17.72	17.58	17.72	17.62	17.83	17.83	17.34	18.14	18.14	18.72	18.07	17.55	17.55	17.55	19.92	18.84	18.84	17.01	17.98	17.98	17.98	18.66	18.44	18.64	18.84	18.64	18.64	18.84	18.84	18.84	25	24.59	24.59	23.36	23.08	22.24	23.58	23.78
4_Butyrivibrio_fibrisolvens_MD2001_PROKKA_03539_Beta_glucuronidase	19.39	20	20.2	17.72	18.14	17.93	17.93	18.78	18.14	16.67	17.3	17.72	17.58	17.72	17.62	18.05	18.05	17.34	18.35	18.35	18.72	17.86	17.35	17.35	17.35	19.71	18.63	18.63	16.8	17.98	17.98	17.98	18.46	18.24	18.44	18.64	18.44	18.44	18.64	18.64	18.64	24.8	24.39	24.39	23.16	22.87	22.04	23.78	23.98
33_Butyrivibrio_sp_LC3010_PROKKA_01584_Beta_glucuronidase	17.91	19.29	19.49	17.61	17.61	17.82	18.24	18.45	18.45	16.35	16.56	16.35	16.67	15.76	16.67	17.93	17.93	16.42	17.65	17.86	17.01	16.33	16.16	16.16	16.16	16.53	16.49	16.49	17.28	16.26	16.26	16.46	17.47	17.45	17.25	17.25	17.45	17.45	17.25	17.25	17.25	22.49	21.24	21.24	20.44	19.77	21.87	21.31	21.71
49_Butyrivibrio_sp_WCE2006_PROKKA_01835_Beta_glucuronidase	17.91	19.29	19.49	17.61	17.61	17.82	18.24	18.45	18.45	16.35	16.56	16.35	16.67	15.76	16.67	17.93	17.93	16.42	17.65	17.86	17.01	16.33	16.16	16.16	16.16	16.53	16.49	16.49	17.28	16.26	16.26	16.46	17.47	17.45	17.25	17.25	17.45	17.45	17.25	17.25	17.25	22.49	21.24	21.24	20.44	19.77	21.87	21.31	21.71
48_Butyrivibrio_sp_WCD3002_PROKKA_00652_Beta_glucuronidase	17.34	18.15	18.35	16.91	16.91	16.28	16.49	16.28	16.49	16.91	15.22	15.64	17.45	15.92	16.6	17.87	17.87	17.41	17.58	17.8	16.74	16.84	15.45	15.65	15.65	16.88	16.63	16.63	16.6	15.98	15.98	16.18	18.42	17.64	17.23	17.43	17.64	17.64	17.43	17.64	17.64	21.3	21.86	21.86	21.03	20.4	21.18	21.63	21.43
23_Butyrivibrio_sp_AE3006_PROKKA_02622_Beta_glucuronidase	18.16	18.76	18.96	16.98	17.4	16.98	17.19	17.19	17.61	17.61	15.93	16.14	16.46	15.76	17.51	18.99	18.99	17.89	18.28	18.28	17.01	16.73	15.96	15.96	15.96	16.94	16.29	16.29	16.87	16.05	16.05	16.26	18.67	17.69	17.69	17.69	17.89	17.89	17.69	17.89	17.89	21.04	22	22	20.98	20	21.17	21.57	21.57
35_Butyrivibrio_sp_MB2005_PROKKA_01111_Beta_glucuronidase	17.6	18.4	18.6	17.02	17.44	17.02	17.23	17.02	17.23	17.65	15.97	15.97	16.91	16	17.34	18.82	18.82	18.14	18.53	18.53	16.63	16.77	16.19	16.19	16.19	16.77	16.12	16.12	16.9	15.88	15.88	16.08	18.71	17.53	17.53	17.53	17.73	17.73	17.53	17.73	17.73	21.29	22.24	22.24	21.02	19.64	20.81	21.41	21.41
60_Pseudobutyrivibrio_sp_AR14_PROKKA_00876_Beta_galactosidase	18.98	19.21	19.21	18.31	18.8	18.31	18.07	18.31	17.83	19.76	17.59	18.55	18.6	18.99	18.89	19.37	19.37	18.75	18.27	18.51	19.68	20.23	19.36	19.36	19.36	19.16	19.35	19.58	19.54	19.3	19.07	19.3	18.1	19.73	19.51	19.51	19.73	19.51	19.73	19.51	19.51	18.64	16.99	16.99	16.99	17.82	17.65	17.2	17.2
69_Pseudobutyrivibrio_xylanivorans_MZ8_MNG_PROKKA_02639_Beta_galactosidase	18.98	19.21	19.21	18.55	19.28	18.55	18.31	18.55	18.07	20	17.59	18.55	18.6	19.23	18.89	19.37	19.37	18.75	18.27	18.51	20.14	20	19.13	19.13	19.13	19.16	19.35	19.58	19.31	19.3	19.07	19.3	18.33	19.73	19.51	19.28	19.73	19.51	19.51	19.51	19.28	18.43	17.2	17.2	17.41	17.4	17.23	16.77	16.77
64_Pseudobutyrivibrio_sp_NOR37_PROKKA_02639_Beta_galactosidase	18.98	19.21	19.21	18.55	19.28	18.55	18.31	18.55	18.07	20	17.59	18.55	18.6	19.23	18.89	19.37	19.37	18.75	18.27	18.51	20.14	20	19.13	19.13	19.13	19.16	19.35	19.58	19.31	19.3	19.07	19.3	18.33	19.73	19.51	19.28	19.73	19.51	19.51	19.51	19.28	18.43	17.2	17.2	17.41	17.4	17.23	16.77	16.77
59_Pseudobutyrivibrio_sp_ACV2_PROKKA_01251_Beta_galactosidase_large_subunit	18.24	19.17	19.17	18.75	19.47	18.75	18.75	19.95	19.23	19.23	18.27	18.75	18.55	17.99	18.36	18.36	18.36	18.71	18.23	18.47	19.86	20.19	19.55	20.23	19.77	19.11	17.91	18.14	19.95	19.49	19.26	19.49	18.06	20.58	20.58	21.7	20.81	21.03	21.48	21.03	21.25	18.6	18.64	18.64	18.64	17.36	16.77	16.74	16.95
63_Pseudobutyrivibrio_sp_MD2005_PROKKA_02504_Beta_galactosidase_large_subunit	19.21	19.44	19.44	18.07	19.04	18.55	18.31	18.55	17.83	18.07	16.87	17.35	17.87	18.75	18.16	19.37	19.37	18.51	18.51	18.75	18.75	19.07	19.13	19.13	19.13	19.16	17.95	18.18	18.85	18.37	18.14	18.37	18.78	20.18	20.4	20.18	20.18	20.18	20.4	20.18	20.18	19.92	18.68	18.9	18.05	19.29	18.7	18.9	19.11
65_Pseudobutyrivibrio_sp_YE44_PROKKA_02819_Beta_galactosidase_BoGH2A	19.68	20.37	20.37	19.28	19.52	19.28	19.28	19.76	19.28	20.48	19.04	19.52	19.32	20.19	19.85	20.34	20.34	19.95	18.99	19.23	20.14	20	20.5	21.18	20.73	19.86	18.88	19.11	19.77	19.53	19.3	19.53	19.23	20.85	20.63	20.4	20.85	20.63	20.85	20.63	20.63	18.86	17.83	17.83	17.62	18.24	17.65	17.41	17.62
58_Pseudobutyrivibrio_sp_49_PROKKA_02154_Beta_galactosidase	18.52	18.52	18.52	18.07	18.8	18.31	18.31	19.04	18.31	19.52	18.07	18.31	19.81	19.95	19.37	19.13	19.13	19.95	19.47	19.71	20.14	20.93	20.5	20.5	20.5	19.86	18.88	19.11	20.92	19.77	19.53	19.53	18.1	20.63	20.4	20.85	20.63	20.63	20.85	20.63	20.63	19.49	18.9	18.9	18.47	18.45	17.65	18.26	18.47
374_Pseudobutyrivibrio_xylanivorans_Mz5_DSM_14809_PROKKA_02899_Beta_galactosidase	18.98	18.98	18.98	18.8	19.04	18.55	18.55	19.28	18.55	19.04	18.31	18.31	19.08	19.23	19.61	19.85	19.85	19.23	19.23	19.47	20.14	19.77	20.73	20.73	20.73	19.86	18.41	18.65	20.92	20.23	20.23	20.23	17.65	20.85	20.85	20.63	20.63	20.4	20.85	20.4	20.63	18.86	18.47	18.47	18.05	18.03	17.23	17.41	17.62
68_Pseudobutyrivibrio_xylanivorans_DSM10317_PROKKA_02435_Beta_galactosidase	19.21	19.21	19.21	18.55	18.8	18.31	18.31	19.04	18.31	19.52	18.55	19.04	19.08	19.95	21.07	20.1	20.1	20.19	19.95	20.19	19.68	19.77	20.05	20.5	20.05	19.63	18.65	18.88	20.23	19.77	19.77	19.77	17.42	20.85	20.85	20.85	20.85	20.63	21.08	20.63	20.85	18.43	18.26	18.26	17.62	17.61	16.81	17.2	17.41
55_Pseudobutyrivibrio_ruminis_CF1b_PROKKA_02812_Beta_galactosidase	19.44	19.44	19.44	18.8	19.04	18.55	18.55	19.28	18.55	19.76	18.8	19.28	19.32	19.95	20.82	20.1	20.1	20.19	19.95	20.19	19.91	19.77	20.27	20.73	20.27	19.63	18.65	18.88	20.23	20	20	20	17.65	20.63	20.63	20.63	20.63	20.4	20.85	20.4	20.63	18.22	18.05	18.05	17.41	17.61	17.02	17.41	17.62
57_Pseudobutyrivibrio_ruminis_HUN009_PROKKA_00138_Beta_galactosidase_large_subunit	18.52	19.21	19.21	19.28	19.76	19.52	19.52	20.48	19.76	19.04	17.59	18.07	18.84	19.23	19.37	19.37	19.37	19.47	19.47	19.71	19.21	19.3	19.36	19.82	19.36	18.69	17.95	18.18	19.54	19.3	19.07	19.3	18.55	19.96	20.18	19.51	19.96	19.73	19.96	19.73	19.73	18.86	18.68	18.68	17.83	18.24	18.07	18.47	18.68
56_Pseudobutyrivibrio_ruminis_DSM9787_PROKKA_01852_Beta_galactosidase_large_subunit	18.98	19.21	19.21	19.76	20	19.52	19.52	20.48	19.76	19.52	17.83	18.31	19.81	19.23	19.37	19.61	19.61	19.71	19.95	20.19	19.68	20	19.82	19.82	19.82	19.39	18.65	18.88	20	19.77	19.53	19.77	19	20.4	20.4	19.96	20.4	20.18	20.4	20.18	20.18	18.86	18.9	18.9	18.26	18.03	18.28	18.47	18.68
61_Pseudobutyrivibrio_sp_C4_PROKKA_02349_Beta_galactosidase_large_subunit	18.52	18.75	18.75	19.52	19.76	19.28	19.28	20.24	19.52	19.04	17.83	18.31	19.08	18.75	18.89	19.13	19.13	19.23	19.47	19.71	19.21	19.53	19.82	19.82	19.82	18.93	18.18	18.41	19.77	19.53	19.3	19.53	19	20.18	20.4	19.73	20.18	19.96	20.18	19.96	19.96	18.86	18.9	18.9	18.26	17.82	18.49	18.68	18.9
406_Pseudobutyrivibrio_sp_LB2011_PROKKA_01054_Beta_galactosidase_large_subunit	18.75	18.98	18.98	19.28	19.52	19.04	19.04	20	19.28	19.28	17.59	18.07	19.32	18.75	18.89	19.13	19.13	19.23	19.47	19.71	19.44	19.53	19.36	19.36	19.36	18.93	18.18	18.41	19.54	19.3	19.07	19.3	19	20.4	20.4	19.96	20.4	20.18	20.4	20.18	20.18	18.86	18.9	18.9	18.26	18.03	18.49	18.68	18.9
70_Pseudobutyrivibrio_ruminis_ACV9_PROKKA_01099_Beta_galactosidase_large_subunit	18.75	18.98	18.98	19.76	20	19.52	19.52	20.48	19.76	19.04	17.83	18.31	19.32	18.99	19.13	19.37	19.37	19.47	19.71	19.95	19.44	19.77	20.05	20.05	20.05	19.16	18.41	18.65	20	19.77	19.53	19.77	19.23	20.18	20.4	19.73	20.18	19.96	20.18	19.96	19.96	18.86	18.9	18.9	18.26	17.82	18.49	18.68	18.9
66_Pseudobutyrivibrio_spp_JW11_PROKKA_00278_Beta_galactosidase_large_subunit	18.75	18.98	18.98	19.76	20	19.52	19.52	20.48	19.76	19.04	17.83	18.31	19.32	18.99	19.13	19.37	19.37	19.47	19.71	19.95	19.44	19.77	20.05	20.05	20.05	19.16	18.41	18.65	20	19.77	19.53	19.77	19.23	20.18	20.4	19.73	20.18	19.96	20.18	19.96	19.96	18.86	18.9	18.9	18.26	17.82	18.49	18.68	18.9
54_Pseudobutyrivibrio_ruminis_AD2017_PROKKA_01695_Beta_galactosidase	18.52	19.21	19.21	17.59	19.28	18.8	18.55	19.52	18.8	18.55	18.07	17.35	17.87	18.03	18.64	17.92	17.92	17.79	17.79	17.79	17.36	19.3	18.68	18.91	18.68	18.46	17.95	18.18	18.16	17.91	17.91	17.91	18.33	20.18	20.4	20.4	20.18	20.18	20.63	20.18	20.4	19.28	18.68	18.68	17.83	17.82	17.65	17.2	17.41
67_Pseudobutyrivibrio_spp_OR37_PROKKA_00824_Beta_galactosidase	18.29	18.75	18.75	18.31	20	19.52	19.28	20.24	19.52	19.76	17.83	17.59	18.12	18.75	18.89	18.4	18.4	18.99	18.75	18.99	18.52	20	18.68	19.13	18.68	19.63	18.41	18.65	18.39	18.84	18.84	18.84	18.1	19.73	19.96	19.73	19.73	19.96	19.73	19.96	19.51	19.49	19.11	19.11	18.47	19.5	18.7	17.83	17.83
38_Butyrivibrio_sp_NC2002_PROKKA_01128_Beta_galactosidase_large_subunit	18.76	18.98	18.76	16.44	16.9	16.44	16.67	16.67	16.67	15.74	18.06	17.82	16.67	18.66	19.53	17.67	17.67	17.74	17.74	17.51	18.36	18.97	17.65	17.21	17.21	17.23	18.08	18.08	17.72	17.56	17.56	17.33	17.53	17.67	17.24	17.89	17.67	17.67	17.89	17.67	17.67	20.97	18.09	18.09	17.89	17.1	17.33	16.13	16.13
48_Butyrivibrio_sp_WCD3002_PROKKA_01857_Beta_galactosidase	18.83	19.26	19.05	16.02	16.93	16.7	16.7	16.7	16.7	15.33	16.93	16.93	16.7	17.08	17.93	17.7	17.7	18	18.68	18.68	17.32	17.25	16.63	16.42	16.2	17.96	18.36	18.58	17.35	16.52	16.74	16.52	16.42	16.77	16.35	17.19	16.98	16.98	17.19	16.98	16.98	20.96	19.15	19.15	18.35	17.41	17.55	17	17.2
23_Butyrivibrio_sp_AE3006_PROKKA_01795_Beta_galactosidase	18.83	19.26	19.05	16.25	17.16	16.93	16.93	16.93	16.93	15.56	17.39	17.39	16.48	17.08	17.93	17.93	17.93	17.77	18.68	18.68	17.32	17.47	16.84	16.63	16.42	18.18	18.58	18.81	17.57	16.74	16.96	16.74	16.42	16.77	16.35	17.19	16.98	16.98	17.19	16.98	16.98	20.96	19.15	19.15	18.35	17.41	17.55	17	17.2
35_Butyrivibrio_sp_MB2005_PROKKA_02108_Beta_galactosidase	18.83	19.26	19.05	16.25	17.16	16.93	16.93	16.93	16.93	15.56	17.39	17.39	16.48	17.08	17.93	17.93	17.93	17.77	18.68	18.68	17.32	17.47	16.84	16.63	16.42	18.18	18.58	18.81	17.57	16.74	16.96	16.74	16.42	16.77	16.35	17.19	16.98	16.98	17.19	16.98	16.98	20.96	19.15	19.15	18.35	17.41	17.55	17	17.2
16_Butyrivibrio_sp_AC2005_PROKKA_01531_Beta_galactosidase_BoGH2A	19.78	19.35	19.14	17.36	17.82	17.13	17.36	17.36	17.36	18.06	18.75	19.68	17.59	19.35	20	19.3	19.3	19.35	20.05	19.59	18.63	17.62	17.63	17.63	17.42	17.94	19.02	19.24	18.2	18.04	18.04	17.82	17.62	18.75	18.33	18.54	18.54	18.54	18.54	18.54	18.33	20.48	18.47	18.47	18.47	17.82	18.34	18.8	19
25_Butyrivibrio_sp_FC2001_PROKKA_00963_Beta_galactosidase	19.96	19.74	19.53	17.32	17.78	17.09	17.32	17.32	17.32	17.09	17.78	18.94	17.09	17.7	19.26	19.26	19.26	18.16	19.08	18.85	19.25	17.36	16.95	16.95	16.74	17.9	18.97	19.2	18.82	18.44	18.67	18.22	17.8	18.71	18.09	18.3	18.3	18.3	18.3	18.3	18.09	20.44	17.43	17.43	17.43	16.83	18.11	18.36	18.56
51_Butyrivibrio_sp_XPD2002_PROKKA_03898_Beta_galactosidase	19.96	19.74	19.53	17.32	17.78	17.09	17.32	17.32	17.32	17.09	17.78	18.94	17.09	17.7	19.49	19.26	19.26	18.16	19.08	18.85	19.03	17.36	16.95	16.95	16.74	17.9	18.97	19.2	18.82	18.44	18.67	18.22	17.8	18.71	18.09	18.3	18.3	18.3	18.3	18.3	18.09	20.44	17.43	17.43	17.43	16.83	18.11	18.36	18.56
22_Butyrivibrio_sp_AE3004_PROKKA_03574_Beta_galactosidase	19.14	18.71	18.49	17.82	18.29	17.82	17.82	17.82	17.82	17.13	18.52	18.98	16.67	17.97	19.53	19.77	19.77	18.89	20.74	20.51	18.4	18.06	18.06	18.06	17.85	18.16	18.79	19.02	18.2	18.26	18.49	18.04	17.2	18.96	18.54	18.75	18.75	18.75	18.75	18.75	18.54	20.28	18.47	18.47	18.07	17.43	17.55	18	18.4
33_Butyrivibrio_sp_LC3010_PROKKA_00156_Beta_galactosidase	18.26	18.26	18.04	17.21	17.91	17.44	17.44	17.44	17.44	16.74	18.14	18.37	17.21	17.78	18.88	18.65	18.65	18.71	20.32	20.09	17.82	17.7	17.49	17.49	17.28	18.92	18.88	19.1	18.28	18.57	19.02	18.57	17.48	18.2	17.78	17.99	17.99	17.99	17.99	17.99	17.78	20.04	17.81	17.81	17.21	16.83	16.93	17.17	17.58
49_Butyrivibrio_sp_WCE2006_PROKKA_02935_Beta_galactosidase	18.26	18.26	18.04	17.21	17.91	17.44	17.44	17.44	17.44	16.74	18.14	18.37	17.21	18.01	18.88	18.65	18.65	18.71	20.09	19.86	17.82	17.92	17.28	17.28	17.06	18.92	18.65	18.88	18.06	18.34	18.79	18.34	17.48	18.2	17.78	17.99	17.99	17.99	17.99	17.99	17.78	20.24	18.02	18.02	17.41	17.02	17.13	17.37	17.78
46_Butyrivibrio_sp_VCD2006_PROKKA_03496_Beta_galactosidase	18.97	18.97	18.97	17.63	18.1	17.63	17.87	17.87	17.87	18.1	16.94	18.1	17.4	18.71	19.11	19.11	19.11	18.94	19.63	19.17	17.56	17.66	17.89	17.89	17.67	17.98	18.83	19.06	17.8	17.86	17.86	17.63	17.87	18.16	17.75	17.95	17.95	17.95	17.95	17.95	17.75	19.12	17.3	17.3	17.3	17.08	16.6	17.03	17.23
17_Butyrivibrio_sp_AD3002_PROKKA_03636_Beta_galactosidase	18.79	18.57	18.57	17.17	17.4	16.94	17.17	17.17	17.17	17.63	17.17	18.33	16.94	18.01	18.18	18.65	18.65	17.32	18.71	18.48	17.11	17.44	17.67	17.67	17.46	17.53	18.16	18.39	17.8	17.41	17.41	17.19	17.87	18.37	17.95	18.79	18.16	18.16	18.79	18.16	18.58	19.36	16.94	16.94	16.33	17.31	17.23	17.67	17.87
47_Butyrivibrio_sp_WCD2001_PROKKA_02532_Beta_galactosidase	18.57	18.36	18.36	17.17	17.4	16.94	17.17	17.17	17.17	17.63	17.17	18.33	16.94	17.78	18.18	18.41	18.41	17.32	18.71	18.48	17.11	17.44	17.67	17.67	17.46	17.53	18.16	18.39	17.8	17.41	17.41	17.19	17.87	18.37	17.95	19	18.37	18.37	19	18.37	18.79	19.16	16.94	16.94	16.33	17.12	17.03	17.47	17.67
41_Butyrivibrio_sp_OB235_PROKKA_01127_Beta_galactosidase	18.36	18.14	18.14	16.94	17.17	16.71	16.94	16.94	16.94	17.4	16.94	18.1	16.71	17.55	17.95	18.18	18.18	17.09	18.48	18.24	16.89	17.22	17.46	17.46	17.24	17.3	17.94	18.16	17.58	17.19	17.19	16.96	17.66	18.16	17.75	18.79	18.16	18.16	18.79	18.16	18.58	18.96	16.73	16.73	16.13	16.92	16.83	17.27	17.47
31_Butyrivibrio_sp_INlla21_PROKKA_03027_Evolved_beta_galactosidase_subunit_alpha	19.3	19.96	20.18	16.86	17.78	16.86	16.86	17.09	17.09	17.09	17.32	17.09	16.86	19.77	20.19	19.26	19.26	19.31	19.08	19.08	19.25	20.49	17.9	18.12	17.69	19.02	18.97	18.97	18.46	19.33	19.33	19.33	17.63	17.37	17.16	17.58	17.37	17.37	17.58	17.37	17.37	19.01	16.47	16.47	16.87	17.83	18.02	18	17.8
32_Butyrivibrio_sp_LB2008_PROKKA_02520_Beta_galactosidase	20.61	20.83	20.61	17.55	18.01	17.78	18.01	18.24	18.24	16.17	15.94	15.7	17.78	18.62	19.95	19.95	19.95	19.77	20	20	17.48	18.71	18.3	18.3	18.08	18.34	17.63	17.63	17.14	18.22	18.22	18.22	17.17	17.2	16.99	17.2	16.99	16.99	17.2	16.99	16.99	20	16.83	17.03	16.23	17.25	18.22	17.47	18.07
10_Butyrivibrio_hungatei_XBD2006_PROKKA_01804_Evolved_beta_galactosidase_subunit_alpha	20.39	19.08	19.08	17.09	17.55	17.55	17.78	18.01	17.78	16.17	16.63	16.17	16.63	18.39	19.72	19.03	19.03	19.77	20	20	16.59	18.49	16.78	16.78	16.56	17.9	17.19	17.41	17.14	17.78	17.78	17.78	16.74	16.99	16.77	17.2	16.99	16.99	17.2	16.99	16.99	20	16.43	16.63	15.83	16.67	17.43	16.67	16.87
9_Butyrivibrio_hungatei_NK4A153_PROKKA_00549_Beta_galactosidase	19.96	19.74	19.74	17.32	17.78	17.78	18.01	18.24	18.01	16.63	16.17	16.17	17.32	18.39	19.03	19.03	19.03	19.31	19.31	19.31	17.26	18.93	16.99	17.21	16.99	16.78	16.52	16.52	16.92	18.44	18.44	18.44	16.09	17.41	17.2	17.41	17.2	17.2	17.41	17.2	17.2	19.4	16.23	16.43	15.63	16.86	17.03	16.47	17.07
18_Butyrivibrio_sp_AE2005_PROKKA_02684_Beta_galactosidase	19.96	19.74	19.74	17.32	17.78	17.78	18.01	18.24	18.01	16.63	16.17	16.17	17.32	18.39	19.03	19.03	19.03	19.31	19.31	19.31	17.26	18.93	16.99	17.21	16.99	16.78	16.52	16.52	16.92	18.44	18.44	18.44	16.09	17.41	17.2	17.41	17.2	17.2	17.41	17.2	17.2	19.8	16.63	16.83	16.03	17.25	17.43	16.67	17.27
21_Butyrivibrio_sp_AE3003_PROKKA_02351_Beta_galactosidase	19.96	19.74	19.74	17.55	18.01	18.01	18.24	18.48	18.01	16.86	16.17	16.4	17.32	18.39	19.03	19.03	19.03	19.31	19.31	19.31	17.48	18.93	17.21	17.43	17.21	16.78	16.74	16.74	16.92	18.67	18.44	18.67	16.09	17.41	17.2	17.41	17.2	17.2	17.41	17.2	17.2	19.4	16.43	16.63	15.83	17.25	17.23	16.47	17.07
34_Butyrivibrio_sp_M55_PROKKA_02810_Beta_galactosidase	19.96	19.74	19.74	17.32	17.78	17.78	18.01	18.24	18.01	16.63	16.17	16.17	17.32	18.39	19.03	19.03	19.03	19.31	19.31	19.31	17.26	18.93	16.99	17.21	16.99	16.78	16.52	16.52	16.92	18.44	18.44	18.44	16.09	17.41	17.2	17.41	17.2	17.2	17.41	17.2	17.2	19.6	16.43	16.63	15.83	17.05	17.23	16.67	17.27
27_Butyrivibrio_sp_FCS014_PROKKA_01257_Beta_galactosidase	19.78	19.57	19.57	18.49	18.72	18.04	18.49	18.26	18.49	16.89	16.89	16.89	18.26	20.45	21.56	19.27	19.27	19.77	20	20	18.38	19.38	18.75	18.53	18.32	19.03	18.98	19.43	18.26	19.78	19.78	19.78	17.8	18.37	17.95	18.37	18.16	18.16	18.37	18.16	18.16	20.28	18.34	18.34	17.95	17.18	18.52	17.19	17.59
30_Butyrivibrio_sp_INlla18_PROKKA_01394_Beta_galactosidase_large_subunit	19.87	19.65	19.43	15.94	16.4	15.47	15.47	16.17	15.7	17.09	17.32	16.86	18.48	20.23	19.26	18.79	18.79	19.31	18.85	18.85	16.81	17.82	17.43	17.43	17.21	17.67	17.86	18.08	16.92	17.11	17.11	17.11	16.31	16.07	15.86	16.49	16.07	16.07	16.49	16.07	16.28	18.73	17.37	17.37	16.97	16.6	16.37	17	17
72_Butyrivibrio_hungatei_DSM_14810_PROKKA_01714_Beta_galactosidase	20.31	20.09	19.87	16.4	16.86	15.94	15.94	16.63	15.94	17.55	17.55	17.32	18.71	20.46	19.72	19.03	19.03	19.54	19.31	19.31	17.04	18.04	17.65	17.65	17.43	17.9	18.08	18.3	16.92	17.33	17.11	17.33	16.74	16.49	16.28	16.7	16.28	16.28	16.7	16.28	16.49	18.92	17.37	17.37	16.97	16.8	17.16	17.2	17.2
8_Butyrivibrio_hungatei_MB2003_PROKKA_00214_Beta_galactosidase	20.31	20.09	19.87	16.4	16.86	15.94	15.94	16.63	16.17	17.55	17.78	17.32	18.94	20.69	19.95	19.26	19.26	19.77	19.54	19.54	17.04	18.26	17.65	17.65	17.43	18.12	18.08	18.3	17.14	17.33	17.33	17.33	16.95	16.7	16.49	16.91	16.49	16.49	16.91	16.49	16.7	19.12	17.37	17.37	16.97	16.41	17.16	17.4	17.4
24_Butyrivibrio_sp_AE3009_PROKKA_01569_Beta_galactosidase_large_subunit	19.52	19.74	19.74	17.74	18.43	17.51	17.97	17.74	17.51	18.43	17.28	16.59	17.51	19.95	20.14	19.68	19.68	18.58	17.66	17.66	17.66	19.78	17.61	17.83	17.61	17.63	18.04	18.04	18.42	18.4	18.4	18.4	17.31	17.47	17.26	17.68	17.47	17.47	17.68	17.47	17.47	19.84	18.69	18.69	18.49	18.65	17.88	17.93	17.93
37_Butyrivibrio_sp_MC2021_PROKKA_02251_Beta_galactosidase_large_subunit	19.09	19.96	19.96	17.51	17.97	16.82	17.28	17.51	17.51	17.51	18.2	17.05	18.2	20.18	20.6	18.98	18.98	19.27	18.12	18.12	17.88	19.33	17.17	17.17	16.96	17.19	17.59	17.59	17.32	17.52	17.52	17.52	17.95	17.05	16.84	17.47	17.26	17.26	17.47	17.26	17.26	19.64	17.3	17.3	17.3	17.12	16.7	16.93	16.73
20_Butyrivibrio_sp_AE2032_PROKKA_00969_Beta_galactosidase	19.35	19.57	19.78	17.12	18.04	16.67	17.12	17.58	17.35	17.58	18.04	17.12	17.58	18.86	19.95	19.27	19.27	18.64	18.41	18.41	17.94	18.94	17.46	17.24	17.03	17.26	17.88	17.88	16.52	16.92	16.92	16.92	17.16	17.95	17.54	18.16	17.95	17.95	18.16	17.95	17.95	19.29	17.55	17.55	16.37	16.79	17.15	17	16.8
52_Butyrivibrio_sp_XPD2006_PROKKA_02750_Beta_galactosidase	18.97	19.18	18.97	17.16	17.85	16.93	16.93	17.16	17.16	17.62	17.85	16.93	16.93	19.59	19.08	17.47	17.47	18	17.31	17.31	16.89	18.98	17.06	17.06	16.85	17.07	17.04	17.26	16.78	16.52	16.52	16.52	16.35	17.57	17.15	17.57	17.57	17.57	17.57	17.57	17.57	19.92	17.59	17.59	17.39	17.4	16.6	17.43	17.43
44_Butyrivibrio_sp_VCB2001_PROKKA_02910_Beta_galactosidase	17.67	18.1	17.89	18.08	18.99	18.08	18.08	18.31	18.31	18.08	17.39	16.7	17.62	19.59	19.08	17.7	17.7	18.22	18.45	18.45	17.11	19.43	17.71	17.71	17.49	17.74	17.7	17.92	17.21	17.18	17.18	17.18	16.99	17.78	17.57	17.78	17.78	17.78	17.78	17.78	17.78	20.32	17.79	17.79	17.59	16.83	17.19	16.44	16.44
39_Butyrivibrio_sp_NC2007_PROKKA_02615_Beta_galactosidase	18.1	18.53	18.32	18.08	18.99	18.08	18.08	18.31	18.31	17.85	17.16	16.48	17.62	19.59	19.08	17.7	17.7	18.22	18.45	18.45	17.11	19.43	17.71	17.71	17.49	17.74	17.7	17.92	17.21	17.18	17.18	17.18	16.56	17.57	17.36	17.57	17.57	17.57	17.57	17.57	17.57	20.32	17.59	17.59	17.59	17.02	17.38	16.63	16.63
26_Butyrivibrio_sp_FCS006_PROKKA_03206_Beta_galactosidase	18.1	18.53	18.32	17.85	18.76	17.85	17.85	18.08	18.08	17.62	17.39	16.7	17.39	19.59	18.85	17.47	17.47	18	18.22	18.22	16.89	19.21	17.49	17.49	17.28	17.52	17.48	17.7	16.99	16.96	16.96	16.96	16.77	17.36	17.15	17.36	17.36	17.36	17.36	17.36	17.36	20.32	17.79	17.79	17.59	17.21	17.38	16.63	16.63
14_Butyrivibrio_proteoclasticus_P6B7_PROKKA_02102_Beta_galactosidase	19.39	19.61	19.39	18.06	18.75	17.82	18.29	18.29	18.06	17.36	17.59	16.9	16.44	19.35	19.3	19.3	19.3	18.2	17.74	17.74	16.63	18.53	17.25	17.25	17.03	16.37	17.23	17.45	16.96	17.37	17.59	17.37	15.67	16.7	16.49	16.91	16.7	16.7	16.91	16.7	16.7	18.92	16.73	16.73	16.53	16.6	16.37	16.8	17.2
15_Butyrivibrio_proteoclasticus_P18_PROKKA_01103_Beta_galactosidase	18.78	19	19	16.17	16.63	15.47	15.94	16.4	16.17	15.47	16.4	15.47	17.09	18.39	19.26	17.87	17.87	18.39	18.16	18.16	18.14	18.71	16.99	17.21	16.99	17.23	16.96	17.19	17.36	17.33	17.33	17.33	15.67	16.28	16.07	17.12	16.49	16.49	17.12	16.7	16.91	19.12	17.17	17.17	17.17	17.37	16.96	16.4	16.6
42_Butyrivibrio_sp_Su6_PROKKA_00524_Evolved_beta_galactosidase_subunit_alpha	18.12	18.78	18.78	15.94	16.4	15.24	15.7	16.17	15.94	15.47	15.94	15.24	17.09	19.31	19.49	17.87	17.87	18.39	18.16	18.16	17.92	18.49	16.78	16.99	16.78	16.78	16.74	16.74	16.92	17.11	17.11	17.11	15.45	16.28	16.07	16.7	16.28	16.28	16.7	16.28	16.49	19.12	17.17	17.17	17.37	17.37	16.77	16.6	16.8
53_Butyrivibrio_sp_YAB3001_PROKKA_01735_Beta_galactosidase_large_subunit	18.82	18.6	18.38	18.29	18.52	18.06	18.52	18.29	18.06	17.36	18.29	16.9	18.52	19.35	19.77	18.6	18.6	18.89	18.43	18.43	16.63	18.53	16.59	16.81	16.59	15.92	16.78	16.78	16.3	16.48	16.48	16.48	17.2	16.95	16.74	16.95	16.74	16.74	16.95	16.74	16.74	19.36	16.97	16.97	16.97	15.5	17.03	16.23	16.43
28_Butyrivibrio_sp_INlla14_PROKKA_01701_Beta_galactosidase	19.43	19.21	19	17.78	17.78	17.09	17.32	17.55	17.32	17.55	18.01	18.01	17.32	19.08	20.19	18.33	18.33	18.62	18.39	18.39	16.59	17.82	16.99	16.99	16.78	16.78	16.96	17.19	16.92	16.89	16.89	16.89	16.74	16.91	16.7	16.91	16.7	16.7	16.91	16.7	16.7	19.8	17.26	17.46	16.67	17.37	18.15	17.6	17.8
50_Butyrivibrio_sp_XBB1001_PROKKA_03052_Beta_galactosidase	19.87	19.65	19.43	18.01	18.01	17.32	17.55	17.78	17.55	17.78	17.78	17.78	17.78	19.31	20.65	18.56	18.56	18.85	18.62	18.62	16.59	17.82	16.99	16.99	16.78	16.78	16.96	17.19	16.92	16.89	16.89	16.89	16.31	17.12	16.91	17.12	16.91	16.91	17.12	16.91	16.91	19.8	17.26	17.46	16.67	17.57	18.15	17.6	17.8
12_Butyrivibrio_proteoclasticus_FD2007_PROKKA_01311_Evolved_beta_galactosidase_subunit_alpha	18.56	18.34	18.34	18.24	18.24	17.55	17.78	18.01	17.55	17.78	17.09	16.17	16.63	19.08	19.03	19.26	19.26	17.7	17.01	17.01	17.04	18.49	16.78	16.99	16.78	16.11	16.74	16.74	16.26	17.11	17.11	17.11	16.95	16.07	15.64	16.49	16.28	16.28	16.49	16.28	16.28	18.09	16.93	16.93	16.93	16.41	15.98	16	15.8
45_Butyrivibrio_sp_VCB2006_PROKKA_03063_Beta_galactosidase	19.87	19.21	19.43	18.01	18.01	17.32	17.55	17.78	17.32	18.01	17.55	17.32	17.55	20	20.19	19.72	19.72	19.08	18.62	18.62	16.81	18.49	17.21	17.21	16.99	17	17.63	17.86	17.14	17.78	17.78	17.78	16.74	16.7	16.49	16.91	16.7	16.7	16.91	16.7	16.7	18.89	16.73	16.73	16.14	16.99	16.57	16.6	16.6
36_Butyrivibrio_sp_MC2013_PROKKA_00157_Beta_galactosidase	18.97	19.4	19.18	15.55	15.78	15.78	15.78	16.01	16.24	17.87	16.94	16.94	16.71	18.01	17.72	17.95	17.95	17.55	18.24	18.48	17.52	18.98	17.83	18.48	17.83	18.43	17.04	17.04	18.42	18.49	18.49	18.49	16.7	18.91	18.91	19.33	19.12	19.12	19.33	19.12	18.91	19.29	17.93	17.93	17.33	17.24	17.75	18.65	18.85
375_Butyrivibrio_fibrisolvens_D1_DSM_3071_PROKKA_00893_Beta_galactosidase	18.82	19.03	19.03	16.89	17.81	17.58	17.58	18.26	18.49	17.12	18.49	18.49	17.08	18.55	16.93	17.62	17.62	17.69	18.82	18.82	16.56	18	16.24	16.67	16.03	16.34	15.86	15.86	17.46	16.19	15.97	16.19	14.77	18.22	18.01	18.01	18.22	18.01	18.43	18.22	18.43	19.34	18.59	18.59	18.98	17.33	16.67	16.37	16.57
1_Butyrivibrio_fibrisolvens_AB2020_PROKKA_03798_Beta_galactosidase	17.85	17.63	17.63	16.86	17.78	17.55	17.55	17.78	17.55	18.01	17.78	17.32	17.51	18.04	17.09	16.86	16.86	16.93	18.31	18.31	17.18	17.76	15.98	15.98	15.77	16.52	16.26	16.48	16.99	16.81	16.37	16.59	14.29	17.78	17.78	17.99	17.99	17.99	18.2	18.2	18.41	20.39	18.85	18.85	19.44	19.31	17.72	17.43	17.43
6_Butyrivibrio_fibrisolvens_WTE3004_PROKKA_03827_Beta_galactosidase	17.85	17.63	17.63	16.86	17.78	17.55	17.55	17.78	17.55	18.01	17.78	17.32	17.51	18.04	17.09	16.86	16.86	16.93	18.31	18.31	17.18	17.76	15.98	15.98	15.77	16.52	16.26	16.48	16.99	16.81	16.37	16.59	14.29	17.78	17.78	17.99	17.99	17.99	18.2	18.2	18.41	20.39	18.85	18.85	19.44	19.31	17.72	17.43	17.43
4_Butyrivibrio_fibrisolvens_MD2001_PROKKA_01465_Beta_galactosidase_large_subunit	17.97	17.76	17.55	16.33	17.01	16.78	16.78	17.01	16.78	17.46	17.01	17.01	16.97	17.71	16.78	16.55	16.55	16.18	17.75	17.75	16.67	17.03	15.71	15.71	15.5	15.79	15.97	16.19	16.92	16.52	16.09	16.3	14.47	17.28	17.28	17.49	17.49	17.49	17.7	17.7	17.9	20.27	18.16	18.16	18.75	18.83	17.64	17.15	17.15
2_Butyrivibrio_fibrisolvens_AR40_PROKKA_00207_Beta_galactosidase	17.97	17.55	17.55	16.55	17.46	17.23	17.23	17.46	17.23	17.69	17.46	17.23	17.19	17.71	16.78	16.55	16.55	16.63	17.98	17.98	16.88	17.67	15.71	15.71	15.5	16.23	16.19	16.41	17.13	16.74	16.3	16.52	14.05	17.9	17.9	18.11	18.11	18.11	18.31	18.31	18.52	20.08	18.55	18.55	19.14	18.64	17.44	16.96	16.96
7_Butyrivibrio_fibrisolvens_YRB2005_PROKKA_01957_Beta_galactosidase	17.97	17.55	17.55	16.55	17.46	17.23	17.23	17.46	17.23	17.69	17.46	17.23	17.19	17.71	16.78	16.55	16.55	16.63	17.98	17.98	16.88	17.67	15.71	15.71	15.5	16.23	16.19	16.41	17.13	16.74	16.3	16.52	14.05	17.9	17.9	18.11	18.11	18.11	18.31	18.31	18.52	20.08	18.55	18.55	19.14	18.83	17.64	17.15	17.15
3_Butyrivibrio_fibrisolvens_FE2007_PROKKA_00960_Beta_galactosidase	17.97	17.76	17.76	16.55	17.46	17.23	17.23	17.46	17.23	17.69	17.46	17.23	17.19	17.71	16.78	16.55	16.55	16.63	17.98	17.98	16.88	17.67	15.71	15.71	15.5	16.23	16.19	16.41	17.13	16.74	16.3	16.52	14.05	17.9	17.9	18.11	18.11	18.11	18.31	18.31	18.52	20.08	18.55	18.55	19.14	19.02	17.64	17.15	17.15
43_Butyrivibrio_sp_TB_PROKKA_03514_Beta_galactosidase	17.76	17.55	17.55	16.55	17.46	17.23	17.23	17.46	17.23	17.69	17.46	17.23	17.19	17.71	16.78	16.55	16.55	16.63	17.98	17.98	16.88	17.67	15.71	15.71	15.5	16.23	16.19	16.41	16.92	16.74	16.3	16.52	14.26	17.9	17.9	18.11	18.11	18.11	18.31	18.11	18.31	20.27	18.75	18.75	19.34	19.02	17.44	16.96	16.96
5_Butyrivibrio_fibrisolvens_ND3005_PROKKA_01574_Beta_galactosidase	17.76	17.55	17.55	16.55	17.46	17.23	17.23	17.46	17.23	17.69	17.46	17.23	17.19	17.71	16.78	16.55	16.55	16.63	17.98	17.98	16.88	17.67	15.71	15.71	15.5	16.23	16.19	16.41	16.92	16.74	16.3	16.52	14.05	17.9	17.9	18.11	18.11	18.11	18.31	18.31	18.52	20.08	18.55	18.55	19.14	19.02	17.64	17.15	17.15
[truncated: 410 more columns]

## Sheet: GH5
40_Butyrivibrio_sp_NC3005_PROKKA_00009_Endoglucanase_A	100	73.89	73.57	73.66	74.95	74.86	74.76	74.86	73.28	74.86	71.76	70.94	72.94	71.71	71.02	71.02	71.59	71.02	71.02	71.21	70.15	70.72	70.73	70.73	71.46	41.01	39.52	39.52	39.52	39.79	39.79	39.52	39.52	39.52	37.64	38.29	38.29	38.29	37.64	38.74	38.74	38.19	36.26	36.26	33.06	31.54	31.99	31.72	33.06
30_Butyrivibrio_sp_INlla18_PROKKA_02630_Endoglucanase_A	73.89	100	97.14	96.95	76.2	76.2	75.53	76.15	74.42	75.29	71.89	70.8	74.07	73.68	73.29	73.29	73.29	72.9	72.9	73.29	73.75	73.27	71.73	71.73	73.66	44.44	42.71	42.97	42.97	42.97	43.24	42.97	42.71	42.97	37.91	38.57	38.57	38.57	37.91	37.91	38.19	37.91	36.54	36.54	36.29	35.04	34.68	34.41	35.77
72_Butyrivibrio_hungatei_DSM_14810_PROKKA_01322_Endoglucanase_A	73.57	97.14	100	99.25	76.15	76.15	74.86	75.47	73.85	74.81	71.76	70.38	73.8	73.6	73.22	73.22	73.22	72.83	72.83	73.22	72.81	72.35	70.75	70.75	72.66	44.44	42.71	42.97	42.97	42.97	43.24	42.97	42.71	42.97	38.74	38.84	38.84	38.84	38.74	38.46	38.74	38.19	37.09	37.09	37.37	35.31	35.22	34.95	36.31
8_Butyrivibrio_hungatei_MB2003_PROKKA_01742_Endoglucanase_A	73.66	96.95	99.25	100	76.34	76.34	75.14	75.75	74.14	74.9	72.14	70.57	74.37	73.99	73.6	73.6	73.6	73.22	73.22	73.6	73.47	73	71.4	71.4	73.31	44.44	42.71	42.97	42.97	42.97	43.24	42.97	42.71	42.97	38.74	38.84	38.84	38.84	38.74	38.46	38.74	38.19	37.09	37.09	37.37	35.31	35.22	34.95	36.31
68_Pseudobutyrivibrio_xylanivorans_DSM10317_PROKKA_01111_Endoglucanase_A	74.95	76.2	76.15	76.34	100	100	96.04	96.52	83.75	84.7	80.19	76.81	80.5	79.69	79.35	79.35	79.35	78.78	78.78	79.16	77.07	77.63	77.61	77.61	79.52	42.59	40.85	40.58	41.11	41.64	41.11	41.11	41.11	41.11	37.91	38.84	38.84	38.84	38.46	39.29	39.29	40.93	38.74	38.74	36.56	35.04	35.22	35.22	34.69
55_Pseudobutyrivibrio_ruminis_CF1b_PROKKA_00339_Endoglucanase_A	74.86	76.2	76.15	76.34	100	100	96.04	96.67	83.75	84.7	80.72	77.3	80.89	79.96	79.73	79.73	79.73	79.15	79.15	79.54	77.42	77.99	77.97	77.97	79.89	42.59	40.85	40.58	41.11	41.64	41.11	41.11	41.11	41.11	37.91	38.84	38.84	38.84	38.46	39.29	39.29	40.93	38.74	38.74	36.56	35.04	35.22	35.22	34.69
374_Pseudobutyrivibrio_xylanivorans_Mz5_DSM_14809_PROKKA_00717_Endoglucanase_A	74.76	75.53	74.86	75.14	96.04	96.04	100	98.34	82.99	83.86	79.55	76.22	80.04	79.62	79.31	79.31	79.31	78.74	78.74	79.12	76.7	76.79	77.09	77.09	79.07	42.06	40.32	40.05	40.58	41.11	40.58	40.58	40.58	40.58	37.64	39.39	39.39	39.39	37.64	39.56	39.56	40.38	38.74	38.74	34.95	34.23	34.14	34.14	33.6
58_Pseudobutyrivibrio_sp_49_PROKKA_00169_Endoglucanase_A	74.86	76.15	75.47	75.75	96.52	96.67	98.34	100	83.18	84.05	79.11	76.05	79.62	79.39	78.91	78.91	78.91	78.34	78.34	78.72	76.34	76.24	76.78	76.78	78.66	42.06	40.32	40.05	40.58	41.11	40.58	40.58	40.58	40.58	37.36	39.12	39.12	39.12	37.36	39.29	39.29	40.11	38.46	38.46	35.22	34.23	33.87	33.87	33.6
54_Pseudobutyrivibrio_ruminis_AD2017_PROKKA_01561_Endoglucanase_A	73.28	74.42	73.85	74.14	83.75	83.75	82.99	83.18	100	93.76	77.37	75.86	79.26	78.08	77.3	77.3	77.89	77.3	77.3	77.69	74.9	75.29	76.19	76.19	78.6	42.55	41.87	41.6	42.13	42.67	42.13	42.4	42.4	42.4	38.12	39.06	38.78	38.78	38.4	40.33	40.33	39.23	38.4	38.4	36.76	34.69	35.95	35.68	35.69
67_Pseudobutyrivibrio_spp_OR37_PROKKA_00706_Endoglucanase_A	74.86	75.29	74.81	74.9	84.7	84.7	83.86	84.05	93.76	100	80	77.57	80.19	79.22	78.45	78.45	79.03	78.45	78.45	78.83	76.35	76.82	77.88	77.88	80.64	43.62	42.4	42.13	42.67	43.2	42.67	42.67	42.67	42.67	37.57	39.34	39.06	39.06	37.85	39.5	39.5	38.67	38.4	38.4	35.68	33.6	34.32	34.05	34.33
24_Butyrivibrio_sp_AE3009_PROKKA_00120_Endoglucanase_A	71.76	71.89	71.76	72.14	80.19	80.72	79.55	79.11	77.37	80	100	90.61	81.11	79.54	79.43	79.43	79.43	78.86	78.86	79.24	79.47	80.3	80.52	80.52	79.59	41.53	40.32	40.05	40.58	41.11	40.58	40.58	40.58	40.58	37.36	37.47	37.47	37.47	37.64	39.29	39.29	39.01	38.46	38.46	33.87	32.35	31.45	31.18	32.25
37_Butyrivibrio_sp_MC2021_PROKKA_00499_Endoglucanase_A	70.94	70.8	70.38	70.57	76.81	77.3	76.22	76.05	75.86	77.57	90.61	100	78.83	77.25	76.98	76.98	77.17	76.6	76.6	76.98	78.69	79.52	79.07	79.07	77.98	42.86	40.85	41.64	42.18	41.64	42.18	42.18	41.11	42.18	38.19	37.19	37.19	37.19	37.64	39.56	39.56	38.46	38.19	38.19	34.95	34.77	32.8	32.53	35.23
375_Butyrivibrio_fibrisolvens_D1_DSM_3071_PROKKA_01128_Endoglucanase_A	72.94	74.07	73.8	74.37	80.5	80.89	80.04	79.62	79.26	80.19	81.11	78.83	100	89.96	88.95	88.95	89.33	89.14	89.14	89.33	78.52	78.22	81.66	81.66	82.04	44.3	43.62	43.35	43.88	44.41	43.88	43.88	43.88	43.88	40.22	41.71	41.71	41.71	41.32	43.25	43.25	41.6	39.67	39.67	36.93	33.24	34.23	33.96	34.78
2_Butyrivibrio_fibrisolvens_AR40_PROKKA_02823_Endoglucanase_A	71.71	73.68	73.6	73.99	79.69	79.96	79.62	79.39	78.08	79.22	79.54	77.25	89.96	100	99.05	99.05	99.62	98.48	98.48	98.86	75.77	75.48	79.92	79.92	80.11	42.18	42.02	42.29	42.82	42.82	42.82	42.82	42.29	42.82	38.29	39.78	39.5	39.5	39.39	41.32	41.32	39.39	37.47	37.47	36.93	33.78	33.96	33.69	34.51
6_Butyrivibrio_fibrisolvens_WTE3004_PROKKA_00254_Endoglucanase_A	71.02	73.29	73.22	73.6	79.35	79.73	79.31	78.91	77.3	78.45	79.43	76.98	88.95	99.05	100	100	99.07	97.94	97.94	98.32	75.33	75.05	79.62	79.62	80	41.91	41.76	41.76	42.55	42.29	42.55	42.29	42.02	42.29	38.29	39.78	39.5	39.5	39.12	41.05	41.05	39.39	37.47	37.47	36.66	33.78	33.42	33.15	33.7
7_Butyrivibrio_fibrisolvens_YRB2005_PROKKA_01531_Endoglucanase_A	71.02	73.29	73.22	73.6	79.35	79.73	79.31	78.91	77.3	78.45	79.43	76.98	88.95	99.05	100	100	99.07	97.94	97.94	98.32	75.33	75.05	79.62	79.62	80	41.91	41.76	41.76	42.55	42.29	42.55	42.29	42.02	42.29	38.29	39.78	39.5	39.5	39.12	41.05	41.05	39.39	37.47	37.47	36.66	33.78	33.42	33.15	33.7
4_Butyrivibrio_fibrisolvens_MD2001_PROKKA_03793_Endoglucanase_A	71.59	73.29	73.22	73.6	79.35	79.73	79.31	78.91	77.89	79.03	79.43	77.17	89.33	99.62	99.07	99.07	100	98.88	98.88	99.25	75.52	75.24	79.62	79.62	80.19	42.18	42.02	42.29	42.82	42.82	42.82	42.82	42.29	42.82	38.29	39.78	39.5	39.5	39.39	41.32	41.32	39.39	37.47	37.47	37.2	33.78	33.96	33.69	34.51
3_Butyrivibrio_fibrisolvens_FE2007_PROKKA_03212_Endoglucanase_A	71.02	72.9	72.83	73.22	78.78	79.15	78.74	78.34	77.3	78.45	78.86	76.6	89.14	98.48	97.94	97.94	98.88	100	100	99.63	75.33	75.05	79.06	79.06	79.62	42.44	42.29	42.55	43.09	43.09	43.09	43.09	42.55	43.09	38.57	40.06	39.78	39.78	39.67	41.6	41.6	39.67	37.74	37.74	37.47	34.05	34.23	33.96	34.78
5_Butyrivibrio_fibrisolvens_ND3005_PROKKA_02890_Endoglucanase_A	71.02	72.9	72.83	73.22	78.78	79.15	78.74	78.34	77.3	78.45	78.86	76.6	89.14	98.48	97.94	97.94	98.88	100	100	99.63	75.33	75.05	79.06	79.06	79.62	42.44	42.29	42.55	43.09	43.09	43.09	43.09	42.55	43.09	38.57	40.06	39.78	39.78	39.67	41.6	41.6	39.67	37.74	37.74	37.47	34.05	34.23	33.96	34.78
43_Butyrivibrio_sp_TB_PROKKA_01028_Endoglucanase_A	71.21	73.29	73.22	73.6	79.16	79.54	79.12	78.72	77.69	78.83	79.24	76.98	89.33	98.86	98.32	98.32	99.25	99.63	99.63	100	75.71	75.43	79.43	79.43	80	42.44	42.29	42.55	43.09	43.09	43.09	43.09	42.55	43.09	38.57	40.06	39.78	39.78	39.67	41.6	41.6	39.67	37.74	37.74	37.47	34.05	34.23	33.96	34.78
28_Butyrivibrio_sp_INlla14_PROKKA_03514_Endoglucanase_A	70.15	73.75	72.81	73.47	77.07	77.42	76.7	76.34	74.9	76.35	79.47	78.69	78.52	75.77	75.33	75.33	75.52	75.33	75.33	75.71	100	99.08	82.71	82.71	84.1	43.39	42.44	41.91	42.44	43.24	42.44	42.71	42.71	42.71	39.56	38.57	38.57	38.57	38.46	39.84	39.84	39.01	39.01	39.01	34.68	33.42	34.14	34.14	34.15
50_Butyrivibrio_sp_XBB1001_PROKKA_00528_Endoglucanase_A	70.72	73.27	72.35	73	77.63	77.99	76.79	76.24	75.29	76.82	80.3	79.52	78.22	75.48	75.05	75.05	75.24	75.05	75.05	75.43	99.08	100	82.78	82.78	83.79	43.39	42.44	41.91	42.44	43.24	42.44	42.71	42.71	42.71	39.01	38.02	38.02	38.02	38.74	39.56	39.56	39.29	38.74	38.74	34.68	33.42	34.14	34.14	34.15
11_Butyrivibrio_proteoclasticus_B316_PROKKA_01742_Endoglucanase_A	70.73	71.73	70.75	71.4	77.61	77.97	77.09	76.78	76.19	77.88	80.52	79.07	81.66	79.92	79.62	79.62	79.62	79.06	79.06	79.43	82.71	82.78	100	100	89.03	41.01	41.11	41.38	41.91	41.91	41.91	41.91	41.38	41.91	36.26	37.19	37.19	37.19	36.54	38.46	38.46	37.64	35.44	35.44	34.41	34.23	33.33	33.33	34.15
12_Butyrivibrio_proteoclasticus_FD2007_PROKKA_01129_Endoglucanase_A	70.73	71.73	70.75	71.4	77.61	77.97	77.09	76.78	76.19	77.88	80.52	79.07	81.66	79.92	79.62	79.62	79.62	79.06	79.06	79.43	82.71	82.78	100	100	89.03	41.01	41.11	41.38	41.91	41.91	41.91	41.91	41.38	41.91	36.26	37.19	37.19	37.19	36.54	38.46	38.46	37.64	35.44	35.44	34.41	34.23	33.33	33.33	34.15
45_Butyrivibrio_sp_VCB2006_PROKKA_00277_Endoglucanase_A	71.46	73.66	72.66	73.31	79.52	79.89	79.07	78.66	78.6	80.64	79.59	77.98	82.04	80.11	80	80	80.19	79.62	79.62	80	84.1	83.79	89.03	89.03	100	41.27	41.11	41.91	42.44	41.91	42.44	42.44	41.38	42.44	37.36	38.02	38.02	38.02	37.36	38.46	38.46	38.46	36.81	36.81	35.48	33.15	33.33	33.33	34.15
375_Butyrivibrio_fibrisolvens_D1_DSM_3071_PROKKA_03816_Endoglucanase_A	41.01	44.44	44.44	44.44	42.59	42.59	42.06	42.06	42.55	43.62	41.53	42.86	44.3	42.18	41.91	41.91	42.18	42.44	42.44	42.44	43.39	43.39	41.01	41.01	41.27	100	75.11	74.89	75.78	75.78	74.44	74.22	74.67	74.22	39.63	41.03	41.28	40.98	37.85	39.95	39.95	39.68	39.47	39.47	34.11	34.14	34.19	33.95	35.38
4_Butyrivibrio_fibrisolvens_MD2001_PROKKA_01879_Endoglucanase_A	39.52	42.71	42.71	42.71	40.85	40.85	40.32	40.32	41.87	42.4	40.32	40.85	43.62	42.02	41.76	41.76	42.02	42.29	42.29	42.29	42.44	42.44	41.11	41.11	41.11	75.11	100	97.17	96.08	96.3	94.77	96.08	96.08	94.77	37.76	40.19	40.44	40.14	36.49	38.16	38.16	39.13	38.39	38.63	34.56	34.62	37.18	36.72	36.3
6_Butyrivibrio_fibrisolvens_WTE3004_PROKKA_01183_Endoglucanase_A	39.52	42.97	42.97	42.97	40.58	40.58	40.05	40.05	41.6	42.13	40.05	41.64	43.35	42.29	41.76	41.76	42.29	42.55	42.55	42.55	41.91	41.91	41.38	41.38	41.91	74.89	97.17	100	96.73	95.64	96.3	96.73	94.99	94.99	37.76	40.44	40.68	40.62	36.26	38.39	38.39	39.59	38.15	38.39	34.33	34.38	36.95	36.49	36.53
2_Butyrivibrio_fibrisolvens_AR40_PROKKA_00792_Endoglucanase_A	39.52	42.97	42.97	42.97	41.11	41.11	40.58	40.58	42.13	42.67	40.58	42.18	43.88	42.82	42.55	42.55	42.82	43.09	43.09	43.09	42.44	42.44	41.91	41.91	42.44	75.78	96.08	96.73	100	97.17	96.08	96.51	95.21	94.77	38.22	40.68	40.92	40.62	36.49	38.16	38.16	39.36	38.86	39.1	33.87	34.38	36.72	36.03	37
7_Butyrivibrio_fibrisolvens_YRB2005_PROKKA_00960_Endoglucanase_A	39.79	42.97	42.97	42.97	41.64	41.64	41.11	41.11	42.67	43.2	41.11	41.64	44.41	42.82	42.29	42.29	42.82	43.09	43.09	43.09	43.24	43.24	41.91	41.91	41.91	75.78	96.3	95.64	97.17	100	95.21	97.17	96.73	95.64	38.22	40.44	40.68	40.38	37.18	38.85	38.85	38.9	38.63	38.86	33.87	33.89	36.95	36.49	36.53
1_Butyrivibrio_fibrisolvens_AB2020_PROKKA_02149_Endoglucanase_A	39.79	43.24	43.24	43.24	41.11	41.11	40.58	40.58	42.13	42.67	40.58	42.18	43.88	42.82	42.55	42.55	42.82	43.09	43.09	43.09	42.44	42.44	41.91	41.91	42.44	74.44	94.77	96.3	96.08	95.21	100	95.42	96.3	96.95	37.99	40.19	40.44	40.38	36.26	38.62	38.62	39.13	38.63	38.86	34.1	34.13	36.95	36.49	36.53
5_Butyrivibrio_fibrisolvens_ND3005_PROKKA_02464_Endoglucanase_A	39.52	42.97	42.97	42.97	41.11	41.11	40.58	40.58	42.4	42.67	40.58	42.18	43.88	42.82	42.29	42.29	42.82	43.09	43.09	43.09	42.71	42.71	41.91	41.91	42.44	74.22	96.08	96.73	96.51	97.17	95.42	100	96.95	97.17	37.76	39.95	40.19	39.9	36.26	38.16	38.16	38.67	37.68	37.91	34.1	33.89	36.49	36.03	37
3_Butyrivibrio_fibrisolvens_FE2007_PROKKA_01606_Endoglucanase_A	39.52	42.71	42.71	42.71	41.11	41.11	40.58	40.58	42.4	42.67	40.58	41.11	43.88	42.29	42.02	42.02	42.29	42.55	42.55	42.55	42.71	42.71	41.38	41.38	41.38	74.67	96.08	94.99	95.21	96.73	96.3	96.95	100	98.04	37.76	40.19	40.44	40.38	36.95	39.08	39.08	38.67	38.63	38.86	33.87	33.89	36.49	36.03	36.3
43_Butyrivibrio_sp_TB_PROKKA_01474_Endoglucanase_A	39.52	42.97	42.97	42.97	41.11	41.11	40.58	40.58	42.4	42.67	40.58	42.18	43.88	42.82	42.29	42.29	42.82	43.09	43.09	43.09	42.71	42.71	41.91	41.91	42.44	74.22	94.77	94.99	94.77	95.64	96.95	97.17	98.04	100	37.76	39.71	39.95	39.9	36.26	38.39	38.39	38.22	38.15	38.39	34.1	33.41	36.72	36.26	37.24
46_Butyrivibrio_sp_VCD2006_PROKKA_02177_Endoglucanase_1	37.64	37.91	38.74	38.74	37.91	37.91	37.64	37.36	38.12	37.57	37.36	38.19	40.22	38.29	38.29	38.29	38.29	38.57	38.57	38.57	39.56	39.01	36.26	36.26	37.36	39.63	37.76	37.76	38.22	38.22	37.99	37.76	37.76	37.76	100	79.38	79.38	79.34	70.25	72.81	72.81	68.82	72.49	72.49	37.01	37.38	39.72	39.03	36.97
17_Butyrivibrio_sp_AD3002_PROKKA_01498_Endoglucanase_A	38.29	38.57	38.84	38.84	38.84	38.84	39.39	39.12	39.06	39.34	37.47	37.19	41.71	39.78	39.78	39.78	39.78	40.06	40.06	40.06	38.57	38.02	37.19	37.19	38.02	41.03	40.19	40.44	40.68	40.44	40.19	39.95	40.19	39.71	79.38	100	99.05	99.29	72.9	72.38	72.38	70.95	71.12	71.12	36.43	38.07	38.97	38.24	38.12
47_Butyrivibrio_sp_WCD2001_PROKKA_01797_Endoglucanase_A	38.29	38.57	38.84	38.84	38.84	38.84	39.39	39.12	38.78	39.06	37.47	37.19	41.71	39.5	39.5	39.5	39.5	39.78	39.78	39.78	38.57	38.02	37.19	37.19	38.02	41.28	40.44	40.68	40.92	40.68	40.44	40.19	40.44	39.95	79.38	99.05	100	99.29	73.14	72.62	72.62	71.19	71.36	71.36	36.19	37.82	38.73	37.99	38.12
41_Butyrivibrio_sp_OB235_PROKKA_01591_Endoglucanase_A	38.29	38.57	38.84	38.84	38.84	38.84	39.39	39.12	38.78	39.06	37.47	37.19	41.71	39.5	39.5	39.5	39.5	39.78	39.78	39.78	38.57	38.02	37.19	37.19	38.02	40.98	40.14	40.62	40.62	40.38	40.38	39.9	40.38	39.9	79.34	99.29	99.29	100	72.45	71.93	71.93	70.52	70.84	70.84	36.08	37.88	38.59	37.86	37.5
16_Butyrivibrio_sp_AC2005_PROKKA_02693_Endoglucanase_1	37.64	37.91	38.74	38.74	38.46	38.46	37.64	37.36	38.4	37.85	37.64	37.64	41.32	39.39	39.12	39.12	39.39	39.67	39.67	39.67	38.46	38.74	36.54	36.54	37.36	37.85	36.49	36.26	36.49	37.18	36.26	36.26	36.95	36.26	70.25	72.9	73.14	72.45	100	79.5	79.5	71.46	73.19	73.19	36.72	39.42	38.28	38.05	37.14
25_Butyrivibrio_sp_FC2001_PROKKA_01201_Endoglucanase_A	38.74	37.91	38.46	38.46	39.29	39.29	39.56	39.29	40.33	39.5	39.29	39.56	43.25	41.32	41.05	41.05	41.32	41.6	41.6	41.6	39.84	39.56	38.46	38.46	38.46	39.95	38.16	38.39	38.16	38.85	38.62	38.16	39.08	38.39	72.81	72.38	72.62	71.93	79.5	100	99.33	70.27	71.86	72.09	36.26	37.86	37.35	37.35	36.49
51_Butyrivibrio_sp_XPD2002_PROKKA_03280_Endoglucanase_1	38.74	38.19	38.74	38.74	39.29	39.29	39.56	39.29	40.33	39.5	39.29	39.56	43.25	41.32	41.05	41.05	41.32	41.6	41.6	41.6	39.84	39.56	38.46	38.46	38.46	39.95	38.16	38.39	38.16	38.85	38.62	38.16	39.08	38.39	72.81	72.38	72.62	71.93	79.5	99.33	100	70.05	71.63	71.86	36.03	37.86	37.59	37.59	36.49
22_Butyrivibrio_sp_AE3004_PROKKA_03892_Endoglucanase_A	38.19	37.91	38.19	38.19	40.93	40.93	40.38	40.11	39.23	38.67	39.01	38.46	41.6	39.39	39.39	39.39	39.39	39.67	39.67	39.67	39.01	39.29	37.64	37.64	38.46	39.68	39.13	39.59	39.36	38.9	39.13	38.67	38.67	38.22	68.82	70.95	71.19	70.52	71.46	70.27	70.05	100	77.55	77.78	36.28	37.71	37.15	37.15	36.58
33_Butyrivibrio_sp_LC3010_PROKKA_02025_Endoglucanase_A	36.26	36.54	37.09	37.09	38.74	38.74	38.74	38.46	38.4	38.4	38.46	38.19	39.67	37.47	37.47	37.47	37.47	37.74	37.74	37.74	39.01	38.74	35.44	35.44	36.81	39.47	38.39	38.15	38.86	38.63	38.63	37.68	38.63	38.15	72.49	71.12	71.36	70.84	73.19	71.86	71.63	77.55	100	99.77	37.29	40.15	38.66	38.9	38.74
49_Butyrivibrio_sp_WCE2006_PROKKA_01889_Endoglucanase_1	36.26	36.54	37.09	37.09	38.74	38.74	38.74	38.46	38.4	38.4	38.46	38.19	39.67	37.47	37.47	37.47	37.47	37.74	37.74	37.74	39.01	38.74	35.44	35.44	36.81	39.47	38.63	38.39	39.1	38.86	38.86	37.91	38.86	38.39	72.49	71.12	71.36	70.84	73.19	72.09	71.86	77.78	99.77	100	37.29	40.15	38.66	38.9	38.74
53_Butyrivibrio_sp_YAB3001_PROKKA_01068_Endoglucanase_A	33.06	36.29	37.37	37.37	36.56	36.56	34.95	35.22	36.76	35.68	33.87	34.95	36.93	36.93	36.66	36.66	37.2	37.47	37.47	37.47	34.68	34.68	34.41	34.41	35.48	34.11	34.56	34.33	33.87	33.87	34.1	34.1	33.87	34.1	37.01	36.43	36.19	36.08	36.72	36.26	36.03	36.28	37.29	37.29	100	64.88	63.44	63.66	65.23
45_Butyrivibrio_sp_VCB2006_PROKKA_01696_Endoglucanase_A	31.54	35.04	35.31	35.31	35.04	35.04	34.23	34.23	34.69	33.6	32.35	34.77	33.24	33.78	33.78	33.78	33.78	34.05	34.05	34.05	33.42	33.42	34.23	34.23	33.15	34.14	34.62	34.38	34.38	33.89	34.13	33.89	33.89	33.41	37.38	38.07	37.82	37.88	39.42	37.86	37.86	37.71	40.15	40.15	64.88	100	70	69.77	72.07
28_Butyrivibrio_sp_INlla14_PROKKA_02442_Endoglucanase_A	31.99	34.68	35.22	35.22	35.22	35.22	34.14	33.87	35.95	34.32	31.45	32.8	34.23	33.96	33.42	33.42	33.96	34.23	34.23	34.23	34.14	34.14	33.33	33.33	33.33	34.19	37.18	36.95	36.72	36.95	36.95	36.49	36.49	36.72	39.72	38.97	38.73	38.59	38.28	37.35	37.59	37.15	38.66	38.66	63.44	70	100	96.7	71.82
50_Butyrivibrio_sp_XBB1001_PROKKA_01000_Endoglucanase_A	31.72	34.41	34.95	34.95	35.22	35.22	34.14	33.87	35.68	34.05	31.18	32.53	33.96	33.69	33.15	33.15	33.69	33.96	33.96	33.96	34.14	34.14	33.33	33.33	33.33	33.95	36.72	36.49	36.03	36.49	36.49	36.03	36.03	36.26	39.03	38.24	37.99	37.86	38.05	37.35	37.59	37.15	38.9	38.9	63.66	69.77	96.7	100	71.14
11_Butyrivibrio_proteoclasticus_B316_PROKKA_00311_Endoglucanase_A	33.06	35.77	36.31	36.31	34.69	34.69	33.6	33.6	35.69	34.33	32.25	35.23	34.78	34.51	33.7	33.7	34.51	34.78	34.78	34.78	34.15	34.15	34.15	34.15	34.15	35.38	36.3	36.53	37	36.53	36.53	37	36.3	37.24	36.97	38.12	38.12	37.5	37.14	36.49	36.49	36.58	38.74	38.74	65.23	72.07	71.82	71.14	100
12_Butyrivibrio_proteoclasticus_FD2007_PROKKA_01142_Endoglucanase_A	32.52	35.5	36.04	36.04	34.96	34.96	33.88	33.88	35.42	34.06	32.25	35.23	34.51	34.24	33.7	33.7	34.24	34.51	34.51	34.51	34.15	34.15	34.42	34.42	34.15	35.85	37.53	37.53	37.53	37.53	38.01	38.01	37.53	38.5	38.05	38.82	38.82	38.17	37.32	37.25	37.25	37.84	39.95	39.95	66.36	72.49	73.6	72.9	97.64
24_Butyrivibrio_sp_AE3009_PROKKA_01052_Endoglucanase_A	35.23	37.67	38.48	38.48	36.86	36.86	36.59	36.31	37.53	37.53	36.04	36.86	37.5	36.96	36.41	36.41	36.68	36.96	36.96	36.96	38.48	38.48	36.31	36.31	37.67	34.52	34.37	34.37	34.13	33.89	34.61	34.61	34.13	34.61	41.01	40.4	40.15	40.99	41.2	41.59	41.35	39.57	40.49	40.24	48.38	49.76	51.04	50.58	52.71
37_Butyrivibrio_sp_MC2021_PROKKA_00917_Endoglucanase_A	34.24	38.32	39.13	39.13	35.87	35.87	36.41	36.41	37.64	36.54	35.33	36.14	35.69	35.97	35.42	35.42	35.69	35.69	35.69	35.69	35.87	35.6	35.33	35.33	35.87	36.54	37.83	37.35	37.11	37.11	37.35	37.35	37.59	37.35	43.58	42.5	42	42.82	40.88	41.02	40.78	40.92	40.05	39.8	48.48	50.24	50.82	50.82	49.65
38_Butyrivibrio_sp_NC2002_PROKKA_01870_Endoglucanase_A	32.43	34.32	35.14	35.14	33.24	33.24	34.05	34.05	33.15	32.88	31.89	32.16	33.06	33.33	33.33	33.33	33.06	33.33	33.33	33.33	32.43	32.43	33.24	33.24	33.24	33.25	35.31	35.05	34.54	34.28	34.54	34.54	34.28	34.54	37.76	35.94	35.68	35.94	37.24	38.38	38.38	39.84	37.24	37.24	54.8	50.63	52.27	51.77	55.05
23_Butyrivibrio_sp_AE3006_PROKKA_01333_Endoglucanase_A	32.88	35.31	36.12	36.12	34.77	34.77	35.31	35.31	35.79	35.25	33.42	34.23	36.22	35.95	35.68	35.68	35.95	36.22	36.22	36.22	34.5	34.77	34.5	34.5	35.31	33.98	35.01	35.01	35.73	35.73	35.97	35.73	35.97	35.97	39.13	37.56	37.81	37.81	39.27	39.81	39.81	40.39	38.73	38.73	50.82	52.29	52.11	52.11	54.5
35_Butyrivibrio_sp_MB2005_PROKKA_01194_Endoglucanase_A	32.88	35.31	36.12	36.12	34.77	34.77	35.31	35.31	35.79	35.25	33.42	34.23	36.22	35.95	35.68	35.68	35.95	36.22	36.22	36.22	34.5	34.77	34.5	34.5	35.31	33.98	35.01	35.01	35.73	35.73	35.97	35.73	35.97	35.97	39.13	37.56	37.81	37.81	39.27	39.81	39.81	40.39	38.73	38.73	50.82	52.29	52.11	52.11	54.5
48_Butyrivibrio_sp_WCD3002_PROKKA_02522_Endoglucanase_A	32.61	34.77	35.58	35.58	34.5	34.5	34.77	34.77	35.52	34.97	33.15	33.96	35.95	35.68	35.41	35.41	35.68	35.95	35.95	35.95	34.23	34.77	34.23	34.23	35.04	33.41	34.45	34.45	35.17	35.17	35.41	35.17	35.41	35.65	38.07	37.31	37.56	37.56	38.93	38.5	38.5	39.56	37.65	37.65	50.7	52.4	51.99	51.76	53.55
14_Butyrivibrio_proteoclasticus_P6B7_PROKKA_02679_Endoglucanase_A	33.78	36.73	37.53	37.53	34.05	34.05	34.05	34.05	34.78	34.78	33.51	34.05	35.22	35.48	35.22	35.22	35.22	35.48	35.48	35.48	36.19	35.92	35.66	35.66	35.12	31.86	34.03	34.26	34.03	34.03	34.95	34.26	34.49	34.95	37.64	36.92	37.16	37.29	37.12	36.66	36.66	37.85	37.47	37.23	51.34	50.24	52.24	51.12	50.57
40_Butyrivibrio_sp_NC3005_PROKKA_02919_Endoglucanase_A	35.34	37.53	38.36	38.36	35.34	35.34	35.07	35.07	35.28	35.83	35.07	36.16	36.26	35.99	35.71	35.71	35.71	35.71	35.71	35.71	35.07	35.07	35.34	35.34	35.07	36.44	38.19	38.19	38.46	38.46	38.74	39.01	38.74	39.01	39.72	39.17	39.17	39.17	40.56	39.55	39.28	38.61	37.5	37.5	54.16	53.49	56.84	56.57	57.1
19_Butyrivibrio_sp_AE2015_PROKKA_00295_Endoglucanase_A	35.34	36.71	37.53	37.53	36.44	36.44	35.89	35.89	36.67	36.94	35.34	36.16	36.81	37.64	37.36	37.36	37.36	37.36	37.36	37.36	35.34	35.34	36.71	36.71	35.34	33.57	35.32	35.32	36.28	35.8	36.28	36.28	36.28	36.52	38.7	38.38	37.88	37.75	38.22	39.04	39.04	37.35	38.42	38.42	50.46	51.93	51.04	50.81	53.66
42_Butyrivibrio_sp_Su6_PROKKA_00477_Endoglucanase_A	35.62	36.44	37.26	37.26	36.16	36.16	35.89	35.89	36.39	36.67	35.07	35.89	36.54	37.36	37.09	37.09	37.09	37.09	37.09	37.09	35.07	35.07	36.44	36.44	35.07	33.81	35.32	35.32	36.28	35.8	36.28	36.28	36.28	36.52	38.46	38.38	37.88	37.75	38.22	39.04	39.04	37.35	38.18	38.18	49.77	51.69	51.04	50.81	53.43
15_Butyrivibrio_proteoclasticus_P18_PROKKA_01063_Endoglucanase_A	35.34	36.16	36.99	36.99	35.89	35.89	35.62	35.62	36.11	36.39	34.79	35.62	36.54	37.36	37.09	37.09	37.09	37.09	37.09	37.09	35.07	35.07	36.16	36.16	34.79	33.57	34.84	35.08	35.8	35.56	35.8	36.04	35.8	36.04	38.7	38.38	37.88	37.75	38.7	39.28	39.04	37.59	38.67	38.67	50.46	51.93	51.73	51.5	53.66
30_Butyrivibrio_sp_INlla18_PROKKA_01351_Endoglucanase_A	36.01	37.67	38.23	38.23	36.84	36.84	36.29	36.29	36.52	36.52	35.18	36.01	37.22	37.78	37.5	37.5	37.78	37.78	37.78	37.78	36.57	36.57	36.01	36.01	36.57	38.22	38.12	38.12	38.9	38.9	39.43	38.9	39.16	39.43	42.37	41.76	42.02	41.69	43.8	42.37	42.11	43.68	43.68	43.68	55.75	54.29	55.5	54.73	57.95
72_Butyrivibrio_hungatei_DSM_14810_PROKKA_01749_Endoglucanase_A	36.01	38.5	39.06	39.06	37.12	37.12	36.57	36.57	37.08	37.08	35.18	36.01	37.5	38.06	37.78	37.78	38.06	38.06	38.06	38.06	36.57	36.29	36.29	36.29	36.57	35.66	36.16	36.66	36.91	36.91	37.41	37.16	37.16	37.41	41.46	41.56	41.82	41.75	42.14	40.95	41.46	39.95	42.96	42.96	53.27	53.25	54.61	54.13	55.94
8_Butyrivibrio_hungatei_MB2003_PROKKA_00179_Endoglucanase_A	36.29	38.5	39.06	39.06	37.12	37.12	36.57	36.57	37.08	37.08	35.46	36.29	37.78	38.33	38.06	38.06	38.33	38.33	38.33	38.33	36.84	36.57	36.57	36.57	36.84	35.91	36.66	37.16	37.41	37.41	37.91	37.66	37.66	37.91	41.71	41.82	42.08	42.01	42.39	41.21	41.71	40.45	43.47	43.47	54	53.5	55.1	54.61	56.68
46_Butyrivibrio_sp_VCD2006_PROKKA_03775_Endoglucanase_A	29.72	29.31	29.82	30.18	28.88	29.26	29.44	28.42	30.48	29.63	28.29	27.56	28.23	28.82	28.6	28.6	28.38	28.6	28.6	28.6	28.26	28.14	28.69	28.69	28.94	33.33	35.19	35.48	35.48	34.9	35.78	35.78	35.19	35.78	33.33	34.33	34.33	34.33	34.52	34.82	34.82	34.82	34.23	34.23	35.29	32.94	33.82	32.94	35.01
33_Butyrivibrio_sp_LC3010_PROKKA_00924_Endoglucanase_A	31.47	31.33	31.37	31.51	30.19	30.59	31.18	30.33	32.24	31.59	30.41	29.45	29.93	31.65	31.82	31.82	31.39	31.17	31.17	31.39	30.89	30.75	30	30	30.66	33.43	33.53	33.83	34.12	34.12	34.42	34.42	33.83	34.42	33.43	33.53	33.23	32.93	34.94	34.34	34.34	34.34	34.04	34.04	33.93	34.82	33.63	33.04	34.83
49_Butyrivibrio_sp_WCE2006_PROKKA_01003_Endoglucanase_A	30.95	29.69	30.42	30.55	30.54	30.94	31.1	29.83	31.5	31.29	29.46	28.94	30.72	30.68	30.43	30.43	30.22	30	30	30	30.15	30.02	30.13	30.13	30.15	32.64	33.33	33.93	34.23	34.52	34.52	34.82	33.93	34.82	34.44	33.03	33.03	32.73	34.44	32.93	32.93	32.63	33.23	33.23	31.64	31.64	33.43	32.84	34.04
11_Butyrivibrio_proteoclasticus_B316_PROKKA_00747_Endoglucanase_A	28.02	27.72	28.54	28.6	28.63	29	28.39	27.62	28.07	27.67	27.93	27.85	26.29	26.86	26.67	26.67	26.45	26.24	26.24	26.24	29.37	29.25	27.02	27.02	26.64	31.49	31.58	31.87	31.87	31.29	32.46	31.87	31.29	31.87	30.56	30.95	30.95	30.95	31.16	28.78	28.78	32.05	30.86	30.86	36.36	37.54	37.83	37.24	37.57
12_Butyrivibrio_proteoclasticus_FD2007_PROKKA_01566_Endoglucanase_A	28.45	28.38	28.32	28.38	29.06	29.44	28.82	28.03	28.07	28.1	28.14	28.48	26.51	27.07	26.88	26.88	26.67	26.45	26.45	26.45	30.02	29.46	26.81	26.81	27.27	31.78	31.29	31.58	31.87	31.29	32.16	31.58	30.99	31.58	30.56	30.95	30.95	30.95	30.86	29.67	29.38	32.64	31.45	31.45	36.66	38.12	37.24	36.36	38.46
24_Butyrivibrio_sp_AE3009_PROKKA_02976_Endoglucanase_A	27.39	28.25	28.57	28.92	28.51	28.67	28.63	28.27	28.57	27.95	27.06	26.98	27.29	28.54	28.32	28.32	28.54	28.54	28.54	28.32	28.54	28.63	26.61	26.61	27.51	31.96	31.47	32.35	32.65	32.06	32.94	32.94	31.76	32.65	29.46	29.25	29.25	28.96	29.46	29.46	29.46	30.36	29.46	29.46	33.73	34.02	34.91	35.21	34.03
37_Butyrivibrio_sp_MC2021_PROKKA_01937_Endoglucanase_A	27.61	28.25	28.79	29.14	28.08	28.45	27.55	27.22	29.23	28.6	27.71	28.05	27.29	28.76	28.1	28.1	28.54	28.32	28.32	28.32	28.1	28.2	26.18	26.18	27.51	29.33	29.71	30.29	30.59	29.71	30.88	30.29	29.71	30.29	32.74	33.13	33.13	32.84	32.44	31.25	31.55	31.25	31.85	31.85	34.91	32.25	34.32	33.43	34.63
45_Butyrivibrio_sp_VCB2006_PROKKA_01098_Endoglucanase_A	30.32	30.38	31.09	31.44	29.91	30.3	30.26	29.44	30.63	30.43	29.21	29.11	29.09	29.69	29.03	29.03	29.68	29.46	29.46	29.46	30.17	30.26	28.66	28.66	29.11	31.61	30.84	31.41	31.12	31.12	31.7	31.7	31.12	31.7	30.99	30.79	30.79	30.79	33.92	32.46	32.46	32.75	30.99	30.99	32.66	32.46	32.37	31.5	32.65
28_Butyrivibrio_sp_INlla14_PROKKA_02197_Endoglucanase_A	29.91	28.15	28.92	29.27	28.2	28.57	27.89	27.33	28.44	28.26	29.65	28.69	29.1	28.82	28.6	28.6	29.04	29.04	29.04	29.04	29.1	29.19	28.66	28.66	27.41	29.86	29.66	30.79	30.79	30.79	31.36	31.64	30.79	31.64	29.51	28.45	28.45	28.16	31.23	31.23	31.23	28.94	29.51	29.51	30.88	30.66	30.31	30.03	31.71
50_Butyrivibrio_sp_XBB1001_PROKKA_02234_Endoglucanase_A	30.32	28.16	28.91	29.26	29.06	29.44	28.76	28.18	28.67	28.7	29.64	28.06	28.88	28.6	28.39	28.39	28.82	28.82	28.82	28.82	29.09	29.18	28.45	28.45	27.64	28.05	27.6	28.65	29.17	28.65	29.43	29.43	28.65	29.43	27.56	27.22	27.22	26.67	29.44	29.1	29.1	28.5	28.12	28.12	29.61	29.68	28.57	28.31	30.1
40_Butyrivibrio_sp_NC3005_PROKKA_00112_Endoglucanase_A	28.69	28.57	28.69	28.69	29.26	29.26	29.26	29.26	28.86	28.29	27.79	28.41	27.97	28.53	28.53	28.53	28.53	27.97	27.97	27.97	27.64	27.64	28.12	28.12	28.69	29.19	28.7	29.28	29.28	28.7	29.57	29.28	28.7	29.28	29.29	29.38	29.38	29.38	31.95	30.47	30.47	29.88	28.11	28.11	29.94	27.62	28.78	28.78	30.79
375_Butyrivibrio_fibrisolvens_D1_DSM_3071_PROKKA_01595_Endoglucanase_A	29.62	30.21	30.21	30.21	31.38	31.38	31.67	31.67	31.47	31.47	29.62	29.91	30.81	30.81	30.52	30.52	30.81	30.52	30.52	30.52	31.09	31.09	30.5	30.5	30.79	34.29	32.66	32.37	32.95	33.24	33.24	34.1	33.53	33.82	32.75	32.26	32.55	32.55	29.53	28.65	28.65	31.29	28.65	28.65	31.49	31.4	28.28	27.7	31.2
2_Butyrivibrio_fibrisolvens_AR40_PROKKA_02731_Endoglucanase_1	29.26	29.55	29.83	29.83	32.1	32.1	32.1	32.39	32.48	31.91	30.11	30.4	30.23	31.07	30.79	30.79	31.07	30.51	30.51	30.51	30.68	30.68	30.97	30.97	30.68	29.32	28.27	28.27	28.53	28.8	28.53	29.58	28.8	29.06	30.08	30.62	30.89	30.83	28.27	26.33	26.33	29.18	27.73	27.73	29.1	28.69	26.46	25.66	28.31
4_Butyrivibrio_fibrisolvens_MD2001_PROKKA_03601_Endoglucanase_1	29.26	29.55	29.83	29.83	32.1	32.1	32.1	32.39	32.48	31.91	30.11	30.4	30.23	31.07	30.79	30.79	31.07	30.51	30.51	30.51	30.68	30.68	30.97	30.97	30.68	29.32	28.27	28.27	28.53	28.8	28.53	29.58	28.8	29.06	30.08	30.62	30.89	30.83	28.27	26.33	26.33	29.18	27.73	27.73	29.1	28.69	26.46	25.66	28.31
6_Butyrivibrio_fibrisolvens_WTE3004_PROKKA_00910_Endoglucanase_1	29.55	29.55	29.83	29.83	32.39	32.39	32.39	32.67	33.05	32.48	30.4	30.4	30.79	31.92	31.64	31.64	31.92	31.36	31.36	31.36	30.97	30.97	30.97	30.97	30.97	29.84	28.01	27.75	28.27	28.27	28.27	29.06	28.27	28.53	30.08	30.08	29.81	29.76	28	26.33	26.33	29.18	27.2	27.2	29.1	29.49	27.51	26.72	28.57
7_Butyrivibrio_fibrisolvens_YRB2005_PROKKA_01677_Endoglucanase_1	28.73	28.73	29.01	29.01	31.77	31.77	31.49	31.77	32.13	31.58	29.56	29.56	29.95	31.04	30.77	30.77	31.04	30.49	30.49	30.49	30.11	30.11	30.11	30.11	30.11	29.69	27.94	27.68	28.2	28.2	28.2	28.98	28.2	28.46	30	30.27	30	29.95	28.19	26.53	26.53	29.1	27.13	27.13	28.91	29.37	27.08	26.3	28.35
1_Butyrivibrio_fibrisolvens_AB2020_PROKKA_01212_Endoglucanase_1	29.26	29.26	29.55	29.55	31.82	31.82	31.82	32.1	32.76	32.19	30.4	30.4	30.79	31.64	31.36	31.36	31.64	31.07	31.07	31.07	30.68	30.68	30.97	30.97	30.97	29.84	28.01	27.75	28.27	28.27	28.27	29.06	28.27	28.53	30.08	30.08	29.81	29.76	27.73	26.33	26.33	29.18	27.2	27.2	28.04	29.22	27.51	26.98	28.04
43_Butyrivibrio_sp_TB_PROKKA_02362_Endoglucanase_1	28.9	28.9	29.18	29.18	31.73	31.73	31.73	32.01	32.39	31.82	30.03	30.03	30.42	31.27	30.99	30.99	31.27	30.7	30.7	30.7	30.59	30.59	30.59	30.59	30.59	29.5	27.68	27.42	27.94	27.94	27.94	28.72	27.94	28.2	30.26	30.27	30	29.95	27.93	26.26	26.26	29.37	27.39	27.39	27.97	29.14	27.18	26.65	27.97
52_Butyrivibrio_sp_XPD2006_PROKKA_02097_Endoglucanase_A	28.49	29.94	29.65	29.65	29.36	29.36	29.65	29.36	30.21	29.91	29.19	29.77	28.53	29.97	29.39	29.39	29.97	29.39	29.39	29.39	31.1	31.1	28.78	28.78	29.07	33.72	33.72	34.31	34.6	34.31	34.9	34.6	34.02	34.31	31.36	32.64	32.64	32.64	30.77	31.36	31.36	30.18	28.99	28.99	29.76	29.38	29.17	29.17	29.46
25_Butyrivibrio_sp_FC2001_PROKKA_00065_Endoglucanase_A	27.25	28.99	29.57	29.57	29.28	29.28	29.86	29.57	30.41	30.99	28.82	29.39	28.94	29.51	28.94	28.94	29.51	29.8	29.8	29.8	29.86	29.86	28.41	28.41	28.99	33.14	31.18	32.35	32.06	31.47	32.35	32.35	31.18	32.06	30.65	29.25	28.96	28.96	30.06	29.76	29.76	30.65	29.76	29.76	31.45	31.66	30.86	30.86	31.75
51_Butyrivibrio_sp_XPD2002_PROKKA_02430_Endoglucanase_A	26.09	27.83	28.41	28.41	28.12	28.12	28.7	28.41	29.24	29.82	27.67	28.24	27.51	28.08	27.51	27.51	28.08	28.37	28.37	28.37	28.7	28.7	27.83	27.83	27.83	32.55	30.88	32.06	31.76	31.18	32.06	32.06	30.88	31.76	29.46	28.06	27.76	27.76	29.17	28.87	28.87	29.17	28.57	28.57	31.16	31.07	30.27	30.27	31.16
25_Butyrivibrio_sp_FC2001_PROKKA_00062_Endoglucanase_A	28.74	31.38	30.79	30.79	29.03	29.03	28.74	28.45	28.91	29.5	31.09	31.09	29.45	30.03	29.74	29.74	30.03	30.32	30.32	30.32	30.21	30.21	29.91	29.91	29.33	31.36	29.66	29.94	29.94	29.66	30.51	29.66	29.66	30.23	33.62	34.01	34.01	34.1	31.62	31.71	32	31.05	31.81	31.81	31.52	32.85	29.8	29.51	31.52
51_Butyrivibrio_sp_XPD2002_PROKKA_02424_Cellulase_esterase_CelE	28.45	30.79	30.21	30.21	28.74	28.74	28.45	28.15	28.61	29.5	30.79	30.79	29.15	29.74	29.45	29.45	29.74	30.03	30.03	30.03	30.21	30.21	29.91	29.91	29.03	31.64	29.94	30.23	30.23	29.94	30.79	29.94	29.94	30.51	33.62	33.72	34.01	34.1	31.62	31.71	32	31.05	31.81	31.81	30.66	32.28	29.51	29.23	30.66
375_Butyrivibrio_fibrisolvens_D1_DSM_3071_PROKKA_01594_Cellulase_esterase_CelE	26.39	29.62	29.91	29.91	27.86	27.86	27.86	27.86	29.03	28.74	28.74	29.03	28.28	27.99	27.99	27.99	27.99	28.28	28.28	28.28	29.62	29.62	28.15	28.15	28.45	31.77	31.22	31.77	31.77	32.04	32.6	31.77	32.04	32.32	30.25	30.4	30.68	30.79	30.25	29.78	29.78	32.49	31.55	31.55	31.55	33.14	31.55	31.27	32.68
2_Butyrivibrio_fibrisolvens_AR40_PROKKA_02728_Endoglucanase_D	26.88	28.61	29.19	29.19	26.59	26.59	27.46	26.59	30.03	29.15	27.01	27.59	28.65	29.23	28.65	28.65	29.23	29.51	29.51	29.51	28.03	28.03	28.32	28.32	28.03	30.94	28.73	29.56	30.11	29.56	30.39	30.11	29.56	29.83	32.77	31.82	32.39	32.49	31.65	32.02	32.02	32.21	30.7	30.7	30.06	33.62	33.15	32.87	33.71
4_Butyrivibrio_fibrisolvens_MD2001_PROKKA_02517_Endoglucanase_D	26.59	28.32	28.9	28.9	26.3	26.3	27.17	26.3	29.74	28.86	26.72	27.3	28.65	29.23	28.65	28.65	29.23	29.51	29.51	29.51	28.03	28.03	28.03	28.03	27.75	31.49	28.73	29.56	30.11	29.56	30.39	30.11	29.56	29.83	32.49	32.39	32.67	32.77	31.65	32.3	32.3	32.49	30.99	30.99	30.34	33.9	33.15	32.87	33.99
43_Butyrivibrio_sp_TB_PROKKA_02367_Endoglucanase_D	26.59	28.32	28.9	28.9	26.59	26.59	27.46	26.59	29.74	28.86	27.59	27.87	28.65	29.51	28.94	28.94	29.51	29.51	29.51	29.51	28.32	28.32	28.03	28.03	27.75	32.32	29.56	30.39	30.94	30.39	31.22	30.94	30.39	30.66	32.49	32.1	32.1	32.2	31.65	32.02	32.02	32.49	31.27	31.27	30.34	33.9	33.15	32.87	33.43
1_Butyrivibrio_fibrisolvens_AB2020_PROKKA_01206_Endoglucanase_D	26.88	28.9	29.48	29.48	26.88	26.88	27.46	26.88	30.32	29.45	27.3	27.87	28.94	29.51	28.94	28.94	29.51	29.8	29.8	29.8	28.32	28.32	28.61	28.61	28.32	31.22	29.28	30.11	30.66	30.11	30.94	30.66	30.11	30.39	32.77	31.53	32.1	32.2	31.65	31.74	31.74	31.93	30.99	30.99	30.34	33.62	33.43	33.15	33.99
6_Butyrivibrio_fibrisolvens_WTE3004_PROKKA_00915_Endoglucanase_D	26.88	28.9	29.48	29.48	26.88	26.88	27.46	26.88	30.32	29.45	27.3	27.87	28.94	29.51	28.94	28.94	29.51	29.8	29.8	29.8	28.32	28.32	28.61	28.61	28.32	31.22	29.28	30.11	30.66	30.11	30.94	30.66	30.11	30.39	32.77	31.53	32.1	32.2	31.65	31.74	31.74	31.93	30.99	30.99	30.34	33.62	33.43	33.15	33.99
7_Butyrivibrio_fibrisolvens_YRB2005_PROKKA_01682_Endoglucanase_D	26.88	28.9	29.48	29.48	26.88	26.88	27.46	26.88	30.32	29.45	27.3	27.87	28.94	29.51	28.94	28.94	29.51	29.8	29.8	29.8	28.32	28.32	28.61	28.61	28.32	31.22	29.28	30.11	30.66	30.11	30.94	30.66	30.11	30.39	32.77	31.53	32.1	32.2	31.65	31.74	31.74	31.93	30.99	30.99	30.34	33.62	33.43	33.15	33.99
44_Butyrivibrio_sp_VCB2001_PROKKA_01970_Endoglucanase	17.58	16.19	16.39	16.48	17.79	18.08	18.16	17.85	16.57	16.71	17.21	16.94	16.76	17.85	17.83	17.83	17.83	17.55	17.55	17.83	17.31	17.21	16.62	16.62	16.49	15.73	17.41	17	17.41	17	17	17	17	17	16.67	18.41	18.41	18.41	17.08	16.67	16.67	17.08	17.5	17.5	15.51	15.16	14.69	15.51	15.7
44_Butyrivibrio_sp_VCB2001_PROKKA_01972_Endoglucanase_A	15.93	15.62	15.24	15.04	15.09	15.34	15.95	15.71	15.47	15.57	14.71	14.75	15.6	17.23	17.22	17.22	17.22	17.22	17.22	17.22	13.97	13.9	15.24	15.24	15.38	16.13	17.81	17.81	18.22	17.81	17.81	17.81	17.81	17.81	16.25	19.25	19.25	19.25	17.08	17.5	17.5	17.5	17.08	17.08	13.88	13.93	14.29	13.88	15.29
59_Pseudobutyrivibrio_sp_ACV2_PROKKA_02696_Endoglucanase_C	16.36	16.36	15.99	15.99	15.99	15.99	15.61	15.99	15.24	15.24	15.61	15.99	15.99	15.61	15.61	15.61	15.61	15.61	15.61	15.61	15.61	15.61	15.99	15.99	16.73	17.54	16.04	16.42	16.42	16.04	16.04	15.67	16.04	15.67	15.38	17.37	17.37	17.37	16.15	15.77	15.77	17.31	15.38	15.38	15	16.09	15.38	15.38	13.85
36_Butyrivibrio_sp_MC2013_PROKKA_01291_Endoglucanase_E1	14.71	15.27	15.48	15.48	15.34	15.61	15.2	14.77	11.73	12.32	13.99	14.45	14.67	14.46	14.67	14.67	14.37	14.37	14.37	14.37	14.75	15.04	13.33	13.33	13.79	13.95	14.4	14.01	14.01	14.4	14.01	14.01	14.4	14.01	18.07	17.74	17.74	17.34	18.07	18.47	18.47	18.07	17.67	17.67	16.41	14.45	14.06	14.45	14.23
36_Butyrivibrio_sp_MC2013_PROKKA_00294_hypothetical_protein	15.77	15.03	15.14	15.14	15.57	15.83	15.88	15.9	14.69	14.93	14.17	14.01	15.43	16.52	16.24	16.24	16.24	15.67	15.67	16.24	15.21	15.17	14.88	14.88	15.3	16.15	18.15	17.76	17.37	17.37	17.37	16.99	17.37	16.99	17.53	18.4	18.4	18.4	18.33	18.33	18.33	19.92	19.52	19.52	17.44	18.22	17.83	17.05	18.04
27_Butyrivibrio_sp_FCS014_PROKKA_01838_Levansucrase	16.29	16.14	16.24	16.24	15.8	16.07	16.39	16.13	15.49	16.29	14.13	14.25	15.67	16.76	16.48	16.48	16.48	15.91	15.91	16.48	16.29	16.53	16.21	16.21	16.35	16.92	17.76	18.15	17.76	17.76	17.76	16.99	17.37	16.99	18.73	20	20	20	19.92	19.52	19.52	21.51	19.92	19.92	15.89	17.05	15.12	14.34	15.69
26_Butyrivibrio_sp_FCS006_PROKKA_02576_IgA_FC_receptor	15.77	15.61	15.71	15.71	15.85	16.11	16.43	16.17	14.97	15.77	14.44	14.56	15.14	16.23	15.95	15.95	15.95	15.1	15.1	15.67	16.34	16.57	16.25	16.25	16.12	17.31	18.15	18.15	17.76	17.76	17.76	16.99	17.37	16.99	17.93	20	20	20	19.12	18.73	18.73	20.72	19.52	19.52	16.28	17.05	15.5	14.73	16.08
39_Butyrivibrio_sp_NC2007_PROKKA_00886_IgA_FC_receptor	15.77	15.61	15.71	15.71	15.85	16.11	16.43	16.17	14.97	15.77	14.44	14.56	15.14	16.23	15.95	15.95	15.95	15.1	15.1	15.67	16.34	16.57	16.25	16.25	16.12	17.31	18.15	18.15	17.76	17.76	17.76	16.99	17.37	16.99	17.93	20	20	20	19.12	18.73	18.73	20.72	19.52	19.52	16.28	17.05	15.5	14.73	16.08
44_Butyrivibrio_sp_VCB2001_PROKKA_01021_IgA_FC_receptor	15.49	15.32	15.43	15.43	15.57	15.83	16.16	15.9	14.69	15.49	14.17	14.29	14.86	15.94	15.67	15.67	15.67	14.81	14.81	15.38	16.06	16.29	15.98	15.98	15.85	17.69	18.92	18.92	18.53	18.53	18.53	17.76	18.15	17.76	18.73	20.8	20.8	20.8	19.52	19.52	19.52	21.12	19.92	19.92	15.89	16.67	14.73	13.95	16.08
52_Butyrivibrio_sp_XPD2006_PROKKA_02094_Cellulase_esterase_CelE	25.71	27.62	26.98	26.98	25.4	25.4	25.4	26.03	26.52	26.2	25.4	26.35	25.55	26.5	26.18	26.18	26.5	26.5	26.5	26.5	25.71	25.71	25.08	25.08	26.03	28.57	31.06	30.75	30.75	30.75	31.06	31.06	31.06	31.37	29.06	28.8	28.8	28.8	25.39	26.02	26.02	25.71	26.5	26.5	27.41	29.78	30.22	29.91	29.6
17_Butyrivibrio_sp_AD3002_PROKKA_01899_Endoglucanase_C307	16.04	15.16	14.65	14.65	14.42	14.51	14.42	14.51	14.29	14.56	14.51	15.26	13.33	13.83	13.92	13.92	13.92	13.92	13.92	13.92	15.56	15.51	14.33	14.33	14.02	18.29	17.48	17.89	17.89	17.89	17.89	17.89	17.89	17.89	19.17	18.33	17.92	17.5	17.92	18.75	19.17	18.33	20	20	14.75	16.46	15.16	15.57	14.75
47_Butyrivibrio_sp_WCD2001_PROKKA_01212_Endoglucanase_C307	16.04	15.16	14.65	14.65	14.42	14.51	14.42	14.51	14.29	14.56	14.51	15.26	13.33	13.83	13.92	13.92	13.92	13.92	13.92	13.92	15.56	15.51	14.33	14.33	14.02	18.29	17.48	17.89	17.89	17.89	17.89	17.89	17.89	17.89	19.17	18.33	17.92	17.5	17.92	18.75	19.17	18.33	20	20	14.75	16.46	15.16	15.57	14.75
57_Pseudobutyrivibrio_ruminis_HUN009_PROKKA_02117_Endoglucanase_C307	15.04	15.41	15.41	15.41	14.29	14.29	14.29	14.29	12.12	12.88	14.66	14.29	14.66	13.91	14.29	14.29	13.91	13.91	13.91	13.91	14.66	14.66	14.29	14.29	14.29	16.22	16.99	16.99	17.37	16.99	17.76	17.37	16.99	17.37	19.68	20.56	20.56	20.56	20.48	19.28	19.28	20.88	21.29	21.29	17.19	21.09	20.7	20.7	18.75
56_Pseudobutyrivibrio_ruminis_DSM9787_PROKKA_00297_Endoglucanase_C307	15.41	15.79	15.79	15.79	14.29	14.29	14.29	14.29	12.12	12.88	14.66	14.29	14.66	13.91	14.29	14.29	13.91	13.91	13.91	13.91	14.66	14.66	14.29	14.29	14.29	16.6	16.99	17.37	17.37	16.99	17.76	17.37	16.99	17.37	20.08	20.97	20.97	20.97	20.88	19.68	19.68	21.29	21.69	21.69	17.58	20.7	20.7	20.7	18.75
70_Pseudobutyrivibrio_ruminis_ACV9_PROKKA_00612_Endoglucanase_C307	15.04	15.04	15.04	15.04	14.29	14.29	14.29	14.29	12.12	12.88	14.66	14.29	14.66	13.91	14.29	14.29	13.91	13.91	13.91	13.91	14.66	14.66	14.29	14.29	14.29	16.22	16.6	16.99	17.37	16.99	17.76	17.37	16.99	17.37	19.68	20.56	20.56	20.56	20.48	19.28	19.28	20.88	21.29	21.29	17.19	20.31	20.31	20.31	18.36
61_Pseudobutyrivibrio_sp_C4_PROKKA_00159_Endoglucanase_C307	15.41	15.79	15.79	15.79	14.29	14.29	14.29	14.29	12.12	12.88	14.66	14.29	14.66	13.91	14.29	14.29	13.91	13.91	13.91	13.91	14.66	14.66	14.29	14.29	14.29	16.6	16.99	17.37	17.37	16.99	17.76	17.37	16.99	17.37	20.08	20.97	20.97	20.97	20.88	19.68	19.68	21.29	21.69	21.69	17.58	20.7	20.7	20.7	18.75
66_Pseudobutyrivibrio_spp_JW11_PROKKA_00470_Endoglucanase_C307	15.41	15.79	15.79	15.79	14.29	14.29	14.29	14.29	12.12	12.88	14.66	14.29	14.66	13.91	14.29	14.29	13.91	13.91	13.91	13.91	14.66	14.66	14.29	14.29	14.29	16.6	16.99	17.37	17.37	16.99	17.76	17.37	16.99	17.37	20.08	20.97	20.97	20.97	20.88	19.68	19.68	21.29	21.69	21.69	17.58	20.7	20.7	20.7	18.75
406_Pseudobutyrivibrio_sp_LB2011_PROKKA_00700_Endoglucanase_C307	15.04	15.41	15.41	15.41	14.29	14.29	14.29	14.29	12.12	12.88	14.66	14.29	14.66	13.91	14.29	14.29	13.91	13.91	13.91	13.91	14.66	14.66	14.29	14.29	14.29	16.22	16.6	16.99	17.37	16.99	17.76	17.37	16.99	17.37	19.68	20.56	20.56	20.56	20.48	19.28	19.28	20.88	21.29	21.29	17.19	20.31	20.31	20.31	18.36
31_Butyrivibrio_sp_INlla21_PROKKA_01718_Endoglucanase_C307	16.17	16.92	17.29	17.29	16.92	16.92	17.29	17.29	15.15	15.91	17.67	17.29	17.29	16.92	17.29	17.29	16.92	16.92	16.92	16.92	18.42	18.42	16.92	16.92	17.67	15.83	16.6	16.22	16.6	16.99	16.99	17.37	16.99	17.37	20.48	20.97	20.97	20.97	20.48	18.88	18.88	21.29	21.29	21.29	17.19	19.53	19.53	19.92	17.97
10_Butyrivibrio_hungatei_XBD2006_PROKKA_02877_Endoglucanase_C307	15.41	16.92	16.92	16.92	16.17	16.17	16.17	16.17	14.77	15.53	15.41	15.41	15.79	15.41	15.79	15.79	15.41	15.41	15.41	15.41	15.79	15.79	15.79	15.79	16.17	16.6	17.76	17.76	18.15	18.15	18.53	18.53	18.15	18.53	21.69	21.77	21.77	21.77	21.29	20.08	20.08	21.69	21.69	21.69	19.14	23.05	21.09	21.09	20.31
32_Butyrivibrio_sp_LB2008_PROKKA_00834_Endoglucanase_C307	16.17	16.92	17.29	17.29	16.17	16.17	16.17	16.17	14.77	15.53	15.41	15.79	15.79	15.79	16.17	16.17	15.79	15.79	15.79	15.79	15.79	15.79	16.17	16.17	16.54	16.99	18.15	18.53	18.92	18.53	19.31	19.31	18.53	19.31	21.69	22.18	22.18	22.18	21.29	20.48	20.48	22.09	21.69	21.69	20.31	23.83	22.27	22.27	21.88
18_Butyrivibrio_sp_AE2005_PROKKA_02566_Endoglucanase_C307	15.79	16.54	16.92	16.92	15.79	15.79	15.79	15.79	14.39	15.15	15.04	15.04	15.41	15.04	15.41	15.41	15.04	15.04	15.04	15.04	15.41	15.41	15.41	15.41	15.79	16.6	17.76	17.76	18.15	18.15	18.53	18.53	18.15	18.53	21.69	21.77	21.77	21.77	20.88	20.08	20.08	22.49	21.69	21.69	19.53	23.05	21.48	21.48	21.09
9_Butyrivibrio_hungatei_NK4A153_PROKKA_02647_Endoglucanase_C307	15.79	16.54	16.92	16.92	15.79	15.79	15.79	15.79	14.39	15.15	15.04	15.04	15.41	15.04	15.41	15.41	15.04	15.04	15.04	15.04	15.41	15.41	15.41	15.41	15.79	16.6	17.76	17.76	18.15	18.15	18.53	18.53	18.15	18.53	21.69	21.77	21.77	21.77	20.88	20.08	20.08	22.49	21.69	21.69	19.53	23.05	21.48	21.48	21.09
21_Butyrivibrio_sp_AE3003_PROKKA_00010_Endoglucanase_C307	15.41	16.17	16.54	16.54	16.17	16.17	16.17	16.17	14.77	15.53	15.41	15.41	15.79	15.41	15.79	15.79	15.41	15.41	15.41	15.41	15.79	15.79	15.79	15.79	16.17	16.6	17.76	17.76	18.15	18.15	18.53	18.53	18.15	18.53	21.69	21.77	21.77	21.77	20.88	20.08	20.08	22.49	21.69	21.69	19.53	22.66	21.09	21.09	20.7
34_Butyrivibrio_sp_M55_PROKKA_01813_Endoglucanase_C307	15.41	16.17	16.54	16.54	16.17	16.17	16.17	16.17	14.77	15.53	15.41	15.41	15.79	15.41	15.79	15.79	15.41	15.41	15.41	15.41	15.79	15.79	15.79	15.79	16.17	16.6	17.76	17.76	18.15	18.15	18.53	18.53	18.15	18.53	21.69	21.77	21.77	21.77	20.88	20.08	20.08	22.49	21.69	21.69	19.53	22.66	21.09	21.09	20.7
14_Butyrivibrio_proteoclasticus_P6B7_PROKKA_02590_Endoglucanase_C307	14.66	16.17	16.17	16.17	15.41	15.41	15.41	15.41	14.02	14.77	16.17	15.79	15.79	15.41	15.79	15.79	15.41	15.04	15.04	15.04	15.41	15.41	15.04	15.04	15.41	14.67	15.44	15.06	15.44	15.44	15.83	15.83	15.44	15.83	20.88	21.77	21.77	21.77	20.88	20.08	20.08	21.69	21.69	21.69	17.97	22.27	19.92	20.7	19.14
25_Butyrivibrio_sp_FC2001_PROKKA_00787_Endoglucanase_C307	13.16	13.53	13.91	13.91	15.41	15.41	15.41	15.41	13.64	14.39	15.79	15.79	15.41	15.41	15.79	15.79	15.41	15.04	15.04	15.04	15.41	15.41	15.79	15.79	15.79	14.29	15.06	15.44	15.83	15.44	16.22	16.22	15.44	16.22	21.29	20.56	20.56	20.56	20.08	20.08	20.08	20.48	22.49	22.49	17.97	20.31	19.14	19.14	19.14
51_Butyrivibrio_sp_XPD2002_PROKKA_02912_Endoglucanase_C307	13.16	13.53	13.91	13.91	15.41	15.41	15.41	15.41	13.64	14.39	15.79	15.79	15.41	15.41	15.79	15.79	15.41	15.04	15.04	15.04	15.41	15.41	15.79	15.79	15.79	14.29	15.06	15.44	15.83	15.44	16.22	16.22	15.44	16.22	21.29	20.56	20.56	20.56	20.08	20.08	20.08	20.48	22.49	22.49	17.97	20.31	19.14	19.14	19.14
16_Butyrivibrio_sp_AC2005_PROKKA_03937_Endoglucanase_C307	13.53	14.29	14.66	14.66	14.66	14.66	14.66	14.66	12.88	13.64	13.91	13.91	14.66	14.66	15.04	15.04	14.66	14.29	14.29	14.29	13.91	13.91	15.04	15.04	15.04	15.06	15.83	15.83	16.22	15.83	15.83	15.83	15.83	15.83	21.69	21.77	21.77	21.77	20.88	20.88	20.88	22.49	22.49	22.49	18.36	21.48	20.31	19.92	19.53
17_Butyrivibrio_sp_AD3002_PROKKA_01989_Endoglucanase_C307	15.79	16.54	16.92	16.92	16.54	16.54	16.54	16.54	15.15	15.91	16.17	16.17	16.92	16.92	17.29	17.29	16.92	16.54	16.54	16.54	16.17	16.17	16.92	16.92	17.29	15.44	16.6	16.6	16.99	16.6	17.37	17.37	16.6	17.37	22.09	22.18	22.18	22.18	21.29	21.29	21.29	23.29	22.89	22.89	18.36	21.88	21.09	20.7	20.31
41_Butyrivibrio_sp_OB235_PROKKA_03925_Endoglucanase_C307	15.79	16.54	16.92	16.92	16.54	16.54	16.54	16.54	15.15	15.91	16.17	16.17	16.92	16.92	17.29	17.29	16.92	16.54	16.54	16.54	16.17	16.17	16.92	16.92	17.29	15.44	16.6	16.6	16.99	16.6	17.37	17.37	16.6	17.37	22.09	22.18	22.18	22.18	21.29	21.29	21.29	23.29	22.89	22.89	18.36	21.88	21.09	20.7	20.31
47_Butyrivibrio_sp_WCD2001_PROKKA_02302_Endoglucanase_C307	15.79	16.54	16.92	16.92	16.54	16.54	16.54	16.54	15.15	15.91	16.17	16.17	16.92	16.92	17.29	17.29	16.92	16.54	16.54	16.54	16.17	16.17	16.92	16.92	17.29	15.44	16.6	16.6	16.99	16.6	17.37	17.37	16.6	17.37	22.09	22.18	22.18	22.18	21.29	21.29	21.29	23.29	22.89	22.89	18.36	21.88	21.09	20.7	20.31
48_Butyrivibrio_sp_WCD3002_PROKKA_01466_Endoglucanase_C307	14.66	15.79	15.79	15.79	16.17	16.17	16.17	16.17	14.02	14.77	16.17	16.17	16.54	16.54	16.92	16.92	16.54	16.17	16.17	16.17	16.17	16.17	16.54	16.54	16.54	15.06	15.44	15.83	16.22	15.83	16.6	16.6	15.83	16.6	21.29	21.77	21.77	21.77	20.88	20.48	20.48	22.89	22.09	22.09	18.36	21.88	21.09	21.09	19.92
23_Butyrivibrio_sp_AE3006_PROKKA_02729_Endoglucanase_C307	15.04	16.54	16.54	16.54	16.54	16.54	16.54	16.54	14.39	15.15	16.92	16.92	17.29	17.29	17.67	17.67	17.29	16.92	16.92	16.92	16.54	16.54	16.92	16.92	16.92	15.44	15.83	16.22	16.6	16.22	16.99	16.99	16.22	16.99	21.29	21.37	21.37	21.37	20.88	20.48	20.48	22.89	22.49	22.49	18.75	22.27	21.09	21.09	19.53
35_Butyrivibrio_sp_MB2005_PROKKA_02477_Endoglucanase_C307	15.41	16.92	16.92	16.92	16.92	16.92	16.92	16.92	14.77	15.53	17.29	17.29	17.67	17.67	18.05	18.05	17.67	17.29	17.29	17.29	16.92	16.92	17.29	17.29	17.29	15.83	16.22	16.6	16.99	16.6	17.37	17.37	16.6	17.37	22.09	22.58	22.58	22.58	22.09	22.09	22.09	23.69	23.29	23.29	18.75	23.05	21.88	21.88	20.31
46_Butyrivibrio_sp_VCD2006_PROKKA_00196_Endoglucanase_C307	15.41	16.17	16.54	16.54	16.92	16.92	16.92	16.92	14.77	15.53	16.17	15.79	16.54	16.17	16.54	16.54	16.17	15.79	15.79	15.79	16.17	16.17	16.92	16.92	16.92	15.83	16.22	16.22	16.6	16.6	16.99	16.99	16.6	16.99	23.29	23.39	23.39	23.39	22.09	21.29	21.29	22.89	23.69	23.69	18.36	21.48	21.09	20.7	19.92
22_Butyrivibrio_sp_AE3004_PROKKA_03412_Endoglucanase_C307	14.29	15.41	15.79	15.79	15.41	15.41	15.41	15.41	14.02	14.77	16.17	16.17	16.54	16.54	16.92	16.92	16.54	16.17	16.17	16.17	15.79	15.79	15.79	15.79	16.17	15.44	15.83	16.22	16.6	16.22	16.99	16.99	16.22	16.99	22.49	22.18	22.18	22.18	21.69	21.69	21.69	22.89	23.29	23.29	17.97	21.48	21.09	21.09	20.31
33_Butyrivibrio_sp_LC3010_PROKKA_00103_Endoglucanase_C307	14.29	15.79	15.79	15.79	15.41	15.41	15.41	15.41	14.02	14.77	15.79	15.79	15.41	15.41	15.79	15.79	15.41	15.04	15.04	15.04	15.79	15.79	15.79	15.79	16.17	14.29	15.44	15.83	16.22	15.83	16.6	16.6	15.83	16.6	22.09	21.77	21.77	21.77	20.88	20.48	20.48	22.49	22.49	22.49	17.19	21.09	20.31	20.31	19.14
49_Butyrivibrio_sp_WCE2006_PROKKA_03485_Endoglucanase_C307	14.29	15.79	15.79	15.79	15.41	15.41	15.41	15.41	14.02	14.77	15.79	15.79	15.41	15.41	15.79	15.79	15.41	15.04	15.04	15.04	15.79	15.79	15.79	15.79	16.17	14.29	15.44	15.83	16.22	15.83	16.6	16.6	15.83	16.6	22.09	21.77	21.77	21.77	20.88	20.48	20.48	22.49	22.49	22.49	17.19	21.09	20.31	20.31	19.14
375_Butyrivibrio_fibrisolvens_D1_DSM_3071_PROKKA_02761_Endoglucanase_C307	14.39	14.13	14.02	14.02	14.39	14.39	14.02	14.02	12.27	13.38	13.81	12.55	13.65	13.65	13.65	13.65	13.28	13.28	13.28	13.28	14.07	14.07	13.28	13.28	13.65	18.39	19.54	19.54	19.54	19.16	19.16	18.77	19.16	18.77	19.92	20	20	20	18.33	17.13	16.73	18.33	18.33	18.33	18.22	18.22	17.83	18.22	18.6
45_Butyrivibrio_sp_VCB2006_PROKKA_02718_Endoglucanase_C	17.34	18.22	17.71	17.71	16.97	16.97	16.61	16.61	16.36	16.36	16.42	16.61	16.61	16.97	17.34	17.34	16.97	16.97	16.97	16.97	18.15	18.15	16.24	16.24	15.87	18.01	18.01	17.62	18.39	18.77	18.77	19.16	18.77	19.16	20.72	20.4	20.4	20	20.32	19.12	19.52	19.92	19.92	19.92	20.93	21.32	20.16	20.16	20.54
27_Butyrivibrio_sp_FCS014_PROKKA_01050_Endoglucanase_C307	15.36	15.36	14.98	14.98	15.73	15.73	15.36	15.36	13.58	13.96	14.61	14.98	14.23	14.98	15.36	15.36	14.98	14.98	14.98	14.98	14.61	14.61	14.61	14.61	13.86	16.54	18.46	18.85	18.46	18.08	18.85	18.85	18.08	18.85	19.6	18.47	18.47	18.88	18.4	17.2	17.2	18.4	20	20	19.07	19.84	17.9	18.29	20.23
20_Butyrivibrio_sp_AE2032_PROKKA_00431_Endoglucanase_C307	16.42	16.04	15.67	15.67	15.3	15.3	14.93	14.93	13.91	14.29	14.18	14.93	14.55	15.3	15.67	15.67	15.3	15.3	15.3	15.3	14.55	14.55	15.3	15.3	14.55	17.24	18.39	18.77	19.16	18.39	18.77	18.39	18.39	18.39	17.93	18.4	18.4	18.4	17.93	16.73	16.73	17.53	18.33	18.33	18.99	19.38	18.6	18.99	18.99
52_Butyrivibrio_sp_XPD2006_PROKKA_00825_Endoglucanase_C307	16.42	15.67	15.3	15.3	14.93	14.93	14.55	14.55	13.53	13.91	13.81	14.55	14.18	14.93	15.3	15.3	14.93	14.93	14.93	14.93	14.18	14.18	14.93	14.93	14.18	16.09	17.62	18.39	18.01	17.24	17.62	17.24	17.24	17.24	17.53	17.6	17.6	17.6	17.53	16.33	16.33	17.53	17.93	17.93	18.22	17.83	17.05	17.44	17.44
44_Butyrivibrio_sp_VCB2001_PROKKA_00793_Endoglucanase_C	15.67	15.3	14.93	14.93	14.93	14.93	14.55	14.55	13.16	13.53	13.81	14.55	14.55	15.3	15.67	15.67	15.3	15.3	15.3	15.3	13.81	13.81	14.93	14.93	14.18	16.86	18.39	19.16	18.77	18.01	18.39	18.01	18.01	18.01	18.33	17.6	17.6	17.6	17.53	16.33	16.33	17.93	18.33	18.33	18.6	18.6	17.44	17.83	18.22
39_Butyrivibrio_sp_NC2007_PROKKA_03233_Endoglucanase_C	15.67	15.3	14.93	14.93	14.93	14.93	14.55	14.55	13.16	13.53	13.81	14.55	14.55	15.3	15.67	15.67	15.3	15.3	15.3	15.3	13.81	13.81	14.93	14.93	14.18	16.86	18.39	19.16	18.77	18.01	18.39	18.01	18.01	18.01	18.33	17.6	17.6	17.6	17.53	16.33	16.33	17.93	18.33	18.33	18.6	18.6	17.44	17.83	18.22
26_Butyrivibrio_sp_FCS006_PROKKA_00332_Endoglucanase_C	15.67	15.3	14.93	14.93	14.93	14.93	14.55	14.55	13.16	13.53	13.81	14.55	14.55	15.3	15.67	15.67	15.3	15.3	15.3	15.3	13.81	13.81	14.93	14.93	14.18	16.86	18.39	19.16	18.77	18.01	18.39	18.01	18.01	18.01	18.33	17.6	17.6	17.6	17.53	16.33	16.33	17.93	18.33	18.33	18.6	18.6	17.44	17.83	18.22
24_Butyrivibrio_sp_AE3009_PROKKA_00268_Endoglucanase_C307	16.41	16.79	16.41	16.41	16.03	16.03	15.27	15.65	13.46	14.23	14.89	14.89	15.27	14.5	14.89	14.89	14.5	14.89	14.89	14.89	16.79	16.79	15.27	15.27	15.65	16.48	17.24	16.86	17.24	17.62	17.62	18.01	17.62	18.01	19.92	18.8	18.8	18.8	18.73	17.93	17.93	17.93	18.73	18.73	17.44	18.6	17.44	17.83	19.77
37_Butyrivibrio_sp_MC2021_PROKKA_01301_Endoglucanase_C307	16.03	16.41	16.03	16.03	15.27	15.27	14.89	14.89	13.08	13.08	14.5	14.5	14.12	14.5	14.89	14.89	14.5	14.89	14.89	14.89	16.03	16.03	14.89	14.89	15.65	16.09	17.24	17.24	17.24	16.86	17.62	17.62	16.86	17.62	19.12	18.8	18.8	18.8	19.12	18.33	18.33	18.33	18.33	18.33	18.6	19.38	18.22	18.6	20.54
53_Butyrivibrio_sp_YAB3001_PROKKA_00561_Endoglucanase_C307	17.18	17.18	16.79	16.79	16.41	16.41	16.03	16.03	15	16.15	15.27	15.27	15.27	15.65	16.03	16.03	15.65	15.65	15.65	15.65	17.18	17.18	15.65	15.65	16.03	17.62	18.77	18.39	18.77	18.77	19.16	19.54	18.77	19.54	19.52	18.8	18.8	18.8	18.73	17.53	17.53	17.93	19.12	19.12	18.22	20.16	19.38	18.99	20.54
15_Butyrivibrio_proteoclasticus_P18_PROKKA_00711_Endoglucanase_C307	16.41	16.03	16.03	16.03	15.27	15.27	14.89	14.89	13.85	15	14.5	14.12	14.5	14.89	15.27	15.27	14.89	14.89	14.89	14.89	16.03	16.03	14.5	14.5	14.89	16.86	16.48	16.86	17.24	16.86	17.62	17.24	16.86	17.24	18.73	17.6	17.2	17.2	17.53	16.33	16.33	18.33	19.12	19.12	17.44	18.99	18.22	18.22	18.6
19_Butyrivibrio_sp_AE2015_PROKKA_02911_Endoglucanase_C307	16.41	15.65	15.65	15.65	16.03	16.03	15.65	15.65	14.23	15.38	15.27	14.89	15.27	15.65	16.03	16.03	15.65	15.27	15.27	15.27	16.41	16.41	15.27	15.27	15.65	16.48	16.86	16.86	17.24	17.24	17.62	17.62	17.24	17.62	19.92	18.8	18.4	18.4	18.33	17.13	17.13	18.73	19.92	19.92	17.05	18.22	17.83	17.44	18.99
42_Butyrivibrio_sp_Su6_PROKKA_01754_Endoglucanase_C307	16.03	15.27	15.27	15.27	15.65	15.65	15.27	15.27	13.85	15	14.89	14.5	14.89	15.27	15.65	15.65	15.27	14.89	14.89	14.89	16.03	16.03	14.89	14.89	15.27	16.09	16.48	16.48	16.86	16.86	17.24	17.24	16.86	17.24	19.12	18	17.6	17.6	17.53	16.33	16.33	17.93	19.12	19.12	17.05	18.22	17.83	17.44	18.99
51_Butyrivibrio_sp_XPD2002_PROKKA_02306_hypothetical_protein	11.72	12.55	12.13	12.13	12.13	12.13	12.55	12.55	12.13	12.55	12.13	10.88	12.13	11.72	11.72	11.72	11.72	11.72	11.72	11.72	12.13	12.13	11.3	11.3	11.72	11.81	10.55	10.97	11.81	11.81	11.39	11.81	11.81	11.81	12.5	13.36	13.36	12.93	12.07	11.21	11.64	12.5	13.36	13.36	12.5	12.07	13.36	13.79	11.64
23_Butyrivibrio_sp_AE3006_PROKKA_03022_hypothetical_protein	10.94	11.46	11.46	11.46	10.15	10.38	9.8	10.15	10.67	10.67	9.51	9.89	11.2	10.59	11.2	11.2	10.81	10.81	10.81	10.81	10.27	10.27	10.27	10.27	9.89	11.74	10.98	10.98	11.38	11.38	11.38	11.79	11.38	11.79	11.57	12.81	12.81	12.81	13.64	13.64	14.05	11.98	11.57	11.57	12.81	13.69	14.05	14.05	14.05
48_Butyrivibrio_sp_WCD3002_PROKKA_00216_hypothetical_protein	10.94	11.46	11.46	11.46	10.15	10.38	9.8	10.15	10.67	10.67	9.51	9.89	11.2	10.59	11.2	11.2	10.81	10.81	10.81	10.81	10.27	10.27	10.27	10.27	9.89	11.34	10.57	10.57	10.98	10.98	10.98	11.38	10.98	11.38	11.98	12.4	12.4	12.4	13.22	13.22	13.64	12.4	11.98	11.98	12.81	13.69	14.05	14.05	14.05
36_Butyrivibrio_sp_MC2013_PROKKA_01271_hypothetical_protein	12.84	13.73	13.73	13.73	13.81	14.12	13.23	13.81	12.94	12.94	12.45	12.08	13.13	13.73	14.29	14.29	13.9	13.9	13.9	13.9	12.45	12.45	12.08	12.08	12.83	13.36	11.79	11.79	12.2	12.2	11.79	12.2	12.2	12.2	14.88	13.22	13.22	13.22	16.53	15.7	16.12	16.12	15.7	15.7	14.05	13.28	14.88	14.88	14.05
67_Pseudobutyrivibrio_spp_OR37_PROKKA_00776_Pectin_lyase	7.87	7.04	7.34	7.34	7.17	7.31	8.89	8.23	6.85	8.07	7.62	8.44	7.94	7.94	7.94	7.94	7.94	7.48	7.48	7.48	7.76	8.14	7.05	7.05	7.46	8.62	8.62	8.62	7.76	7.76	8.62	7.76	7.76	7.76	6.09	5.22	5.22	5.22	5.22	6.09	6.09	6.09	6.09	6.09	6.9	9.48	7.76	7.76	5.17
24_Butyrivibrio_sp_AE3009_PROKKA_00071_Pectate_lyase_L	12.9	10.23	10.99	10.99	11.88	12.37	15.46	12.62	10.42	13.54	14.58	13.4	11.49	12.64	12.64	12.64	12.64	12.64	12.64	12.64	10.64	11.7	11	11	11.88	0	0	0	0	0	0	0	0	0	0	0	0	0	0	0	0	0	0	0	0	0	0	0	0
37_Butyrivibrio_sp_MC2021_PROKKA_00448_Pectate_lyase_L	10.75	7.95	8.79	8.79	9.9	10.31	13.4	10.68	8.33	11.46	12.5	11.34	10.34	11.49	11.49	11.49	11.49	11.49	11.49	11.49	8.51	9.57	9	9	10.89	0	0	0	0	0	0	0	0	0	0	0	0	0	0	0	0	0	0	0	0	0	0	0	0
2_Butyrivibrio_fibrisolvens_AR40_PROKKA_01084_Endoglucanase_E1	14.5	17.97	17.97	17.97	14.29	14.5	15.27	14.71	14.06	14.06	14.93	15.67	14.39	14.84	14.29	14.29	14.29	14.29	14.29	14.29	15.04	15.04	14.29	14.29	14.29	18.11	18.25	18.25	19.05	19.05	18.25	19.05	19.05	19.05	15.45	16.39	16.39	16.39	15.45	14.63	14.63	17.07	16.26	16.26	13.6	12	12.8	12.8	10.48
46_Butyrivibrio_sp_VCD2006_PROKKA_02496_Endoglucanase_E1	12.36	14.06	14.06	14.06	12.64	12.74	13.13	12.88	13.28	13.28	11.45	12.21	11.92	11.33	11.11	11.11	11.11	11.49	11.49	11.49	13.03	13.03	12.64	12.64	11.49	13.28	14.12	13.33	14.12	14.51	13.73	14.51	14.51	14.51	13.36	13.82	13.82	13.82	14.17	13.36	13.36	14.17	13.77	13.77	12.05	12.85	12.05	12.05	11.69
51_Butyrivibrio_sp_XPD2002_PROKKA_01734_Endoglucanase_E1	13	15.45	15.45	15.45	13.78	13.9	14.35	14.04	14.55	14.55	12.39	13.27	12.95	12.27	12	12	12	12.44	12.44	12.44	13.78	13.78	13.33	13.33	12.44	14.16	15.14	14.22	14.68	15.14	14.22	15.14	15.14	15.14	13.33	13.88	13.88	13.88	14.29	13.33	13.33	14.29	13.81	13.81	13.15	14.08	13.15	13.15	12.74
33_Butyrivibrio_sp_LC3010_PROKKA_02816_hypothetical_protein	11.48	11.86	12.54	12.62	11.29	11.48	12.82	12.42	11.84	12.99	11.97	12.18	12.37	11.86	12	12	12	12	12	12	11.4	11.65	11.11	11.11	11.95	15.14	16.59	15.67	15.21	15.67	16.13	15.67	16.13	15.67	12.32	12.8	12.8	12.8	14.22	13.74	13.27	13.74	14.69	14.69	11.98	13.02	16.13	15.67	14.02
49_Butyrivibrio_sp_WCE2006_PROKKA_02148_hypothetical_protein	11.48	11.86	12.54	12.62	11.29	11.48	12.82	12.42	11.84	12.99	11.97	12.18	12.37	11.86	12	12	12	12	12	12	11.4	11.65	11.11	11.11	11.95	15.14	16.59	15.67	15.21	15.67	16.13	15.67	16.13	15.67	12.32	12.8	12.8	12.8	14.22	13.74	13.27	13.74	14.69	14.69	11.98	13.02	15.67	15.21	14.02
52_Butyrivibrio_sp_XPD2006_PROKKA_02565_hypothetical_protein	11.15	11.53	12.21	12.29	10.97	11.15	12.5	12.11	11.84	12.99	11.65	11.86	12.37	11.86	12	12	12	12	12	12	11.07	11.33	10.79	10.79	11.32	14.22	15.67	14.75	14.29	14.75	15.21	15.67	16.13	15.67	13.27	12.8	12.8	12.8	14.22	12.8	13.27	13.27	14.22	14.22	11.06	12.56	15.67	15.21	13.55
44_Butyrivibrio_sp_VCB2001_PROKKA_03360_hypothetical_protein	11.48	11.86	12.54	12.62	11.29	11.48	12.82	12.42	11.84	12.99	11.97	12.18	12.37	11.86	12	12	12	12	12	12	11.4	11.65	11.11	11.11	11.64	14.22	15.67	14.75	14.29	14.75	15.21	15.67	16.13	15.67	12.8	12.8	12.8	12.8	14.22	12.8	13.27	12.8	13.74	13.74	11.06	12.56	15.67	15.21	13.55
39_Butyrivibrio_sp_NC2007_PROKKA_00610_hypothetical_protein	11.15	11.53	12.21	12.29	10.97	11.15	12.5	12.11	11.51	12.66	11.65	11.86	12.04	11.53	11.67	11.67	11.67	11.67	11.67	11.67	11.07	11.33	10.79	10.79	11.32	14.22	15.67	14.75	14.29	14.75	15.21	15.67	16.13	15.67	13.27	12.8	12.8	12.8	14.22	12.8	13.27	13.27	14.22	14.22	11.06	12.56	15.67	15.21	13.55
26_Butyrivibrio_sp_FCS006_PROKKA_02852_hypothetical_protein	11.15	11.53	12.21	12.29	10.97	11.15	12.5	12.11	11.51	12.66	11.65	11.86	12.04	11.53	11.67	11.67	11.67	11.67	11.67	11.67	11.07	11.33	10.79	10.79	11.32	14.22	15.67	14.75	14.29	14.75	15.21	15.67	16.13	15.67	13.27	12.8	12.8	12.8	14.22	12.8	13.27	13.27	14.22	14.22	11.06	12.56	15.67	15.21	13.55
23_Butyrivibrio_sp_AE3006_PROKKA_01660_hypothetical_protein	11.8	11.86	12.87	12.96	11.61	11.8	13.14	12.73	11.84	13.31	11.97	12.18	12.37	12.2	12.33	12.33	12.33	12.33	12.33	12.33	11.73	11.97	11.11	11.11	11.64	14.22	15.67	14.75	14.29	14.75	15.21	14.75	15.21	14.75	12.32	12.32	12.32	12.32	13.74	13.27	12.8	13.74	14.69	14.69	11.52	13.49	15.67	15.21	13.08
35_Butyrivibrio_sp_MB2005_PROKKA_02545_hypothetical_protein	11.8	11.86	12.87	12.96	11.61	11.8	13.14	12.73	11.84	13.31	11.97	12.18	12.37	12.2	12.33	12.33	12.33	12.33	12.33	12.33	11.73	11.97	11.11	11.11	11.64	14.22	15.67	14.75	14.29	14.75	15.21	14.75	15.21	14.75	12.32	12.32	12.32	12.32	13.74	13.27	12.8	13.74	14.69	14.69	11.52	13.49	15.67	15.21	13.08
48_Butyrivibrio_sp_WCD3002_PROKKA_02033_hypothetical_protein	12.13	12.54	13.2	13.29	12.26	12.46	14.1	13.66	11.84	12.66	12.62	11.86	12.04	12.54	12.67	12.67	12.67	12.67	12.67	12.67	12.38	12.62	11.11	11.11	11.64	14.22	15.67	14.75	14.29	14.75	15.21	14.75	15.21	14.75	13.27	12.8	12.8	12.8	14.22	13.74	13.27	13.74	14.69	14.69	11.98	13.95	16.13	15.67	13.55
59_Pseudobutyrivibrio_sp_ACV2_PROKKA_02677_hypothetical_protein	11.69	10.74	11.44	11.51	11.15	11.36	12.06	11.66	10.75	11.9	11.82	12.66	12.25	12.08	12.21	12.21	12.21	12.21	12.21	12.21	11.94	12.18	11.32	11.32	11.53	14.93	15.91	14.09	13.64	14.09	14.55	14.09	14.55	14.09	13.08	13.08	13.08	13.08	15.42	14.49	14.02	14.49	15.42	15.42	12.27	12.84	13.64	13.64	12.44
68_Pseudobutyrivibrio_xylanivorans_DSM10317_PROKKA_00474_Levansucrase	11.69	11.41	11.44	11.51	11.15	11.36	12.06	11.66	10.75	11.9	11.18	11.39	11.92	11.74	11.88	11.88	11.88	11.88	11.88	11.88	11.61	11.86	11.01	11.01	11.21	14.93	15.91	14.55	14.09	14.09	15	14.09	14.55	14.09	13.08	13.55	13.55	13.55	15.42	14.49	14.02	14.49	15.42	15.42	11.82	13.3	13.18	13.18	12.44
374_Pseudobutyrivibrio_xylanivorans_Mz5_DSM_14809_PROKKA_00074_Levansucrase	11.69	11.41	11.44	11.51	11.15	11.36	12.06	11.66	10.75	11.9	11.18	11.39	11.92	11.74	11.88	11.88	11.88	11.88	11.88	11.88	11.61	11.86	11.01	11.01	11.21	14.93	15.91	14.55	14.09	14.09	15	14.09	14.55	14.09	13.08	13.55	13.55	13.55	15.42	14.49	14.02	14.49	15.42	15.42	11.82	13.3	13.18	13.18	12.44
25_Butyrivibrio_sp_FC2001_PROKKA_03323_hypothetical_protein	11.26	10.92	11.63	11.71	10.6	10.67	11.97	11.78	11.59	12.42	10.26	10.49	10.58	10.73	10.88	10.88	10.88	10.88	10.88	10.88	10.37	10.63	9.77	9.77	10	13.12	15.91	14.09	13.64	14.09	14.55	14.55	15.45	14.55	13.08	12.15	12.15	12.15	12.15	11.68	12.15	11.21	12.15	12.15	10.91	11.01	12.73	12.27	11.98
51_Butyrivibrio_sp_XPD2002_PROKKA_02825_hypothetical_protein	10.93	10.92	11.63	11.71	10.26	10.33	11.65	11.46	11.26	12.09	9.93	10.49	10.24	10.38	10.54	10.54	10.54	10.54	10.54	10.54	10.03	10.3	9.45	9.45	10	13.12	15.45	14.09	13.64	13.64	14.55	14.55	15	14.55	13.08	12.15	12.15	12.15	12.15	11.21	11.68	11.21	12.15	12.15	10.91	11.01	12.73	12.27	11.98
33_Butyrivibrio_sp_LC3010_PROKKA_02928_hypothetical_protein	11.44	10.77	11.48	11.22	10.46	10.53	11.82	11.64	10.78	11.94	10.13	10.36	10.44	10.58	10.74	10.74	10.74	10.74	10.74	10.74	10.56	10.82	10.29	10.29	10.51	13.12	16.36	14.09	13.64	14.55	14.55	14.55	15	14.55	11.68	11.68	11.68	11.68	11.21	10.75	10.75	10.75	11.68	11.68	11.36	12.39	12.27	12.27	11.98
49_Butyrivibrio_sp_WCE2006_PROKKA_01755_hypothetical_protein	11.44	10.77	11.48	11.22	10.46	10.53	11.82	11.64	10.78	11.94	10.13	10.36	10.44	10.58	10.74	10.74	10.74	10.74	10.74	10.74	10.56	10.82	10.29	10.29	10.51	13.12	16.36	14.09	13.64	14.55	14.55	14.55	15	14.55	11.68	11.68	11.68	11.68	11.21	10.75	10.75	10.75	11.68	11.68	11.36	12.39	12.27	12.27	11.98
40_Butyrivibrio_sp_NC3005_PROKKA_03009_Endoglucanase	20.18	21.6	20.36	20.49	17.7	18.02	16.91	16.91	19.15	19.52	17.7	17.54	18.6	19.2	19.15	19.15	19.15	18.84	18.84	19.15	19.64	19.23	17.2	17.2	18.26	18.8	19.31	18.88	18.88	18.88	19.31	18.88	18.45	18.88	19.38	20.8	20.35	20.35	20.26	19.82	20.26	18.94	18.94	18.94	18.61	17.32	18.61	17.75	20.18
65_Pseudobutyrivibrio_sp_YE44_PROKKA_01960_Endoglucanase	20.18	20.12	19.82	19.63	19.58	19.03	19.7	19.88	19.82	20.18	19.53	19.35	19.51	19.88	20.36	20.36	20.36	20.06	20.06	20.06	20.66	20.54	18.77	18.77	18.66	20.09	20.17	19.31	20.17	20.6	20.6	20.6	20.17	20.6	16.74	17.26	17.7	17.7	19.38	18.06	18.06	18.06	17.62	17.62	16.45	17.32	16.88	16.02	17.11
58_Pseudobutyrivibrio_sp_49_PROKKA_02350_Endoglucanase	23.56	22.36	22.02	21.85	22.78	22.59	22.99	23.85	22.02	23.26	21.01	20.53	21.41	21.5	21.95	21.95	21.95	21.34	21.34	21.65	23.28	23.44	21.35	21.35	21.51	18.38	18.03	18.03	18.88	18.45	19.31	18.45	18.03	18.45	18.5	19.03	19.47	19.47	19.82	18.94	18.94	19.82	19.38	19.38	19.48	19.91	19.91	18.61	20.18
68_Pseudobutyrivibrio_xylanivorans_DSM10317_PROKKA_02327_Endoglucanase	23.03	22.36	22.02	21.85	22.55	22.59	23.58	25.07	21.71	22.66	21.36	20.88	22.09	21.56	22.02	22.02	22.02	21.41	21.41	21.71	24.25	24.11	21.99	21.99	21.87	18.38	18.03	18.03	18.88	18.45	19.31	18.45	18.03	18.45	18.5	19.03	19.47	19.47	19.38	18.5	18.5	19.38	18.94	18.94	19.05	19.91	19.05	17.75	19.3
55_Pseudobutyrivibrio_ruminis_CF1b_PROKKA_02636_Endoglucanase	23.03	22.36	22.02	21.85	22.55	22.59	23.58	25.07	21.71	22.66	21.36	20.88	22.09	21.56	22.02	22.02	22.02	21.41	21.41	21.71	24.25	24.11	21.99	21.99	21.87	18.38	18.03	18.03	18.88	18.45	19.31	18.45	18.03	18.45	18.5	19.03	19.47	19.47	19.38	18.5	18.5	19.38	18.94	18.94	19.05	19.91	19.05	17.75	19.3
374_Pseudobutyrivibrio_xylanivorans_Mz5_DSM_14809_PROKKA_01496_Endoglucanase	22.96	22.05	21.71	21.54	21.89	21.99	22.69	24.14	21.71	22.36	21.01	20.53	21.1	21.18	21.65	21.65	21.65	21.04	21.04	21.34	23.58	23.44	21.35	21.35	21.22	18.38	18.03	18.03	18.88	18.45	19.31	18.45	18.03	18.45	18.5	19.03	19.47	19.47	19.82	18.94	18.94	19.82	19.38	19.38	19.05	19.48	19.48	18.18	19.74
60_Pseudobutyrivibrio_sp_AR14_PROKKA_01219_Endoglucanase_A	18.59	19.7	19.33	19.33	21.19	21.19	20.45	20.82	21.35	19.48	19.33	18.59	19.85	20.59	20.59	20.59	20.59	20.59	20.59	20.59	19.33	19.33	18.96	18.96	19.7	19.31	20.16	20.93	20.93	20.54	20.93	20.54	20.54	20.54	19.23	19.62	19.62	20	19.62	19.62	20	21.92	21.54	21.54	20.23	20.61	21.37	20.99	19.92
69_Pseudobutyrivibrio_xylanivorans_MZ8_MNG_PROKKA_02398_Endoglucanase_A	18.22	19.33	18.96	18.96	20.82	20.82	20.07	20.45	20.97	19.1	18.96	18.22	19.49	20.22	20.22	20.22	20.22	20.22	20.22	20.22	18.96	18.96	18.59	18.59	19.33	18.92	19.38	20.16	20.16	19.77	20.16	19.77	19.77	19.77	18.85	19.23	19.23	19.62	19.23	19.23	19.62	21.54	21.15	21.15	19.85	20.23	20.99	20.61	19.54
64_Pseudobutyrivibrio_sp_NOR37_PROKKA_02296_Endoglucanase_A	18.22	19.33	18.96	18.96	20.82	20.82	20.07	20.45	20.97	19.1	18.96	18.22	19.49	20.22	20.22	20.22	20.22	20.22	20.22	20.22	18.96	18.96	18.59	18.59	19.33	18.92	19.38	20.16	20.16	19.77	20.16	19.77	19.77	19.77	18.85	19.23	19.23	19.62	19.23	19.23	19.62	21.54	21.15	21.15	19.85	20.23	20.99	20.61	19.54
63_Pseudobutyrivibrio_sp_MD2005_PROKKA_00328_Endoglucanase_A	15.48	16.72	17.03	17.03	16.1	16.1	15.79	15.79	16.2	14.95	14.55	14.55	15.34	16.56	16.26	16.26	16.56	16.56	16.56	16.56	15.79	15.79	15.48	15.48	16.1	18.92	19.77	20.54	21.32	21.32	20.93	20.93	20.54	20.93	18.46	19.23	18.85	18.85	19.23	19.23	19.62	20.38	20.38	20.38	21.97	20.53	21.59	20.83	21.07
56_Pseudobutyrivibrio_ruminis_DSM9787_PROKKA_01879_Endoglucanase_A	17.85	17.85	18.18	18.18	18.18	18.18	17.85	18.18	17.63	17.29	16.5	16.5	17.67	19.33	19.33	19.33	19.33	19.33	19.33	19.33	17.51	17.51	17.85	17.85	17.17	19.31	20.54	20.54	21.71	20.93	20.93	20.54	20.93	20.54	17.69	18.85	18.85	18.85	18.85	18.08	18.46	18.46	20	20	20.91	20.61	20.91	20.15	19.62
61_Pseudobutyrivibrio_sp_C4_PROKKA_02379_Endoglucanase_A	18.18	18.18	18.52	18.52	18.52	18.52	18.18	18.52	17.97	17.63	16.84	16.84	18	19.67	19.67	19.67	19.67	19.67	19.67	19.67	17.85	17.85	18.18	18.18	17.51	20.46	21.71	21.71	22.87	22.09	22.09	21.71	22.09	21.71	18.08	19.23	19.23	19.23	19.23	18.46	18.85	18.85	20.38	20.38	20.91	20.61	21.67	20.91	20.38
70_Pseudobutyrivibrio_ruminis_ACV9_PROKKA_01125_Endoglucanase_A	18.18	18.18	18.52	18.52	18.52	18.52	18.18	18.52	17.97	17.63	16.84	16.84	18	19.67	19.67	19.67	19.67	19.67	19.67	19.67	17.85	17.85	18.18	18.18	17.51	20.08	21.32	21.32	22.48	21.71	21.71	21.32	21.71	21.32	18.46	19.23	19.23	19.23	19.62	18.85	19.23	19.23	20.77	20.77	20.91	20.61	21.67	20.91	20.38
406_Pseudobutyrivibrio_sp_LB2011_PROKKA_01080_Endoglucanase_A	18.18	18.18	18.52	18.52	18.52	18.52	18.18	18.52	17.97	17.63	16.84	16.84	18	19.67	19.67	19.67	19.67	19.67	19.67	19.67	17.85	17.85	18.18	18.18	17.51	20.08	21.32	21.32	22.48	21.71	21.71	21.32	21.71	21.32	18.08	19.23	19.23	19.23	18.85	18.08	18.46	18.85	20.38	20.38	20.91	20.61	22.05	21.29	20.38
57_Pseudobutyrivibrio_ruminis_HUN009_PROKKA_00105_Endoglucanase_A	18.52	18.52	18.86	18.86	18.86	18.86	18.52	18.86	18.31	17.97	17.17	17.17	18.33	20	20	20	20	20	20	20	18.18	18.18	18.52	18.52	17.85	20.08	21.32	21.32	22.48	21.71	21.71	21.32	21.71	21.32	18.46	19.23	19.23	19.23	19.23	18.46	18.85	19.23	20.77	20.77	20.91	20.23	21.29	20.53	20.38
66_Pseudobutyrivibrio_spp_JW11_PROKKA_00350_Endoglucanase_A	18.86	18.86	19.19	19.19	19.19	19.19	18.86	19.19	18.64	18.31	17.51	17.51	18.67	20.33	20.33	20.33	20.33	20.33	20.33	20.33	18.52	18.52	18.86	18.86	18.18	20.08	21.32	21.32	22.48	21.71	21.71	21.32	21.71	21.32	18.46	19.23	19.23	19.23	19.23	18.46	18.85	19.23	21.15	21.15	20.91	20.23	21.29	20.53	20.38
68_Pseudobutyrivibrio_xylanivorans_DSM10317_PROKKA_02210_Endoglucanase_A	17.1	17.47	17.1	17.1	17.84	17.84	17.84	17.84	17.98	17.23	17.47	17.47	16.91	18.01	18.38	18.38	18.01	18.01	18.01	18.01	18.59	18.59	17.1	17.1	17.1	16.73	19.14	19.92	21.09	20.31	20.7	19.92	19.92	19.92	15.89	15.5	15.5	15.5	15.89	15.5	15.89	16.28	16.28	16.28	17.56	15.71	18.7	17.94	16.99
55_Pseudobutyrivibrio_ruminis_CF1b_PROKKA_01968_Endoglucanase_A	16.73	17.1	16.73	16.73	17.47	17.47	17.47	17.47	17.6	16.85	17.1	17.1	16.91	18.01	18.38	18.38	18.01	18.01	18.01	18.01	18.22	18.22	17.1	17.1	17.1	16.34	18.75	19.53	20.7	19.92	20.31	19.53	19.53	19.53	15.89	15.5	15.5	15.5	15.89	15.5	15.89	16.28	16.67	16.67	17.56	15.71	18.7	17.94	16.99
374_Pseudobutyrivibrio_xylanivorans_Mz5_DSM_14809_PROKKA_01074_Endoglucanase_A	17.73	19.93	19.86	19.86	19.01	19.15	18.44	18.53	17.99	17.14	18.02	18.31	18.47	20	20.21	20.21	19.86	19.51	19.51	19.51	18.73	18.66	18.31	18.31	17.96	15.21	17.18	16.79	17.94	17.94	17.56	17.56	17.56	17.56	16.79	18.01	18.01	17.62	18.7	17.56	17.94	16.03	17.18	17.18	16.98	16.98	18.49	17.74	16.41
58_Pseudobutyrivibrio_sp_49_PROKKA_01482_Endoglucanase_A	17.73	19.93	19.86	19.86	19.37	19.5	18.79	18.88	19.06	18.21	19.08	19.01	18.47	19.3	19.51	19.51	19.16	18.82	18.82	18.82	19.79	19.72	18.31	18.31	18.66	14.83	17.56	17.18	18.32	18.32	17.94	17.94	17.94	17.94	16.79	17.62	17.62	17.24	18.32	17.18	17.56	15.65	16.79	16.79	16.98	17.36	18.49	17.74	16.79
59_Pseudobutyrivibrio_sp_ACV2_PROKKA_01284_Endoglucanase_A	14.46	15.64	15.29	15.6	15.98	16.27	15.71	15.29	15.9	14.29	14.33	13.99	15.82	16.82	16.72	16.72	16.72	16.72	16.72	16.72	15.11	15.06	15.77	15.77	15.43	18.92	19.77	19.77	21.32	21.32	20.93	20.93	20.93	20.93	18.85	18.46	18.46	18.46	19.23	18.46	18.85	19.23	19.23	19.23	20.08	19.77	21.21	20.83	18.77
65_Pseudobutyrivibrio_sp_YE44_PROKKA_02015_Endoglucanase_A	14.96	15.82	15.77	16.07	16.14	16.13	15	15.19	16.07	14.5	14.24	13.91	16.08	16.47	16.37	16.37	16.37	16.37	16.37	16.37	15.04	15	15.36	15.36	15.03	19.62	20.08	20.46	20.46	20.46	20.46	20.46	20.46	20.46	19.92	18.01	18.39	18.39	19.92	19.54	19.92	19.54	18.77	18.77	20.38	18.56	21.13	20.38	18.7
54_Pseudobutyrivibrio_ruminis_AD2017_PROKKA_00902_Endoglucanase_A	17.27	17.99	17.56	17.56	19	19	18.28	18.51	18.91	16.97	16.91	16.85	17.02	18.09	18.44	18.44	18.09	18.09	18.09	18.09	16.91	16.85	17.56	17.56	16.85	18.46	18.92	19.31	19.69	19.31	19.31	18.92	18.92	18.92	15.71	16.09	16.09	16.09	17.24	17.62	18.01	18.01	17.62	17.62	20.75	18.18	19.25	18.49	18.32
67_Pseudobutyrivibrio_spp_OR37_PROKKA_00890_Endoglucanase_A	17.27	18.71	18.28	18.28	19.71	19.71	19	19.22	19.27	17.33	16.91	16.85	17.38	18.44	18.79	18.79	18.44	18.44	18.44	18.44	17.27	17.2	17.56	17.56	17.2	18.46	19.69	20.08	20.08	19.69	19.69	19.31	19.31	19.31	16.48	16.86	16.86	16.86	18.01	18.39	18.77	19.16	18.77	18.77	20.75	19.32	20.38	19.62	19.08
32_Butyrivibrio_sp_LB2008_PROKKA_02087_Endoglucanase_4	15.38	16.12	16.48	16.48	15.75	15.75	15.75	15.75	15.75	15.38	14.29	15.02	15.94	15.58	15.58	15.58	15.58	15.94	15.94	15.94	15.75	15.75	14.29	14.29	14.65	14.03	14.03	14.03	14.39	14.03	14.75	14.39	13.67	13.67	16.07	19	18.64	18.64	17.14	15	14.64	17.86	15.47	15.47	16.01	16.49	18.86	18.86	17.44
34_Butyrivibrio_sp_M55_PROKKA_02363_Endoglucanase_4	15.53	16.67	16.67	16.67	15.53	15.53	15.53	15.53	16.29	15.91	14.77	15.53	17.23	16.48	16.48	16.48	16.48	16.48	16.48	16.48	15.91	15.91	14.77	14.77	15.15	16.04	15.67	15.67	15.67	15.3	16.04	15.67	15.67	16.04	16.3	19.63	19.26	19.26	18.15	17.78	17.41	16.3	15.3	15.3	18.15	17.16	18.52	18.89	19.26
18_Butyrivibrio_sp_AE2005_PROKKA_00066_Endoglucanase_4	16.48	18.01	18.01	18.01	16.86	16.86	16.86	16.86	17.62	17.24	16.09	16.86	18.56	17.8	17.8	17.8	17.8	17.8	17.8	17.8	17.24	17.24	16.09	16.09	16.48	16.6	16.23	16.23	16.23	15.85	16.6	16.23	15.85	16.23	19.1	20.22	19.85	19.85	17.6	18.35	17.98	17.98	16.23	16.23	17.98	17.74	19.1	19.48	19.85
10_Butyrivibrio_hungatei_XBD2006_PROKKA_00175_Endoglucanase_4	16.09	17.62	17.62	17.62	16.48	16.48	16.48	16.48	17.24	16.86	15.71	16.48	18.18	17.42	17.42	17.42	17.42	17.42	17.42	17.42	16.86	16.86	15.71	15.71	16.09	16.23	15.85	15.85	15.85	15.47	16.23	15.85	15.47	15.85	18.73	19.85	19.48	19.48	17.23	17.98	17.6	17.6	15.85	15.85	17.6	17.36	18.73	19.1	19.48
21_Butyrivibrio_sp_AE3003_PROKKA_01317_Endoglucanase_4	15.53	17.05	17.05	17.05	15.91	15.91	15.91	15.91	16.67	16.29	15.15	15.91	17.6	16.85	16.85	16.85	16.85	16.85	16.85	16.85	16.29	16.29	15.15	15.15	15.53	16.42	16.04	16.04	16.04	15.67	16.42	16.04	15.67	16.04	17.78	19.26	18.89	18.89	17.41	17.41	17.04	17.04	15.3	15.3	17.78	17.54	18.89	19.26	19.26
9_Butyrivibrio_hungatei_NK4A153_PROKKA_00128_Endoglucanase_4	15.65	17.18	17.18	17.18	16.03	16.03	16.03	16.03	16.79	16.41	15.27	16.03	17.74	16.98	16.98	16.98	16.98	16.98	16.98	16.98	16.41	16.41	15.27	15.27	15.65	16.54	16.17	16.17	16.17	15.79	16.54	16.17	15.79	16.17	17.91	19.4	19.03	19.03	17.54	17.54	17.16	17.16	15.41	15.41	17.91	17.67	19.03	19.4	19.4
39_Butyrivibrio_sp_NC2007_PROKKA_00044_Endoglucanase_4	16.78	18.88	18.88	18.88	18.18	18.18	18.18	18.18	20.28	18.18	18.18	18.88	18.18	18.18	18.18	18.18	18.18	18.18	18.18	18.18	18.88	18.88	18.18	18.18	16.78	15.38	15.38	15.38	15.38	14.69	15.38	14.69	14.69	14.69	18.44	17.02	17.02	17.02	18.44	18.44	18.44	19.15	19.15	19.15	20.42	17.61	19.01	18.31	17.61
[truncated: 10 more rows]
[truncated: 165 more columns]

## Sheet: GH13
40_Butyrivibrio_sp_NC3005_PROKKA_00009_Endoglucanase_A	100	73.89	73.57	73.66	74.95	74.86	74.76	74.86	73.28	74.86	71.76	70.94	72.94	71.71	71.02	71.02	71.59	71.02	71.02	71.21	70.15	70.72	70.73	70.73	71.46	41.01	39.52	39.52	39.52	39.79	39.79	39.52	39.52	39.52	37.64	38.29	38.29	38.29	37.64	38.74	38.74	38.19	36.26	36.26	33.06	31.54	31.99	31.72	33.06
[truncated: 213 more rows]
[truncated: 165 more columns]

[truncated: 1 more sheets: GH43]
