# Supplementary material for: Phylogenetic systematics of Butyrivibrio and Pseudobutyrivibrio genomes illustrate vast taxonomic diversity, open genomes and an abundance of carbohydrate-active enzyme family isoforms
Source: Microb Genom. 2021 Oct 4;7(10):000638. doi: 10.1099/mgen.0.000638 (PMC8627218; doi:10.1099/mgen.0.000638)
Supplement: Supplementary material 4 [file mgen-7-0638-s004.xlsx]

## Sheet: GH2 RPKM
	start	end	forward/reverse	length (kb)	SRR1138694	SRR873456	SRR1138697	SRR873457	SRR1138702	SRR873458	SRR1206249	SRR873459	SRR873450	SRR873460	SRR873451	SRR873461	SRR873452	SRR873462	SRR873453	SRR873463	SRR873454	SRR873464	SRR873455	SRR873465
1_Butyrivibrio_fibrisolvens_AB2020_PROKKA_00700_Beta_galactosidase	90108	93512	-	3.405	0	0	0	0	0	0	0	0	0.074658	0	0	0.0301025	0.070175	0	0	0	0	0	0	0
1_Butyrivibrio_fibrisolvens_AB2020_PROKKA_00956_Beta_galactosidase_BoGH2A	51968	54718	+	2.751	0	0	0	0	0.0387418	0	0	0	0	0	0.0915984	0	0	0	0	0	0	0	0	0
1_Butyrivibrio_fibrisolvens_AB2020_PROKKA_02287_Evolved_beta_galactosidase_subunit_alpha	33134	36142	+	3.009	0	0.0522378	0.0292788	0	0	0.188281	0	0.0468221	0	0.0516273	0.293106	0	0.0397052	0	0.0638063	0.0648209	0	0	0	0
1_Butyrivibrio_fibrisolvens_AB2020_PROKKA_02406_Beta_galactosidase_BoGH2A	3232	5817	+	2.586	0	0.0607825	0	0	0	0.219078	0	0	0	0	0.146164	0	0.0923997	0	0	0.150848	0	0	0.213966	0.0414639
1_Butyrivibrio_fibrisolvens_AB2020_PROKKA_02598_Beta_galactosidase_BoGH2A	15183	17759	-	2.577	0.0881935	0	0	0.0555375	0	0	0	0	0.0986459	0	0	0	0.0927224	0	0.0372513	0	0.0865469	0	0	0
1_Butyrivibrio_fibrisolvens_AB2020_PROKKA_02632_Beta_glucuronidase	29816	32029	-	2.214	0	0.567963	0	0.129286	0.0962771	0.460599	0	0.12727	0.11482	0	0.170723	0.138888	0.323775	0.195395	0.173436	0.52858	0.402947	0	0.249917	0
1_Butyrivibrio_fibrisolvens_AB2020_PROKKA_02732_Beta_galactosidase_BoGH2A	27268	30978	-	3.711	0.0612435	0	0	0	0	0.122131	0	0	0.0685019	0	0	0	0.193165	0	0	0.105118	0	0	0	0
1_Butyrivibrio_fibrisolvens_AB2020_PROKKA_02997_Beta_glucuronidase	7465	9291	+	1.827	0.0621989	0	0	0	0	0.0620182	0	0	0	0	0	0	0.0653929	0	0	0.106757	0	0	0.302855	0
1_Butyrivibrio_fibrisolvens_AB2020_PROKKA_03237_Beta_galactosidase	10741	14172	+	3.432	0.0662222	0	0.0256702	0.0417017	0	0.19809	0.114963	0	0.0740707	0	0.0367114	0.089597	0.208869	0	0.027971	0	0.129972	0	0.161223	0
1_Butyrivibrio_fibrisolvens_AB2020_PROKKA_03563_Beta_galactosidase	4357	6702	+	2.346	0	0.134001	0.0375533	0.183018	0.09086	0.144894	0	0.0600545	0	0.0662176	0.107411	0.043691	0.254631	0.368802	0.245516	0.16628	0.665481	0	0.943421	0
1_Butyrivibrio_fibrisolvens_AB2020_PROKKA_03798_Beta_galactosidase	3087	5030	-	1.944	0	0	0	0	0.109649	0	0	0	0.130767	0	0	0	0	0	0	0	0.114728	0.0883153	0	0
2_Butyrivibrio_fibrisolvens_AR40_PROKKA_00020_Beta_galactosidase	22921	26352	-	3.432	0	0	0	0.0417017	0	0.297134	0.114963	0	0.148141	0.0905283	0	0	0.0696229	0	0	0	0.259943	0	0.161223	0
2_Butyrivibrio_fibrisolvens_AR40_PROKKA_00027_Beta_galactosidase_BoGH2A	32038	35850	+	3.813	0	0	0.0924207	0	0	0.237728	0.103476	0	0.200008	0	0	0	0.125332	0.113455	0	0.204612	0.175477	0	0.145113	0
2_Butyrivibrio_fibrisolvens_AR40_PROKKA_00207_Beta_galactosidase	267210	269177	+	1.968	0	0	0	0.145447	0	0.230299	0	0	0.258344	0	0.128042	0	0	0	0	0.0991087	0	0	0	0
2_Butyrivibrio_fibrisolvens_AR40_PROKKA_00490_Beta_galactosidase	27854	30199	-	2.346	0	0	0.0751066	0.244024	0	0.289788	0.504545	0	0.325077	0.132435	0	0	0.203705	0.184401	0	0	0.190137	0.146364	0.471711	0.0914116
2_Butyrivibrio_fibrisolvens_AR40_PROKKA_01770_Beta_glucuronidase	7400	9226	+	1.827	0.0621989	0	0	0	0	0	0	0	0	0	0	0	0	0	0	0	0	0	0	0.0586895
2_Butyrivibrio_fibrisolvens_AR40_PROKKA_01812_Evolved_beta_galactosidase_subunit_alpha	53531	56539	+	3.009	0	0	0.0292788	0	0	0	0.0655623	0	0	0	0	0.0681283	0	0	0.0638063	0	0	0.0570572	0.0919436	0.07127
2_Butyrivibrio_fibrisolvens_AR40_PROKKA_01904_Beta_glucuronidase	14924	17137	+	2.214	0	0.212986	0.278546	0.0646432	0.0962771	0	0.267313	0.063635	0.0574098	0.0701656	0.113815	0.231479	0.0539624	0.195395	0.0433589	0	0	0.15509	0.249917	0.242154
2_Butyrivibrio_fibrisolvens_AR40_PROKKA_02138_Beta_galactosidase	7022	10279	-	3.258	0	0	0	0	0	0.139113	0	0	0.624213	0	0	0	0	0	0	0	0.273826	0	0	0
2_Butyrivibrio_fibrisolvens_AR40_PROKKA_02370_Beta_galactosidase_BoGH2A	58145	60721	+	2.577	0.0440968	0	0.034187	0.111075	0	0.131906	0	0	0.197292	0	0	0	0.0927224	0	0.0745026	0	0.173094	0	0.214713	0
2_Butyrivibrio_fibrisolvens_AR40_PROKKA_02769_Beta_galactosidase_BoGH2A	41374	44085	-	2.712	0	0	0	0	0	0	0	0	0	0	0	0	0	0	0	0	0	0	0	0
2_Butyrivibrio_fibrisolvens_AR40_PROKKA_02936_Beta_galactosidase_BoGH2A	30301	32886	-	2.586	0.0439433	0	0	0	0	0	0	0	0	0.0600722	0	0	0	0	0	0	0.172491	0	0	0
375_Butyrivibrio_fibrisolvens_D1_DSM_3071_PROKKA_00137_Beta_glucuronidase	148384	150597	-	2.214	0	0.283981	0.159169	0.258573	0.0962771	0.255888	0.445522	0.25454	0.459278	0	0.0569077	0.0462958	0.323775	0.0976974	0.130077	0	0.402947	0.0775452	2.37421	0.0968616
375_Butyrivibrio_fibrisolvens_D1_DSM_3071_PROKKA_00289_Beta_galactosidase_BoGH2A	321307	323862	-	2.556	0.533509	0	0	0.111988	0.16679	0.265979	0	0	0	0.121554	0.0985865	0	0	0	0	0.152618	0.0872579	0	0.108239	0
375_Butyrivibrio_fibrisolvens_D1_DSM_3071_PROKKA_00607_Beta_galactosidase	33586	35922	-	2.337	0	0.134517	0	0	0	0	0.0844147	0.0602857	0.108776	0	0	0.0877184	0.102245	0	0.0410768	0	0.19087	0	0	0
375_Butyrivibrio_fibrisolvens_D1_DSM_3071_PROKKA_00893_Beta_galactosidase	171362	173350	-	1.989	0.114266	0.237079	0.0442936	0	0	0	0	0.141667	0	0.312411	0	0.0515329	0.0600668	0	0.144791	0.0980623	0	0	0	0
375_Butyrivibrio_fibrisolvens_D1_DSM_3071_PROKKA_01774_Beta_galactosidase_BoGH2A	356	2890	-	2.535	0.0448273	0.124011	0	0.0564576	0	0.223486	0	0	0	0	0.0994032	0.0404335	0	0	0	0.153882	0.0879808	0	0	0.169193
375_Butyrivibrio_fibrisolvens_D1_DSM_3071_PROKKA_02521_Beta_galactosidase	65304	68573	-	3.27	0	0	0.0538838	0.0875352	0	0.0346505	0	0.043085	0	0	0.0770603	0	0	0	0.0293568	0.119294	0	0.105006	0.253815	0.0655815
375_Butyrivibrio_fibrisolvens_D1_DSM_3071_PROKKA_03071_Beta_galactosidase	65007	68300	-	3.294	0	0	0	0	0	0	0	0	0.0771738	0	0.0764988	0	0	0	0	0	0	0	0	0
375_Butyrivibrio_fibrisolvens_D1_DSM_3071_PROKKA_03179_Exo_beta_D_glucosaminidase	11355	13820	+	2.466	0.0921633	0.191221	0.0714517	0.116075	0.0864386	0.275687	0.239996	0.228528	0	0.125991	0	0	0.24224	0.263141	0.116784	0.632752	0	0	0	0.0869633
375_Butyrivibrio_fibrisolvens_D1_DSM_3071_PROKKA_03231_Beta_galactosidase_BoGH2A	12593	16162	-	3.57	0	0	0	0	0.029854	0	0.0552597	0	0	0.0435145	0.0352923	0	0	0	0	0	0.0624737	0	0	0
4_Butyrivibrio_fibrisolvens_MD2001_PROKKA_00113_Beta_galactosidase	144563	147967	-	3.405	0	0	0	0	0	0.0665534	0	0	0.74658	0	0	0	0.14035	0	0	0	0	0	0	0
4_Butyrivibrio_fibrisolvens_MD2001_PROKKA_00349_Beta_galactosidase_BoGH2A	80590	83175	-	2.586	0.0878866	0	0	0.0553442	0	0.175263	0	0	0	0	0	0	0	0	0	0	0	0	0.213966	0
4_Butyrivibrio_fibrisolvens_MD2001_PROKKA_00632_Beta_galactosidase_BoGH2A	113772	116531	+	2.76	0	0	0	0	0	0	0	0	0	0	0	0	0	0	0	0	0	0	0	0
4_Butyrivibrio_fibrisolvens_MD2001_PROKKA_01465_Beta_galactosidase_large_subunit	16314	18281	+	1.968	0	0	0	0	0.0541559	0.0575748	0.100242	0	0.129172	0	0	0	0	0	0	0	0	0	0	0
4_Butyrivibrio_fibrisolvens_MD2001_PROKKA_02384_Beta_glucuronidase	102101	104314	-	2.214	0.102653	0.567963	0.198961	0.581789	0	0.358243	0.178209	0	0	0	0.113815	0.0925917	0.539624	0	0.0867178	0.176193	0.201474	0	0.624793	0
4_Butyrivibrio_fibrisolvens_MD2001_PROKKA_02498_Evolved_beta_galactosidase_subunit_alpha	97075	100083	-	3.009	0	0	0	0.095128	0.03542	0	0.196687	0	0.0422417	0	0.0418722	0.136257	0	0	0	0	0	0	0	0.07127
4_Butyrivibrio_fibrisolvens_MD2001_PROKKA_03005_Beta_galactosidase	25483	27843	+	2.361	0.096262	0	0	0.121237	0.135424	0.767859	0.167113	0	0.323012	0.263188	0	0	1.31567	0	0	0.330446	2.07822	0.145434	1.17178	0
4_Butyrivibrio_fibrisolvens_MD2001_PROKKA_03350_Beta_galactosidase_BoGH2A	59593	62169	-	2.577	0	0.0609948	0	0	0	0	0	0.0546712	0.0986459	0	0	0	0.0927224	0	0.0745026	0	0.173094	0	0	0
4_Butyrivibrio_fibrisolvens_MD2001_PROKKA_03448_Beta_galactosidase	25026	28457	-	3.432	0	0	0	0.0834033	0.0310544	0.0990448	0	0	0.222212	0	0	0	0.0696229	0.0630251	0	0	0	0.0500248	0	0
4_Butyrivibrio_fibrisolvens_MD2001_PROKKA_03539_Beta_glucuronidase	15482	17308	+	1.827	0.124398	0	0.0482211	0	0	0.0620182	0	0	0	0	0	0	0	0	0	0	0.122075	0.093971	0	0
4_Butyrivibrio_fibrisolvens_MD2001_PROKKA_03726_Beta_galactosidase_BoGH2A	1629	5339	+	3.711	0	0	0	0	0	0.244262	0.0531601	0	0.548015	0.0837222	0	0.0552406	0.257554	0	0	0.210235	0	0	0.0745509	0
6_Butyrivibrio_fibrisolvens_WTE3004_PROKKA_00200_Beta_galactosidase_BoGH2A	245019	247778	-	2.76	0.247038	0	0	0.362986	0	0.0821067	0	0	0	0	0.0912997	0	0	0.0783703	0	0	0	0	0	0.19425
6_Butyrivibrio_fibrisolvens_WTE3004_PROKKA_00546_Beta_glucuronidase	281970	283796	+	1.827	0	0	0	0	0	0	0	0	0	0	0	0	0	0	0	0	0	0	0	0
6_Butyrivibrio_fibrisolvens_WTE3004_PROKKA_00591_Evolved_beta_galactosidase_subunit_alpha	336241	339249	+	3.009	0	0	0	0	0	0	0	0	0	0	0	0.0681283	0.0397052	0	0	0.0648209	0.0741214	0	0	0
6_Butyrivibrio_fibrisolvens_WTE3004_PROKKA_00808_Beta_glucuronidase	232376	234589	-	2.214	0	0.354977	0.0397922	0.129286	0.0962771	0.153533	0	0.12727	0.11482	0.0701656	0.170723	0	0	0.293092	0.0867178	0	0	0	0	0.0484308
6_Butyrivibrio_fibrisolvens_WTE3004_PROKKA_01499_Beta_galactosidase	129763	132108	+	2.346	0.0968775	0	0.150213	0.122012	0	0.193192	0	0	0.325077	0.132435	0	0	0.152779	0	0.245516	0.16628	0.0950687	0.146364	0	0.0457058
6_Butyrivibrio_fibrisolvens_WTE3004_PROKKA_01644_Beta_galactosidase_BoGH2A	101755	104331	+	2.577	0.0440968	0.12199	0	0	0	0.0439687	0	0	0	0.060282	0	0	0	0	0.0745026	0.151374	0	0	0	0
6_Butyrivibrio_fibrisolvens_WTE3004_PROKKA_01752_Beta_galactosidase_BoGH2A	77148	79733	+	2.586	0.0439433	0.0607825	0	0	0	0.569603	0.0762866	0	0.196605	0	0	0	0.0923997	0.167287	0	0	0	0.265561	0.320949	0.0414639
6_Butyrivibrio_fibrisolvens_WTE3004_PROKKA_03551_Beta_galactosidase_BoGH2A	21063	24773	-	3.711	0	0	0	0.0771329	0	0.0610656	0	0	0.205506	0	0	0	0.128777	0	0	0.210235	0	0	0.149102	0
6_Butyrivibrio_fibrisolvens_WTE3004_PROKKA_03752_Beta_galactosidase	2958	6389	-	3.432	0.0331111	0.0457994	0	0.0417017	0.124218	0	0.172445	0.123154	0.407389	0	0.0367114	0	0	0	0.0839131	0	0	0.0500248	0	0
6_Butyrivibrio_fibrisolvens_WTE3004_PROKKA_03791_Beta_galactosidase	2728	6132	-	3.405	0	0	0	0	0.0313007	0	0	0	0.149316	0	0	0	0	0	0	0	0	0	0	0
6_Butyrivibrio_fibrisolvens_WTE3004_PROKKA_03827_Beta_galactosidase	2332	4275	-	1.944	0	0	0	0	0	0.116571	0	0	0	0	0	0	0	0	0	0	0	0	0	0
65_Pseudobutyrivibrio_sp_YE44_PROKKA_00166_Beta_galactosidase	172369	175377	-	3.009	0	0	0	0	0	0	0	0	0.0844834	0	0	0	0.0397052	0	0	0	0	0	0	0
7_Butyrivibrio_fibrisolvens_YRB2005_PROKKA_00208_Beta_glucuronidase	221327	223153	-	1.827	0.0621989	0	0	0.156672	0	0.0620182	0	0	0	0.170056	0	0	0	0.236784	0	0	0	0	0	0.0586895
7_Butyrivibrio_fibrisolvens_YRB2005_PROKKA_00744_Beta_glucuronidase	92153	94366	-	2.214	0.102653	0.567963	0.517299	0.517146	0.33697	0.614131	0.178209	0	0.11482	0.140331	0.227631	0.416663	0.863399	0.293092	0.346871	0.176193	0.503684	1.08563	0.499834	0.968616
7_Butyrivibrio_fibrisolvens_YRB2005_PROKKA_01147_Beta_galactosidase	168668	171013	+	2.346	0.242194	0	0.262873	0.061006	0	0.24149	0.252273	0	0.108359	0.397306	0	0	0	0.184401	0.204596	0	0.380275	0	0.471711	0
7_Butyrivibrio_fibrisolvens_YRB2005_PROKKA_01591_Beta_galactosidase_BoGH2A	82215	85004	+	2.79	0	0	0	0	0	0	0.0707086	0	0	0	0	0	0	0	0	0.139818	0.159879	0	0	0
7_Butyrivibrio_fibrisolvens_YRB2005_PROKKA_01931_Beta_galactosidase_BoGH2A	132745	135330	-	2.586	0	0	0	0	0	0	0	0	0.196605	0	0	0	0	0	0	0	0	0	0	0.0414639
7_Butyrivibrio_fibrisolvens_YRB2005_PROKKA_01957_Beta_galactosidase	25552	27519	+	1.968	0	0.159739	0	0	0	0	0	0	0	0	0	0	0	0	0	0	0	0	0	0
7_Butyrivibrio_fibrisolvens_YRB2005_PROKKA_02257_Beta_galactosidase_BoGH2A	1627	5337	+	3.711	0	0.0847123	0	0.0771329	0	0.122131	0	0	0.0685019	0	0	0	0	0	0	0	0.1202	0	0	0
7_Butyrivibrio_fibrisolvens_YRB2005_PROKKA_02531_Beta_galactosidase_BoGH2A	26663	29239	+	2.577	0	0	0	0.166612	0	0	0.076553	0	0.197292	0	0	0	0.0927224	0	0.186256	0.0756872	0.173094	0	0.107357	0
7_Butyrivibrio_fibrisolvens_YRB2005_PROKKA_03711_Beta_galactosidase	10751	14182	+	3.432	0	0.0457994	0.0513403	0.0417017	0	0	0.172445	0.123154	0.185177	0	0.293691	0	0.0348114	0.12605	0.0559421	0	0.324929	0.10005	0.483668	0
7_Butyrivibrio_fibrisolvens_YRB2005_PROKKA_03831_Beta_galactosidase	2517	5921	-	3.405	0	0	0	0	0	0	0	0	0	0	0	0	0	0	0	0	0	0	0	0
72_Butyrivibrio_hungatei_DSM_14810_PROKKA_00192_Beta_galactosidase_BoGH2A	206593	208923	-	2.331	0	0	0	0	0	0	0	0	0	0	0	0	0	0	0	0	0	0	0	0
72_Butyrivibrio_hungatei_DSM_14810_PROKKA_00866_Beta_galactosidase_BoGH2A	74350	76494	+	2.145	0	0	0	0	0.0993741	0.105648	0	0	0.118513	0.0724227	0.117477	0	0	0	0	0	0	0	0	0
72_Butyrivibrio_hungatei_DSM_14810_PROKKA_01253_Beta_galactosidase	502268	505006	+	2.739	0	0.0573872	0	0	0.0389116	0	0.0720252	0	0.0928115	0.17015	0.0459998	0.0374221	0	0	0.0700961	0	0	0	0	0
72_Butyrivibrio_hungatei_DSM_14810_PROKKA_01418_Beta_galactosidase_BoGH2A	150539	153016	+	2.478	0.0458585	0	0	0	0	0.320077	0	0	0.359054	0.0626903	0.0508449	0.0413636	0.0964268	0	0.116219	0.078711	0	0	0	0
72_Butyrivibrio_hungatei_DSM_14810_PROKKA_01714_Beta_galactosidase	179039	180964	+	1.926	0	0	0.0457425	0	0	0	0	0.219451	0.197983	0.0806576	0	0	0	0	0	0.20254	0	0	0	0.222691
72_Butyrivibrio_hungatei_DSM_14810_PROKKA_02496_Beta_galactosidase	41406	44510	+	3.105	0.146393	0.101246	0	0.0921868	0.0343249	0.255443	0	0.090749	0.0818714	0.200124	0.0405776	0.0990328	0.0769551	0.0696625	0.0618335	0.125633	0.0718297	0	0	0
9_Butyrivibrio_hungatei_NK4A153_PROKKA_00076_Exo_beta_D_glucosaminidase	86219	88684	+	2.466	0.0921633	0	0	0	0.172877	0.0918956	0	0.0571321	0	0	0	0.16626	0.0968961	0.0877138	0	0	0	0	0.224378	0.0434817
9_Butyrivibrio_hungatei_NK4A153_PROKKA_00549_Beta_galactosidase	14003	15925	-	1.923	0.0590938	0.163478	0	0	0	0.176766	0	0	0	0.323134	0	0.106603	0	0.112482	0.0499202	0	0	0	0	0
9_Butyrivibrio_hungatei_NK4A153_PROKKA_01182_Beta_galactosidase_BoGH2A	89475	92510	-	3.036	0	0	0	0	0	0	0	0	0	0	0	0	0	0	0	0	0	0	0	0
11_Butyrivibrio_proteoclasticus_B316_PROKKA_00701_Beta_glucuronidase	820364	822130	+	1.767	0	0	0	0	0	0	0	0	0	0	0	0	0	0	0	0	0	0	0	0
11_Butyrivibrio_proteoclasticus_B316_PROKKA_00710_Beta_galactosidase	831392	833389	+	1.998	0.170627	0	0.132282	0.214895	0.0533427	0.340262	0.691161	0.0705144	0.699779	0.388755	0.12612	0.102602	0.717555	0.649556	0.240232	0.195241	0.334882	0.257785	0.276935	0.375666
11_Butyrivibrio_proteoclasticus_B316_PROKKA_01718_Beta_glucuronidase	2074359	2076572	-	2.214	0	0.212986	0.159169	0.0646432	0.192554	0.102355	0.178209	0.063635	0.0574098	0.0701656	0.113815	0.277775	0.21585	0.293092	0.216794	0.176193	0.100737	0.310181	0	0.0968616
11_Butyrivibrio_proteoclasticus_B316_PROKKA_03253_Beta_galactosidase_BoGH2A	236387	238849	-	2.463	0.276827	0.893452	0.143078	0.232432	0.0432719	0.73606	0.64077	0.457614	0.309635	0.378433	0.102309	0.291309	0.048507	0.526924	0.155902	0.316762	0.362211	0.139411	0.561629	1.04483
11_Butyrivibrio_proteoclasticus_B316_PROKKA_03281_Exo_beta_D_glucosaminidase	269010	271484	-	2.475	0.137742	0.127017	0.142384	0	0.0430621	0.366246	0.318832	0.113849	0.102711	0	0.0509065	0.124241	0.289631	0.436974	0.232719	0	0.180227	0.138735	0	0.519882
12_Butyrivibrio_proteoclasticus_FD2007_PROKKA_01311_Evolved_beta_galactosidase_subunit_alpha	34950	36890	+	1.941	0.0585458	0.323923	0	0.368676	0.109818	0.350254	0.813095	0.435511	0.261938	0.0800343	0.194735	0.158422	0.55397	0.445754	0.346201	0	0.459621	0.0884518	0	0.718153
12_Butyrivibrio_proteoclasticus_FD2007_PROKKA_01334_Beta_galactosidase_BoGH2A	73854	77396	-	3.543	0	0.177458	0	0.201976	0	0.127922	0.111362	0.0795302	0.21525	0	0	0.02893	0	0.122101	0.0541894	0.110102	0.1259	0.096915	0	0.423698
12_Butyrivibrio_proteoclasticus_FD2007_PROKKA_01485_Exo_beta_D_glucosaminidase	90809	93283	+	2.475	0	0.254034	0	0.231305	0.0430621	0.366246	0.478248	0.227697	0	0.0627663	0.203626	0	0	0.0873948	0	0.157613	0.540682	0.208103	0	0.563206
12_Butyrivibrio_proteoclasticus_FD2007_PROKKA_01513_Beta_galactosidase_BoGH2A	123058	125520	+	2.463	0.0922755	0.382908	0	0.29054	0	0.414034	0.560674	0.228807	0.361241	0	0	0.083231	0.582085	0	0.233853	0.316762	0.181105	0.557645	0.224651	0.56595
12_Butyrivibrio_proteoclasticus_FD2007_PROKKA_01605_Beta_galactosidase	102806	104803	-	1.998	0.341253	0	0.132282	0.716317	0.106685	0.283552	0.493686	0.0705144	0.254465	0.544257	0.0630599	0	0.298981	0.324778	0.336324	0.488103	0	0.859284	0	0.107333
12_Butyrivibrio_proteoclasticus_FD2007_PROKKA_01614_Beta_glucuronidase	114040	115812	-	1.773	0	0	0	0	0	0	0	0	0	0	0	0	0	0	0	0	0	0	0	0
12_Butyrivibrio_proteoclasticus_FD2007_PROKKA_02547_Beta_galactosidase	19257	22376	-	3.12	0.0364222	0.403035	0.0564744	0.275231	0	0.254215	0.12646	0	0.244433	0	0.242295	0.197113	0.0765852	0	0.123073	0.125029	0	0.110054	0	0.274938
15_Butyrivibrio_proteoclasticus_P18_PROKKA_00523_Beta_galactosidase_BoGH2A	41218	44496	-	3.279	0	0	0	0.087295	0	0	0	0	0.0387634	0	0	0	0.0364358	0	0	0	0.136036	0	0	0.0327008
15_Butyrivibrio_proteoclasticus_P18_PROKKA_01021_Beta_galactosidase_BoGH2A	14832	17216	+	2.385	0	0	0	0.0600084	0	0.28505	0	0	0	0	0	0	0.200374	0	0	0	0	0	0.231999	0
15_Butyrivibrio_proteoclasticus_P18_PROKKA_01099_Beta_galactosidase	119993	121945	+	1.953	0.58186	0.563382	0.405991	0.293129	0.218287	0.406119	0.101012	0.577113	0.130164	0	0.258051	0.0524828	0.30587	0.221508	0.344074	0.29961	0.913595	0.263725	0.566632	0.274516
15_Butyrivibrio_proteoclasticus_P18_PROKKA_01103_Beta_galactosidase	128891	130816	-	1.926	0.0590017	0.163223	0	0	0.0553368	0.235321	0	0	0	0	0.0654172	0	0.0620316	0	0	0.10127	0.2316	0	0	0.0556728
15_Butyrivibrio_proteoclasticus_P18_PROKKA_01113_Beta_galactosidase_BoGH2A	142432	144810	+	2.379	0	0	0	0	0	0	0	0.0592214	0	0	0	0	0	0	0	0	0	0	0	0
15_Butyrivibrio_proteoclasticus_P18_PROKKA_01440_Beta_galactosidase_BoGH2A	27899	30043	+	2.145	0	0	0.0821445	0.133445	0.0496871	0	0	0	0.0592565	0.144845	0	0	0.111397	0	0	0	0	0	0	0.0499887
15_Butyrivibrio_proteoclasticus_P18_PROKKA_02117_Beta_galactosidase	74541	77648	-	3.108	0.146251	0.202296	0	0	0.0342918	0.182283	0.126948	0.0906614	0	0	0	0	0.0768809	0	0	0.0627561	0.0717604	0	0	0
15_Butyrivibrio_proteoclasticus_P18_PROKKA_02230_Xylosidase_arabinosidase	12181	15972	+	3.792	0.0599353	0.165806	0.116166	0	0.0562124	0.0298806	0	0	0.0335193	0	0.166131	0.0270303	0.378079	0	0.354418	0.102872	0	0	0	0
15_Butyrivibrio_proteoclasticus_P18_PROKKA_02257_Beta_galactosidase_BoGH2A	40819	43194	+	2.376	0	0	0	0	0	0	0.166058	0	0	0.130763	0	0.129418	0	0	0	0	0	0	0	0
15_Butyrivibrio_proteoclasticus_P18_PROKKA_03254_Beta_galactosidase	12963	15713	+	2.751	0	0	0	0	0	0	0	0	0.0924066	0.0564691	0	0	0	0	0	0	0	0	0	0
14_Butyrivibrio_proteoclasticus_P6B7_PROKKA_01099_hypothetical_protein	198850	201615	+	2.766	0	0	0	0	0	0	0	0	0.0459527	0	0	0	0	0	0	0	0	0	0	0
14_Butyrivibrio_proteoclasticus_P6B7_PROKKA_01883_Exo_beta_D_glucosaminidase	88109	90652	-	2.544	0.0446688	0.123572	0.207783	0.0562579	0.167577	0.133617	0.077546	0.110761	0	0.183192	0.0495258	0.0402905	0.0939252	0.255073	0.075469	0.230007	0.0876695	0.134972	0	0.126445
14_Butyrivibrio_proteoclasticus_P6B7_PROKKA_02102_Beta_galactosidase	5243	7174	+	1.932	0.0588185	0	0.0912008	0	0	0.234591	0.306331	0.0729233	0	0.160814	0.130428	0.0530533	0.123678	0.223915	0.0993753	0	0.461762	0.355455	0	0.111
14_Butyrivibrio_proteoclasticus_P6B7_PROKKA_02118_Beta_galactosidase_BoGH2A	27894	31235	-	3.342	0	0.0470328	0	0.0856494	0.0318907	0.203424	0	0	0.114098	0.0464831	0	0.0613399	0	0	0	0.058362	0.0667359	0.205488	0.0827822	0.0320843
14_Butyrivibrio_proteoclasticus_P6B7_PROKKA_02976_Beta_galactosidase	27092	30199	-	3.108	0.0731257	0.0505739	0	0.184196	0.0342918	0.0729133	0.126948	0	0.490754	0.149948	0.0405385	0	0.0768809	0	0.185322	0.0627561	0.215281	0.110479	0	0.1035
14_Butyrivibrio_proteoclasticus_P6B7_PROKKA_03093_Beta_galactosidase_BoGH2A	22142	24670	-	2.529	0.449337	0.435067	0.313523	0.169775	0.252856	0.448032	0.312024	0.0557089	0.251296	0.0614261	0.348737	0	0.0472411	0.68423	0.151833	0.385619	0.529137	0.0678865	0	0
16_Butyrivibrio_sp_AC2005_PROKKA_00293_Beta_galactosidase	357412	359904	-	2.493	0.0911651	0.18915	0.176695	0.287044	0.128254	0.13635	0	0.0565134	0.10197	0.186939	0.0505389	0.123344	0.0479233	0.0867638	0.115519	0.156475	0.178926	0.0688668	0.110974	0.258064
16_Butyrivibrio_sp_AC2005_PROKKA_01174_Beta_galactosidase_BoGH2A	166703	169222	+	2.52	0	0.124749	0	0.0567937	0	0	0.0782846	0	0	0.0616455	0	0.122023	0	0.0858342	0.114282	0	0.177009	0	0	0
16_Butyrivibrio_sp_AC2005_PROKKA_01531_Beta_galactosidase_BoGH2A	220233	222164	+	1.932	0.235274	0	0.0456004	0	0.11033	0.0586476	0.10211	0.0729233	0	0.0804071	0.130428	0.15916	0.123678	0.111958	0.0993753	0	0	0	0	0
16_Butyrivibrio_sp_AC2005_PROKKA_01680_Beta_galactosidase_BoGH2A	163928	166387	+	2.46	0	0	0	0	0	0	0	0	0	0	0	0	0	0	0	0.079287	0	0	0	0
16_Butyrivibrio_sp_AC2005_PROKKA_01903_Beta_galactosidase	44172	47240	+	3.069	0.0370275	0.102433	0.0574128	0.419707	0.0347275	0.14768	0.128561	0.0918135	0.124248	0	0.0821073	0.166991	0.194645	0.211439	0	0	0.145345	0.167825	0.180292	0.0349383
16_Butyrivibrio_sp_AC2005_PROKKA_02958_Beta_glucuronidase	23549	25753	-	2.205	0	0	0.0799093	0.324535	0.338345	0	0.0894681	0.0638947	0	0.211356	0.0571399	0.0929696	0.0541827	0	0	0.0884562	0.303444	0.155723	0.250937	0
16_Butyrivibrio_sp_AC2005_PROKKA_03155_Beta_galactosidase_BoGH2A	51763	54135	-	2.373	0	0	0	0	0.0449131	0	0	0	0	0.196393	0	0.215969	0	0.0911513	0	0	0	0	0	0
16_Butyrivibrio_sp_AC2005_PROKKA_04419_Exo_beta_D_glucosaminidase	15313	18051	-	2.739	0.0829772	0.172162	0	0	0	0.165472	0	0	0.0464057	0	0.183999	0	0.0872383	0.0789712	0	0	0	0	0	0
17_Butyrivibrio_sp_AD3002_PROKKA_00340_Beta_galactosidase	403226	405718	-	2.493	0.0455826	0	0.0353389	0.0574088	0.34201	0	0	0	0	0	0	0.0822294	0	0	0.0770129	0	0	0.137734	0	0.0430107
17_Butyrivibrio_sp_AD3002_PROKKA_01506_Beta_galactosidase_BoGH2A	104305	106920	-	2.616	0	0	0.0336774	0	0	0	0	0	0	0	0	0.0391816	0	0	0	0	0	0	0	0
17_Butyrivibrio_sp_AD3002_PROKKA_02382_Beta_galactosidase_BoGH2A	51511	53970	-	2.46	0	0	0	0	0	0	0	0	0	0	0	0	0	0	0	0	0	0	0	0
17_Butyrivibrio_sp_AD3002_PROKKA_02514_Exo_beta_D_glucosaminidase	494	3049	+	2.556	0.177836	0	0.0344679	0.111988	0.0416975	0.0886598	0	0	0	0.303886	0.0492933	0.120304	0.0467421	0	0.0375573	0.152618	0.174516	0.0671694	0	0
17_Butyrivibrio_sp_AD3002_PROKKA_03297_Beta_galactosidase_BoGH2A	4301	6799	-	2.499	0	0	0	0	0	0	0	0	0	0	0	0	0	0	0.038414	0	0	0	0	0.0429075
17_Butyrivibrio_sp_AD3002_PROKKA_03636_Beta_galactosidase	11295	13217	-	1.923	0	0	0	0.223276	0.0554232	0	0	0	0	0.161567	0.0655193	0.0533016	0	0.224963	0	0	0	0	0.287736	0.0557596
17_Butyrivibrio_sp_AD3002_PROKKA_03660_Beta_galactosidase	15663	18731	+	3.069	0	0.102433	0	0	0	0	0	0	0.0828317	0	0	0.100195	0.0389289	0.140959	0	0	0.145345	0.111883	0	0
18_Butyrivibrio_sp_AE2005_PROKKA_00016_Exo_beta_D_glucosaminidase	16054	18519	+	2.466	0	0	0.0357259	0.116075	0	0.0459478	0	0	0	0.0629954	0	0	0	0	0.0389281	0	0	0.0696208	0	0
18_Butyrivibrio_sp_AE2005_PROKKA_00831_Beta_galactosidase_BoGH2A	163838	166813	+	2.976	0	0	0	0.0480914	0	0	0	0	0	0	0	0	0.200727	0	0	0	0.0749433	0	0	0
18_Butyrivibrio_sp_AE2005_PROKKA_02684_Beta_galactosidase	19242	21164	-	1.923	0.0590938	0	0	0	0.0554232	0	0	0	0	0	0	0	0	0	0	0	0.231962	0	0	0
19_Butyrivibrio_sp_AE2015_PROKKA_01995_Beta_glucuronidase	44704	46476	-	1.773	0.0640932	0	0	0	0	0	0	0	0	0	0	0	0	0	0	0	0	0	0	0
19_Butyrivibrio_sp_AE2015_PROKKA_02274_hypothetical_protein	12416	15175	+	2.76	0	0	0	0	0	0	0	0	0	0	0	0	0	0	0	0	0	0	0	0
19_Butyrivibrio_sp_AE2015_PROKKA_02330_Beta_galactosidase	14607	17714	-	3.108	0	0.101148	0.0850386	0.0920979	0.0342918	0.0364566	0.126948	0	0.53165	0	0	0.0989373	0.115321	0.0695953	0.123548	0	0.502323	0.110479	0	0
19_Butyrivibrio_sp_AE2015_PROKKA_02369_Beta_galactosidase_BoGH2A	8466	11744	-	3.279	0.0693122	0.0958729	0	0	0.0975103	0	0	0	0	0	0	0	0.291486	0.131932	0	0	0	0	0	0.0654015
19_Butyrivibrio_sp_AE2015_PROKKA_02576_Beta_galactosidase_BoGH2A	5897	8041	-	2.145	0	0	0	0	0	0.264119	0	0	0.118513	0.144845	0	0	0	0	0	0	0	0	0	0
19_Butyrivibrio_sp_AE2015_PROKKA_02819_Beta_galactosidase_BoGH2A	17832	20207	+	2.376	0.0478272	0	0	0	0	0	0	0	0	0	0	0	0.100566	0	0	0	0	0	0	0.0451287
19_Butyrivibrio_sp_AE2015_PROKKA_02966_Beta_glucuronidase	12580	14793	+	2.214	0.256634	0.141991	0.238753	0.0646432	0.192554	1.02355	0.0891044	0	0	0.280662	0	0.0462958	0.323775	0	0.0867178	0.176193	0.201474	0	0	0.0484308
20_Butyrivibrio_sp_AE2032_PROKKA_00969_Beta_galactosidase	1000391	1002349	+	1.959	0	0.0802367	0.0449719	0	0.0544047	0.115679	0	0	0	0	0	0.209288	0	0	0	0.199128	0	0.0876391	0.282448	0
20_Butyrivibrio_sp_AE2032_PROKKA_02304_Beta_glucuronidase	2554063	2556276	+	2.214	0.102653	0	0	0	0.0962771	0	0.178209	0	0	0.210497	0	0	0	0.39079	0.0867178	0.176193	0	0	0	0
20_Butyrivibrio_sp_AE2032_PROKKA_02827_Beta_galactosidase	345335	348400	-	3.066	0	0	0.0287345	0.0466797	0.139046	0.110868	0.128687	0.0919033	0	0.0506675	0.0821876	0	0.116901	0.211646	0	0	0	0	0.541406	0
20_Butyrivibrio_sp_AE2032_PROKKA_00969_Beta_galactosidase	1000391	1002349	+	1.959	0	0	0	0	0.0544047	0	0	0	0	0	0	0.0523221	0.0609867	0.331244	0	0	0	0	0.564897	0.10947
20_Butyrivibrio_sp_AE2032_PROKKA_02304_Beta_glucuronidase	2554063	2556276	+	2.214	0	0.283981	0.159169	0.387859	0.192554	0.0511776	0	0	0.11482	0	0	0	0.107925	0.195395	0	0.0880966	0.402947	0	0.749751	0
20_Butyrivibrio_sp_AE2032_PROKKA_02827_Beta_galactosidase	345335	348400	-	3.066	0	0	0.0862035	0.0466797	0.069523	0.18478	0.450404	0.229758	0.124369	0.101335	0	0.0334309	0	0	0.15655	0	0.145487	0.0559964	0.360937	0
21_Butyrivibrio_sp_AE3003_PROKKA_00473_Beta_galactosidase_BoGH2A	479850	482825	+	2.976	0	0	0	0	0	0	0	0	0	0	0	0	0	0	0	0	0	0	0	0
21_Butyrivibrio_sp_AE3003_PROKKA_01374_Exo_beta_D_glucosaminidase	1425170	1427635	-	2.466	0	0	0.0357259	0	0.0432193	0.0459478	0.0799988	0	0	0.0629954	0	0.0831298	0	0	0.0389281	0	0	0	0	0
21_Butyrivibrio_sp_AE3003_PROKKA_02351_Beta_galactosidase	2421685	2423607	+	1.923	0	0	0.0458138	0	0	0.0589221	0.205176	0	0.0660974	0	0.0655193	0	0	0.112482	0	0	0.115981	0	0	0
22_Butyrivibrio_sp_AE3004_PROKKA_00313_Beta_glucuronidase	313367	315571	-	2.205	0	0	0.359592	0.259628	0.145005	0.411092	0	0.127789	0.115288	0.422712	0.34284	0.0464848	0	0	0.261215	0.176912	0.202296	0	0	0
22_Butyrivibrio_sp_AE3004_PROKKA_01174_Beta_galactosidase_BoGH2A	675060	677522	+	2.463	0	0	0	0	0.0865439	0	0	0	0	0	0.0511545	0	0	0	0	0	0	0	0	0
22_Butyrivibrio_sp_AE3004_PROKKA_01712_Beta_galactosidase	1320751	1323819	+	3.069	0	0	0.0287064	0.0466341	0.0347275	0.0369199	0.128561	0.0459067	0	0.25309	0.0410536	0.200389	0.194645	0	0.156397	0.190661	0.363361	0.167825	0	0
22_Butyrivibrio_sp_AE3004_PROKKA_02033_Beta_galactosidase	1715928	1718480	-	2.553	0.0890226	0.246273	0	0	0.083493	0.044382	0	0.0551852	0.0497866	0	0	0.0401485	0	0	0.0376015	0.305595	0	0	0.216732	0.0419999
22_Butyrivibrio_sp_AE3004_PROKKA_02859_Exo_beta_D_glucosaminidase	2718298	2720796	-	2.499	0.0909462	0	0.0352541	0.114542	0.213243	0	0.0789424	0	0	0.0621635	0	0.082032	0.0956165	0.259666	0	0.234149	0	0.137403	0.110708	0.0429075
22_Butyrivibrio_sp_AE3004_PROKKA_03574_Beta_galactosidase	3586239	3588203	-	1.965	0.0578307	0.399958	0.224173	0.655512	0.162716	1.72988	0.100395	0.0716986	0.905585	0.711511	0.192357	0.312974	0.121601	0.44031	1.12362	0.09926	0.908015	0.262114	3.66062	0.218271
24_Butyrivibrio_sp_AE3009_PROKKA_00468_Exo_beta_D_glucosaminidase	34951	37425	+	2.475	0	0.0635085	0.0711919	0	0.0861243	0.0457807	0	0.170773	0.205423	0	0	0.0414137	0.0965437	0	0.116359	0	0	0.0693677	0	0
24_Butyrivibrio_sp_AE3009_PROKKA_01569_Beta_galactosidase_large_subunit	4823	6754	-	1.932	0.117637	0	0	0	0	0.117295	0.10211	0.145847	0.0657895	0.321629	0	0.0530533	0	0	0.397501	0.201911	0.346322	0	0.286396	0
24_Butyrivibrio_sp_AE3009_PROKKA_02042_Beta_galactosidase_BoGH2A	42443	44914	+	2.472	0.551638	0.381514	0.356392	0.173689	0.129343	0.0458363	0.159609	0.398954	0.051418	0.25137	0.30581	0.248784	0.144991	0	0.233001	0.236706	0.360892	0.277807	0.223834	0.173504
24_Butyrivibrio_sp_AE3009_PROKKA_02105_Beta_galactosidase	40528	43293	+	2.766	0	0	0	0	0	0	0	0	0.0919055	0	0	0	0	0	0	0	0	0	0	0
24_Butyrivibrio_sp_AE3009_PROKKA_02209_Beta_galactosidase	27799	30927	+	3.129	0.108952	0.301407	0.112624	0.594618	0.408739	0.18106	0.252192	0.270159	0.649947	0.0496474	0.603996	0.0655155	0.30546	0	0.398835	0.187005	0	0.164607	0.70734	0
24_Butyrivibrio_sp_AE3009_PROKKA_02430_Beta_galactosidase_BoGH2A	7417	10713	-	3.297	0.0344669	0.286048	0.0267213	0	0.0969779	0.0343668	0	0	0	0.0471176	0.152858	0	0	0.131211	0	0.118317	0.0676467	0	0	0.325222
25_Butyrivibrio_sp_FC2001_PROKKA_00101_Beta_galactosidase	119717	122785	+	3.069	0	0	0.114826	0	0.173638	0.0369199	0.257122	0	0.0414159	0	0.0821073	0	0.0778578	0	0.0625589	0	0	0	0	0
25_Butyrivibrio_sp_FC2001_PROKKA_00963_Beta_galactosidase	241650	243584	-	1.935	0.234909	0.324927	0.0910594	0.147928	0	0	0	0.0728102	0	0.32113	0.065113	0.105942	0.308715	0	0.0496106	0.100799	0	0	0	0.110828
25_Butyrivibrio_sp_FC2001_PROKKA_01195_Exo_beta_D_glucosaminidase	67379	69922	-	2.544	0	0	0.069261	0.225032	0.125683	0	0	0.221522	0	0	0	0.080581	0.0469626	0.425122	0	0.230007	0	0	0	0.126445
25_Butyrivibrio_sp_FC2001_PROKKA_02250_Beta_galactosidase_BoGH2A	56290	58854	+	2.565	0	0.0612802	0.034347	0	0	0	0	0	0.0495537	0	0	0	0	0.0843283	0.0748511	0.0760413	0	0	0	0
25_Butyrivibrio_sp_FC2001_PROKKA_04032_Beta_galactosidase_BoGH2A	15804	18185	+	2.382	0	0	0	0	0	0	0	0	0	0	0	0	0	0	0	0	0	0	0	0
28_Butyrivibrio_sp_INlla14_PROKKA_00619_Exo_beta_D_glucosaminidase	134565	136991	-	2.427	0	0	0	0	0.0439138	0.560234	0	0.174151	0.104743	0	0	0.29563	0	0	0.0395536	0.16073	0	0	0	0
28_Butyrivibrio_sp_INlla14_PROKKA_01407_Beta_galactosidase	84952	87834	+	2.883	0.0788327	0	0	0	0.073936	0.157207	0	0	0	0.0538837	0	0	0	0	0	0	0	0	0	0.0743849
28_Butyrivibrio_sp_INlla14_PROKKA_01672_Beta_galactosidase_BoGH2A	80570	84094	+	3.525	0	0	0.0499858	0	0.151176	0.257151	0	0.0799363	0	0.04407	0	0.0872332	0	0	0	0	0	0	0	0
28_Butyrivibrio_sp_INlla14_PROKKA_01701_Beta_galactosidase	120908	122860	-	1.953	0.116372	0.160966	0	0.146564	0	1.45043	0.101012	0	0.195246	0.397713	0	0	0.122348	0	0	0.29961	0	0	0	0.109806
28_Butyrivibrio_sp_INlla14_PROKKA_02461_Beta_galactosidase	32161	35295	-	3.135	0.108744	0	0	0.0913047	0.135986	0.650568	0	0.0898806	0.040544	0.0991047	0	0.13078	0	0.275984	0	0.746587	0.0711424	0.109528	0	0.0684056
28_Butyrivibrio_sp_INlla14_PROKKA_02624_Beta_galactosidase_BoGH2A	30974	33451	+	2.478	0	0	0	0	0.04301	0	0.159223	0.113711	0	0	0	0.455	0	0.174578	0.193698	0	0	0	0	0
28_Butyrivibrio_sp_INlla14_PROKKA_02654_Beta_galactosidase_BoGH2A	72626	74965	+	2.34	0	0	0	0.122325	0	0	0	0	0	0	0	0	0	0	0	0	0	0	0	0
30_Butyrivibrio_sp_INlla18_PROKKA_00509_Beta_galactosidase	254360	257464	-	3.105	0	0.202491	0.0567472	0	0	0.0729837	0	0	0.0818714	0	0.284044	0.0660219	0.15391	0	0.0927503	0	0.143659	0	0	0.0345333
30_Butyrivibrio_sp_INlla18_PROKKA_00916_Beta_galactosidase_BoGH2A	111509	113986	+	2.478	0	0	0	0.0577563	0.08602	0	0	0	0	0.125381	0	0	0	0	0	0	0	0.0692837	0	0
30_Butyrivibrio_sp_INlla18_PROKKA_01394_Beta_galactosidase_large_subunit	179569	181494	-	1.926	0	0	0	0.0743095	0	0.176491	0.307285	0.0731505	0.0659944	0.0806576	0.196252	0.0532186	0.0620316	0.112306	0	0	0.2316	0.356563	0	0.222691
30_Butyrivibrio_sp_INlla18_PROKKA_02006_Beta_galactosidase_BoGH2A	110182	112512	-	2.331	0	0	0	0	0	0	0	0	0	0	0	0	0	0	0	0	0	0	0	0
30_Butyrivibrio_sp_INlla18_PROKKA_02596_Beta_galactosidase_BoGH2A	32171	34315	+	2.145	0	0.0732791	0.123217	0	0	0.0528239	0	0	0	0	0	0	0	0.20168	0	0	0	0	0.386935	0
30_Butyrivibrio_sp_INlla18_PROKKA_02839_Beta_galactosidase	3308	6046	+	2.739	0	0	0	0	0	0	0	0	0	0	0	0	0	0	0	0	0	0	0	0
31_Butyrivibrio_sp_INlla21_PROKKA_01045_Beta_galactosidase_BoGH2A	103912	106074	+	2.163	0.735517	0.0726693	0.0407305	0.132335	0.0492736	0	0.0912053	0.325677	0.235054	0.43092	0.0582495	0.284325	0	0.100001	0	0	0	0.317494	0	0.0495727
31_Butyrivibrio_sp_INlla21_PROKKA_02536_Beta_galactosidase	6395	9448	-	3.054	0.260465	0.308809	0.144237	0.562358	1.08184	0.59362	0.968945	0.41519	0.499431	1.27166	0.577574	0.369184	0.312961	0.424955	0.565795	0.957986	1.38756	0.955679	0.271766	0.17555
31_Butyrivibrio_sp_INlla21_PROKKA_03027_Evolved_beta_galactosidase_subunit_alpha	6642	8573	+	1.932	0.117637	0	0	0	0	0.0586476	0.10211	0	0	0.0804071	0	0	0.123678	0.111958	0.0993753	0	0.230881	0.355455	0	0
32_Butyrivibrio_sp_LB2008_PROKKA_01108_Exo_beta_D_glucosaminidase	186359	188824	+	2.466	0	0.127481	0	0	0	0.0918956	0	0	0	0	0	0.0415649	0	0.0877138	0.0778561	0	0	0.139242	0	0
32_Butyrivibrio_sp_LB2008_PROKKA_02520_Beta_galactosidase	54421	56337	-	1.917	0.0592787	0	0.413615	0.0746584	0.0555966	0.0591065	0.102909	0	0.0663043	0.0810363	0.0657244	0.0534684	0	0.112834	0	0	0	0.0895592	0	0.111868
32_Butyrivibrio_sp_LB2008_PROKKA_02801_Beta_galactosidase_BoGH2A	58653	61688	-	3.036	0.03743	0	0.0290184	0.047141	0	0.0746424	0.0649793	0.139217	0	0	0	0	0	0	0.0632389	0.128489	0	0.113099	0	0.0353181
33_Butyrivibrio_sp_LC3010_PROKKA_00156_Beta_galactosidase	198005	199921	-	1.917	0	0	0	0	0.16679	0.118213	0	0	0	0.162073	0	0.160405	0	0.225667	0.0500765	0	0.349032	0	0	0.111868
33_Butyrivibrio_sp_LC3010_PROKKA_00575_Beta_galactosidase	245739	248222	-	2.484	0.0457477	0	0.035467	0.0576168	0	0	0	0	0	0	0	0	0	0	0	0	0	0	0	0.0431666
33_Butyrivibrio_sp_LC3010_PROKKA_00939_Beta_galactosidase	191212	194280	+	3.069	0	0.0512166	0	0	0	0.0738398	0.257122	0	0	0.101236	0	0.100195	0	0.140959	0.344074	0	0.290689	0.167825	0.180292	0.0349383
33_Butyrivibrio_sp_LC3010_PROKKA_01029_Exo_beta_D_glucosaminidase	54037	56592	+	2.556	0	0	0	0.0559938	0.0416975	0	0.154364	0.0551204	0.0497282	0.121554	0.14788	0	0	0	0	0.152618	0.174516	0	0.432955	0
33_Butyrivibrio_sp_LC3010_PROKKA_01543_Beta_glucuronidase	97305	99098	-	1.794	0	0	0	0	0	0	0.109965	0	0	0	0	0	0	0.12057	0	0	0	0.0956995	0	0
33_Butyrivibrio_sp_LC3010_PROKKA_01584_Beta_glucuronidase	158585	160492	-	1.908	0	0.247144	0	0	0	0	0.206789	0	0	0	0	0	0	0	0.301876	0.204451	0	0	0	0
33_Butyrivibrio_sp_LC3010_PROKKA_02155_Beta_galactosidase_BoGH2A	79368	81827	-	2.46	0	0.127792	0	0	0	0	0	0	0	0.063149	0	0	0	0	0	0	0	0	0	0
33_Butyrivibrio_sp_LC3010_PROKKA_02763_Beta_glucuronidase	24592	26805	+	2.214	0.359287	0.638958	0.159169	0.840362	0.240693	0.562954	0.0891044	0.12727	0.11482	1.05248	0	0.0925917	0.377737	0.39079	0.39023	1.14526	0.503684	0.387726	0	0.484308
33_Butyrivibrio_sp_LC3010_PROKKA_03485_Beta_galactosidase_BoGH2A	36258	38792	+	2.535	0.0448273	0	0.173767	0	0.0420429	0.0893943	0	0	0	0.0612807	0	0	0	0.0853263	0.0378685	0	0	0	0	0
35_Butyrivibrio_sp_MB2005_PROKKA_00956_Beta_galactosidase	218676	221159	-	2.484	0	0	0.035467	0	0	0	0	0	0	0	0.0507221	0.0825274	0	0	0	0.314084	0	0.0691163	0	0.0863331
35_Butyrivibrio_sp_MB2005_PROKKA_01067_Beta_galactosidase	111455	114733	-	3.279	0	0	0	0.0436475	0.0325034	0	0	0	0	0.0473762	0	0	0.0364358	0	0	0.0594834	0	0	0	0.0654015
35_Butyrivibrio_sp_MB2005_PROKKA_01111_Beta_glucuronidase	167192	169048	-	1.857	0	0	0	0	0	0	0	0	0.136893	0	0	0	0	0	0	0	0	0	0	0
35_Butyrivibrio_sp_MB2005_PROKKA_01410_Beta_galactosidase_BoGH2A	41675	44149	-	2.475	0	0	0	0	0	0	0	0	0	0	0	0	0	0	0	0	0	0	0	0.0866471
35_Butyrivibrio_sp_MB2005_PROKKA_01551_Beta_galactosidase_BoGH2A	205824	208274	+	2.451	0	0.128261	0.0359445	0.116785	0	0	0.0804884	0	0	0.0633809	0	0	0	0	0.0783326	0.0795781	0.090996	0	0	0
35_Butyrivibrio_sp_MB2005_PROKKA_02108_Beta_galactosidase	145423	147339	+	1.917	0.0592787	0	0.0459572	0	0	0.0591065	0	0	0	0.162073	0.131449	0.0534684	0	0.112834	0	0	0	0	0	0
35_Butyrivibrio_sp_MB2005_PROKKA_02744_Exo_beta_D_glucosaminidase	25342	27963	-	2.622	0	0	0.0672006	0	0	0	0	0	0	0	0	0	0	0	0	0.223165	0	0	0	0
35_Butyrivibrio_sp_MB2005_PROKKA_03091_Beta_glucuronidase	6997	9210	+	2.214	0.102653	0.283981	0.0795845	0.129286	0.0962771	0	0	0	0	0.0701656	0.0569077	0.0462958	0	0	0.130077	0	0.201474	0	0	0
35_Butyrivibrio_sp_MB2005_PROKKA_03274_Beta_glucuronidase	17247	19073	+	1.827	0	0	0	0	0	0.0620182	0	0	0	0	0	0	0	0	0	0	0	0	0	0
35_Butyrivibrio_sp_MB2005_PROKKA_03444_Beta_galactosidase	15060	18131	-	3.072	0.258939	0	0	0.0465886	0.0693872	0.0737677	0	0	0	0	0	0	0	0	0	0.126983	0.0726013	0	0.180116	0
38_Butyrivibrio_sp_NC2002_PROKKA_00193_Exo_beta_D_glucosaminidase	219551	222064	+	2.514	0	0.37514	0.0350438	0	0.127182	0.270423	0.156943	0	0	0.24717	0.15035	0.122314	0	0.430195	0.152739	0.0775839	0	0.136583	0.330141	0.383863
38_Butyrivibrio_sp_NC2002_PROKKA_01128_Beta_galactosidase_large_subunit	415046	416902	+	1.857	0.183582	0.0846439	0.474421	0.0770706	0	0	0.212469	0.0758685	0.0684466	0.0836546	0.407088	0	0.0643365	0	0.361861	0.210066	0.240206	0	0.148981	0
38_Butyrivibrio_sp_NC2002_PROKKA_01683_Beta_galactosidase_BoGH2A	284229	286691	+	2.463	0.0461378	0.127636	0	0.29054	0.129816	0.184015	0	0	0.0516059	0.189216	0	0.0416155	0.0970141	0	0.0389755	0	0	0	0	0
38_Butyrivibrio_sp_NC2002_PROKKA_01813_Beta_galactosidase_BoGH2A	417999	420527	+	2.529	0	0	0	0	0.0421427	0	0	0	0	0.0614261	0	0	0	0	0	0	0	0	0	0
38_Butyrivibrio_sp_NC2002_PROKKA_02108_Beta_galactosidase	84218	87541	+	3.324	0	0	0	0	0.128254	0.204526	0.118699	0	0	0.0467348	0	0.030836	0	0.0650728	0.0577597	0	0.134195	0.2066	0	0.0967742
38_Butyrivibrio_sp_NC2002_PROKKA_02365_Beta_galactosidase	389121	391610	-	2.49	0	0	0.141526	0	0.0856054	0	0.0792278	0	0.102093	0.0623882	0	0.0823285	0.0479811	0	0.115659	0.0783317	0.447854	0	0	0.0861251
40_Butyrivibrio_sp_NC3005_PROKKA_00723_Exo_beta_D_glucosaminidase	35810	38272	+	2.463	0.276827	0	0	0	0	0.0460037	0	0	0.154818	0	0	0	0	0	0	0	0	0.348528	0.112326	0
40_Butyrivibrio_sp_NC3005_PROKKA_01051_Beta_galactosidase	3361	5967	+	2.607	0.0435893	0	0	0.109797	0.204409	0.130388	0	0.108084	0.0487554	0.0595883	0	0.0786337	0	0.165939	0.0736452	0.149632	0.0855509	0.0658554	0	0
40_Butyrivibrio_sp_NC3005_PROKKA_01904_Beta_galactosidase_BoGH2A	52031	55399	-	3.369	0	0	0	0	0.0316351	0	0	0	0	0	0	0	0.0354624	0	0	0.0578943	0	0	0	0
40_Butyrivibrio_sp_NC3005_PROKKA_02136_Beta_glucuronidase	10713	12488	-	1.776	0	0	0	0.241757	0	0	0.111079	0	0	0	0	0	0.0672708	0.243583	0	0	0	0	0.311552	0
40_Butyrivibrio_sp_NC3005_PROKKA_03205_Beta_galactosidase	8162	11479	+	3.318	0.0684975	0	0.0531043	0	0	0.136597	0	0.0849233	0.0383078	0	0	0.123567	0	0	0	0.117568	0	0	0	0.0969492
42_Butyrivibrio_sp_Su6_PROKKA_00520_Beta_galactosidase	68516	70468	+	1.953	0.349116	1.12676	0.451101	0.65954	0.382003	0.116034	0.707086	0.0721392	0.195246	0.0795425	0.0645128	0.36738	0.183522	0.110754	0.344074	0	0.114199	1.23072	0	0
42_Butyrivibrio_sp_Su6_PROKKA_00524_Evolved_beta_galactosidase_subunit_alpha	77489	79414	-	1.926	0.118003	0	0.0914849	0.148619	0.221347	0.0588303	0.307285	0	0	0.161315	0.0654172	0	0	0.224613	0	0.20254	0.347401	0.0891407	0	0
42_Butyrivibrio_sp_Su6_PROKKA_00621_Beta_galactosidase_BoGH2A	167247	169622	+	2.376	0	0	0	0	0	0.0476882	0	0	0	0	0	0	0	0	0	0	0	0	0.232877	0
42_Butyrivibrio_sp_Su6_PROKKA_00722_hypothetical_protein	264006	266765	-	2.76	0.0823459	0.113901	0	0	0	0	0	0	0	0	0	0	0	0	0	0	0	0	0	0
42_Butyrivibrio_sp_Su6_PROKKA_00738_Beta_galactosidase	288682	291639	+	2.958	0.0768339	0.106277	0	0	0	0	0	0	0	0.105035	0	0	0	0.219373	0	0.0659385	0	0.0580409	0	0.0724988
42_Butyrivibrio_sp_Su6_PROKKA_00846_Beta_galactosidase_BoGH2A	600	2744	-	2.145	0	0	0	0	0	0.105648	0	0	0.118513	0.144845	0	0	0.111397	0	0	0.181861	0	0	0.257956	0
42_Butyrivibrio_sp_Su6_PROKKA_01412_Beta_glucuronidase	252592	254364	-	1.773	0	0	0	0	0	0.0639071	0	0.0794629	0	0	0.497437	0	0	0	0.0541436	0	0	0	0.468119	0
42_Butyrivibrio_sp_Su6_PROKKA_01478_Beta_galactosidase_BoGH2A	46713	49991	-	3.279	0.0693122	0	0	0	0.0975103	0.0691108	0.120328	0	0	0	0.0768488	0	0	0	0	0	0	0	0	0
42_Butyrivibrio_sp_Su6_PROKKA_02129_Beta_galactosidase	45557	48664	+	3.108	0	0.303443	0	0	0	0.473936	0.063474	0.0453307	0	0.149948	0	0	0	0	0.0308869	0	0.0717604	0	0	0
42_Butyrivibrio_sp_Su6_PROKKA_02402_Beta_galactosidase_BoGH2A	58883	60544	-	1.662	0	0	0	0	0.320634	0.886278	0	0	0.152955	0.560818	0.151617	0	2.51597	0.780874	0.404318	0.234712	0	0.2066	0	0.129032
43_Butyrivibrio_sp_TB_PROKKA_00470_Beta_galactosidase	235427	238807	-	3.381	0	0	0	0	0.126091	0.134052	0.233395	0	1.12782	0	0.0372652	0	0.0706731	0	0	0.115378	0	0	0.163655	0
43_Butyrivibrio_sp_TB_PROKKA_01080_Beta_galactosidase_BoGH2A	72175	74910	+	2.736	0	0	0	0	0	0	0	0	0	0	0	0	0	0.158116	0	0	0	0	0	0
43_Butyrivibrio_sp_TB_PROKKA_01673_Beta_galactosidase	60537	62882	-	2.346	0.678143	0	0	0.244024	0	1.15915	1.00909	0.240218	1.51703	0.728394	0.107411	0.0873819	1.73149	0.737603	0	0.581979	2.18658	0.292728	1.65099	0.0457058
43_Butyrivibrio_sp_TB_PROKKA_02130_Beta_galactosidase_BoGH2A	62742	65318	-	2.577	0.13229	0.0609948	0.034187	0	0	0.0879373	0	0	0.295938	0	0	0	0	0	0.186256	0.454123	0.346187	0	0	0
43_Butyrivibrio_sp_TB_PROKKA_02577_Beta_glucuronidase	29813	32026	+	2.214	0.205307	0.354977	0.159169	0.517146	0.0962771	0.562954	0.267313	0	0.344459	0.280662	0.113815	0.277775	1.18717	0.879277	0.0433589	0.704773	0.906631	0.310181	0.749751	0.290585
43_Butyrivibrio_sp_TB_PROKKA_02688_Beta_galactosidase_BoGH2A	56640	59225	-	2.586	0.0439433	0	0	0.110688	0	0.394341	0.305146	0	0.589816	0.240289	0.34105	0	0.785398	0	0.0371216	0.301695	0.517474	0	1.2838	0.0414639
43_Butyrivibrio_sp_TB_PROKKA_03258_Beta_galactosidase_BoGH2A	5242	8952	-	3.711	0.244974	0	0	0	0.172318	0.732787	0.21264	0	0.650768	0.0837222	0.271611	0	0.547302	0.34972	0.0517362	0.420471	1.5626	0	0.298203	0
43_Butyrivibrio_sp_TB_PROKKA_03287_Beta_galactosidase	43041	46481	+	3.441	0.132098	0	0	0	0.0309732	0.362214	0	0	0.221631	0	0.0366154	0.0595751	0.243043	0	0.0557957	0.0566829	0.259263	0.149682	0.643204	0
43_Butyrivibrio_sp_TB_PROKKA_03514_Beta_galactosidase	28264	30231	-	1.968	0	0	0.0447663	0	0.108312	0.11515	0	0	0.258344	0.157873	0	0	0	0	0	0	0	0.0872383	0.281157	0
44_Butyrivibrio_sp_VCB2001_PROKKA_00810_Beta_galactosidase	305240	307921	-	2.682	0.0847407	0.117214	0.0985459	0.106726	0.27817	0.0422473	0.147112	0	0	0	0.0469775	0.0764347	0	0.161299	0.107379	0	0	0	0	0
44_Butyrivibrio_sp_VCB2001_PROKKA_01248_Beta_galactosidase_BoGH2A	33175	35043	-	1.869	0	0	0.094275	0.153151	0.627269	0.242498	0	0	0	0	0	0	0.127847	0.231463	0.308175	0	0	0	0.296049	0
44_Butyrivibrio_sp_VCB2001_PROKKA_01337_Beta_glucuronidase	142269	142559	-	0.291	0	0	0	0.491822	1.09875	0.778744	1.35586	0	0	0	0	0	0	0	0.989655	0	0	0	0	0
44_Butyrivibrio_sp_VCB2001_PROKKA_01350_Beta_galactosidase_BoGH2A	161142	162359	-	1.218	3.91853	0.774304	1.73596	3.17261	3.23761	3.0699	2.75346	1.27239	2.19147	2.80593	1.03443	1.68307	3.82549	1.95347	2.36445	3.523	2.74669	1.55052	3.17998	0.968377
44_Butyrivibrio_sp_VCB2001_PROKKA_01718_Beta_galactosidase_BoGH2A	153997	156243	+	2.247	0	0	0.117623	0.0636938	0.0474316	0	0	0	0.226267	0.13827	0	0	0	0	0.0427221	0	0	0	0	0
44_Butyrivibrio_sp_VCB2001_PROKKA_02910_Beta_galactosidase	42724	44091	-	1.368	0	0.229801	0.386404	0	0.233725	0.165654	0	0.205976	0	0.681345	0.184201	0.149852	0.87334	0	0.842075	0.57031	0	0	0	0
44_Butyrivibrio_sp_VCB2001_PROKKA_03354_Beta_glucuronidase	27564	29825	+	2.262	0.0502375	0.625399	0.311583	0.189814	0.0942341	0.100183	0	0.124569	0.449532	0	1.2254	0.0453134	0.580991	0	0.594143	0	0.197198	0.151799	0.489228	0.237015
45_Butyrivibrio_sp_VCB2006_PROKKA_00459_Beta_galactosidase	210967	213864	-	2.898	0	0.216955	0.0608006	0.0987716	0	0	0	0.0972311	0.0438597	0.0536048	0	0.0353689	0.041226	0.149277	0.165626	0	0.153921	0.118485	0	0
45_Butyrivibrio_sp_VCB2006_PROKKA_01677_Beta_galactosidase	38392	41508	+	3.117	0	0.100856	0.0565287	0.137748	0.37612	0.218108	0.0632907	0.406798	0.20389	0.099677	0.0404214	0.0328839	0	0	0	0.187725	0.143106	0.165241	0.266274	0
45_Butyrivibrio_sp_VCB2006_PROKKA_02335_Beta_galactosidase_BoGH2A	17302	19764	+	2.463	0.230689	0.255272	0.143078	0.174324	0.0865439	0.230019	0	0.228807	0.206424	0.315361	0.204618	0.166462	0.291042	0.0878206	0.272828	0.158381	0	0	0	0.130604
45_Butyrivibrio_sp_VCB2006_PROKKA_02393_Beta_galactosidase	79784	81781	+	1.998	0.0568755	0	0.176376	0.358158	0.0533427	0.283552	0.0987373	0	0.127233	0.233253	0.12612	0	0.119592	0.216519	0	0	0.111627	0.0859284	0	0
45_Butyrivibrio_sp_VCB2006_PROKKA_02546_Beta_galactosidase_BoGH2A	15476	18835	-	3.36	0.101462	0	0.0524405	0	0.0317199	0.0337224	0	0.125793	0	0	0	0.0610113	0	0	0.0571408	0.0580494	0	0.102193	0	0.0957373
45_Butyrivibrio_sp_VCB2006_PROKKA_02800_Exo_beta_D_glucosaminidase	48071	50533	+	2.463	0.184551	0.31909	0.0715388	0.174324	0.259632	0.0460037	0	0.171605	0.206424	0.126144	0.306927	0.083231	0.145521	0.790385	0.194877	0.791904	0.0905527	0.348528	0	0
45_Butyrivibrio_sp_VCB2006_PROKKA_03063_Beta_galactosidase	34854	36794	+	1.941	0.175637	0.485885	0	0.0737352	0	0.700508	0.711458	0	0	0.400172	0.129823	0	0.369313	0.222877	0.346201	0.502437	0.114905	0.176904	0	0
46_Butyrivibrio_sp_VCD2006_PROKKA_00630_Beta_galactosidase	102293	104785	-	2.493	0.0455826	0.1261	0.176695	0.172226	0.171005	0.0909003	0	0	0	0.0623131	0	0.123344	0	0.0867638	0	0	0	0.137734	0	0.129032
46_Butyrivibrio_sp_VCD2006_PROKKA_01156_Beta_galactosidase	8214	11282	+	3.069	0	0	0.0574128	0.186536	0.069455	0.14768	0.128561	0.367254	0	0.050618	0.164215	0.0333982	0.0778578	0.140959	0.0625589	0.127107	0	0.447533	0	0.0349383
46_Butyrivibrio_sp_VCD2006_PROKKA_01700_Evolved_beta_galactosidase_subunit_alpha	80851	83427	-	2.577	0	0	0.102561	0	0.0413577	0.0879373	0.153106	0	0	0.120564	0	0	0.231806	0.0839356	0.0372513	0.151374	0	0.066622	0	0
46_Butyrivibrio_sp_VCD2006_PROKKA_03302_Beta_galactosidase_BoGH2A	25329	27791	-	2.463	0.0461378	0.063818	0	0.174324	0	0.0460037	0.0800963	0.228807	0	0.0630721	0.0511545	0.124847	0.048507	0	0	0	0	0	0	0
46_Butyrivibrio_sp_VCD2006_PROKKA_03496_Beta_galactosidase	49207	51156	+	1.95	0	0	0.135538	0.14679	0	0.0581063	0.101168	0.1445	0.0651822	0.15933	0.193836	0	0	0.221848	0.049229	0.100024	0	0	0	0.164963
46_Butyrivibrio_sp_VCD2006_PROKKA_03672_Beta_galactosidase	13486	16557	+	3.072	0.221948	0.102333	0	0.0465886	0.0346936	0	0.0642178	0	0	0	0	0.0333656	0	0.140822	0.0624978	0	0	0	0.090058	0
47_Butyrivibrio_sp_WCD2001_PROKKA_00151_Beta_galactosidase	165624	168116	+	2.493	0.136748	0.18915	0.0353389	0.172226	0.0855024	0.181801	0	0	0	0	0	0.123344	0	0	0.0385064	0	0	0.0688668	0	0.129032
47_Butyrivibrio_sp_WCD2001_PROKKA_00521_Beta_galactosidase	615312	618380	-	3.069	0	0.102433	0	0	0.0347275	0	0	0	0.0414159	0	0	0.0333982	0	0.0704797	0	0.0635536	0.0726723	0.167825	0	0
47_Butyrivibrio_sp_WCD2001_PROKKA_01019_Beta_galactosidase_BoGH2A	441943	444441	+	2.499	0	0	0	0	0	0	0	0	0	0	0	0	0	0	0	0	0	0	0	0
47_Butyrivibrio_sp_WCD2001_PROKKA_01493_Beta_galactosidase_BoGH2A	92142	94601	+	2.46	0	0	0	0	0	0.0460599	0	0	0	0	0.0512169	0	0	0	0	0	0	0	0	0
47_Butyrivibrio_sp_WCD2001_PROKKA_01805_Beta_galactosidase_BoGH2A	104219	106834	-	2.616	0	0.0600855	0	0	0.0407411	0	0	0.0538562	0	0	0	0.0391816	0	0	0	0	0	0	0	0
47_Butyrivibrio_sp_WCD2001_PROKKA_02532_Beta_galactosidase	101180	103102	-	1.923	0	0	0	0	0	0	0	0	0	0	0.0655193	0	0	0	0	0	0	0	0.143868	0
47_Butyrivibrio_sp_WCD2001_PROKKA_02956_Exo_beta_D_glucosaminidase	12593	15148	+	2.556	0.0889181	0	0	0.167981	0.0416975	0.22165	0	0.0551204	0	0	0	0.0802027	0	0	0	0.0763091	0	0.0671694	0	0.125852
48_Butyrivibrio_sp_WCD3002_PROKKA_00325_Beta_galactosidase	393919	396402	+	2.484	0.0914954	0.0632784	0.035467	0.0576168	1.07265	0.273689	0.158838	0	0.102339	0	0	0	0.144291	0	0.19323	0	0.0897871	0.138233	0	0.1295
48_Butyrivibrio_sp_WCD3002_PROKKA_00613_Beta_galactosidase	741932	745210	-	3.279	0	0	0	0	0	0.0691108	0	0	0	0	0.0768488	0.0312592	0	0	0	0.0594834	0.204054	0	0	0
48_Butyrivibrio_sp_WCD3002_PROKKA_00652_Beta_glucuronidase	790595	792436	-	1.842	0.123385	0	0	0.0776982	0.115721	0	0	0	0	0.0843358	0	0	0	0	0.0521154	0.105888	0	0	0	0
48_Butyrivibrio_sp_WCD3002_PROKKA_01717_Beta_glucuronidase	58871	61084	-	2.214	0	0	0	0	0.0962771	0.102355	0	0	0	0	0	0	0	0.39079	0	0.26429	0	0	0	0
48_Butyrivibrio_sp_WCD3002_PROKKA_01776_Beta_glucuronidase	130333	132156	-	1.824	0	0	0	0	0	0	0	0	0	0	0	0	0	0	0.105259	0.106933	0.244552	0	0	0
48_Butyrivibrio_sp_WCD3002_PROKKA_01857_Beta_galactosidase	36042	37958	+	1.917	0.118557	0.0819946	0.137872	0.0746584	0	0.118213	0	0.146988	0.0663043	0.162073	0.131449	0.106937	0	0.112834	0.0500765	0	0.116344	0	0	0
48_Butyrivibrio_sp_WCD3002_PROKKA_02096_Exo_beta_D_glucosaminidase	118551	121172	-	2.622	0	0.059948	0	0.327506	0	0.043214	0.0752392	0	0.0484765	0	0	0.0390919	0.0455655	0.0824951	0.146448	0.148776	0	0	0.211028	0
48_Butyrivibrio_sp_WCD3002_PROKKA_02877_Beta_galactosidase_BoGH2A	35787	38249	+	2.463	0	0	0	0	0	0	0	0.0572017	0	0.126144	0	0	0	0.175641	0	0	0	0.139411	0	0
48_Butyrivibrio_sp_WCD3002_PROKKA_03111_Beta_galactosidase	16813	19884	-	3.072	0	0.102333	0.0573568	0	0.0693872	0	0	0	0.165502	0	0	0.0667311	0	0	0	0.0634915	0	0	0	0
49_Butyrivibrio_sp_WCE2006_PROKKA_00137_Beta_galactosidase	151605	154088	+	2.484	0	0	0	0	0	0	0	0	0	0.0625389	0	0	0	0	0.0772919	0.0785209	0.0897871	0	0	0
49_Butyrivibrio_sp_WCE2006_PROKKA_00412_Exo_beta_D_glucosaminidase	14046	16601	+	2.556	0	0	0	0	0	0	0.154364	0	0.0994564	0	0.0492933	0	0	0	0.112672	0	0	0	0	0
49_Butyrivibrio_sp_WCE2006_PROKKA_00671_Beta_glucuronidase	46319	48112	+	1.794	0	0	0	0	0	0	0	0	0	0.0865923	0	0	0	0	0	0	0	0	0	0
49_Butyrivibrio_sp_WCE2006_PROKKA_01835_Beta_glucuronidase	126841	128748	+	1.908	0	0.164763	0.092348	0	0	0	0	0	0	0	0	0	0	0	0.150938	0	0	0	0	0
49_Butyrivibrio_sp_WCE2006_PROKKA_02492_Beta_galactosidase_BoGH2A	24713	27184	-	2.472	0.0459698	0	0.0712783	0	0.0862288	0.0916725	0.159609	0	0.051418	0	0	0	0	0	0.0388336	0	0	0.138904	0	0
49_Butyrivibrio_sp_WCE2006_PROKKA_02585_Beta_galactosidase	17506	20574	+	3.069	0	0	0	0.0932682	0.173638	0.0738398	0.257122	0	0.0828317	0.303708	0	0	0	0.211439	0.0625589	0.317768	0	0	0	0
49_Butyrivibrio_sp_WCE2006_PROKKA_02644_Beta_galactosidase_BoGH2A	34500	36959	+	2.46	0	0	0	0.0581789	0	0	0	0	0	0.063149	0	0	0	0	0	0	0	0	0	0
49_Butyrivibrio_sp_WCE2006_PROKKA_02850_Beta_glucuronidase	17843	20056	+	2.214	0.30796	0.567963	0.278546	0.646432	0	0.460599	0.534626	0.12727	0.172229	0.491159	0	0.0925917	0.647549	0.293092	0.303512	0.352387	0.503684	0.852997	0.124959	0.387446
49_Butyrivibrio_sp_WCE2006_PROKKA_02935_Beta_galactosidase	3800	5716	-	1.917	0.0592787	0	0.0919144	0.223975	0	0.413746	0.102909	0.220482	0	0.0810363	0.131449	0.0534684	0.0623228	0.112834	0.300459	0	0.58172	0.0895592	0.432955	0
49_Butyrivibrio_sp_WCE2006_PROKKA_03548_Beta_galactosidase	19819	22890	+	3.072	0	0	0	0	0	0	0.0642178	0	0	0	0	0	0	0	0	0	0	0.111774	0	0.0349042
50_Butyrivibrio_sp_XBB1001_PROKKA_00862_Beta_galactosidase	345740	348622	+	2.883	0	0	0	0	0.036968	0.196509	0.0684277	0	0	0	0	0	0	0	0	0	0	0	0	0.14877
50_Butyrivibrio_sp_XBB1001_PROKKA_02315_Beta_galactosidase_BoGH2A	25132	28647	-	3.516	0.0969602	0.0894105	0	0	0	0.451166	0	0.080141	0	0	0	0.174913	0	0	0	0.110948	0	0	0	0
50_Butyrivibrio_sp_XBB1001_PROKKA_02617_Exo_beta_D_glucosaminidase	98208	100634	+	2.427	0.0936443	0.259058	0.0725999	0	0.0439138	1.02709	0	0	0	0	0	0.168931	0.0984531	0	0.0791072	0.080365	0.183792	0	0	0
50_Butyrivibrio_sp_XBB1001_PROKKA_02929_Beta_galactosidase	15203	18337	-	3.135	0	0.100277	0	0.136957	0	1.12042	0.0629273	0.179761	0	0.198209	0	0.163475	0.0381094	0.344979	0.0306209	0.248862	0.142285	0	0.176496	0.0342028
50_Butyrivibrio_sp_XBB1001_PROKKA_03052_Beta_galactosidase	13119	15071	-	1.953	0	0	0	0.219847	0	0.290085	0.303037	0	0.195246	0.238628	0	0.209931	0.061174	0.221508	0	0.19974	0.114199	0.351633	0	0.0549031
50_Butyrivibrio_sp_XBB1001_PROKKA_03236_Beta_galactosidase_BoGH2A	23739	26216	+	2.478	0.137575	0	0	0.115513	0	0.0914506	0.0796114	0	0	0	0	0.248182	0.0964268	0	0.193698	0.236133	0	0.207851	0	0
50_Butyrivibrio_sp_XBB1001_PROKKA_03266_Beta_galactosidase_BoGH2A	28021	30360	+	2.34	0	0.604552	0.564744	0.366975	0.683197	0.145266	0.168613	0.120417	0.108637	0.398325	0	0.219015	0.970079	0	0.0820484	0	0	0.440218	0	0.412407
50_Butyrivibrio_sp_XBB1001_PROKKA_03275_Beta_glucuronidase	3933	6149	-	2.217	0	0	0	0	0.0480734	0.102217	0.0889838	0	0	0.280283	0	0	0	0	0	0	0	0	0	0.0967305
53_Butyrivibrio_sp_YAB3001_PROKKA_01735_Beta_galactosidase_large_subunit	130131	132059	+	1.929	0	0	0.0913427	0.148388	0	0	0.102269	0.0730367	0	0.0805322	0.195946	0.212543	0	0	0	0	0	0.0890021	0.573682	0
53_Butyrivibrio_sp_YAB3001_PROKKA_02235_Beta_galactosidase	94015	95967	+	1.953	0.116372	0	0.315771	0.65954	1.14601	0.232068	0	0.288557	0.260328	0.397713	0.129026	0	2.26344	0.110754	0.737301	0.19974	0.570997	0	0	0.274516
53_Butyrivibrio_sp_YAB3001_PROKKA_02393_Beta_galactosidase	108201	110984	-	2.784	0.040818	0	0	0	0	0.122098	0	0	0	0	0.0452563	0	0.0858282	0.0776947	0	0.140119	0	0	0.198749	0
53_Butyrivibrio_sp_YAB3001_PROKKA_02950_Beta_galactosidase_BoGH2A	97543	99927	+	2.385	0	0	0	0	0	0.190033	0	0.0590724	0.106587	0.13027	0.0528275	0.12893	0.300561	0.0906927	0.281751	0.0817803	0	0	0.231999	0.179834
53_Butyrivibrio_sp_YAB3001_PROKKA_03478_Exo_beta_D_glucosaminidase	53272	53562	+	0.291	0.390506	0	0.302749	0	1.465	0	0	0	0	0	0	0	0	0	0	0	0	0	0	0
53_Butyrivibrio_sp_YAB3001_PROKKA_03598_Beta_galactosidase	43219	45783	-	2.565	0	0	0	0	0	0	0	0	0	0.060564	0.0982406	0	0.0931562	0	0	0	0	0	0	0
56_Pseudobutyrivibrio_ruminis_DSM9787_PROKKA_02339_Beta_galactosidase	303163	305622	-	2.46	0.138582	0	0	0.116358	0	0.0921197	0	0	0	0	0	0	0.145699	0	0	0	0	0	0	0
70_Pseudobutyrivibrio_ruminis_ACV9_PROKKA_01099_Beta_galactosidase_large_subunit	77878	79632	+	1.755	0	0	0	0	0	0	0	0	0	0	0	0	0	0	0.0546989	0	0	0	0	0
70_Pseudobutyrivibrio_ruminis_ACV9_PROKKA_01781_Beta_galactosidase	106893	109910	+	3.018	0.0753064	0	0	0.0948443	0.0353144	0	0	0	0	0.102947	0	0	0	0.143341	0.063616	0.193883	0.147801	0.113774	0.183339	0
70_Pseudobutyrivibrio_ruminis_ACV9_PROKKA_02188_Beta_galactosidase_BoGH2A	83583	86006	+	2.424	0	0	0	0	0	0	0	0	0.0524362	0	0	0	0	0	0	0	0	0	0	0
54_Pseudobutyrivibrio_ruminis_AD2017_PROKKA_00527_Beta_galactosidase	554714	557167	-	2.454	0	0.128104	0.215403	0.0583211	0.217153	0.277035	0.16078	0.172234	0	0.18991	0	0.208841	0.19474	0	0	0.158962	0	0	0	0
54_Pseudobutyrivibrio_ruminis_AD2017_PROKKA_01695_Beta_galactosidase	147988	149742	+	1.755	0.259002	0.0895633	0	0	0.121457	0.25825	0	0	0	0	0	0.058404	0	0.123249	0	0.333412	0	0.0978262	0.47292	0
54_Pseudobutyrivibrio_ruminis_AD2017_PROKKA_02203_Beta_galactosidase	82137	85154	+	3.018	0.753064	0.208328	0.058383	0.711332	1.27132	2.32772	0.392201	0	0.842315	0.411787	0	0	0.395868	0.143341	0.604352	0.25851	0.147801	0.341322	0.366678	0.0710575
55_Pseudobutyrivibrio_ruminis_CF1b_PROKKA_00411_Beta_galactosidase	465120	467579	+	2.46	0	0	0	0.232716	0.0433247	0.322419	0	0	0.103338	0	0	0.0833325	0.0485662	0	0	0	0	0	0	0.0871754
55_Pseudobutyrivibrio_ruminis_CF1b_PROKKA_00953_Beta_galactosidase	110991	114008	+	3.018	0	0.104164	0.116766	0.0948443	0.0353144	0.112631	0	0	0.0421157	0	0.208737	0	0.0791735	0.0716707	0.031808	0	0.0739004	0	0.183339	0
55_Pseudobutyrivibrio_ruminis_CF1b_PROKKA_02812_Beta_galactosidase	19615	21369	-	1.755	0.0647506	0.26869	0.150598	0	0	0.129125	0.112409	0.160556	0	0.0885166	0.143582	0	0	0.123249	0.0546989	0	0.38125	0	0	0.0610973
56_Pseudobutyrivibrio_ruminis_DSM9787_PROKKA_01852_Beta_galactosidase_large_subunit	104657	106411	+	1.755	0.129501	0	0	0	0	0	0	0	0.0724247	0	0	0	0	0	0	0	0	0	0	0
56_Pseudobutyrivibrio_ruminis_DSM9787_PROKKA_01979_Beta_galactosidase	13151	16168	-	3.018	0.150613	0	0.116766	0.0948443	0.105943	0.225263	0	0	0.29481	0.15442	0.16699	0	0	0	0	0.129255	0	0.113774	0.183339	0.0710575
56_Pseudobutyrivibrio_ruminis_DSM9787_PROKKA_02339_Beta_galactosidase	6115	8574	-	2.46	0	0	0.071626	0	0.0433247	0	0.0801939	0	0	0	0	0	0.0971324	0	0	0	0	0	0	0
60_Pseudobutyrivibrio_sp_AR14_PROKKA_00470_Beta_galactosidase	128907	131363	+	2.457	0	0	0	0	0.0433776	0	0.0802919	0	0	0	0	0	0	0	0.0781413	0.317535	0	0	0	0.0436409
60_Pseudobutyrivibrio_sp_AR14_PROKKA_00876_Beta_galactosidase	229315	231069	+	1.755	0	0	0	0	0	0.0645625	0	0	0	0	0	0	0	0	0	0.111137	0	0	0	0
60_Pseudobutyrivibrio_sp_AR14_PROKKA_01427_Beta_galactosidase	110344	113361	-	3.018	0.11296	0	0	0.0948443	0.0706287	0	0	0	0.0842315	0.0514734	0	0	0.0791735	0.0716707	0	0.0646276	0	0.170661	0	0
61_Pseudobutyrivibrio_sp_C4_PROKKA_00038_Beta_galactosidase	43415	45874	+	2.46	0	0	0	0	0	0	0.0801939	0.114543	0	0.126298	0	0	0	0	0.078046	0	0.181326	0	0.112463	0
61_Pseudobutyrivibrio_sp_C4_PROKKA_01899_Beta_galactosidase_BoGH2A	97659	100082	+	2.424	0	0	0.0363449	0	0	0	0	0	0	0	0	0	0	0	0	0	0	0	0	0
61_Pseudobutyrivibrio_sp_C4_PROKKA_02275_Beta_galactosidase	101661	104678	+	3.018	0	0.104164	0.291915	0.284533	0	0.150175	0	0	0.0842315	0.102947	0.0834948	0	0.0791735	0	0.031808	0	0	0.341322	0	0.0710575
61_Pseudobutyrivibrio_sp_C4_PROKKA_02349_Beta_galactosidase_large_subunit	28688	30442	+	1.755	0	0.179127	0	0	0	0	0	0	0	0.26555	0	0	0	0	0	0	0.254167	0	0	0
66_Pseudobutyrivibrio_spp_JW11_PROKKA_00278_Beta_galactosidase_large_subunit	321063	322817	+	1.755	0	0	0.100399	0	0	0	0	0	0	0	0	0	0.0680757	0	0	0	0	0	0	0
66_Pseudobutyrivibrio_spp_JW11_PROKKA_01851_Beta_galactosidase	59199	61658	+	2.46	0	0	0	0	0	0.184239	0	0	0	0	0	0	0.145699	0	0	0	0	0	0	0
66_Pseudobutyrivibrio_spp_JW11_PROKKA_02362_Beta_galactosidase	8659	11676	+	3.018	0	0	0.0291915	0.331955	0.0353144	0.300351	0	0	0.168463	0.102947	0.0834948	0	0.237521	0.0716707	0.063616	0.129255	0.0739004	0.341322	0	0.0355287
406_Pseudobutyrivibrio_sp_LB2011_PROKKA_00920_Beta_galactosidase_BoGH2A	241529	243952	+	2.424	0	0	0	0	0	0.0934878	0.32554	0	0	0	0	0.0422851	0	0	0.0396025	0	0	0	0	0
406_Pseudobutyrivibrio_sp_LB2011_PROKKA_01054_Beta_galactosidase_large_subunit	386806	388560	+	1.755	0	0	0	0.3262	0	0	0	0	0	0	0	0	0	0	0	0	0	0	0	0
406_Pseudobutyrivibrio_sp_LB2011_PROKKA_01923_Beta_galactosidase	183033	186050	-	3.018	0	0	0.116766	0.0474222	0.0706287	0.187719	0	0	0	0.0514734	0.0417474	0	0.237521	0	0	0	0	0.455096	0.183339	0.0710575
406_Pseudobutyrivibrio_sp_LB2011_PROKKA_02123_Beta_galactosidase	100765	103224	+	2.46	0.0923881	0	0	0	0	0.0460599	0	0	0.206675	0	0	0	0	0	0.039023	0.237861	0	0	0.112463	0
63_Pseudobutyrivibrio_sp_MD2005_PROKKA_00090_Beta_galactosidase	89510	92527	+	3.018	0.225919	0.0520821	0.204341	0.616488	0.176572	0.300351	0	0.0466825	0.168463	0.30884	0.0834948	0	0.197934	0.430024	0.063616	0.387765	0.443402	0	0	0.142115
63_Pseudobutyrivibrio_sp_MD2005_PROKKA_01972_Beta_galactosidase_BoGH2A	37899	40322	-	2.424	0	0	0	0	0	0.140232	0	0	0	0	0	0	0	0	0	0	0	0	0	0.0442351
63_Pseudobutyrivibrio_sp_MD2005_PROKKA_02456_Beta_galactosidase	69447	70007	-	0.561	0	0	0	0	0	0	0	0	0	0	0	0	0	0	0	0	0	0	0	0
63_Pseudobutyrivibrio_sp_MD2005_PROKKA_02504_Beta_galactosidase_large_subunit	41394	42758	-	1.365	0	0	0	0	0.0780797	0.166018	0	0	0.0931174	0	0	0.0750908	0	0.158463	0	0	0	0	0	0
69_Pseudobutyrivibrio_xylanivorans_MZ8_MNG_PROKKA_00618_Beta_galactosidase	480689	483145	+	2.457	0	0	0.0358567	0.0582499	0	0.0461161	0	0.0573414	0	0.126452	0	0	0	0	0.0781413	0.317535	0	0	0	0.0436409
69_Pseudobutyrivibrio_xylanivorans_MZ8_MNG_PROKKA_01761_Beta_galactosidase	446846	449863	-	3.018	0	0	0.0291915	0	0	0	0	0	0	0	0	0	0	0	0.063616	0	0.147801	0.284435	0	0
69_Pseudobutyrivibrio_xylanivorans_MZ8_MNG_PROKKA_02639_Beta_galactosidase	22709	24463	-	1.755	0	0	0	0	0	0	0	0	0	0	0	0	0	0	0	0	0	0	0	0
58_Pseudobutyrivibrio_sp_49_PROKKA_00224_Beta_galactosidase	466132	468591	-	2.46	0	0	0	0	0.0433247	0.736958	0	0	0	0	0	0.124999	0	0.0879277	0	0	0.181326	0	0	0.0435877
58_Pseudobutyrivibrio_sp_49_PROKKA_02154_Beta_galactosidase	94086	95840	+	1.755	0	0	0	0	0	0	0	0	0.289699	0	0	0.058404	0	0	0	0	0	0	0	0
374_Pseudobutyrivibrio_xylanivorans_Mz5_DSM_14809_PROKKA_00557_Beta_galactosidase_BoGH2A	243179	243337	+	0.159	0	0	0	0	0.670307	0	0	0	0	0	0	0	0	0	0	0	0	0	0	0
374_Pseudobutyrivibrio_xylanivorans_Mz5_DSM_14809_PROKKA_00557_Beta_galactosidase_BoGH2A	228792	231308	+	2.517	0.0451479	0.811834	2.03012	0.170584	0	0.0450168	0.627023	0.0559745	0.858478	0.432033	1.20137	0.407227	2.94292	1.11717	1.41115	0.309966	0.08861	0.204631	2.41815	0.0852012
374_Pseudobutyrivibrio_xylanivorans_Mz5_DSM_14809_PROKKA_00661_Beta_galactosidase	38535	39605	-	1.071	0	0	0	0	0	0.105796	0	0	0	0.290096	0	0	0	0	0	0	0	0	0	0
374_Pseudobutyrivibrio_xylanivorans_Mz5_DSM_14809_PROKKA_00661_Beta_galactosidase	39739	41154	-	1.416	0	0	0.124435	0.202147	0.150535	0.160038	0	0	0	0.438832	0	0.144773	0	0	0.135588	0	0.315016	0	0	0
374_Pseudobutyrivibrio_xylanivorans_Mz5_DSM_14809_PROKKA_01952_Beta_galactosidase	88970	90040	-	1.071	0	0	0	0	0	0	0	0	0	0	0	0	0	0	0	0	0	0	0	0
374_Pseudobutyrivibrio_xylanivorans_Mz5_DSM_14809_PROKKA_01952_Beta_galactosidase	64500	65669	-	1.17	0	0.671725	0.150598	0.366975	0.273279	0	0.168613	0	0	0.663874	0.32306	0.087606	0	0	0	0	0.7625	0.293479	0	0.183292
374_Pseudobutyrivibrio_xylanivorans_Mz5_DSM_14809_PROKKA_02899_Beta_galactosidase	19687	20463	+	0.777	0	0	0	0	0	0	0	0	0	0	0	0	0	0	0	0	0	0	0.35606	0
374_Pseudobutyrivibrio_xylanivorans_Mz5_DSM_14809_PROKKA_00557_Beta_galactosidase_BoGH2A	232710	235049	+	2.34	0.048563	0	0.0752991	0	0	0	0	0	0.108637	0	0	0	0	0.184874	0.0820484	0	0	0	0.35469	0
374_Pseudobutyrivibrio_xylanivorans_Mz5_DSM_14809_PROKKA_00661_Beta_galactosidase	42666	45125	-	2.46	0.0923881	0.191687	0.143252	0.116358	0	0.506658	0	0.0572715	0.103338	0.315745	0.102434	0.0416663	0	0	0.039023	0.237861	0	0	0.337388	0
374_Pseudobutyrivibrio_xylanivorans_Mz5_DSM_14809_PROKKA_01952_Beta_galactosidase	66271	69288	-	3.018	0	0	0.0291915	0	0	0.150175	0	0.0466825	0.0421157	0.0514734	0.250484	0.0339626	0	0	0.063616	0	0.147801	0	0.183339	0.0355287
374_Pseudobutyrivibrio_xylanivorans_Mz5_DSM_14809_PROKKA_02899_Beta_galactosidase	20884	22638	-	1.755	0	0	0.0501994	0	0.0607286	0	0	0	0	0	0	0.116808	0	0	0	0	0	0	0.15764	0

## Sheet: GH3 RPKM
	start	end	forward/reverse	length (kb)	SRR1138694	SRR873456	SRR1138697	SRR873457	SRR1138702	SRR873458	SRR1206249	SRR873459	SRR873450	SRR873460	SRR873451	SRR873461	SRR873452	SRR873462	SRR873453	SRR873463	SRR873454	SRR873464	SRR873455	SRR873465
1_Butyrivibrio_fibrisolvens_AB2020_PROKKA_00469_Beta_hexosaminidase	40654	41988	-	1.335	0	0	0	0	0	0	0	0	0.38084	0	0	0	0	0	0	0	0	0	0.414469	0
1_Butyrivibrio_fibrisolvens_AB2020_PROKKA_00959_Beta_N_acetylglucosaminidase_beta_glucosidase	58883	60571	+	1.689	0	0	0	0	0	0	0	0	0	0	0	0	0	0	0	0	0	0	0	0
1_Butyrivibrio_fibrisolvens_AB2020_PROKKA_01309_Beta_glucosidase_BoGH3A	47993	50158	-	2.166	0	0	0	0	0	0	0	0	0	0	0	0	0	0	0	0	0	0	0	0
1_Butyrivibrio_fibrisolvens_AB2020_PROKKA_01347_Thermostable_beta_glucosidase_B	22483	25005	+	2.523	0	0	0	0	0.126729	0	0	0.0558414	0	0.123144	0.049938	0	0	0	0	0	0	0	0.109654	0
1_Butyrivibrio_fibrisolvens_AB2020_PROKKA_02130_Xylan_1_4_beta_xylosidase	10535	12643	+	2.109	0.0538821	0	0.0835467	0.203585	0	0.107451	0	0	0	0.441953	0	0.194403	0	0	0	0	0.105752	0	0.13118	0.050842
1_Butyrivibrio_fibrisolvens_AB2020_PROKKA_02234_Exo_alpha_1_1_Butyrivibrio_fibrisolvens_AB2020_6_L_arabinopyranosidase	10978	13482	+	2.505	0.0453642	0	0	0.0571338	0	0	0	0	0.101481	0	0	0	0	0	0	0	0.178069	0	0.220885	0
1_Butyrivibrio_fibrisolvens_AB2020_PROKKA_02607_Beta_hexosaminidase	32017	33795	-	1.779	0	0	0	0	0	0.127383	0.221784	0.15839	0	0	0	0	0	0	0	0	0.250738	0	0	0
1_Butyrivibrio_fibrisolvens_AB2020_PROKKA_03566_Beta_N_acetylglucosaminidase_beta_glucosidase	9921	11645	+	1.725	0	0	0	0	0	0.131371	0	0	0	0	0	0	0.0692596	0.125393	0	0	0.258587	0	0	0
2_Butyrivibrio_fibrisolvens_AR40_PROKKA_00176_Exo_alpha_1_2_Butyrivibrio_fibrisolvens_AR40_6_L_arabinopyranosidase	232698	235202	+	2.505	0	0	0	0	0	0	0	0	0.101481	0	0	0	0	0.0863482	0	0	0	0	0	0
2_Butyrivibrio_fibrisolvens_AR40_PROKKA_00464_Thermostable_beta_glucosidase_B	280067	282877	+	2.811	0.0808519	0.279587	0.125365	0	0	0.161234	0.421082	1.75421	1.22086	0.442111	0.717146	0	0.170008	0.230845	0.273203	0.83264	0.238027	1.46583	0.984199	0.0762901
2_Butyrivibrio_fibrisolvens_AR40_PROKKA_00487_Beta_N_acetylglucosaminidase_beta_glucosidase	22910	24634	-	1.725	0	0	0	0	0	0	0	0	0	0	0	0	0.138519	0	0	0.11307	0.517174	0	0	0
2_Butyrivibrio_fibrisolvens_AR40_PROKKA_00773_Xylan_1_4_beta_xylosidase	72214	74322	+	2.109	0.107764	0.14906	0.0835467	0	0	0.161177	0.187081	0.0668031	0.241072	0.147318	0	0.145802	0.339894	0.102561	0	0.184965	0.211504	0	0.26236	0.101684
2_Butyrivibrio_fibrisolvens_AR40_PROKKA_01093_Beta_hexosaminidase	2380	3714	-	1.335	0	0	0	0	0	0.169749	0	0	0	0	0	0.153557	0	0	0	0	0	0	0	0
2_Butyrivibrio_fibrisolvens_AR40_PROKKA_01675_Exo_alpha_1_2_Butyrivibrio_fibrisolvens_AR40_6_L_arabinopyranosidase	37684	40098	+	2.415	0	0	0	0	0.044132	0.0469181	0	0	0	0.0643257	0.0521713	0.0424426	0	0	0.0397501	0	0.0923525	0	0	0.0443999
2_Butyrivibrio_fibrisolvens_AR40_PROKKA_01750_Beta_glucosidase_BoGH3A	131526	133691	+	2.166	0	0	0	0	0	0	0	0	0.058682	0	0	0	0	0	0	0	0	0.0792636	0	0.049504
2_Butyrivibrio_fibrisolvens_AR40_PROKKA_02303_Thermostable_beta_glucosidase_B	101995	104517	+	2.523	0.0450406	0	0.0698375	0	0.0422429	0.0898194	0.156383	0.167524	0.0503786	0.0615722	0.049938	0.121878	0	0	0.0380486	0.0773072	0.0883992	0.272192	0	0.0424993
2_Butyrivibrio_fibrisolvens_AR40_PROKKA_02363_Beta_hexosaminidase	45179	47014	+	1.836	0	0	0.0959695	0	0	0.370285	0	0	0	0	0.137248	0	0	0.235623	0	0.212468	0	0	0	0
2_Butyrivibrio_fibrisolvens_AR40_PROKKA_02766_Beta_N_acetylglucosaminidase_beta_glucosidase	35569	37257	-	1.689	0	0	0	0	0	0	0	0	0	0.0919755	0	0	0	0	0	0	0	0	0	0
375_Butyrivibrio_fibrisolvens_D1_DSM_3071_PROKKA_00603_Beta_N_acetylglucosaminidase_beta_glucosidase	28063	29787	-	1.725	0.0658767	0	0.102145	0	0	0	0	0	0	0	0	0	0.138519	0	0	0	0	0	0	0
375_Butyrivibrio_fibrisolvens_D1_DSM_3071_PROKKA_00644_Beta_N_acetylglucosaminidase_beta_glucosidase	72558	74318	-	1.761	0	0	0	0	0	0	0	0	0	0	0	0	0	0	0	0	0	0	0	0
375_Butyrivibrio_fibrisolvens_D1_DSM_3071_PROKKA_00666_Thermostable_beta_glucosidase_B	99586	102510	-	2.925	0.233102	0.322428	0.180718	0.39144	0.364372	0.271163	0.472116	0	0	0.21244	0.215374	0.0700848	0.122536	0.0739494	0.229735	0.26673	0.53375	0.0586957	0.851256	0.0366584
375_Butyrivibrio_fibrisolvens_D1_DSM_3071_PROKKA_00668_Thermostable_beta_glucosidase_B	103229	105589	-	2.361	0.048131	0.13315	0	0	0.180565	0.191965	0	0.0596729	0	0	0	0.0868268	0	0.274844	0.0813186	0.165223	0.0944648	0.145434	0	0
375_Butyrivibrio_fibrisolvens_D1_DSM_3071_PROKKA_00739_Thermostable_beta_glucosidase_B	183433	186240	-	2.808	0.242815	0.111954	0.0941239	0	0.0379554	0.121055	0.0702554	0.200695	0	0	0.089739	0.0365025	0	0.0770307	0.10256	0.0694608	0	0	0	0.0763716
375_Butyrivibrio_fibrisolvens_D1_DSM_3071_PROKKA_00787_Beta_glucosidase_BoGH3B	47218	49434	-	2.217	0	0.212698	0.119215	0.0645557	0.0480734	0.102217	0	0.127098	0	0.0700706	0	0	0.161668	0.19513	0.129901	0	0	0.0774402	0.249579	0
375_Butyrivibrio_fibrisolvens_D1_DSM_3071_PROKKA_01030_Xylan_1_4_beta_xylosidase	154659	156767	+	2.109	0	0	0	0	0	0.268628	0.0935406	0.0668031	0	0.0736589	0	0.145802	0.283245	0.102561	0.0455176	0	0.105752	0.0814059	0	0
375_Butyrivibrio_fibrisolvens_D1_DSM_3071_PROKKA_01937_Thermostable_beta_glucosidase_B	59347	61869	-	2.523	1.2161	0.623003	0.803131	0.283631	0.802615	0.269458	0.54734	0.614255	0	0.55415	1.19851	0.365633	0.189414	0.171464	0.114146	0.618457	1.14919	0.952671	0.328963	0.509992
375_Butyrivibrio_fibrisolvens_D1_DSM_3071_PROKKA_02453_Beta_hexosaminidase	81430	82764	+	1.335	0	0	0	0	0	0	0	0	0	0	0	0	0.0894928	0	0	0	0	0	0	0
375_Butyrivibrio_fibrisolvens_D1_DSM_3071_PROKKA_02829_Beta_glucosidase_BoGH3A	54330	56495	+	2.166	0	0	0	0	0.0492053	0	0	0	0	0	0	0	0.110317	0.199725	0	0	0	0	0	0
375_Butyrivibrio_fibrisolvens_D1_DSM_3071_PROKKA_02943_Exo_alpha_1_375_Butyrivibrio_fibrisolvens_D1_DSM_3071_6_L_arabinopyranosidase	45758	48172	+	2.415	0	0	0	0.177789	0.088264	0.140754	0.163376	0	0.0526316	0	0	0.0424426	0.148413	0	0	0	0.461762	0.0710911	0	0.0443999
375_Butyrivibrio_fibrisolvens_D1_DSM_3071_PROKKA_03202_Exo_alpha_1_375_Butyrivibrio_fibrisolvens_D1_DSM_3071_6_L_arabinopyranosidase	36538	39039	+	2.502	0	0	0.105635	0.0572023	0.17039	0	0.157696	0.0563101	0	0.124178	0.0503571	0	0	0	0	0.233868	0.267424	0.0686191	0.442299	0.042856
375_Butyrivibrio_fibrisolvens_D1_DSM_3071_PROKKA_03547_Thermostable_beta_glucosidase_B	36167	38587	+	2.421	0	0.194775	0.0363899	0.177348	0	0.0936037	0.162972	0	0	0.0641663	0.052042	0.0423375	0	0.268032	0.0793032	0	0.0921236	0	0.342823	0
375_Butyrivibrio_fibrisolvens_D1_DSM_3071_PROKKA_03549_Thermostable_beta_glucosidase_B	39207	42110	+	2.904	0.156525	2.21919	0.212362	1.87278	1.39463	4.33096	1.01899	0.582181	0	3.47711	1.21481	0.67062	0	2.68143	0.859473	1.41046	5.06889	1.00504	0.762144	0.258464
4_Butyrivibrio_fibrisolvens_MD2001_PROKKA_00478_Thermostable_beta_glucosidase_B	247403	249925	-	2.523	0.0450406	0	0.0349187	0	0	0	0	0	0	0.0615722	0.049938	0	0.0473535	0.0857321	0.0760972	0.154614	0	0	0	0
4_Butyrivibrio_fibrisolvens_MD2001_PROKKA_00635_Beta_N_acetylglucosaminidase_beta_glucosidase	120386	122074	+	1.689	0	0	0	0	0	0	0	0	0	0	0	0	0	0	0	0	0	0	0	0
4_Butyrivibrio_fibrisolvens_MD2001_PROKKA_01178_Beta_hexosaminidase	122912	124246	-	1.335	0	0	0	0	0	0	0	0	0.19042	0	0	0	0	0	0	0.292204	0	0	0	0
4_Butyrivibrio_fibrisolvens_MD2001_PROKKA_01433_Thermostable_beta_glucosidase_B	178077	180887	-	2.811	0.0404259	0.615091	0	0	0.0758298	0.362777	1.12289	0.751803	1.76347	0.552638	0.717146	0.0729271	0.255011	0.153897	0.204902	0.693867	0.317369	0.732914	1.4763	0.114435
4_Butyrivibrio_fibrisolvens_MD2001_PROKKA_01898_Xylan_1_4_beta_xylosidase	163098	165206	-	2.109	0.0538821	0.0745299	0	0	0.0505352	0.429805	0	0	0.060268	0.0736589	0	0	0	0.102561	0	0.277448	0	0	0	0.050842
4_Butyrivibrio_fibrisolvens_MD2001_PROKKA_01956_Beta_glucosidase_BoGH3A	44244	46409	-	2.166	0	0	0	0	0	0.0523117	0	0	0.469456	0	0	0	0	0	0	0	0	0	0	0
4_Butyrivibrio_fibrisolvens_MD2001_PROKKA_02019_Exo_alpha_1_4_Butyrivibrio_fibrisolvens_MD2001_6_L_arabinopyranosidase	124185	126599	-	2.415	0	0	0	0	0.044132	0	0	0	0.105263	0	0	0	0	0	0	0	0	0	0	0
4_Butyrivibrio_fibrisolvens_MD2001_PROKKA_02810_Beta_hexosaminidase	104219	106054	+	1.836	0.123788	0	0.191939	0	0	0.123428	0	0	0.138459	0	0.137248	0	0	0	0	0	0	0	0.301371	0
4_Butyrivibrio_fibrisolvens_MD2001_PROKKA_03008_Beta_N_acetylglucosaminidase_beta_glucosidase	31064	32788	+	1.725	0	0	0	0	0	0	0	0	0	0	0	0	0.138519	0.376178	0	0	0	0	0.320763	0
4_Butyrivibrio_fibrisolvens_MD2001_PROKKA_03570_Exo_alpha_1_4_Butyrivibrio_fibrisolvens_MD2001_6_L_arabinopyranosidase	6963	9467	-	2.505	0	0	0	0	0	0.18093	0	0	0.101481	0	0	0	0	0	0	0	0.356138	0	0	0
6_Butyrivibrio_fibrisolvens_WTE3004_PROKKA_00197_Beta_N_acetylglucosaminidase_beta_glucosidase	239387	241075	-	1.689	0	0	0	0	0	0	0	0	0	0	0	0	0	0	0	0	0	0	0	0
6_Butyrivibrio_fibrisolvens_WTE3004_PROKKA_00451_Beta_hexosaminidase	176969	178303	+	1.335	0	0	0	0	0	0.169749	0.147773	0	0	0	0	0	0	0	0	0	0	0	0	0
6_Butyrivibrio_fibrisolvens_WTE3004_PROKKA_01164_Xylan_1_4_beta_xylosidase	125869	127977	+	2.109	0	0.29812	0.0835467	0.271446	0	0.268628	0	0	0.241072	0.220977	0.0597409	0.145802	0	0.307684	0.0455176	0.184965	0.423009	0	0.26236	0.101684
6_Butyrivibrio_fibrisolvens_WTE3004_PROKKA_01502_Beta_N_acetylglucosaminidase_beta_glucosidase	135329	137053	+	1.725	0	0	0	0	0	0.0656854	0	0	0	0	0	0	0.0692596	0	0	0	0	0	0	0
6_Butyrivibrio_fibrisolvens_WTE3004_PROKKA_01637_Beta_hexosaminidase	88811	90646	+	1.836	0	0	0	0	0.116099	0	0	0	0.415377	0.169223	0	0	0	0.471246	0	0	0	0.187021	0.602741	0
6_Butyrivibrio_fibrisolvens_WTE3004_PROKKA_02287_Thermostable_beta_glucosidase_B	79865	82387	-	2.523	0.0900811	0	0	0	0.0422429	0	0.0781915	0.0558414	0	0	0	0	0.14206	0	0	0.386536	0	0	0	0
6_Butyrivibrio_fibrisolvens_WTE3004_PROKKA_03155_Exo_alpha_1_6_Butyrivibrio_fibrisolvens_WTE3004_6_L_arabinopyranosidase	30055	32559	-	2.505	0	0	0	0	0	0.18093	0.157507	0	0	0	0	0	0	0	0	0	0	0	0.220885	0
6_Butyrivibrio_fibrisolvens_WTE3004_PROKKA_03408_Beta_glucosidase_BoGH3A	5787	7952	-	2.166	0	0	0	0	0	0.418494	0	0	0.058682	0	0.116338	0	0	0	0	0.180098	0	0.158527	0	0
7_Butyrivibrio_fibrisolvens_YRB2005_PROKKA_00300_Beta_hexosaminidase	334252	335586	-	1.335	0	0.235481	0	0	0	0.169749	0	0	0	0	0	0	0	0	0	0	0	0	0	0
7_Butyrivibrio_fibrisolvens_YRB2005_PROKKA_00589_Thermostable_beta_glucosidase_B	167202	169724	-	2.523	0.225203	0.498402	0.0698375	0.113452	0.211214	0.449097	0.0781915	0.502572	0.151136	0.369433	0.049938	0.162503	0.14206	0.171464	0.190243	0.0773072	0.0883992	0.408288	0.219309	0.127498
7_Butyrivibrio_fibrisolvens_YRB2005_PROKKA_00979_Xylan_1_4_beta_xylosidase	155706	157814	-	2.109	0	0.14906	0.12532	0.0678616	0.0505352	0.537256	0.187081	0.0668031	0.060268	0.294636	0.119482	0.0486008	0.283245	0	0.18207	0.277448	0	0.0814059	0.26236	0
7_Butyrivibrio_fibrisolvens_YRB2005_PROKKA_01150_Beta_N_acetylglucosaminidase_beta_glucosidase	174234	175958	+	1.725	0	0	0.153217	0	0	0	0	0	0	0	0	0	0.277039	0	0	0	0	0	0	0.18648
7_Butyrivibrio_fibrisolvens_YRB2005_PROKKA_01594_Beta_N_acetylglucosaminidase_beta_glucosidase	89071	90759	+	1.689	0	0	0	0	0	0	0	0	0	0	0	0	0	0	0	0	0	0	0	0
7_Butyrivibrio_fibrisolvens_YRB2005_PROKKA_02524_Beta_hexosaminidase	14108	15943	+	1.836	0	0	0	0	0	0.123428	0	0	0.138459	0	0	0	0	0	0	0	0.485907	0	0	0
7_Butyrivibrio_fibrisolvens_YRB2005_PROKKA_02654_Beta_glucosidase_BoGH3A	8318	10483	+	2.166	0	0	0	0	0	0	0	0	0	0	0	0	0	0	0	0	0	0	0	0
7_Butyrivibrio_fibrisolvens_YRB2005_PROKKA_03651_Exo_alpha_1_7_Butyrivibrio_fibrisolvens_YRB2005_6_L_arabinopyranosidase	6159	8663	-	2.505	0	0	0	0	0	0.135697	0	0	0	0	0	0	0	0.0863482	0	0	0	0	0	0
72_Butyrivibrio_hungatei_DSM_14810_PROKKA_01364_Beta_hexosaminidase	78076	79359	+	1.284	0	0	0	0	0	0.176491	0.153643	0.109726	0.59395	0.241973	0	0	0	0	0.0747637	0	0.1737	0	0.430932	0
72_Butyrivibrio_hungatei_DSM_14810_PROKKA_01725_Xylan_1_4_beta_xylosidase	194161	196284	-	2.124	0.107003	0.666032	0.0829567	0.269529	0.250892	0.160038	0	0.132663	0.119685	0.0731387	0.059319	0	0	0.305511	0.316373	0.183659	0	0.242493	0	0.0504829
72_Butyrivibrio_hungatei_DSM_14810_PROKKA_01734_Beta_glucosidase_BoGH3A	208952	210967	-	2.016	0.0563677	0.0779681	0	0.425953	0.0528665	0.056204	0.0978557	0	0	0	0.0624968	0	0	0	0	0.096749	0	0	0	0
72_Butyrivibrio_hungatei_DSM_14810_PROKKA_01838_Thermostable_beta_glucosidase_B	60890	63316	-	2.427	0	0	0.0363	0.17691	0	0.373489	0	0.0580502	0.261857	0	0	0	0	0.0891233	0	0.080365	0	0.0707396	0.227984	0.0883607
72_Butyrivibrio_hungatei_DSM_14810_PROKKA_01839_Thermostable_beta_glucosidase_B	63388	66336	-	2.949	0.308274	1.97212	0.209122	1.50448	1.22878	2.15165	0.468274	0.621072	0.301708	2.47585	0.811759	0.278058	0.324104	0.953519	0.29297	0.661397	6.20162	1.39723	0.844328	0.0727201
72_Butyrivibrio_hungatei_DSM_14810_PROKKA_02869_Exo_alpha_1_72_Butyrivibrio_hungatei_DSM_14810_6_L_arabinopyranosidase	18571	20982	-	2.412	0.0942266	0	0	0.0593367	0	0.187906	0.16358	0.116822	0	0	0.208945	0.169982	0.0495327	0.179355	0.0795992	0	0	0.0711795	0.229402	0.0444551
9_Butyrivibrio_hungatei_NK4A153_PROKKA_00101_Thermostable_beta_glucosidase_B	112122	114533	+	2.412	0.0942266	0.130335	0.25568	0.118673	0.265121	0.187906	0.0817898	0.116822	0.158091	0.386434	0.313417	0.169982	0.198131	0.0896775	0.397996	0.323459	0.0924674	0.355898	0.573504	0.133365
9_Butyrivibrio_hungatei_NK4A153_PROKKA_00316_Beta_hexosaminidase	351195	352877	+	1.683	0	0	0	0.0850387	0.126653	0	0	0	0.075523	0	0	0	0	0	0.057039	0	0	0	0	0
9_Butyrivibrio_hungatei_NK4A153_PROKKA_01247_Beta_hexosaminidase	170502	171830	-	1.329	0	0	0.0662904	0	0	0	0	0	0	0	0	0	0	0	0	0	0	0	0	0
9_Butyrivibrio_hungatei_NK4A153_PROKKA_02375_Xylan_1_4_beta_xylosidase	9185	11305	-	2.121	0	0.0741083	0.166148	0	0	0.0534216	0.0930114	0	0	0.0732421	0	0	0.0563286	0	0	0	0.105154	0.0809453	0	0.101109
9_Butyrivibrio_hungatei_NK4A153_PROKKA_02765_Thermostable_beta_glucosidase_B	45516	48449	+	2.934	0	0	0	0	0	0	0	0	0	0	0.214713	0	0	0	0	0	0	0	0	0
11_Butyrivibrio_proteoclasticus_B316_PROKKA_00147_Exo_alpha_1_11_Butyrivibrio_proteoclasticus_B316_6_L_arabinopyranosidase	174722	177199	+	2.478	0.091717	0.190295	0.0355529	0.115513	0.08602	0.274352	0.55728	0.170566	0	0.188071	0.10169	0	0.0482134	0.174578	0.116219	0.314844	0.0900046	0.277135	0	0.259627
11_Butyrivibrio_proteoclasticus_B316_PROKKA_00192_Xylan_1_4_beta_xylosidase	235721	237850	+	2.13	0.160053	0.590361	0.289531	0.134385	0	0.478763	1.20404	0.198434	0.238695	0	0	0.0481216	0.112181	0.10155	0.270413	0.366283	0.209419	0.161207	0	0.201363
11_Butyrivibrio_proteoclasticus_B316_PROKKA_00869_Thermostable_beta_glucosidase_B	1041815	1044631	+	2.817	0.0403398	0.111596	0	0.203223	0.113502	0.160891	0.210093	0	0.315846	0.0551461	0.0894523	0.145543	0	0	0.0340776	0.138478	0.158347	0.182838	0	0.266447
11_Butyrivibrio_proteoclasticus_B316_PROKKA_00937_Beta_N_acetylglucosaminidase_beta_glucosidase	1117405	1119165	+	1.761	0	0	0	0	0	0	0	0	0	0	0	0	0	0	0	0	0	0	0	0
11_Butyrivibrio_proteoclasticus_B316_PROKKA_01828_Beta_hexosaminidase	2205824	2207104	-	1.281	0	0.490815	0.275098	0	0.332799	0.530713	0.61601	0	0.396894	0	0.196711	0.16003	0.466327	0	0.149878	0.304521	1.39286	0.670121	0	2.00891
11_Butyrivibrio_proteoclasticus_B316_PROKKA_02136_Thermostable_beta_glucosidase_B	2556215	2558635	-	2.421	0	0.584326	0	0	0.17609	0.327613	0.162972	0	0	0.256665	0.104084	0	0.0986971	0.178688	0.198258	0.161128	0.184247	0.14183	0	0.0442899
11_Butyrivibrio_proteoclasticus_B316_PROKKA_02137_Thermostable_beta_glucosidase_B	2558773	2561718	-	2.946	0.308587	0.693614	0.29905	0.777298	0.976791	1.92307	0.736608	0.334764	0	0.738239	0.55598	0.695852	0.202771	0.660801	0.260683	0.993106	1.89266	1.22382	0.563459	0.582353
11_Butyrivibrio_proteoclasticus_B316_PROKKA_03252_Beta_hexosaminidase	234345	236345	+	2.001	0	0	0	0	0	0.0566253	0	0	0	0	0	0	0	0	0	0	0.11146	0	0	0.0535861
11_Butyrivibrio_proteoclasticus_B316_PROKKA_03262_Thermostable_beta_glucosidase_B	250206	253154	-	2.949	0	0.213203	0	0	0.0361406	0	0.133793	0	0	0	0	0.0695144	0.081026	0	0	0	0	0	0	0
12_Butyrivibrio_proteoclasticus_FD2007_PROKKA_00662_Thermostable_beta_glucosidase_B	30893	33709	+	2.817	0.12102	0.0557982	0.156372	0.254029	0.189171	0.0402227	0.0700309	0	0.225604	0.110292	0.0894523	0.0363859	0.169646	0.153569	0.13631	0.207717	0	0.060946	0.0982102	0.152255
12_Butyrivibrio_proteoclasticus_FD2007_PROKKA_00743_Beta_N_acetylglucosaminidase_beta_glucosidase	114603	116363	+	1.761	0	0	0	0	0	0	0	0	0	0	0	0	0	0	0	0	0	0	0	0
12_Butyrivibrio_proteoclasticus_FD2007_PROKKA_01045_Beta_hexosaminidase	134693	135973	+	1.281	0	0.245408	0	0	0	0	0.61601	0	0	0	0.196711	0.320059	0	0	0.149878	0.304521	0	0.268048	0	0
12_Butyrivibrio_proteoclasticus_FD2007_PROKKA_01326_Xylan_1_4_beta_xylosidase	60724	62853	-	2.13	0.106702	0.442771	0.206808	0.53754	0.200148	1.22351	0.55571	0.132289	0.238695	0.364663	0.29576	0.433094	1.23399	0.304651	0.811239	0.274713	0.628257	0.72543	0.129886	0.503407
12_Butyrivibrio_proteoclasticus_FD2007_PROKKA_01354_Exo_alpha_1_12_Butyrivibrio_proteoclasticus_FD2007_6_L_arabinopyranosidase	101835	104312	-	2.478	0.183434	0	0.0355529	0.404294	0	0.228626	0.0796114	0.568554	0.307761	0.250761	0.254224	0.0827272	0.14464	0.261867	0.0774791	0.236133	0.270014	0.346418	0.223292	0.346169
12_Butyrivibrio_proteoclasticus_FD2007_PROKKA_01504_Thermostable_beta_glucosidase_B	109113	112061	+	2.949	0	0	0	0	0	0	0	0	0.0862023	0	0	0	0	0	0	0	0	0	0	0
12_Butyrivibrio_proteoclasticus_FD2007_PROKKA_01514_Beta_hexosaminidase	125562	127562	-	2.001	0	0	0	0	0	0	0	0	0	0	0	0	0	0	0	0	0	0	0	0.0535861
12_Butyrivibrio_proteoclasticus_FD2007_PROKKA_01788_Thermostable_beta_glucosidase_B	41781	44201	-	2.421	0	0.908951	0.18195	0.29558	0.264136	0.702027	0.651886	0.174582	0.105002	0.384998	0	0.550387	0	0.178688	0.158606	0.886206	0.644865	0.14183	0.114274	0.398609
12_Butyrivibrio_proteoclasticus_FD2007_PROKKA_01789_Thermostable_beta_glucosidase_B	44339	47284	-	2.946	0.0771469	1.97413	0.358859	2.81771	2.46007	3.57691	1.27232	0.956468	0.302015	2.10925	1.02642	1.28733	0.202771	2.71663	0.325854	1.32414	6.05652	0.932437	0.657369	1.2011
15_Butyrivibrio_proteoclasticus_P18_PROKKA_00568_Beta_hexosaminidase	99945	101312	-	1.368	0	0	0.0644006	0	0.0779085	0	0	0	0	0	0	0	0	0.158116	0	0	0	0	0	0
15_Butyrivibrio_proteoclasticus_P18_PROKKA_01084_Xylan_1_4_beta_xylosidase	100697	102820	+	2.124	0	0	0.0829567	0	0.150535	0.533462	0.09288	0	0.299212	0.146277	0.415233	0.0965151	0.112498	0	0.180785	0.183659	0.735037	0.161662	0.260507	0.100966
15_Butyrivibrio_proteoclasticus_P18_PROKKA_01101_Exo_alpha_1_15_Butyrivibrio_proteoclasticus_P18_6_L_arabinopyranosidase	123510	127283	+	3.774	0	0	0.0233439	0	0	0.270208	0	0.0373312	0	0.0823246	0.133539	0	0	0.0573138	0	0	0	0	0	0.0568234
15_Butyrivibrio_proteoclasticus_P18_PROKKA_01411_Thermostable_beta_glucosidase_B	139701	142643	+	2.943	0.154451	1.92274	0.209548	0.923983	0.217286	1.84803	0.804392	0	0.086378	0.897347	0.385301	0.139312	0	0.881966	0.326186	0.198824	1.13675	0.816714	0.188011	0.0728683
15_Butyrivibrio_proteoclasticus_P18_PROKKA_01412_Thermostable_beta_glucosidase_B	142719	145136	+	2.418	0.187986	0.260023	0.109305	0.118379	0.132232	0.18744	0	0	0	0.128492	0.0521065	0.08478	0	0	0	0.161328	0.184476	0	0	0.177379
15_Butyrivibrio_proteoclasticus_P18_PROKKA_01486_Beta_glucosidase_BoGH3A	80274	83366	+	3.093	0	0.101638	0.0569673	0.0462723	0.0344581	0.146534	0.318909	0.0455505	0	0.0502252	0.0407351	0	0.0772537	0.349664	0.0310367	0	0.0721084	0	0	0
15_Butyrivibrio_proteoclasticus_P18_PROKKA_02161_Beta_hexosaminidase	22264	23796	-	1.533	0	0	0	0	0	0.0739121	0	0	0	0	0	0	0	0	0	0	0	0	0	0
15_Butyrivibrio_proteoclasticus_P18_PROKKA_02231_Beta_N_acetylglucosaminidase_beta_glucosidase	15986	17731	+	1.746	0	0	0.0504582	0.655762	0	0	0	0	0	0	0	0	0.273706	0	0.109962	0	0	0	0	0
15_Butyrivibrio_proteoclasticus_P18_PROKKA_02255_Thermostable_beta_glucosidase_B	37419	40409	+	2.991	0	0	0	0	0	0	0.131914	0.0471039	0	0	0	0	0	0.144635	0	0	0	0	0	0
15_Butyrivibrio_proteoclasticus_P18_PROKKA_02964_Thermostable_beta_glucosidase_B	23195	25969	-	2.775	0	0.0566428	0.0317477	0.0515748	0.11522	0.122494	0.213273	0.152311	0.0458037	0.167942	0	0	0	0.389734	0.0691867	0	0.160743	0.0618685	0	0.0772798
15_Butyrivibrio_proteoclasticus_P18_PROKKA_03474_Thermostable_beta_glucosidase_B	3141	5417	-	2.277	0.0998132	0	0.0773825	0	0.0936133	0.398093	0.259917	0	0.111643	0.341121	0.110666	0.135045	0.104939	0.0949943	0	0.0856592	0.0979496	0.150799	0.364504	0.0941816
15_Butyrivibrio_proteoclasticus_P18_PROKKA_03546_Beta_glucosidase_BoGH3A	9962	12913	+	2.952	0.23097	0.159739	0	0.0969648	0.108312	0	0.133657	0.0954524	0	0.105248	0.0853615	0.104166	0	0	0	0.132145	0	0	0.0937189	0.0726462
14_Butyrivibrio_proteoclasticus_P6B7_PROKKA_01026_Beta_hexosaminidase	107933	109228	+	1.296	0	0	0	0	0	0	0	0	0	0	0	0	0	0	0	0	0	0	0	0
14_Butyrivibrio_proteoclasticus_P6B7_PROKKA_01387_Thermostable_beta_glucosidase_B	69209	71611	-	2.403	0.0472898	0.327057	0	0.178677	0.354819	0.565829	0	0.11726	0	0.258588	0	0.170618	0	0	0.0399486	0.324671	0.371255	0.0714461	0.11513	0.0892432
14_Butyrivibrio_proteoclasticus_P6B7_PROKKA_01388_Exo_alpha_1_14_Butyrivibrio_proteoclasticus_P6B7_6_L_arabinopyranosidase	71714	74653	-	2.94	0.425174	1.3366	0.839048	2.82346	2.50134	4.20085	0.738112	0.814657	0	3.75157	0.599969	0.697272	0.121911	3.45789	0.195911	1.19416	3.48961	1.16793	0.564609	0.620013
14_Butyrivibrio_proteoclasticus_P6B7_PROKKA_02113_Xylan_1_4_beta_xylosidase	20451	22574	-	2.124	0	0.0740036	0.207392	0.202147	0.150535	0.160038	0.09288	0.132663	0	0.0731387	0.118638	0.241288	0.168747	0.101837	0	0.367318	0	0	0.130253	0.100966
14_Butyrivibrio_proteoclasticus_P6B7_PROKKA_02135_Thermostable_beta_glucosidase_B	47826	50324	-	2.499	0.181892	0.0628986	0.211525	0.0572709	0.170594	0.0906821	0.0789424	0.0563777	0.0508625	0.124327	0.100835	0.20508	0.143425	0.519333	0.268898	0.0780496	0.178496	0.0687015	0.110708	0.0858149
14_Butyrivibrio_proteoclasticus_P6B7_PROKKA_02262_Exo_alpha_1_14_Butyrivibrio_proteoclasticus_P6B7_6_L_arabinopyranosidase	80291	83101	-	2.811	0	0.111835	0	0.0509143	0	0	0	0	0	0	0	0	0.170008	0.0769485	0	0.138773	0	0	0	0
14_Butyrivibrio_proteoclasticus_P6B7_PROKKA_02744_Beta_hexosaminidase	16733	18307	-	1.575	0	0	0	0	0	0	0	0	0	0	0	0	0	0	0	0	0	0	0	0
14_Butyrivibrio_proteoclasticus_P6B7_PROKKA_03101_Beta_N_acetylglucosaminidase_beta_glucosidase	36188	37885	+	1.698	0	0	0.103769	0.168575	0	0.13346	0	0	0	0	0	0.120729	0.140722	0	0	0	0	0	0	0
16_Butyrivibrio_sp_AC2005_PROKKA_00022_Beta_glucosidase_BoGH3B	31067	33265	+	2.199	0	0	0	0	0	0	0	0	0	0	0	0	0	0	0	0	0	0	0	0
16_Butyrivibrio_sp_AC2005_PROKKA_00024_Beta_glucosidase_BoGH3B	34286	36550	+	2.265	0	0	0	0	0	0	0	0	0	0	0	0	0	0	0	0	0	0	0	0
16_Butyrivibrio_sp_AC2005_PROKKA_00583_Thermostable_beta_glucosidase_B	710903	713746	-	2.844	0.599353	0.0552685	0.12391	0.0503235	0.187375	0.318726	0.0693661	0.0495386	0.0446924	0.0546226	0.0443015	0.0720809	0.0840175	0.0760556	0.0337541	0.0685816	0	0.0603674	0	0.188512
16_Butyrivibrio_sp_AC2005_PROKKA_00672_Beta_hexosaminidase	89413	90705	-	1.293	0	0	0	0	0	0	0	0	0	0	0	0	0	0	0	0	0	0	0	0
16_Butyrivibrio_sp_AC2005_PROKKA_01194_Exo_alpha_1_16_Butyrivibrio_sp_AC2005_6_L_arabinopyranosidase	198189	200747	+	2.559	0	0	0	0	0.0416486	0	0	0	0	0	0	0.0801086	0	0	0	0.152439	0	0	0	0.460916
16_Butyrivibrio_sp_AC2005_PROKKA_01634_Exo_alpha_1_16_Butyrivibrio_sp_AC2005_6_L_arabinopyranosidase	102072	104591	+	2.52	0.0901884	0	0	0	0	0	0.0782846	0.0559079	0	0	0	0.0813484	0	0	0	0	0	0.068129	0	0.0425499
16_Butyrivibrio_sp_AC2005_PROKKA_01648_Beta_glucosidase_BoGH3B	121910	124150	+	2.241	0.0507083	0	0	0	0	0	0	0	0	0	0	0	0	0	0	0.0870352	0	0	0	0
16_Butyrivibrio_sp_AC2005_PROKKA_01669_Beta_N_acetylglucosaminidase_beta_glucosidase	146983	148671	+	1.689	0	0	0	0.0847366	0	0	0	0	0	0	0	0	0	0	0	0	0	0	0	0
16_Butyrivibrio_sp_AC2005_PROKKA_02202_Thermostable_beta_glucosidase_B	21281	23692	-	2.412	0.14134	0.195502	0.146103	0	0.309308	0.234882	0.736109	0.0584112	0.158091	0.193217	0.626834	0.9349	0.198131	1.25548	0.0397996	0.566054	0.184935	0.569436	1.60581	0.266731
16_Butyrivibrio_sp_AC2005_PROKKA_02546_Thermostable_beta_glucosidase_B	66014	68230	+	2.217	0.0512573	0	0	0	0.14422	0.102217	0.0889838	0.0635488	0	0.0700706	0.0568307	0	0.107779	0.0975652	0.0433002	0.439887	0	0	0	0
16_Butyrivibrio_sp_AC2005_PROKKA_02694_Xylan_1_4_beta_xylosidase	13161	15311	-	2.151	0	0.292299	0.0819154	0.332683	0.0990969	0.210706	0	0.196496	0.118183	0.0722206	0.117149	0	0.0555429	0	0.0446288	0.181354	0.207375	0.159633	0	0.149548
16_Butyrivibrio_sp_AC2005_PROKKA_02906_Thermostable_beta_glucosidase_B	63002	65269	+	2.268	0.100209	0	0.0388448	3.21831	0.0939848	0.249795	0.869828	0.12424	0.0560429	0.616455	0.277764	0.180774	0.105355	0.381485	0.0846531	0.0859991	0.196677	0.302795	0	0.283666
16_Butyrivibrio_sp_AC2005_PROKKA_03158_Exo_alpha_1_16_Butyrivibrio_sp_AC2005_6_L_arabinopyranosidase	56610	59219	-	2.61	0.0870784	0.421565	0	0.109671	0	0.0868255	0.453511	0.2699	0	0.0595198	0.14482	0.314173	0.137325	0.248623	0.0735606	0.0747302	0.0854526	0.197339	0.635996	0.0410827
16_Butyrivibrio_sp_AC2005_PROKKA_03248_Beta_hexosaminidase	57307	59319	+	2.013	0	0.156169	0	0	0.0529452	0	0.0980015	0	0	0.0771717	0.06259	0	0.0593506	0	0	0.0968932	0	0	0	0
16_Butyrivibrio_sp_AC2005_PROKKA_03589_Thermostable_beta_glucosidase_B	39066	41141	+	2.076	0	0	0	0	0	0	0.190055	0	0	0	0.0606906	0	0	0	0.0462411	0	0	0	0	0
23_Butyrivibrio_sp_AE3006_PROKKA_03412_Exo_alpha_1_23_Butyrivibrio_sp_AE3006_6_L_arabinopyranosidase	16144	18576	-	2.433	0	0	0.0724209	0	0	0	0	0.057907	0	0.0638498	0	0	0	0	0	0	0	0	0	0
17_Butyrivibrio_sp_AD3002_PROKKA_00055_Exo_alpha_1_17_Butyrivibrio_sp_AD3002_6_L_arabinopyranosidase	58238	60655	+	2.418	0	0	0	0	0.0440772	0	0	0	0	0	0.0521065	0	0	0	0	0	0	0.284012	0	0
17_Butyrivibrio_sp_AD3002_PROKKA_00077_Beta_glucosidase_BoGH3B	90519	92738	+	2.22	0	0	0.0396847	0	0	0	0.0888636	0	0	0	0	0	0.107633	0	0	0	0	0	0	0
17_Butyrivibrio_sp_AD3002_PROKKA_00743_Thermostable_beta_glucosidase_B	46493	49309	+	2.817	0.0806797	0	0	0.203223	0	0	0.0700309	0	0.0902416	0	0.0894523	0	0.0424114	0	0.102233	0	0	0	0	0.0761276
17_Butyrivibrio_sp_AD3002_PROKKA_01261_Beta_glucosidase_BoGH3A	97047	99143	+	2.097	0	0	0	0.0682499	0	0	0.0940759	0	0	0	0	0.0977577	0	0	0	0.0930119	0	0	0	0.0511329
17_Butyrivibrio_sp_AD3002_PROKKA_01497_Xylan_1_4_beta_xylosidase	95489	97657	+	2.169	0.104783	0	0.0812356	0	0.0491373	0.104479	0	0	0.0586009	0	0	0	0	0	0	0	0.102827	0	0.127551	0
17_Butyrivibrio_sp_AD3002_PROKKA_01798_Beta_glucosidase_BoGH3B	40019	42277	+	2.259	0	0	0	0	0	0	0	0	0	0	0	0	0	0	0	0	0	0	0	0
17_Butyrivibrio_sp_AD3002_PROKKA_01900_Thermostable_beta_glucosidase_B	42974	45784	-	2.811	0.282982	0	0	0.0509143	0	0	0	0.0501202	0	0.0552638	0	0	0	0	0.0683007	0	0	0	0	0.0381451
17_Butyrivibrio_sp_AD3002_PROKKA_02363_Beta_glucosidase_BoGH3B	27668	29908	-	2.241	0.0507083	0	0.0393128	0	0	0	0	0.0628683	0	0	0	0.0914761	0	0	0	0	0.0995231	0.229833	0	0
17_Butyrivibrio_sp_AD3002_PROKKA_02388_Beta_N_acetylglucosaminidase_beta_glucosidase	62894	64582	-	1.689	0	0	0	0	0	0	0	0	0	0	0	0	0	0	0	0	0	0	0	0
33_Butyrivibrio_sp_LC3010_PROKKA_02813_Beta_N_acetylglucosaminidase_beta_glucosidase	18922	19200	-	0.279	0	0	0	0	0	0	0	0	0	0	0	0	0	0	0	0	0	0	0	0
17_Butyrivibrio_sp_AD3002_PROKKA_03112_Beta_hexosaminidase	6073	7365	-	1.293	0	0	0	0	0	0	0	0	0	0	0	0	0	0	0	0	0	0	0	0
17_Butyrivibrio_sp_AD3002_PROKKA_03378_Thermostable_beta_glucosidase_B	15352	17763	+	2.412	0.188453	0	0.0365257	0	0	0.0939529	0.0817898	0	0	0.257623	0	0	0	0	0	0	0	0.0711795	0	0
18_Butyrivibrio_sp_AE2005_PROKKA_00040_Thermostable_beta_glucosidase_B	41628	44039	+	2.412	0.0942266	0.0651673	0.109577	0.17801	0.176748	0.0469765	0.408949	0.116822	0.0526971	0.386434	0.0522361	0.339964	0.0990654	0	0.557194	0.16173	0	0.213539	0.688205	0.0444551
18_Butyrivibrio_sp_AE2005_PROKKA_00262_Beta_hexosaminidase	292812	294494	+	1.683	0	0.0933949	0	0	0.126653	0	0.351653	0	0	0	0	0.0609026	0	0	0.057039	0	0	0	0	0
18_Butyrivibrio_sp_AE2005_PROKKA_00772_Beta_hexosaminidase	94454	95782	+	1.329	0	0	0	0	0	0	0	0	0	0	0	0	0	0	0	0	0	0	0	0
18_Butyrivibrio_sp_AE2005_PROKKA_01495_Thermostable_beta_glucosidase_B	207247	210180	+	2.934	0	0	0.0600545	0	0.0726508	0.154475	0.0672383	0	0	0	0.0858852	0.0349349	0	0.0737226	0	0.0664778	0	0	0	0.0365459
18_Butyrivibrio_sp_AE2005_PROKKA_03136_Xylan_1_4_beta_xylosidase	43858	45978	+	2.121	0.0535772	0	0.249222	0	0.0502493	0.213686	0	0	0	0	0	0	0	0	0	0.183919	0	0.242836	0	0.151663
19_Butyrivibrio_sp_AE2015_PROKKA_00154_Thermostable_beta_glucosidase_B	166609	168879	+	2.271	0.0500385	0	0	0.189062	0.0938606	0	0.260604	0	0	0.0684045	0	0	0	0.190491	0.0422706	0.0858855	0.196417	0.226797	0	0.0472152
19_Butyrivibrio_sp_AE2015_PROKKA_00257_Exo_alpha_1_19_Butyrivibrio_sp_AE2015_6_L_arabinopyranosidase	28217	31990	-	3.774	0	0	0	0.0758453	0	0	0.104545	0	0	0.0823246	0.0667693	0.0543185	0	0	0	0	0.118194	0	0	0
19_Butyrivibrio_sp_AE2015_PROKKA_00274_Xylan_1_4_beta_xylosidase	52425	54548	-	2.124	0	0.370018	0.124435	0.0673823	0.150535	0.533462	0.09288	0	0	0	0	0.627348	0	0.101837	0.225981	0.367318	0.210011	0.161662	0.130253	0.0504829
19_Butyrivibrio_sp_AE2015_PROKKA_00362_Beta_hexosaminidase	171751	173286	-	1.536	0	0	0	0	0	0	0	0	0	0	0	0	0	0	0	0	0	0	0	0
19_Butyrivibrio_sp_AE2015_PROKKA_00872_Thermostable_beta_glucosidase_B	96327	99284	-	2.958	0.307336	0	0.923293	0.145152	0.252215	0.383054	0.266771	0.381035	0.08594	0.157552	0.212971	0.0346515	0.282728	0.219373	0.389438	0.329692	0.301597	0.232164	0.187058	0.108748
19_Butyrivibrio_sp_AE2015_PROKKA_01460_Beta_hexosaminidase	13576	14868	-	1.293	0	0.24313	0	0	0	0.262894	0	0	0.294908	0	0	0.0792722	0	0.167287	0	0	0.344983	0.265561	0	0
19_Butyrivibrio_sp_AE2015_PROKKA_01881_Thermostable_beta_glucosidase_B	68481	71255	+	2.775	0.491405	0.226571	0.126991	0.154724	0.192034	0.122494	0.213273	0.253852	0.0458037	0.167942	0.0454031	0.0369366	0.0430533	0.0779467	0.10378	0.632581	0.401858	0.123737	0	0.0772798
19_Butyrivibrio_sp_AE2015_PROKKA_02166_Thermostable_beta_glucosidase_B	57579	59987	+	2.409	0.047172	0.0652485	0	0.0594106	0	0	0	0	0	0	0	0	0.0495944	0	0.0398491	0	0	0	0	0
19_Butyrivibrio_sp_AE2015_PROKKA_02294_Beta_hexosaminidase	34883	36883	+	2.001	0.113581	0	0.132084	0.286097	0.106526	0.169876	0.295768	0	0.0635209	0.155269	0	0	0.0597066	0.108097	0	0.0974742	0	0	0	0.0535861
19_Butyrivibrio_sp_AE2015_PROKKA_02422_Thermostable_beta_glucosidase_B	32565	35507	+	2.943	0.231677	0.640912	0.32929	1.31303	1.05022	1.57852	0.536261	0.478722	0	1.95305	0.513735	0.626905	0.0811912	1.39645	0.130474	0.994118	6.06269	1.57509	1.12807	0.43721
19_Butyrivibrio_sp_AE2015_PROKKA_02423_Thermostable_beta_glucosidase_B	35579	37996	+	2.418	0.140989	0.325028	0.21861	0.355137	0.176309	0.281159	0.0815869	0	0	0.192738	0.0521065	0	0	0.268365	0	0.0806642	0	0.142006	0	0.0443448
19_Butyrivibrio_sp_AE2015_PROKKA_02538_Beta_glucosidase_BoGH3A	1531	4623	-	3.093	0	0.0508192	0.0284837	0.0462723	0	0.1099	0.0637818	0.0911011	0	0	0.0814701	0	0	0.0699328	0.0310367	0	0	0	0	0
19_Butyrivibrio_sp_AE2015_PROKKA_02817_Thermostable_beta_glucosidase_B	14433	17423	+	2.991	0	0	0.0589101	0	0	0.0757655	0	0	0	0	0	0	0	0	0	0	0	0.114801	0	0
19_Butyrivibrio_sp_AE2015_PROKKA_03145_Beta_glucosidase_BoGH3A	2267	5338	-	3.072	0	0.102333	0	0	0	0.0737677	0.385307	0.0917238	0	0.151706	0.123041	0.0333656	0	0	0.0624978	0	0	0.223548	0	0.0698084
20_Butyrivibrio_sp_AE2032_PROKKA_00253_Thermostable_beta_glucosidase_B	269883	272330	-	2.448	0.0464205	0	0.0719771	0	0.174148	0.138857	0.0805871	0	0.0519221	0	0.102936	0	0	0.265076	0.0392143	0.0796756	0.0911075	0	0	0
20_Butyrivibrio_sp_AE2032_PROKKA_00268_Thermostable_beta_glucosidase_B	293621	296041	-	2.421	0.187753	0.389551	0.582239	0.177348	0.132068	0.327613	0.244457	0	0	0.0641663	0.052042	0.127012	0.0493486	0	0.0793032	0.161128	0	0	0	0.0885797
20_Butyrivibrio_sp_AE2032_PROKKA_00269_Thermostable_beta_glucosidase_B	296087	299023	-	2.937	0.116075	0.160555	0.119986	0.34111	1.77813	0.810164	0.403018	0.14391	0.0865545	0.581822	0.557684	0.523488	0	1.03106	0.0653705	0.531279	2.27815	1.05221	0.37679	0.292069
20_Butyrivibrio_sp_AE2032_PROKKA_00452_Exo_alpha_1_20_Butyrivibrio_sp_AE2032_6_L_arabinopyranosidase	505621	508059	-	2.439	0	0.32223	0.108364	0	0.0873955	0	0.404422	0	0.208455	0.0636927	0.154974	0.08405	0	0.17737	0.078718	0	0	0.0703915	0.226862	0
20_Butyrivibrio_sp_AE2032_PROKKA_00775_Beta_N_acetylglucosaminidase_beta_glucosidase	837766	839535	-	1.77	0	0	0	0	0	0	0	0	0	0	0	0	0	0	0	0	0	0	0	0
20_Butyrivibrio_sp_AE2032_PROKKA_01360_Xylan_1_4_beta_xylosidase	1440324	1442438	+	2.115	0	0.0743185	0.0416548	0	0.0503919	0.107146	0	0.0666136	0	0.36725	0.0595714	0	0	0.102271	0.0907769	0.276661	0.210904	0.16235	0	0.101396
20_Butyrivibrio_sp_AE2032_PROKKA_02058_Thermostable_beta_glucosidase_B	2255223	2257478	+	2.256	0	0	0.0390514	0	0	0	0	0.0624503	0	0	0	0.045434	0.0529578	0.0958786	0.0851033	0	0.0988614	0.0761015	0	0
20_Butyrivibrio_sp_AE2032_PROKKA_03169_Beta_hexosaminidase	38701	39984	+	1.284	0	0	0	0	0	0	0	0	0	0	0.0981258	0	0	0	0	0	0	0	0	0
20_Butyrivibrio_sp_AE2032_PROKKA_00253_Thermostable_beta_glucosidase_B	269883	272330	-	2.448	0	0	0.0719771	0.233856	0.0435371	0	0	0	0	0	0	0.083741	0	0	0	0	0	0	0.113014	0
20_Butyrivibrio_sp_AE2032_PROKKA_00268_Thermostable_beta_glucosidase_B	293621	296041	-	2.421	0	0.194775	0.400289	0.0591161	0.352181	0.187207	0	0	0	0.0641663	0	0.0846749	0.148046	0.0893441	0.0396516	0.402821	0	0	1.25702	0.0442899
20_Butyrivibrio_sp_AE2032_PROKKA_00269_Thermostable_beta_glucosidase_B	296087	299023	-	2.937	0.193458	0.481666	0.119986	0.34111	2.57647	0.733006	0.537357	0.14391	0	0.581822	0.34319	0.45369	0.162714	1.03106	0.0980557	0.19923	2.65785	1.28603	0.282593	0.474612
20_Butyrivibrio_sp_AE2032_PROKKA_00452_Exo_alpha_1_20_Butyrivibrio_sp_AE2032_6_L_arabinopyranosidase	505621	508059	-	2.439	0.0931835	0	0.288971	0.0586798	0.0873955	0.0929129	0.0808844	0	0	0.0636927	0.154974	0	0.293906	0	0.157436	0	0	0.140783	0	0
20_Butyrivibrio_sp_AE2032_PROKKA_00775_Beta_N_acetylglucosaminidase_beta_glucosidase	837766	839535	-	1.77	0	0	0	0	0.120428	0	0	0	0	0	0	0	0	0	0	0	0	0	0	0
20_Butyrivibrio_sp_AE2032_PROKKA_01360_Xylan_1_4_beta_xylosidase	1440324	1442438	+	2.115	0.0537292	0.222956	0.0416548	0.203007	0.0503919	0.160719	0	0.0666136	0	0	0.238286	0.0969258	0.0564883	0.306812	0.0907769	0	0	0	0	0
20_Butyrivibrio_sp_AE2032_PROKKA_02058_Thermostable_beta_glucosidase_B	2255223	2257478	+	2.256	0.251856	0.0696736	0.0781028	0	0.188969	0	0	0.124901	0	0.0688593	0	0	0	0	0.0425517	0	0	0.0761015	0	0
20_Butyrivibrio_sp_AE2032_PROKKA_03169_Beta_hexosaminidase	38701	39984	+	1.284	0	0	0	0	0	0	0	0	0	0	0	0	0	0	0	0	0	0	0	0
21_Butyrivibrio_sp_AE3003_PROKKA_00410_Beta_hexosaminidase	406822	408150	+	1.329	0	0	0	0	0	0	0	0	0	0	0	0	0	0	0	0	0	0	0	0
21_Butyrivibrio_sp_AE3003_PROKKA_01119_Beta_hexosaminidase	1155011	1156693	-	1.683	0	0	0	0	0	0	0.351653	0	0	0	0	0	0	0	0	0	0.26504	0	0	0
21_Butyrivibrio_sp_AE3003_PROKKA_01350_Thermostable_beta_glucosidase_B	1399215	1401626	-	2.412	0	0.325837	0.182629	0.118673	0.132561	0.281859	0.24537	0.233645	0.0526971	0.322029	0.313417	0.169982	0.0495327	0.538065	0.278597	0.0808648	0	0.0711795	0	0.0444551
21_Butyrivibrio_sp_AE3003_PROKKA_02377_Xylan_1_4_beta_xylosidase	2453418	2455538	-	2.121	0	0.0741083	0.124611	0	0	0	0	0	0	0	0	0	0	0	0	0	0	0.0809453	0	0.0505543
21_Butyrivibrio_sp_AE3003_PROKKA_02465_Thermostable_beta_glucosidase_B	2548354	2551287	-	2.934	0	0	0.0300273	0	0.0363254	0	0	0	0	0	0.0858852	0	0	0	0	0	0	0	0	0.0365459
22_Butyrivibrio_sp_AE3004_PROKKA_00303_Exo_alpha_1_22_Butyrivibrio_sp_AE3004_6_L_arabinopyranosidase	299069	301618	+	2.55	0.0445637	0.123281	0.103647	0.224502	0.0835912	0.222171	0.232091	0.1105	0.0498452	0.487362	0.148228	0.120587	0.0468521	0.339297	0.150583	0.229466	0	0.53862	0.650961	0.168197
22_Butyrivibrio_sp_AE3004_PROKKA_00841_Thermostable_beta_glucosidase_B	341042	344047	+	3.006	0.0378035	0	0.0293081	0.0476115	0.106366	0.150775	0.131256	0.0468689	0.0422839	0.0516788	0.20957	0	0.0794896	0	0.031935	0.194657	0.0741954	0	0.552212	0.107012
22_Butyrivibrio_sp_AE3004_PROKKA_00842_Thermostable_beta_glucosidase_B	344067	346499	+	2.433	0.0467067	0	0	0.352947	0.219027	0.186284	0.243252	0.115814	0.0522422	0.191549	0.362497	0.252772	0	0.800131	0	0	1.92505	0.0705651	0.227421	0.132214
22_Butyrivibrio_sp_AE3004_PROKKA_01178_Beta_N_acetylglucosaminidase_beta_glucosidase	681871	683559	+	1.689	0	0	0.052161	0	0	0.0670854	0	0	0	0	0	0	0	0	0	0	0	0	0	0
22_Butyrivibrio_sp_AE3004_PROKKA_01446_Beta_hexosaminidase	992657	993946	+	1.29	0	0	0	0	0	0	0	0	0	0	0	0	0	0	0	0	0	0	0	0
22_Butyrivibrio_sp_AE3004_PROKKA_01619_Thermostable_beta_glucosidase_B	1195878	1198685	+	2.808	0.323753	0.167931	0.219623	0	0	0.0807032	0.0702554	0.100347	0.0905308	0.110646	0.0448695	0	0.0850946	0.231092	0	0.347304	0.158854	0.183424	0.098525	0
22_Butyrivibrio_sp_AE3004_PROKKA_01763_Beta_glucosidase_BoGH3B	1389515	1391713	+	2.199	0	0	0	0	0	0	0	0	0	0	0.171888	0	0	0.0983639	0	0	0	0	0	0
22_Butyrivibrio_sp_AE3004_PROKKA_01764_Beta_glucosidase_BoGH3B	1391761	1394025	+	2.265	0	0	0	0	0	0	0	0	0	0	0	0	0	0	0	0	0	0	0	0
22_Butyrivibrio_sp_AE3004_PROKKA_02246_Thermostable_beta_glucosidase_B	1966157	1968568	-	2.412	0	0	0	0	0	0.0469765	0	0.116822	0	0	0	0	0	0	0.0397996	0	0	0.0711795	0	0
22_Butyrivibrio_sp_AE3004_PROKKA_02497_Beta_glucosidase_BoGH3B	2280443	2282683	-	2.241	0.0507083	0	0.0393128	0.0638644	0	0.050561	0.0880308	0	0	0	0	0	0	0	0	0	0.199046	0	0	0
22_Butyrivibrio_sp_AE3004_PROKKA_03199_Beta_glucosidase_BoGH3A	3138631	3140718	-	2.088	0	0	0	0	0.15313	0.0542659	0.188963	0.202425	0	0	0	0.0490896	0	0	0	0.280238	0	0	0	0.0513533
22_Butyrivibrio_sp_AE3004_PROKKA_03224_Thermostable_beta_glucosidase_B	3175388	3177658	-	2.271	0.0500385	0	0	0.0630207	0.140791	0.0997862	0	0.124076	0	0.273618	0	0.0902677	0	0.285736	0.211353	0.515313	0	0	0	0.519367
22_Butyrivibrio_sp_AE3004_PROKKA_03764_Thermostable_beta_glucosidase_B	140875	144081	+	3.207	0	0	0.0274712	0	0	0.353312	0.0615145	0.0439313	0.0396337	0	0	0.031961	0	0.0674469	0.0598669	0.0608188	0	0.0535345	0.086267	0
22_Butyrivibrio_sp_AE3004_PROKKA_03891_Xylan_1_4_beta_xylosidase	280835	283018	+	2.184	0	0.431823	0.0806777	0	0.243999	0.155642	0.0903283	0.0645091	0	0.142259	0	0.750908	0	0.198079	0	0.26792	0	0.235831	0	0.0981921
24_Butyrivibrio_sp_AE3009_PROKKA_00362_Beta_hexosaminidase	123091	124371	+	1.281	0	0	0	0	0	0	0	0	0	0	0	0	0	0	0	0	0	0	0	0
24_Butyrivibrio_sp_AE3009_PROKKA_00841_Beta_glucosidase_BoGH3B	73044	75251	+	2.208	0	0	0	0	0	0	0	0	0	0	0	0	0	0	0	0	0	0	0	0
24_Butyrivibrio_sp_AE3009_PROKKA_01100_Thermostable_beta_glucosidase_B	75442	78432	+	2.991	2.27959	1.94443	4.65389	7.03399	4.45414	5.493	2.57232	1.41312	0.0849918	8.31008	6.6135	4.14657	0.559218	6.00237	0.609808	3.32576	26.6952	6.08446	2.9599	1.93587
24_Butyrivibrio_sp_AE3009_PROKKA_01101_Thermostable_beta_glucosidase_B	78503	80947	+	2.445	0.0464774	0.385727	0.0720654	0.292679	0.479495	0.0926849	0	0.0576228	0	0.635364	0.154593	0.419219	0.146592	0.61927	0.196312	0.23932	0.912193	0.491532	0.565763	0.263131
24_Butyrivibrio_sp_AE3009_PROKKA_01746_Thermostable_beta_glucosidase_B	81098	83956	+	2.859	0.0794945	0.0549785	0	0	0	0.118895	0.0690021	0	0	0.163008	0.0881382	0	0	0	0	0.0682217	0.0780102	0.180152	0	0.112514
24_Butyrivibrio_sp_AE3009_PROKKA_02491_Beta_hexosaminidase	21440	24427	-	2.988	0	0	0	0.0478983	0	0	0	0	0.0425386	0	0	0.0686071	0.0399842	0.0723903	0	0.0652764	0	0	0	0
24_Butyrivibrio_sp_AE3009_PROKKA_02561_Thermostable_beta_glucosidase_B	10470	12935	+	2.466	0	0.127481	0	0.754485	0	0.0918956	0.0799988	0.228528	0	0.125991	0.255461	0.0831298	0.048448	0.175428	0.0778561	0.0790941	0	0.139242	0	0.217408
24_Butyrivibrio_sp_AE3009_PROKKA_02809_Beta_glucosidase_BoGH3A	8124	11195	+	3.072	0	0	0	0	0	0	0.385307	0	0.0413754	0.0505686	0	0	0	0.140822	0	0	0	0.167661	0	0
24_Butyrivibrio_sp_AE3009_PROKKA_03239_Beta_N_acetylglucosaminidase_beta_glucosidase	12303	14072	+	1.77	0	0	0	0	0	0	0	0	0	0	0	0	0	0	0	0	0	0	0	0
25_Butyrivibrio_sp_FC2001_PROKKA_00032_Thermostable_beta_glucosidase_B	43837	45912	+	2.076	0	0	0	0	0	0	0.190055	0	0	0	0	0	0.0575495	0	0	0	0.107433	0	0	0
25_Butyrivibrio_sp_FC2001_PROKKA_00195_Beta_glucosidase_BoGH3B	253637	255835	+	2.199	0	0	0	0	0.0969338	0	0	0	0	0	0	0	0	0	0	0	0	0	0	0
25_Butyrivibrio_sp_FC2001_PROKKA_00197_Beta_glucosidase_BoGH3B	256852	259110	+	2.259	0	0	0	0	0	0	0	0	0	0	0	0	0	0	0	0	0	0	0	0
25_Butyrivibrio_sp_FC2001_PROKKA_01202_Xylan_1_4_beta_xylosidase	75835	77985	-	2.151	0.15849	0.146149	0.163831	0.0665365	0.148645	0.15803	0.183428	0.0654987	0.177274	0.216662	0.52717	0	0.277715	0.301677	0.0892576	0.0906769	0	0.0798164	0	0
25_Butyrivibrio_sp_FC2001_PROKKA_01574_Beta_hexosaminidase	62095	64092	+	1.998	0	0	0	0	0	0.0567103	0	0	0	0	0	0	0	0	0	0	0	0	0	0
25_Butyrivibrio_sp_FC2001_PROKKA_01829_Thermostable_beta_glucosidase_B	68326	70596	+	2.271	0	0.20764	0.11638	0.504166	0.140791	0	0.0868679	0.0620378	0.111938	0.410427	0.221917	0.0902677	0	0.190491	0	0.257656	0.392834	0.151198	0.121822	0
25_Butyrivibrio_sp_FC2001_PROKKA_01877_Thermostable_beta_glucosidase_B	128948	131122	+	2.175	0.104494	0.0722683	0.162023	0	0.0980035	0	0	0.129552	0.233757	0.0714237	0.405497	0.094252	0.714091	0	0.264818	0	0	0	0	0.0492992
25_Butyrivibrio_sp_FC2001_PROKKA_02398_Beta_hexosaminidase	27731	29020	-	1.29	0	0	0	0	0	0	0	0	0	0	0	0	0	0	0	0	0	0	0	0
25_Butyrivibrio_sp_FC2001_PROKKA_02678_Exo_alpha_1_25_Butyrivibrio_sp_FC2001_6_L_arabinopyranosidase	94368	96926	+	2.559	0.0888139	0	0	0.0559281	0.29154	0.177112	0.154183	0.110112	0.0993398	0.060706	0	0.0400543	0	0.084526	0.150053	0	0.0871556	0.0670907	0	0.125704
25_Butyrivibrio_sp_FC2001_PROKKA_03209_Thermostable_beta_glucosidase_B	2778	5594	-	2.817	0	0	0.0625488	0.0508058	0.0756683	0.0402227	0	0	0	0.110292	0	0	0	0.0767846	0.0681552	0.0692389	0	0	0.0982102	0
25_Butyrivibrio_sp_FC2001_PROKKA_03664_Thermostable_beta_glucosidase_B	48395	50806	+	2.412	0.188453	0.0651673	0	0.118673	0	0	0	0	0.105394	0	0.0522361	0	0.0495327	0	0	0	0.0924674	0	0.229402	0.0444551
28_Butyrivibrio_sp_INlla14_PROKKA_00587_Thermostable_beta_glucosidase_B	98854	101628	-	2.775	0	0	0.0634955	0.0515748	0.0768135	0.612472	0	0	0.0458037	0.335885	0.0454031	0	0.0430533	0.0779467	0.172967	0.140574	0	0.0618685	0	0.0772798
28_Butyrivibrio_sp_INlla14_PROKKA_01017_Beta_glucosidase_BoGH3A	105917	107941	+	2.025	0	0.0776216	0	0	0	0	0	0.0695742	0	0.0767144	0	0.0506168	0.117998	0	0	0.385276	0.110139	0	0	0.105902
28_Butyrivibrio_sp_INlla14_PROKKA_01650_Exo_alpha_1_28_Butyrivibrio_sp_INlla14_6_L_arabinopyranosidase	50249	52780	+	2.532	0.314163	0	0.104384	0	0	0	0	0	0.100399	0.0613533	0	0.161926	0.0471852	0	0.0758267	0.308129	0.17617	0	0	0.0423482
28_Butyrivibrio_sp_INlla14_PROKKA_01683_Xylan_1_4_beta_xylosidase	97475	99598	+	2.124	0.0535016	0	0.0829567	0	0.30107	0.373423	0.18576	0.0663314	0	0.146277	0.177957	0.0965151	0.112498	0.203674	0.0903923	0.183659	0	0	0	0.100966
28_Butyrivibrio_sp_INlla14_PROKKA_02334_Beta_hexosaminidase	75699	76961	+	1.263	0.0899741	0	0	0	0	0.897128	0.468592	0	0.100638	0.122998	0	0.811552	0	0.513782	0.0760068	0	0	0	0	0.169795
28_Butyrivibrio_sp_INlla14_PROKKA_02399_Thermostable_beta_glucosidase_B	51239	54187	+	2.949	0.0385342	0.586307	0.32862	1.21329	0.758954	2.72798	1.20413	0.621072	0	2.94995	0.170897	0.834173	0	2.20043	0.162761	0.727537	2.19325	0.756834	0.562886	0.21816
28_Butyrivibrio_sp_INlla14_PROKKA_02400_Thermostable_beta_glucosidase_B	54335	56752	+	2.418	0.0939928	0.390034	0.109305	0	0.176309	0.749758	0.0815869	0.174799	0.0525663	0.256984	0.104213	0.38151	0.197639	0	0.0397008	0.403321	0.368952	0.355014	0.114416	0.310414
28_Butyrivibrio_sp_INlla14_PROKKA_03611_Thermostable_beta_glucosidase_B	9971	11257	-	1.287	0	0	0	0	0.165624	0	0	0	0	0	0	0.159284	0	0.336134	0	0	0	0	0	0
41_Butyrivibrio_sp_OB235_PROKKA_01912_Beta_hexosaminidase	10191	11483	-	1.293	0	0	0	0	0	0	0	0	0	0	0	0	0	0	0	0	0	0	0	0
30_Butyrivibrio_sp_INlla18_PROKKA_00142_Beta_N_acetylglucosaminidase_beta_glucosidase	152655	154400	+	1.746	0	0	0	0	0	0	0	0	0.218394	0	0.0721613	0	0.20528	0	0.0549809	0	0	0	0	0
30_Butyrivibrio_sp_INlla18_PROKKA_00862_Beta_hexosaminidase	39005	40288	+	1.284	0	0	0	0	0	0	0.307285	0	0	0	0	0	0.0930474	0	0	0	0	0	0	0
30_Butyrivibrio_sp_INlla18_PROKKA_01090_Thermostable_beta_glucosidase_B	58566	60992	-	2.427	0.0936443	0.129529	0.0363	0	0	0.0933723	0	0.0580502	0.0523714	0	0.0519133	0.0844656	0	0.356493	0.0395536	0.32146	0.183792	0	0.569959	0
30_Butyrivibrio_sp_INlla18_PROKKA_01091_Thermostable_beta_glucosidase_B	61065	64010	-	2.946	0.347161	0.907034	0.328955	1.31169	0.506484	1.92307	0.334822	0	0.0862901	1.37102	0.55598	0.0347926	0.0811085	1.10133	0	0.794485	2.95255	0.174832	1.03301	0.218382
30_Butyrivibrio_sp_INlla18_PROKKA_01374_Beta_glucosidase_BoGH3A	149447	151462	+	2.016	0	0	0.0874008	0	0	0.056204	0	0	0	0	0	0	0	0	0	0.096749	0	0	0	0.0531874
30_Butyrivibrio_sp_INlla18_PROKKA_01383_Xylan_1_4_beta_xylosidase	164180	166303	+	2.124	0.107003	0	0.0414783	0	0	0.160038	0	0	0.119685	0.146277	0	0	0.056249	0	0	0.459148	0	0	0.130253	0.0504829
30_Butyrivibrio_sp_INlla18_PROKKA_02530_Exo_alpha_1_30_Butyrivibrio_sp_INlla18_6_L_arabinopyranosidase	37410	39821	+	2.412	0.0471133	0	0	0	0.0883738	0	0	0	0	0.193217	0.104472	0	0.0495327	0	0.0397996	0	0	0	0	0.0444551
31_Butyrivibrio_sp_INlla21_PROKKA_00645_Beta_hexosaminidase	129373	131052	-	1.68	0	0	0	0	0	0.0674448	0	0	0	0	0.149992	0	0	0	0	0	0	0.102193	0	0
31_Butyrivibrio_sp_INlla21_PROKKA_01061_Thermostable_beta_glucosidase_B	121457	123868	+	2.412	0	0	0	0.0593367	0.0883738	0.234882	0	0.116822	0	0.0644057	0	0.0424954	0.198131	0.179355	0	0.0808648	0.0924674	0.142359	0	0.0889103
31_Butyrivibrio_sp_INlla21_PROKKA_01391_Thermostable_beta_glucosidase_B	36776	39202	-	2.427	0.0936443	0.259058	0.1089	0.17691	0.219569	0	0	0	0	0	0	0.211164	0	0.178247	0.0395536	0.080365	0	0	0	0.0441804
31_Butyrivibrio_sp_INlla21_PROKKA_01392_Thermostable_beta_glucosidase_B	39262	42198	-	2.937	0.735141	1.92666	0.17998	2.9238	1.81442	3.85792	1.5449	0.62361	0	3.22647	1.80175	0.977178	0.528821	1.91483	0.196111	0.996149	5.69539	1.05221	0.0941976	0.474612
29_Butyrivibrio_sp_INlla16_PROKKA_01613_Xylan_1_4_beta_xylosidase	2098	4218	-	2.121	0.160732	0	0.041537	0	0.100499	0.480794	0.0930114	0.265701	0.359562	0.0732421	0.118806	0.434932	0.168986	0	0	0.275878	0	0.242836	0	0.0505543
32_Butyrivibrio_sp_LB2008_PROKKA_01377_Beta_hexosaminidase	108455	110149	+	1.695	0	0	0.155929	0	0	0	0	0	0	0	0	0	0	0.255224	0	0.115071	0.263164	0	0	0.06326
32_Butyrivibrio_sp_LB2008_PROKKA_02036_Beta_hexosaminidase	175611	176939	+	1.329	0	0	0	0	0	0	0	0	0	0	0	0	0	0	0	0	0	0.129184	0	0
32_Butyrivibrio_sp_LB2008_PROKKA_02118_Thermostable_beta_glucosidase_B	18191	20602	+	2.412	0	0	0	0.0593367	0	0.0469765	0.0817898	0.0584112	0.0526971	0	0.0522361	0.0424954	0	0.0896775	0	0	0	0	0	0.0889103
32_Butyrivibrio_sp_LB2008_PROKKA_02452_Thermostable_beta_glucosidase_B	170339	173272	+	2.934	0	0.107146	0.0300273	0.0487798	0.0726508	0	0	0	0	0	0.128828	0	0.0407201	0.737226	0	0.398867	0	0.175547	0	0.0730919
32_Butyrivibrio_sp_LB2008_PROKKA_02508_Xylan_1_4_beta_xylosidase	38403	40523	+	2.121	0.0535772	0	0.290759	0	0.150748	0.213686	0.186023	0	0	0.0732421	0.0594029	0.0966516	0.225314	0.101981	0.13578	0.275878	0.420615	0.0809453	0	0.0505543
33_Butyrivibrio_sp_LC3010_PROKKA_00834_Exo_alpha_1_33_Butyrivibrio_sp_LC3010_6_L_arabinopyranosidase	40767	43577	+	2.811	0.444685	0	0	0	0	0	0.140361	0.150361	0	0	0.0448216	0	0	0	0	0	0	0	0	0.267015
33_Butyrivibrio_sp_LC3010_PROKKA_01388_Thermostable_beta_glucosidase_B	68590	70860	+	2.271	0	0.0692134	0	0.693228	0.187721	0	0.347472	0.0620378	0	0.342022	0	0	0.052608	0.476227	0.126812	0	0.58925	0	0.730933	0.849874
33_Butyrivibrio_sp_LC3010_PROKKA_01425_Beta_glucosidase_BoGH3A	119222	121312	+	2.091	0	0	0.0421329	0	0	0	0.188692	0	0	0.148586	0	0.0490191	0	0	0	0	0	0	0	0
33_Butyrivibrio_sp_LC3010_PROKKA_01580_Exo_alpha_1_33_Butyrivibrio_sp_LC3010_6_L_arabinopyranosidase	150296	152854	-	2.559	0	0.184272	0.068855	0.111856	0.0416486	0.0442779	0.154183	0.110112	0	0.121412	0.246177	0.0400543	0	0.084526	0.0375133	0.152439	0	0.0670907	0.108112	0.251409
33_Butyrivibrio_sp_LC3010_PROKKA_01583_Exo_alpha_1_33_Butyrivibrio_sp_LC3010_6_L_arabinopyranosidase	155905	158445	-	2.541	0	0	0	0	0	0	0	0	0	0	0	0.0403381	0	0	0.0755581	0	0	0	0	0
33_Butyrivibrio_sp_LC3010_PROKKA_01633_Beta_glucosidase_BoGH3B	51082	53277	+	2.196	0	0	0	0	0	0	0	0	0	0	0.114748	0	0	0	0	0.177637	0	0.0781808	0	0
33_Butyrivibrio_sp_LC3010_PROKKA_01634_Beta_glucosidase_BoGH3B	53375	55639	+	2.265	0	0	0	0	0	0	0	0	0	0	0	0	0	0	0	0	0	0	0	0
33_Butyrivibrio_sp_LC3010_PROKKA_02024_Xylan_1_4_beta_xylosidase	50613	52802	+	2.19	0	0.21532	0.160913	0.196055	0	0.0517385	0	0.257329	0	0.0709345	0.172594	0	0.0545538	0	0	0.267186	0	0	0.126328	0.195846
33_Butyrivibrio_sp_LC3010_PROKKA_02152_Beta_N_acetylglucosaminidase_beta_glucosidase	74754	76442	-	1.689	0	0	0	0.25421	0	0	0	0	0	0	0	0	0	0.25613	0	0	0	0	0	0
33_Butyrivibrio_sp_LC3010_PROKKA_02224_Beta_hexosaminidase	36732	38021	+	1.29	0	0	0	0.221892	0	0	0	0	0	0	0	0	0	0	0.148832	0	0	0	0	0
33_Butyrivibrio_sp_LC3010_PROKKA_02709_Thermostable_beta_glucosidase_B	93474	95885	+	2.412	0	0.0651673	0	0	0	0	0	0	0	0	0	0.0424954	0	0	0.198998	0	0	0	0	0
33_Butyrivibrio_sp_LC3010_PROKKA_02813_Beta_N_acetylglucosaminidase_beta_glucosidase	71246	73015	+	1.77	0	0	0	0	0	0	0	0	0.0718109	0	0	0	0	0	0	0	0	0.0969972	0	0
33_Butyrivibrio_sp_LC3010_PROKKA_03066_Beta_N_acetylglucosaminidase_beta_glucosidase	5284	7008	+	1.725	0.0658767	0	0.102145	0	0	0.0656854	0	0	0.0736842	0	0	0	0.0692596	0	0	0	0	0	0	0.0621599
33_Butyrivibrio_sp_LC3010_PROKKA_03417_Thermostable_beta_glucosidase_B	49515	51830	-	2.316	0	0	0	0	0	0	0	0	0	0	0	0	0	0	0	0	0	0	0	0
33_Butyrivibrio_sp_LC3010_PROKKA_03894_Exo_alpha_1_33_Butyrivibrio_sp_LC3010_6_L_arabinopyranosidase	7627	10056	+	2.43	0.0935287	0	0	0	0.0438596	0	0	0.0579785	0.0523067	0	0	0	0	0.0890132	0	0	0	0	0	0
35_Butyrivibrio_sp_MB2005_PROKKA_00099_Thermostable_beta_glucosidase_B	130717	133542	-	2.826	0	0	0.0623496	0.202576	0	0	0	0.0498541	0	0	0	0	0	0.15308	0.101907	0.0690184	0	0.0607519	0	0.0379426
35_Butyrivibrio_sp_MB2005_PROKKA_00759_Beta_N_acetylglucosaminidase_beta_glucosidase	242353	244077	+	1.725	0	0	0	0	0	0	0	0	0	0	0	0	0	0	0	0	0	0	0	0
35_Butyrivibrio_sp_MB2005_PROKKA_00831_Thermostable_beta_glucosidase_B	74675	76750	-	2.076	0.109477	0	0	0	0.102677	0.0545796	0	0.067865	0	0	0	0.0493733	0	0	0	0	0	0.3308	0.133265	0
35_Butyrivibrio_sp_MB2005_PROKKA_01110_Exo_alpha_1_35_Butyrivibrio_sp_MB2005_6_L_arabinopyranosidase	164533	167127	-	2.595	0	0	0	0	0	0.0436637	0	0	0	0	0	0	0	0	0	0	0	0	0.319836	0
35_Butyrivibrio_sp_MB2005_PROKKA_01191_Xylan_1_4_beta_xylosidase	28832	30937	+	2.106	0	0	0.125499	0	0	0.269011	0	0	0.0603539	0.147528	0	0.09734	0.11346	0.102708	0.0911648	0	0	0	0	0
35_Butyrivibrio_sp_MB2005_PROKKA_01237_Thermostable_beta_glucosidase_B	89109	91382	+	2.274	0.0999449	0	0.0387423	0.0629376	0.0937368	0.149482	0.173507	0.185868	0	0.204943	0	0.135223	0	0.285359	0.0422149	0.257317	0.196158	0.0754991	0	1.03736
35_Butyrivibrio_sp_MB2005_PROKKA_01815_Beta_glucosidase_BoGH3B	35590	37785	+	2.196	0	0.0715773	0	0	0.194133	0	0	0.0641566	0	0.141481	0	0.0933506	0	0.196996	0	0	0	0	0	0
35_Butyrivibrio_sp_MB2005_PROKKA_02478_Exo_alpha_1_35_Butyrivibrio_sp_MB2005_6_L_arabinopyranosidase	144543	147101	+	2.559	0.266442	0	0.206565	0.167784	0.0832972	0	0.154183	0.0550558	0	0.060706	0	0	0	0	0	0.228659	0.261467	0	0	0.167606
35_Butyrivibrio_sp_MB2005_PROKKA_03051_Beta_hexosaminidase	45440	46729	-	1.29	0	0	0	0	0	0	0	0	0	0	0	0	0	0	0	0.151198	0	0	0	0
35_Butyrivibrio_sp_MB2005_PROKKA_03064_Beta_glucosidase_BoGH3A	62000	64090	-	2.091	0	0	0.0842659	0	0	0	0	0	0	0	0	0.0490191	0	0	0	0	0	0	0	0
35_Butyrivibrio_sp_MB2005_PROKKA_03351_Thermostable_beta_glucosidase_B	4212	6623	+	2.412	0	0.260669	0	0.0593367	0	0.0469765	0.0817898	0.116822	0	0	0	0.0424954	0	0.0896775	0.0795992	0.242594	0.0924674	0.213539	0.114701	0
35_Butyrivibrio_sp_MB2005_PROKKA_03437_Exo_alpha_1_35_Butyrivibrio_sp_MB2005_6_L_arabinopyranosidase	6884	9313	-	2.43	0	0	0.0362551	0.117794	0.219298	0.093257	0	0.115957	0	0.0639286	0	0	0	0.178026	0	0	0	0	0.227702	0
35_Butyrivibrio_sp_MB2005_PROKKA_03446_Thermostable_beta_glucosidase_B	19501	21960	-	2.46	0	0	0	0	0	0	0	0	0	0	0	0	0	0	0	0	0	0	0	0
35_Butyrivibrio_sp_MB2005_PROKKA_03509_Exo_alpha_1_35_Butyrivibrio_sp_MB2005_6_L_arabinopyranosidase	13131	15563	+	2.433	0	0	0	0	0	0	0	0	0	0	0	0.0421286	0	0	0	0	0	0	0	0
38_Butyrivibrio_sp_NC2002_PROKKA_00509_Beta_hexosaminidase	594344	595630	+	1.287	0	0	0	0	0	0	0	0	0	0	0	0	0	0	0	0.151551	0	0	0	0
38_Butyrivibrio_sp_NC2002_PROKKA_00609_Thermostable_beta_glucosidase_B	720307	723105	+	2.799	0	0.336942	0	0.102265	0	0	0	0	0.0908219	0	0	0	0.0853682	0.154557	0	0	0.0796825	0.061338	0	0.0383086
38_Butyrivibrio_sp_NC2002_PROKKA_00704_Exo_alpha_1_38_Butyrivibrio_sp_NC2002_6_L_arabinopyranosidase	864644	867061	+	2.418	0	0	0.0728701	0.177568	0	0.14058	0	0.174799	0.0525663	0.0642459	0.0521065	0	0	0.17891	0.0397008	0.403321	0.276714	0.142006	0.457665	0.0443448
38_Butyrivibrio_sp_NC2002_PROKKA_01610_Beta_glucosidase_BoGH3B	178385	180616	+	2.232	0	0	0	0	0	0	0	0	0	0	0	0	0	0	0	0	0	0	0	0
38_Butyrivibrio_sp_NC2002_PROKKA_01611_Beta_glucosidase_BoGH3B	180613	182820	+	2.208	0	0	0	0	0	0	0	0	0	0	0	0	0	0	0	0	0.202021	0	0	0
38_Butyrivibrio_sp_NC2002_PROKKA_01867_Xylan_1_4_beta_xylosidase	474743	476863	+	2.121	0	0	0.083074	0	0	0.106843	0.0930114	0	0	0.0732421	0	0	0	0.203962	0.0452601	0	0.210308	0.0809453	0	0.101109
38_Butyrivibrio_sp_NC2002_PROKKA_01991_Thermostable_beta_glucosidase_B	631933	634017	+	2.085	0.0545023	0	0	0	0	0.108688	0	0.135144	0	0.149014	0	0	0	0	0	0.0935472	0	0.164686	0	0.0514272
38_Butyrivibrio_sp_NC2002_PROKKA_02417_Beta_glucosidase_BoGH3B	445481	447820	-	2.34	0	0	0	0	0	0	0	0	0	0	0	0	0	0	0	0	0	0	0	0
40_Butyrivibrio_sp_NC3005_PROKKA_00933_Beta_hexosaminidase	428	1726	-	1.299	0.0874806	0	0	0	0	0	0	0	0	0	0	0.0789061	0.183946	0	0	0	0	0.132167	0	0.16509
40_Butyrivibrio_sp_NC3005_PROKKA_01902_Xylan_1_4_beta_xylosidase	48516	50651	-	2.136	0	0	0	0.134008	0	0	0.184716	0	0	0	0	0.0479864	0	0	0	0	0	0	0	0.100399
40_Butyrivibrio_sp_NC3005_PROKKA_02448_Exo_alpha_1_40_Butyrivibrio_sp_NC3005_6_L_arabinopyranosidase	6642	9122	+	2.481	0.045803	0	0	0	0	0	0	0	0	0.125229	0	0	0.0481551	0	0	0	0	0	0	0
40_Butyrivibrio_sp_NC3005_PROKKA_02627_Beta_hexosaminidase	9554	11533	+	1.98	0	0	0	0	0	0	0.0996349	0	0	0	0	0	0	0	0	0	0	0	0	0
40_Butyrivibrio_sp_NC3005_PROKKA_03130_Exo_alpha_1_40_Butyrivibrio_sp_NC3005_6_L_arabinopyranosidase	2049	4814	-	2.766	0	0	0	0.103485	0	0	0.285289	0.0509356	0.229764	0.168489	0.227754	0.0741135	0	0.469202	0	0.141031	0	0.12414	0.800168	0
42_Butyrivibrio_sp_Su6_PROKKA_00079_Thermostable_beta_glucosidase_B	112912	115869	+	2.958	0	0.0531385	0.148918	0.0967681	0.108092	0.0766107	0.266771	0.0476294	0.04297	0.315105	0.0425942	0	0.0403897	0	0.162266	0.263754	0	0.116082	0.0935288	0.108748
42_Butyrivibrio_sp_Su6_PROKKA_00505_Xylan_1_4_beta_xylosidase	44552	46675	+	2.124	0.160505	0.148007	0.0829567	0.0673823	0.100357	0.266731	0	0	0	0.0731387	0.059319	0	0.112498	0.101837	0.0903923	0.183659	0	0.323324	0	0
42_Butyrivibrio_sp_Su6_PROKKA_00522_Exo_alpha_1_42_Butyrivibrio_sp_Su6_6_L_arabinopyranosidase	72124	75897	+	3.774	0.0602212	0	0	0	0	0	0.104545	0	0	0.0411623	0	0.0271592	0	0.114628	0.0508726	0	0.118194	0.0454915	0.0733064	0
42_Butyrivibrio_sp_Su6_PROKKA_00619_Thermostable_beta_glucosidase_B	163848	166838	+	2.991	0	0.0525522	0	0.0478502	0.106899	0.189414	0.0659569	0.0942078	0	0	0	0	0.0399441	0.144635	0.0320951	0.195633	0	0	0	0
42_Butyrivibrio_sp_Su6_PROKKA_00701_Beta_hexosaminidase	242709	244706	-	1.998	0.170627	0	0.0881882	0.214895	0.0533427	0.170131	0.0987373	0	0.0636163	0	0	0.0513008	0.179389	0	0.0480463	0.195241	0.558136	0	0	0.0536665
42_Butyrivibrio_sp_Su6_PROKKA_00914_Thermostable_beta_glucosidase_B	78471	80879	-	2.409	0.141516	0	0.0731424	0.118821	0	0.0940699	0.0818917	0.116968	0	0	0.0523012	0	0.0495944	0.269368	0.0796983	0	0	0	0	0
42_Butyrivibrio_sp_Su6_PROKKA_00970_Thermostable_beta_glucosidase_B	144788	147562	-	2.775	0	1.52935	0.126991	0.257874	0	0.0816629	0.355454	0.253852	0	0.391865	0.317822	0.0369366	0.25832	0.0779467	0.0345934	0.21086	0.562601	0.247474	0.199393	0.15456
42_Butyrivibrio_sp_Su6_PROKKA_01526_Beta_hexosaminidase	108211	109500	-	1.29	0	0	0	0	0	0	0	0	0	0	0	0.0794566	0	0	0	0	0	0	0	0
42_Butyrivibrio_sp_Su6_PROKKA_02428_Beta_hexosaminidase	93821	94708	-	0.888	0	0	0	0	0	0	0	0	0	0	0	0	0	0	0	0	0	0	0	0
42_Butyrivibrio_sp_Su6_PROKKA_02534_Thermostable_beta_glucosidase_B	70575	71810	-	1.236	0	0.254342	0	0	0	0	0	0	0	0	0	0.082928	0	0	0.155334	0	0	0	0	0
42_Butyrivibrio_sp_Su6_PROKKA_02776_Thermostable_beta_glucosidase_B	107610	110027	+	2.418	0.0469964	0.260023	0.0728701	0.532705	0.0440772	0	0.163174	0	0.0525663	0.0642459	0	0.04239	0.0988196	0.17891	0	0.161328	0.0922379	0.0710029	0	0.0886896
42_Butyrivibrio_sp_Su6_PROKKA_02777_Thermostable_beta_glucosidase_B	110065	110616	+	0.552	0	0	0	0	0.193077	0	0	0	0	0	0	0	0	0	0	0	0	0.311024	0	0
43_Butyrivibrio_sp_TB_PROKKA_00177_Thermostable_beta_glucosidase_B	187948	190758	+	2.811	0	0.111835	0.0313412	0	0.113745	0.322468	0	0	0	0	0	0	0.0850038	0	0	0	0	0.0610761	0	0
43_Butyrivibrio_sp_TB_PROKKA_00774_Beta_glucosidase_BoGH3A	99875	102040	+	2.166	0.209857	0	0	0	0	0.209247	0	0	0.117364	0	0	0	0.33095	0	0	0.180098	0.411877	0	0.255455	0
43_Butyrivibrio_sp_TB_PROKKA_01083_Beta_N_acetylglucosaminidase_beta_glucosidase	78767	80455	+	1.689	0.0672808	0	0	0	0	0	0	0	0	0	0	0	0	0	0	0	0	0	0	0
43_Butyrivibrio_sp_TB_PROKKA_01670_Beta_N_acetylglucosaminidase_beta_glucosidase	55594	57318	-	1.725	0.263507	0	0	0	0	0.98528	0.228727	0	0.294737	0	0	0	1.45445	0	0	0.22614	0.775761	0.199055	0.801908	0
43_Butyrivibrio_sp_TB_PROKKA_01830_Thermostable_beta_glucosidase_B	113842	116364	-	2.523	0.0900811	0.0623003	0.0349187	0	0	0.0898194	0	0.0558414	0.403029	0	0	0.0406258	0	0	0	0	0	0.068048	0.219309	0
43_Butyrivibrio_sp_TB_PROKKA_01858_Xylan_1_4_beta_xylosidase	11520	13628	-	2.109	0.323293	0.29812	0	0.135723	0.0505352	0.698432	0	0	0.120536	0	0.0597409	0	0.566491	0.205123	0.0455176	0	0.634513	0.0814059	1.04944	0.152526
43_Butyrivibrio_sp_TB_PROKKA_02138_Beta_hexosaminidase	77761	79596	-	1.836	0.371364	0	0	0.155904	0.116099	0.74057	0.107449	0	1.24613	0.507669	0.411744	0	0.520579	0	0	0.212468	2.91544	0.280531	1.50685	0
43_Butyrivibrio_sp_TB_PROKKA_02472_Exo_alpha_1_43_Butyrivibrio_sp_TB_6_L_arabinopyranosidase	20700	23204	-	2.505	0	0	0	0	0	0.0904649	0.0787533	0	0.202963	0	0	0	0.572325	0.172696	0.038322	0.311451	0.534207	0	0.662654	0
43_Butyrivibrio_sp_TB_PROKKA_03145_Beta_hexosaminidase	55133	56467	+	1.335	0.170243	0	0	0	0.319337	0.678995	0.591092	0	1.04731	0.232729	0	0	0.357971	0.324048	0	0	0.334129	0.771618	0.828939	0
44_Butyrivibrio_sp_VCB2001_PROKKA_00390_Exo_alpha_1_44_Butyrivibrio_sp_VCB2001_6_L_arabinopyranosidase	423306	425789	-	2.484	0.182991	0.316392	0.070934	0.345701	0.257437	0.182459	0.158838	0.170154	0	0.0625389	0.304332	0.0825274	0.913842	0	0.154584	0.314084	0	0	0.445504	0
44_Butyrivibrio_sp_VCB2001_PROKKA_00420_Beta_hexosaminidase	461115	462401	-	1.287	0.176593	0	0.273815	0.222409	0	0.352159	0	0	0.197522	0	0.195794	0	0.742644	0.336134	0.447536	0.606203	0.346591	0	0	0
44_Butyrivibrio_sp_VCB2001_PROKKA_00507_Thermostable_beta_glucosidase_B	562524	564932	-	2.409	0.047172	0	0.109714	0.297053	0.176968	0.65849	0.0818917	0.116968	0	0.193458	0.209205	0.170193	0.148783	0.179578	0.358642	0.404828	0	0	0	0
44_Butyrivibrio_sp_VCB2001_PROKKA_00700_Thermostable_beta_glucosidase_B	164450	167389	-	2.94	0	0.213855	0.209762	0.0486803	1.30505	0.346859	0.268404	0.239605	0.0864662	0.105678	0	0.174318	0.162548	0.220716	0.130608	0.132684	0	0.233585	0	0.0729427
44_Butyrivibrio_sp_VCB2001_PROKKA_01310_Beta_hexosaminidase	112507	113652	-	1.146	5.55296	6.30929	3.92068	4.99547	8.74206	8.60186	4.82003	2.58171	4.88013	6.77777	5.71699	1.34161	3.85733	4.34114	11.8111	4.08473	6.8116	3.5955	2.89694	2.99409
44_Butyrivibrio_sp_VCB2001_PROKKA_01336_Beta_N_acetylglucosaminidase_beta_glucosidase	140361	142175	-	1.815	0.500881	1.73205	0.631019	3.62729	0	0.811567	0.869541	0.388121	0.840366	0.256771	0.277672	0	1.38233	0	1.79828	0	0.491529	0	0.609715	0.354465
44_Butyrivibrio_sp_VCB2001_PROKKA_01344_Thermostable_beta_glucosidase_B	151107	152558	-	1.452	0.0782626	0	0	0	0	0	0	0	0	0	0	0	0	0.148968	0	0	0	0	0	0
44_Butyrivibrio_sp_VCB2001_PROKKA_01590_Xylan_1_4_beta_xylosidase	623	1387	-	0.765	0	0	0	0	0	0.296228	0	0	0	0.406135	0	0	0	0	0	0	0	0	0.361645	0
44_Butyrivibrio_sp_VCB2001_PROKKA_01726_Beta_N_acetylglucosaminidase_beta_glucosidase	166989	167222	+	0.234	0	0	0	0	0	0	0	0	0	0	0	0	0	0	0	0	0	0	0	0
44_Butyrivibrio_sp_VCB2001_PROKKA_01842_Thermostable_beta_glucosidase_B	110498	111310	+	0.813	0.279551	0	0	0.704158	0.262186	0.418108	0	0.346587	0	0.382156	0	0.378225	0.293906	0.266054	0	0.959636	0.548662	0.422349	0.680586	0.131889
44_Butyrivibrio_sp_VCB2001_PROKKA_02802_Beta_hexosaminidase	28137	29159	-	1.023	0.111082	0	0	0	0	0	0.192842	0.13772	0	0	0	0	0	0	0	0	0	0	0	0.104815
44_Butyrivibrio_sp_VCB2001_PROKKA_03196_Beta_glucosidase_BoGH3B	5218	6441	-	1.224	0	0	0	0.116928	0.174148	0	0	0	0	0.126917	0	0	0.0976085	0	0.156857	0	0	0	0	0.175205
45_Butyrivibrio_sp_VCB2006_PROKKA_00112_Beta_N_acetylglucosaminidase_beta_glucosidase	137090	138850	+	1.761	0	0	0	0	0	0	0	0	0	0	0	0	0	0	0	0	0	0	0	0
45_Butyrivibrio_sp_VCB2006_PROKKA_00197_Beta_hexosaminidase	230577	231857	+	1.281	0	0	0	0	0	0	0	0	0	0.12127	0	0	0	0	0	0	0	0	0	0
45_Butyrivibrio_sp_VCB2006_PROKKA_00992_Thermostable_beta_glucosidase_B	173892	176705	-	2.814	0.121149	0.111715	0	0	0.113623	0	0	0	0	0.0552049	0.0895477	0.0364247	0.169826	0.0768664	0.136456	0	0	0	0.0983149	0
45_Butyrivibrio_sp_VCB2006_PROKKA_01692_Beta_glucosidase_BoGH3B	59112	61364	+	2.253	0	0	0	0	0	0	0	0	0	0	0.0559226	0	0	0	0	0.0865717	0	0	0	0
45_Butyrivibrio_sp_VCB2006_PROKKA_02537_Xylan_1_4_beta_xylosidase	1884	4007	-	2.124	0.321009	0	0.24887	0.0673823	0.250892	0.160038	0.09288	0.0663314	0.119685	0.292555	0	0	0.224996	0	0.0903923	0.183659	0	0.242493	0	0.0504829
45_Butyrivibrio_sp_VCB2006_PROKKA_02566_Thermostable_beta_glucosidase_B	43917	46373	-	2.457	0.138751	0	0.0358567	0	0	0.0922322	0	0	0.103464	0	0.102559	0.0834343	0.0486255	0	0.0781413	0.317535	0	0	0	0.0436409
45_Butyrivibrio_sp_VCB2006_PROKKA_02737_Thermostable_beta_glucosidase_B	55769	58189	-	2.421	0.0938764	1.42835	0	0.118232	0.440226	0.936037	0.814858	0	0	1.02666	0	0	0.197394	0	0.158606	0.322257	0	0.28366	0	0
45_Butyrivibrio_sp_VCB2006_PROKKA_02738_Thermostable_beta_glucosidase_B	58301	61246	-	2.946	0.192867	1.01374	0.448574	1.31169	0.904436	2.30768	0.468751	0.717351	0.215725	1.26555	1.5824	0.974193	0.0811085	1.68871	0.130342	0.397242	5.45087	1.63177	0.563459	0.764338
46_Butyrivibrio_sp_VCD2006_PROKKA_00479_Exo_alpha_1_46_Butyrivibrio_sp_VCD2006_6_L_arabinopyranosidase	213702	216134	+	2.433	0	0	0.0362104	0.0588245	0	0	0.162168	0	0	0	0.103571	0	0	0	0.0394561	0.0801669	0	0	0.113711	0
46_Butyrivibrio_sp_VCD2006_PROKKA_00842_Beta_hexosaminidase	73980	75269	-	1.29	0	0	0	0	0	0	0	0	0	0	0	0	0	0	0	0	0	0	0	0
46_Butyrivibrio_sp_VCD2006_PROKKA_01229_Exo_alpha_1_46_Butyrivibrio_sp_VCD2006_6_L_arabinopyranosidase	102572	104989	+	2.418	0	0.195017	0.109305	0	0	0.0468599	0.0815869	0.174799	0	0.128492	0.104213	0.16956	0.0988196	0.447275	0.0794016	0.0806642	0.0922379	0	0	0.0443448
46_Butyrivibrio_sp_VCD2006_PROKKA_01249_Beta_glucosidase_BoGH3B	133039	135258	+	2.22	0.102376	0.0708034	0	0.0644685	0	0	0.177727	0.063463	0	0.139952	0.0567539	0.0461707	0	0	0	0	0.301394	0.154671	0	0
46_Butyrivibrio_sp_VCD2006_PROKKA_01468_Thermostable_beta_glucosidase_B	170431	172842	+	2.412	0.188453	0	0.693988	0.474693	0.220934	0.140929	0.0817898	0.0584112	0.158091	0.128811	0.0522361	0	0.148598	0.0896775	0.0795992	0.727783	0.0924674	0.142359	0	0.0444551
46_Butyrivibrio_sp_VCD2006_PROKKA_02176_Xylan_1_4_beta_xylosidase	116398	118566	+	2.169	0.104783	0	0.0406178	0.593859	0	0.0522394	0	0.0649552	0	0.358106	0.232353	0	0	0.199449	0.0442584	0.179849	0.102827	0	0	0.0988711
46_Butyrivibrio_sp_VCD2006_PROKKA_02272_Thermostable_beta_glucosidase_B	84529	87339	+	2.811	0.0404259	0	0.0626823	0.305486	0.0379149	0.0403085	0	0	0	0	0.179286	0	0.0850038	0	0	0.346933	0	0	0	0.0762901
46_Butyrivibrio_sp_VCD2006_PROKKA_02396_Beta_hexosaminidase	93586	95592	+	2.007	0	0	0	0	0	0.112912	0.0982945	0	0	0	0	0	0	0	0	0	0	0.256629	0	0.0534259
46_Butyrivibrio_sp_VCD2006_PROKKA_02440_Thermostable_beta_glucosidase_B	40615	42801	+	2.187	0	0.0718718	0	0.0654413	0	0	0	0	0	0	0	0	0	0	0	0	0	0	0	0.0980574
46_Butyrivibrio_sp_VCD2006_PROKKA_02541_Beta_glucosidase_BoGH3B	75180	77456	+	2.277	0.0499066	0	0	0.125709	0	0	0.086639	0	0	0.0682242	0	0	0	0	0	0.0856592	0	0	0	0.0470908
46_Butyrivibrio_sp_VCD2006_PROKKA_03173_Beta_glucosidase_BoGH3B	32137	34380	+	2.244	0	0	0.0392602	0.127558	0	0.201974	0	0.0627842	0.113285	0	0.0561469	0	0	0	0.0855584	0.0869189	0	0	0.123288	0.0955666
46_Butyrivibrio_sp_VCD2006_PROKKA_03670_Thermostable_beta_glucosidase_B	9558	12017	+	2.46	0.0923881	0	0	0	0	0	0	0	0	0	0	0	0	0	0	0	0	0	0	0
47_Butyrivibrio_sp_WCD2001_PROKKA_00415_Beta_glucosidase_BoGH3B	477281	479500	-	2.22	0.153564	0	0	0	0.144025	0.102079	0.444318	0.253852	0.0572546	0.209928	0	0.138512	0	0.194867	0	0.439293	0.200929	0.464013	0.124621	0.338099
47_Butyrivibrio_sp_WCD2001_PROKKA_00437_Exo_alpha_1_47_Butyrivibrio_sp_WCD2001_6_L_arabinopyranosidase	509538	511955	-	2.418	0	0	0.0364351	0	0.0440772	0	0	0	0	0	0	0	0	0.089455	0	0	0	0	0	0
47_Butyrivibrio_sp_WCD2001_PROKKA_01213_Thermostable_beta_glucosidase_B	174052	176862	-	2.811	0	0	0	0	0	0	0	0	0	0	0	0	0	0	0	0	0	0	0	0
47_Butyrivibrio_sp_WCD2001_PROKKA_01487_Beta_N_acetylglucosaminidase_beta_glucosidase	81530	83218	+	1.689	0	0	0	0	0	0	0	0	0	0	0	0	0	0	0	0	0	0	0	0
47_Butyrivibrio_sp_WCD2001_PROKKA_01512_Beta_glucosidase_BoGH3B	116515	118755	+	2.241	0.0507083	0.07014	0	0.127729	0	0	0	0	0.226872	0	0	0	0	0.0965204	0.171346	0	0	0	0.493812	0
47_Butyrivibrio_sp_WCD2001_PROKKA_01637_Beta_hexosaminidase	276029	277321	+	1.293	0	0	0	0	0	0	0	0	0	0	0	0	0	0	0	0	0	0	0	0
47_Butyrivibrio_sp_WCD2001_PROKKA_01796_Xylan_1_4_beta_xylosidase	95403	97571	+	2.169	0	0	0	0.0659844	0	0	0	0	0	0	0	0	0	0	0	0.0899244	0.102827	0	0	0.0494356
47_Butyrivibrio_sp_WCD2001_PROKKA_02393_Thermostable_beta_glucosidase_B	41262	44078	+	2.817	0	0	0	0.0508058	0	0	0	0	0	0.165438	0.0894523	0.0727717	0.0848228	0	0	0	0	0.060946	0	0.0380638
47_Butyrivibrio_sp_WCD2001_PROKKA_02673_Beta_glucosidase_BoGH3B	30270	32528	+	2.259	0	0	0	0	0.0471796	0	0.0873294	0	0	0	0.0557741	0.0453736	0.0528875	0	0	0	0	0	0	0
47_Butyrivibrio_sp_WCD2001_PROKKA_02740_Beta_glucosidase_BoGH3A	11504	13600	-	2.097	0	0	0	0	0.152473	0.162099	0	0.134371	0	0	0.0600828	0	0	0.103148	0	0.279036	0.106357	0	0.13193	0.0511329
47_Butyrivibrio_sp_WCD2001_PROKKA_02853_Beta_N_acetylglucosaminidase_beta_glucosidase	18404	18763	-	0.36	0	0	0	0	0	0	0	0	0	0	0	0	0	0	0	0	0	0	0	0
47_Butyrivibrio_sp_WCD2001_PROKKA_03271_Thermostable_beta_glucosidase_B	22096	24507	-	2.412	0	0	0	0	0	0.0469765	0	0	0	0	0	0	0	0	0	0.16173	0	0	0	0
47_Butyrivibrio_sp_WCD2001_PROKKA_03697_Beta_hexosaminidase	13721	15019	-	1.299	0	0	0	0	0	0	0	0	0	0.239179	0	0	0	0	0	0	0	0	0	0
48_Butyrivibrio_sp_WCD3002_PROKKA_00081_Thermostable_beta_glucosidase_B	94391	96802	+	2.412	0.0942266	0.130335	0.146103	0.237347	0.0883738	0	0.0817898	0.175234	0.105394	0.128811	0.104472	0	0	0.0896775	0	0.0808648	0.184935	0	0.229402	0
48_Butyrivibrio_sp_WCD3002_PROKKA_00131_Beta_glucosidase_BoGH3B	161271	163466	+	2.196	0	0	0	0	0	0	0	0	0	0	0	0.0466753	0	0	0	0	0	0	0	0
48_Butyrivibrio_sp_WCD3002_PROKKA_00448_Thermostable_beta_glucosidase_B	534313	536388	+	2.076	0	0	0	0	0	0	0	0	0	0	0	0.0493733	0	0.104192	0	0	0	0	0	0
48_Butyrivibrio_sp_WCD3002_PROKKA_00651_Thermostable_beta_glucosidase_B	787927	790521	-	2.595	0	0	0	0	0	0.0436637	0	0	0	0	0	0.0394987	0.0460396	0	0.0369929	0	0	0	0	0
48_Butyrivibrio_sp_WCD3002_PROKKA_00808_Thermostable_beta_glucosidase_B	144593	147418	-	2.826	0.0402114	0.166862	0.0623496	0.405152	0.377136	0.0400946	0.279232	0.0498541	0	0.109941	0.133751	0.10881	0	0.07654	0.0679381	0	0.315685	0.0607519	0	0.0379426
48_Butyrivibrio_sp_WCD3002_PROKKA_00815_Beta_glucosidase_BoGH3B	155655	157934	-	2.28	0	0.206821	0	0	0	0	0	0	0	0	0	0	0	0	0	0	0	0	0	0
48_Butyrivibrio_sp_WCD3002_PROKKA_00876_Exo_alpha_1_48_Butyrivibrio_sp_WCD3002_6_L_arabinopyranosidase	245300	246211	-	0.912	0	0	0	0	0	0	0	0	0	0	0	0	0	0	0	0	0	0.188251	0	0
23_Butyrivibrio_sp_AE3006_PROKKA_00001_Exo_alpha_1_23_Butyrivibrio_sp_AE3006_6_L_arabinopyranosidase	465067	466590	+	1.524	0.298261	0	0	0	0	0.0743486	0	0.0924461	0	0	0	0	0.0783943	0	0	0.255966	0	0	0	0
48_Butyrivibrio_sp_WCD3002_PROKKA_01087_Beta_hexosaminidase	38803	40086	-	1.284	0	0	0	0	0	0	0	0	0	0	0	0	0	0	0.149527	0.151905	0	0	0	0
48_Butyrivibrio_sp_WCD3002_PROKKA_01100_Beta_glucosidase_BoGH3A	55253	57343	-	2.091	0.0543459	0	0	0	0	0	0	0.0673782	0	0	0	0	0	0	0	0.186558	0	0	0	0.0512797
48_Butyrivibrio_sp_WCD3002_PROKKA_01467_Exo_alpha_1_48_Butyrivibrio_sp_WCD3002_6_L_arabinopyranosidase	192733	195291	+	2.559	0.399662	0	0.27542	0.391497	0.0416486	0.0885559	0.385457	0.605614	0	0.182118	0	0.0801086	0.233437	0	0.0375133	0.457318	0.522934	0.201272	0	0.125704
48_Butyrivibrio_sp_WCD3002_PROKKA_02479_Thermostable_beta_glucosidase_B	37614	39887	-	2.274	0	0	0.0774846	0.377626	0.0468684	0.0498273	0	0.123912	0.22358	0.341571	0	0.0450743	0.105077	0.0951197	0	0.171544	0.0980788	0	0	0.8016
48_Butyrivibrio_sp_WCD3002_PROKKA_02525_Xylan_1_4_beta_xylosidase	97971	100076	-	2.106	0.377712	0.149272	0.794824	0.475708	0.35425	0.430417	0.468369	0.133797	0.301769	0.663874	0.478608	0.29202	0.11346	0.821661	0.319077	0.463072	0.211806	0.163044	0.919567	0.152743
48_Butyrivibrio_sp_WCD3002_PROKKA_03113_Thermostable_beta_glucosidase_B	21248	23707	-	2.46	0.046194	0	0	0	0	0	0	0	0	0	0	0	0	0	0	0	0	0	0.224925	0
48_Butyrivibrio_sp_WCD3002_PROKKA_03625_Thermostable_beta_glucosidase_B	8579	10390	+	1.812	0.188141	0.173492	0.194481	0.236954	0.999911	0.250126	0.544363	0.155505	0.210439	0.171464	0.208599	0.0565668	0.263737	0.119372	0.211913	0	0.246171	0.0947489	0.610725	0.295877
49_Butyrivibrio_sp_WCE2006_PROKKA_00921_Thermostable_beta_glucosidase_B	75718	78528	+	2.811	0.121278	0	0.0313412	0.203657	0.0758298	0.0403085	0	0.0501202	0	0.0552638	0	0	0	0	0.0683007	0.0693867	0	0.0610761	0.29526	0.114435
49_Butyrivibrio_sp_WCE2006_PROKKA_01136_Thermostable_beta_glucosidase_B	158224	160635	+	2.412	0.0471133	0.0651673	0	0	0	0.0939529	0	0	0	0	0	0	0.0495327	0	0.0397996	0	0	0	0	0
49_Butyrivibrio_sp_WCE2006_PROKKA_01292_Beta_N_acetylglucosaminidase_beta_glucosidase	5739	7463	+	1.725	0.131753	0.091121	0.0510725	0	0	0.0656854	0	0	0	0	0	0.297099	0.138519	0	0.278251	0	0	0	0.160382	0
49_Butyrivibrio_sp_WCE2006_PROKKA_01456_Exo_alpha_1_49_Butyrivibrio_sp_WCE2006_6_L_arabinopyranosidase	152273	154702	+	2.43	0.0935287	0	0.0362551	0.117794	0	0	0.081184	0	0	0.0639286	0	0	0	0.0890132	0	0	0	0	0	0
49_Butyrivibrio_sp_WCE2006_PROKKA_01668_Beta_glucosidase_BoGH3A	70552	72642	-	2.091	0	0	0	0	0	0.0541881	0.0943458	0	0	0	0.12051	0	0	0	0.0918188	0	0	0	0	0
49_Butyrivibrio_sp_WCE2006_PROKKA_01702_Thermostable_beta_glucosidase_B	119835	122105	-	2.271	0.350269	0.276854	0	0.567187	0.422373	0	0.347472	0	0	0	0	0	0	0.666717	0.0845412	0.0858855	0.392834	0	0.487289	0.755444
49_Butyrivibrio_sp_WCE2006_PROKKA_01836_Exo_alpha_1_49_Butyrivibrio_sp_WCE2006_6_L_arabinopyranosidase	128888	131428	+	2.541	0.0447215	0	0	0.0563243	0	0	0	0	0	0	0	0	0.047018	0	0.377791	0	0	0	0.217755	0.0421983
49_Butyrivibrio_sp_WCE2006_PROKKA_01840_Exo_alpha_1_49_Butyrivibrio_sp_WCE2006_6_L_arabinopyranosidase	135334	137892	+	2.559	0	0	0.068855	0.167784	0.0416486	0.0442779	0.308366	0	0.0496699	0.182118	0.246177	0.0400543	0.0933746	0.169052	0.150053	0	0	0	0	0
49_Butyrivibrio_sp_WCE2006_PROKKA_01890_Xylan_1_4_beta_xylosidase	51312	53501	-	2.19	0	0.21532	0.201142	0.39211	0.0486661	0.206954	0.360323	0	0	0.0709345	0.230125	0.0936064	0.0545538	0.395072	0.0876681	0.178124	0.305522	0.078395	0.252656	0.195846
49_Butyrivibrio_sp_WCE2006_PROKKA_01979_Beta_glucosidase_BoGH3B	52834	55029	+	2.196	0	0	0.0401184	0	0	0	0	0	0	0	0	0	0	0	0	0	0	0	0	0
49_Butyrivibrio_sp_WCE2006_PROKKA_01980_Beta_glucosidase_BoGH3B	55127	57391	+	2.265	0	0	0	0	0.0470546	0	0	0	0	0	0	0	0	0	0.0847652	0	0	0	0	0.0946806
49_Butyrivibrio_sp_WCE2006_PROKKA_02145_Beta_N_acetylglucosaminidase_beta_glucosidase	12645	14414	+	1.77	0	0	0	0	0	0	0	0	0	0	0	0	0	0	0	0	0	0	0	0
49_Butyrivibrio_sp_WCE2006_PROKKA_02647_Beta_N_acetylglucosaminidase_beta_glucosidase	39814	41502	+	1.689	0	0	0	0	0.126203	0	0	0	0	0	0	0	0	0	0	0	0.132049	0	0	0
49_Butyrivibrio_sp_WCE2006_PROKKA_02700_Beta_hexosaminidase	46126	47415	+	1.29	0	0	0	0	0	0	0	0	0	0	0	0	0	0.335352	0	0	0	0	0	0
49_Butyrivibrio_sp_WCE2006_PROKKA_03405_Thermostable_beta_glucosidase_B	25785	28100	-	2.316	0	0	0	0	0	0	0	0	0	0	0	0	0	0	0	0	0	0	0	0
49_Butyrivibrio_sp_WCE2006_PROKKA_03546_Thermostable_beta_glucosidase_B	15911	18370	+	2.46	0	0	0	0	0	0	0	0	0	0	0	0	0	0	0	0	0	0	0	0
50_Butyrivibrio_sp_XBB1001_PROKKA_00454_Beta_hexosaminidase	531214	532476	-	1.263	0.269922	0.248905	0	0	0.168771	0.627989	0.156197	0.11155	0	0.122998	0	0	0	0	0	0	0	0	0	0
50_Butyrivibrio_sp_XBB1001_PROKKA_01318_Thermostable_beta_glucosidase_B	55207	57624	-	2.418	0.140989	0.195017	0.182175	0	0.0881545	0.562319	0	0.174799	0	0.0642459	0.208426	0.29673	0.345868	0	0.0794016	0.161328	0	0.284012	0	0.0886896
50_Butyrivibrio_sp_XBB1001_PROKKA_01319_Thermostable_beta_glucosidase_B	57773	60721	-	2.949	0.154137	1.27922	0.298745	1.60155	1.26492	5.187	1.20413	0.429973	0.0862023	3.58208	1.75169	1.39029	0.121539	2.71386	0.227866	0.727537	3.40333	0.756834	1.59484	0.43632
50_Butyrivibrio_sp_XBB1001_PROKKA_02304_Xylan_1_4_beta_xylosidase	9627	11750	-	2.124	0.107003	0.0740036	0	0.336912	0.200713	0.213385	0.18576	0.0663314	0	0.146277	0	0.19303	0.112498	0	0.135588	0.275489	0	0.080831	0	0.201932
50_Butyrivibrio_sp_XBB1001_PROKKA_02336_Exo_alpha_1_50_Butyrivibrio_sp_XBB1001_6_L_arabinopyranosidase	55314	57863	-	2.55	0	0	0	0	0.0835912	1.02199	0.0773636	0	0	0.243681	0.0988185	0.160783	0	0.169649	0	0.152977	0.524779	0.403965	0	0.0420493
50_Butyrivibrio_sp_XBB1001_PROKKA_02479_Beta_glucosidase_BoGH3A	16614	18638	-	2.025	0	0.310486	0	0	0	0.0559542	0	0.0695742	0	0	0.0622191	0	0	0.213632	0	0	0	0.0847827	0.136621	0.211804
50_Butyrivibrio_sp_XBB1001_PROKKA_02812_Thermostable_beta_glucosidase_B	35033	37807	+	2.775	0	0.113286	0	0.10315	0.11522	0.122494	0.142182	0	0.0458037	0.223923	0	0.147746	0	0.23384	0.0691867	0.140574	0	0	0	0
50_Butyrivibrio_sp_XBB1001_PROKKA_03299_Thermostable_beta_glucosidase_B	8388	11348	-	2.961	0	0	0	0	0.0359942	0	0	0.0951623	0.0429265	0	0	0.0692327	0	0.146101	0	0	0	0	0	0.0362127
50_Butyrivibrio_sp_XBB1001_PROKKA_03306_Beta_N_acetylglucosaminidase_beta_glucosidase	3692	5452	-	1.761	0	0	0	0	0.121043	0	0	0	0	0	0	0	0	0	0	0	0	0	0	0
53_Butyrivibrio_sp_YAB3001_PROKKA_00191_Beta_glucosidase_BoGH3B	209198	211066	-	1.869	0	0	0.0471375	0	0	0.121249	0	0	0	0	0	0	0	0	0	0.208717	0	0	0	0
53_Butyrivibrio_sp_YAB3001_PROKKA_00420_Beta_hexosaminidase	482327	483613	-	1.287	0	0	0	0	0	0	0.153284	0	0	0	0.0978971	0	0	0	0	0	0	0.133399	0	0
53_Butyrivibrio_sp_YAB3001_PROKKA_00763_Thermostable_beta_glucosidase_B	62513	64930	-	2.418	0	0.45504	0	0.295947	0.132232	0.515459	0.0815869	0	0	0.513967	0.364746	0.12717	0	0	0.0794016	0.161328	0.553427	0.568023	0.686497	0.0886896
53_Butyrivibrio_sp_YAB3001_PROKKA_00764_Thermostable_beta_glucosidase_B	65175	68120	-	2.946	0.732895	2.45433	0.867244	3.59501	3.29215	7.15382	3.14733	1.33906	0.25887	10.019	2.9082	1.73963	0.243326	7.26881	0.684293	2.71449	13.7786	2.62248	1.78429	1.09191
53_Butyrivibrio_sp_YAB3001_PROKKA_01751_Xylan_1_4_beta_xylosidase	151681	153801	-	2.121	0.214309	0.222325	0.124611	0.0674776	0.0502493	0.373951	0	0	0.239708	0.0732421	0.118806	0	0.112657	0.509906	0.27156	0.0919594	0.105154	0.323781	0	0.101109
53_Butyrivibrio_sp_YAB3001_PROKKA_01799_Exo_alpha_1_53_Butyrivibrio_sp_YAB3001_6_L_arabinopyranosidase	209811	212309	-	2.499	0.0454731	0.0628986	0.0705082	0.114542	0	0.181364	0	0.0563777	0.0508625	0.0621635	0.100835	0.041016	0	0.0865555	0.038414	0.312198	0	0.137403	0	0
53_Butyrivibrio_sp_YAB3001_PROKKA_02189_Thermostable_beta_glucosidase_B	49366	52182	+	2.817	0	0.0557982	0	0.0508058	0	0	0	0.100027	0	0.220584	0.0894523	0.0727717	0.127234	0	0.13631	0	0	0.060946	0	0.0380638
53_Butyrivibrio_sp_YAB3001_PROKKA_02237_Beta_glucosidase_BoGH3A	97553	100792	+	3.24	0.140293	0.0970269	0.0543827	0.0441729	0.263157	0.0349714	0.30444	0.391355	0.784601	0.143839	0	0.0316355	3.42931	0.0667599	1.18514	0.421396	0.0688368	0.211957	0	0.132377
53_Butyrivibrio_sp_YAB3001_PROKKA_02330_Beta_hexosaminidase	29677	31674	+	1.998	0	0	0	0	0	0	0	0.0705144	0	0	0	0	0	0	0	0	0	0	0	0
53_Butyrivibrio_sp_YAB3001_PROKKA_02379_Beta_glucosidase_BoGH3B	90087	92300	-	2.214	0	0	0	0	0.0962771	0	0	0	0	0.0701656	0	0	0	0.195395	0.0867178	0.0880966	0	0.15509	0	0.242154
53_Butyrivibrio_sp_YAB3001_PROKKA_02501_Beta_N_acetylglucosaminidase_beta_glucosidase	44824	46593	+	1.77	0	0	0	0	0	0	0	0	0	0	0	0	0	0	0	0	0	0	0	0
53_Butyrivibrio_sp_YAB3001_PROKKA_02805_Beta_glucosidase_BoGH3A	84110	87181	+	3.072	0.0369913	0	0	0	0	0.0368839	0.256871	0.0458619	0	0.0505686	0	0	0	0.0704108	0	0	0	0.223548	0	0
53_Butyrivibrio_sp_YAB3001_PROKKA_03836_Thermostable_beta_glucosidase_B	9501	10778	-	1.278	0	0	0	0	0	0	0	0	0	0	0	0	0	0	0	0	0	0	0	0
53_Butyrivibrio_sp_YAB3001_PROKKA_03873_Beta_glucosidase_BoGH3A	14644	15105	+	0.462	0	0	0	0	0	0	0	0	0	0	0	0.221859	0	0.468186	0	0	0	0	0	0
70_Pseudobutyrivibrio_ruminis_ACV9_PROKKA_00303_Exo_alpha_1_70_Pseudobutyrivibrio_ruminis_ACV9_6_L_arabinopyranosidase	330442	333255	+	2.814	0	0	0	0.05086	0	0.0402655	0	0.100133	0.0903378	0	0	0	0	0	0	0	0	0.122022	0.19663	0
70_Pseudobutyrivibrio_ruminis_ACV9_PROKKA_00379_Thermostable_beta_glucosidase_B	415380	417737	+	2.358	0	0	0.0747243	0.121391	0.135596	0.0961045	0.167326	0	0	0	0	0	0	0	0	0	0	0.145619	0	0
70_Pseudobutyrivibrio_ruminis_ACV9_PROKKA_00381_Thermostable_beta_glucosidase_B	418437	421382	+	2.946	0.0771469	0.586904	0.358859	0.145743	0.361774	0.461537	0.0669644	0.286941	0	0.580045	0.171071	0.173963	0.28388	0.440534	0.456196	0.595863	0.227119	0.407941	0.0939098	0.0727941
70_Pseudobutyrivibrio_ruminis_ACV9_PROKKA_01054_Exo_alpha_1_70_Pseudobutyrivibrio_ruminis_ACV9_6_L_arabinopyranosidase	34272	36677	+	2.406	0	0	0	0	0	0	0	0.0585569	0	0	0	0.0426014	0	0	0	0.162133	0	0	0	0
70_Pseudobutyrivibrio_ruminis_ACV9_PROKKA_01170_Xylan_1_4_beta_xylosidase	158855	160996	+	2.142	0	0	0.0822596	0	0	0	0	0	0.118679	0.145048	0	0	0	0	0	0	0	0	0	0
70_Pseudobutyrivibrio_ruminis_ACV9_PROKKA_01184_Beta_N_acetylglucosaminidase_beta_glucosidase	177965	179722	+	1.758	0	0	0	0	0	0	0	0	0	0	0	0	0	0	0	0.221895	0	0	0	0
70_Pseudobutyrivibrio_ruminis_ACV9_PROKKA_02190_Beta_N_acetylglucosaminidase_beta_glucosidase	87590	89308	+	1.719	0	0	0	0	0	0	0	0	0	0	0	0	0	0	0	0.113465	0	0	0	0
70_Pseudobutyrivibrio_ruminis_ACV9_PROKKA_02366_Thermostable_beta_glucosidase_B	17031	19772	-	2.742	0.0828865	0	0.128519	0	0.077738	0.0826457	0	0	0	0.113309	0	0	0	0	0	0	0	0	0.201793	0
54_Pseudobutyrivibrio_ruminis_AD2017_PROKKA_00806_Xylan_1_4_beta_xylosidase	204360	206501	+	2.142	0.106104	0	0.0411298	0	0	1.26955	0	0	0	0	0.0588205	0	0	0.100981	0.0448163	0.455289	0.104123	0.0801517	0.129159	0
54_Pseudobutyrivibrio_ruminis_AD2017_PROKKA_00859_Thermostable_beta_glucosidase_B	271282	274089	+	2.808	0.0404691	0	0.47062	0.0509687	0.0379554	0.201758	0.140511	0	0	0	0	0.0365025	0	0	0.0683736	0.277843	0	0	0	0.0381858
54_Pseudobutyrivibrio_ruminis_AD2017_PROKKA_00936_Exo_alpha_1_54_Pseudobutyrivibrio_ruminis_AD2017_6_L_arabinopyranosidase	371372	374236	+	2.865	0.079328	0	0.0307504	0.0499547	0	0.0790975	0.137715	0.147526	0	0.0542222	0	0.0715525	0.0417008	0	0	0	0.0778469	0.11985	0	0
54_Pseudobutyrivibrio_ruminis_AD2017_PROKKA_01398_Thermostable_beta_glucosidase_B	72134	74494	+	2.361	0	0	0	0	0.67712	0.431921	0	0.0596729	0.107671	0.131594	0.106729	0.173654	0.101205	0	0	0.578281	0.18893	0.145434	0	0.181662
54_Pseudobutyrivibrio_ruminis_AD2017_PROKKA_01400_Thermostable_beta_glucosidase_B	75377	78301	+	2.925	0.388504	1.50466	0.421675	0.440369	4.77327	2.98279	0.404671	0.0963335	0.217274	0.10622	0.172299	0.210254	0.816908	0.295798	0.131277	0.533459	0.1525	0.0586957	0.189168	0.146634
54_Pseudobutyrivibrio_ruminis_AD2017_PROKKA_01704_Exo_alpha_1_54_Pseudobutyrivibrio_ruminis_AD2017_6_L_arabinopyranosidase	158593	160998	+	2.406	0	0	0.0366168	0	0.487268	0.470936	0	0	0	0	0.157099	0.127804	0.0993124	0.179802	0.119696	0.405332	0.185396	0	0	0
54_Pseudobutyrivibrio_ruminis_AD2017_PROKKA_02110_Thermostable_beta_glucosidase_B	191847	194720	-	2.874	0	0	0.245233	0	0.0741675	0.1577	0	0	0	0.108105	0	0	0.0831405	0	0	0	0	0	0.192525	0
54_Pseudobutyrivibrio_ruminis_AD2017_PROKKA_02551_Thermostable_beta_glucosidase_B	4748	7753	-	3.006	0.189018	0	0.175848	0.0476115	0	0.188468	0	0	0	0	0	0.0681963	0.158979	0	0.31935	0.0648855	0	0	0.0920353	0
55_Pseudobutyrivibrio_ruminis_CF1b_PROKKA_00359_Exo_alpha_1_55_Pseudobutyrivibrio_ruminis_CF1b_6_L_arabinopyranosidase	404919	407330	+	2.412	0	0	0	0	0	0	0	0	0	0	0	0	0.0495327	0.0896775	0	0	0.0924674	0	0.114701	0
55_Pseudobutyrivibrio_ruminis_CF1b_PROKKA_00530_Exo_alpha_1_55_Pseudobutyrivibrio_ruminis_CF1b_6_L_arabinopyranosidase	589497	591902	+	2.406	0	0	0	0	0.132891	0.0470936	0.573957	0.0585569	0	0.0645663	0.314198	0.0426014	0	0.269703	0	0.0810665	0	0.071357	0.114987	0.044566
55_Pseudobutyrivibrio_ruminis_CF1b_PROKKA_01476_Thermostable_beta_glucosidase_B	2618	4969	+	2.352	0	0	0	0	0	0	0	0	0	0	0	0	0	0	0	0	0	0.0729953	0	0
55_Pseudobutyrivibrio_ruminis_CF1b_PROKKA_01478_Thermostable_beta_glucosidase_B	5677	8610	+	2.934	0	0.107146	0	0.0487798	0.0726508	0.0386187	0.0672383	0.096038	0	0.052947	0.0429426	0.0698698	0	0.0737226	0.0654373	0	0	0.0585157	0.0942939	0
55_Pseudobutyrivibrio_ruminis_CF1b_PROKKA_01720_Beta_N_acetylglucosaminidase_beta_glucosidase	69575	71332	-	1.758	0	0	0	0	0	0	0	0	0	0	0	0	0	0	0	0	0	0	0	0
55_Pseudobutyrivibrio_ruminis_CF1b_PROKKA_02039_Exo_alpha_1_55_Pseudobutyrivibrio_ruminis_CF1b_6_L_arabinopyranosidase	17186	19999	-	2.814	0.323063	0.111715	0.28177	0.10172	0	0.0402655	0.140211	0	0	0.0552049	0.0447738	0.0728493	0.0424566	0.0768664	0.204684	0.207938	0.0792577	0.061011	0.39326	0
55_Pseudobutyrivibrio_ruminis_CF1b_PROKKA_02452_Thermostable_beta_glucosidase_B	86010	88757	-	2.748	0.0827055	0	0.0320597	0	0	0.123698	0	0.0512692	0	0	0.0458492	0	0.0434763	0	0	0	0	0.124953	0.201352	0
56_Pseudobutyrivibrio_ruminis_DSM9787_PROKKA_00396_Exo_alpha_1_56_Pseudobutyrivibrio_ruminis_DSM9787_6_L_arabinopyranosidase	4536	7349	+	2.814	0	0	0	0	0	0	0	0.100133	0	0	0	0	0	0	0	0	0.158515	0	0	0
56_Pseudobutyrivibrio_ruminis_DSM9787_PROKKA_00455_Thermostable_beta_glucosidase_B	72688	75048	+	2.361	0	0	0	0.121237	0	0	0	0.119346	0	0	0.106729	0	0	0	0.162637	0.0826116	0	0.145434	0	0.0454154
56_Pseudobutyrivibrio_ruminis_DSM9787_PROKKA_00457_Thermostable_beta_glucosidase_B	75656	78595	+	2.94	0	0.267319	0.209762	0	0.253759	0.385399	0.469707	0.239605	0	0.211356	0.0857099	0.209182	0.040637	0.0735722	0.195911	0.331711	0	0.175189	0	0.0729427
56_Pseudobutyrivibrio_ruminis_DSM9787_PROKKA_00619_Thermostable_beta_glucosidase_B	237632	240661	+	3.03	0	0	0	0	0	0	0	0	0.0419489	0	0.166328	0	0	0	0	0	0	0	0.365225	0
56_Pseudobutyrivibrio_ruminis_DSM9787_PROKKA_01815_Exo_alpha_1_56_Pseudobutyrivibrio_ruminis_DSM9787_6_L_arabinopyranosidase	67567	69972	+	2.406	0	0.326649	0.0732336	0.118969	0	0.0470936	0.245981	0	0	0.193699	0	0	0.0496562	0	0.319191	0	0.092698	0.071357	0	0.044566
56_Pseudobutyrivibrio_ruminis_DSM9787_PROKKA_01926_Xylan_1_4_beta_xylosidase	193160	195301	+	2.142	0	0	0.0411298	0.0668161	0	0	0	0	0.0593395	0.145048	0	0.047852	0	0	0.224082	0	0	0	0	0
56_Pseudobutyrivibrio_ruminis_DSM9787_PROKKA_01940_Beta_N_acetylglucosaminidase_beta_glucosidase	212270	214027	+	1.758	0	0	0	0	0	0	0	0	0	0	0	0	0	0	0	0	0	0	0	0
56_Pseudobutyrivibrio_ruminis_DSM9787_PROKKA_02199_Thermostable_beta_glucosidase_B	111947	114688	+	2.742	0	0.114649	0	0	0	0	0	0	0	0	0	0	0	0	0	0	0	0	0	0.0782099
60_Pseudobutyrivibrio_sp_AR14_PROKKA_00354_Thermostable_beta_glucosidase_B	221	2581	+	2.361	0	0.13315	0	0	0	0.0479912	0.0835566	0	0	0.0657969	0	0	0.0506027	0	0	0	0	0.0727171	0	0.0454154
60_Pseudobutyrivibrio_sp_AR14_PROKKA_00356_Thermostable_beta_glucosidase_B	3451	6384	+	2.934	0	0.214293	0.0600545	0.0975597	0.145302	0.270331	0.0672383	0.096038	0	0.158841	0.0858852	0.13974	0	0.221168	0.130875	0.332389	0	0.351094	0.377176	0
60_Pseudobutyrivibrio_sp_AR14_PROKKA_00562_Xylan_1_4_beta_xylosidase	224474	226621	+	2.148	0	0	0	0	0	0	0	0	0	0	0	0	0	0	0	0	0	0	0	0
60_Pseudobutyrivibrio_sp_AR14_PROKKA_01799_Exo_alpha_1_60_Pseudobutyrivibrio_sp_AR14_6_L_arabinopyranosidase	86470	89199	-	2.73	0	0	0.0968132	0	0.0390398	0.0415045	0.0722627	0.103215	0.419028	0	0	0.0750908	0	0.158463	0.0351636	0	0.0816964	0	0	0
60_Pseudobutyrivibrio_sp_AR14_PROKKA_02080_Exo_alpha_1_60_Pseudobutyrivibrio_sp_AR14_6_L_arabinopyranosidase	45615	48425	-	2.811	0.0808519	0	0.0313412	0.0509143	0.0758298	0.120926	0	0.0501202	0.0904342	0.165791	0.0448216	0	0.0425019	0	0.0683007	0.20816	0	0	0	0.0381451
61_Pseudobutyrivibrio_sp_C4_PROKKA_00659_Thermostable_beta_glucosidase_B	696492	699521	-	3.03	0	0	0	0.0472343	0	0.112185	0	0.0464976	0	0	0.0831641	0	0	0.0713868	0.126728	0	0	0.0566617	0	0.17694
61_Pseudobutyrivibrio_sp_C4_PROKKA_01227_Exo_alpha_1_61_Pseudobutyrivibrio_sp_C4_6_L_arabinopyranosidase	474745	477558	+	2.814	0	0.0558577	0	0	0	0.0805311	0	0	0.0451689	0	0	0	0	0	0.0341139	0	0.0792577	0.061011	0	0
61_Pseudobutyrivibrio_sp_C4_PROKKA_01284_Thermostable_beta_glucosidase_B	541184	543544	+	2.361	0	0	0	0	0	0.0959824	0	0	0.107671	0	0	0	0	0.183229	0	0.247835	0	0.0727171	0	0
61_Pseudobutyrivibrio_sp_C4_PROKKA_01286_Thermostable_beta_glucosidase_B	544152	547097	+	2.946	0	0.21342	0.11962	0	0.14471	0.0769228	0	0.0956468	0.0862901	0.105463	0	0.0695852	0.162217	0	0	0.132414	0.151413	0.233109	0	0
61_Pseudobutyrivibrio_sp_C4_PROKKA_01901_Beta_N_acetylglucosaminidase_beta_glucosidase	101666	103384	+	1.719	0	0	0	0	0	0	0	0	0	0	0	0	0	0	0	0	0	0	0	0
61_Pseudobutyrivibrio_sp_C4_PROKKA_01942_Thermostable_beta_glucosidase_B	148564	151305	+	2.742	0	0	0	0	0.116607	0.0413228	0.143893	0	0	0	0	0	0.0871429	0	0.0700194	0	0	0	0	0.0391049
61_Pseudobutyrivibrio_sp_C4_PROKKA_01990_Exo_alpha_1_61_Pseudobutyrivibrio_sp_C4_6_L_arabinopyranosidase	201867	204272	+	2.406	0	0.0653299	0	0.0594847	0.31008	0.0470936	0.0819938	0.0585569	0	0	0	0.213007	0	0.449506	0	0	0.092698	0.142714	0.114987	0
61_Pseudobutyrivibrio_sp_C4_PROKKA_02416_Xylan_1_4_beta_xylosidase	106655	108796	+	2.142	0	0	0	0	0	0	0	0	0.0593395	0	0	0	0	0.100981	0	0	0	0	0	0
66_Pseudobutyrivibrio_spp_JW11_PROKKA_00184_Thermostable_beta_glucosidase_B	213379	216120	+	2.742	0	0	0	0	0	0	0	0	0	0	0	0	0	0	0	0	0	0	0	0
66_Pseudobutyrivibrio_spp_JW11_PROKKA_00232_Exo_alpha_1_66_Pseudobutyrivibrio_spp_JW11_6_L_arabinopyranosidase	267954	270359	+	2.406	0	0.0653299	0	0	0	0.188374	0	0.117114	0	0	0	0	0	0	0	0	0	0	0.229974	0
66_Pseudobutyrivibrio_spp_JW11_PROKKA_00387_Xylan_1_4_beta_xylosidase	462015	464156	+	2.142	0	0	0	0	0	0	0	0	0.296698	0	0	0	0	0	0	0.0910579	0	0	0	0
66_Pseudobutyrivibrio_spp_JW11_PROKKA_00401_Beta_N_acetylglucosaminidase_beta_glucosidase	481123	482880	+	1.758	0	0	0	0	0	0	0	0	0	0	0	0	0	0	0	0	0	0	0	0
66_Pseudobutyrivibrio_spp_JW11_PROKKA_01929_Exo_alpha_1_66_Pseudobutyrivibrio_spp_JW11_6_L_arabinopyranosidase	28217	31030	+	2.814	0	0	0.0313077	0	0	0	0	0.0500667	0.135507	0	0	0.0364247	0.0424566	0	0	0	0	0.061011	0	0
66_Pseudobutyrivibrio_spp_JW11_PROKKA_01989_Thermostable_beta_glucosidase_B	97181	99541	+	2.361	0	0	0.149259	0	0.180565	0	0	0.119346	0.107671	0	0.213458	0	0	0	0	0.413058	0.18893	0	0	0
66_Pseudobutyrivibrio_spp_JW11_PROKKA_01991_Thermostable_beta_glucosidase_B	100149	103094	+	2.946	0	0.10671	0.17943	0.0485812	0.253242	0.461537	0.267858	0.191294	0	0.0527314	0.0427677	0.104378	0.0811085	0.440534	0	0.198621	0.681358	0.349664	0.18782	0
406_Pseudobutyrivibrio_sp_LB2011_PROKKA_00012_Exo_alpha_1_406_Pseudobutyrivibrio_sp_LB2011_6_L_arabinopyranosidase	14251	17064	+	2.814	0	0	0	0.05086	0	0.0402655	0	0.0500667	0	0	0	0	0	0	0.0682278	0	0	0	0	0
406_Pseudobutyrivibrio_sp_LB2011_PROKKA_00068_Thermostable_beta_glucosidase_B	80667	83027	+	2.361	0.096262	0	0	0.0606184	0.135424	0.0959824	0.167113	0	0	0	0	0	0.0506027	0	0	0.165223	0	0	0	0.0908308
406_Pseudobutyrivibrio_sp_LB2011_PROKKA_00070_Thermostable_beta_glucosidase_B	83727	86672	+	2.946	0	0.10671	0.11962	0.145743	0.28942	0.26923	0	0.14347	0	0.158194	0	0	0	0.220267	0	0	0.0757065	0.174832	0.18782	0.0727941
406_Pseudobutyrivibrio_sp_LB2011_PROKKA_00178_Thermostable_beta_glucosidase_B	205280	208309	+	3.03	0	0.259379	0.0581518	0	0	0.112185	0.065108	0	0.251694	0	0.291074	0.0338281	0	0	0.15841	0.128743	0.368038	0	1.27829	0.17694
406_Pseudobutyrivibrio_sp_LB2011_PROKKA_00922_Beta_N_acetylglucosaminidase_beta_glucosidase	245536	247254	+	1.719	0	0	0	0.0832578	0	0	0	0	0	0	0	0	0	0	0	0	0	0	0	0
406_Pseudobutyrivibrio_sp_LB2011_PROKKA_00965_Thermostable_beta_glucosidase_B	294190	296931	+	2.742	0	0	0	0	0	0	0	0	0	0	0	0	0	0	0	0	0	0.125226	0	0
406_Pseudobutyrivibrio_sp_LB2011_PROKKA_01013_Exo_alpha_1_406_Pseudobutyrivibrio_sp_LB2011_6_L_arabinopyranosidase	347250	349655	+	2.406	0	0	0	0	0	0	0	0	0	0	0	0	0	0	0	0	0	0	0	0
406_Pseudobutyrivibrio_sp_LB2011_PROKKA_01122_Xylan_1_4_beta_xylosidase	466938	469079	+	2.142	0.053052	0	0	0	0	0.0528979	0	0	0	0	0	0	0	0.100981	0	0.0910579	0	0	0	0
63_Pseudobutyrivibrio_sp_MD2005_PROKKA_00305_Beta_glucosidase_BoGH3B	3019	5223	+	2.205	0	0.14257	0	0.194721	0	0.102773	0	0	0	0	0.11428	0.0929696	0.108365	0	0	0	0	0	0	0.0486285
63_Pseudobutyrivibrio_sp_MD2005_PROKKA_00935_Thermostable_beta_glucosidase_B	41107	43839	-	2.733	0	0	0	0	0	0	0	0	0	0	0	0	0	0	0.07025	0	0	0	0	0
63_Pseudobutyrivibrio_sp_MD2005_PROKKA_01872_Xylan_1_4_beta_xylosidase	104654	106795	+	2.142	0	0	0.123389	0.0668161	0	0	0	0	0	0.0725241	0.117641	0	0	0	0.0896327	0	0.104123	0	0	0
63_Pseudobutyrivibrio_sp_MD2005_PROKKA_01970_Beta_N_acetylglucosaminidase_beta_glucosidase	34608	36326	-	1.719	0	0	0	0	0	0	0	0	0.147883	0.0903703	0	0	0.139003	0	0	0	0	0	0	0
63_Pseudobutyrivibrio_sp_MD2005_PROKKA_02301_Exo_alpha_1_63_Pseudobutyrivibrio_sp_MD2005_6_L_arabinopyranosidase	4799	6604	+	1.806	0.0629221	0.174068	0.243909	0.316988	0.354082	0.0627393	0.436937	0.078011	0.140759	0.430085	0.139528	0.283774	0	0	0.37208	0.107999	0.370484	0.190127	0	0.178116
69_Pseudobutyrivibrio_xylanivorans_MZ8_MNG_PROKKA_00503_Thermostable_beta_glucosidase_B	350909	353269	+	2.361	0	0	0	0	0	0	0	0	0	0	0	0	0	0	0	0	0	0	0.117178	0
69_Pseudobutyrivibrio_xylanivorans_MZ8_MNG_PROKKA_00505_Thermostable_beta_glucosidase_B	354154	357087	+	2.934	0	0	0.120109	0.14634	0.181627	0.386187	0	0.048019	0.0433215	0.158841	0	0.104805	0	0	0	0.132956	0	0.117031	0.188588	0.0365459
69_Pseudobutyrivibrio_xylanivorans_MZ8_MNG_PROKKA_00715_Xylan_1_4_beta_xylosidase	579874	582021	+	2.148	0.105808	0	0.0820298	0.0666295	0	0	0	0	0	0	0.117312	0	0	0	0.134073	0	0	0	0	0
69_Pseudobutyrivibrio_xylanivorans_MZ8_MNG_PROKKA_01422_Exo_alpha_1_69_Pseudobutyrivibrio_xylanivorans_MZ8_MNG_6_L_arabinopyranosidase	88175	90904	-	2.73	0	0.115153	0	0	0	0	0	0	0.0465587	0.113807	0.092303	0	0.043763	0	0.140654	0	0.0816964	0	0	0
69_Pseudobutyrivibrio_xylanivorans_MZ8_MNG_PROKKA_01944_Exo_alpha_1_69_Pseudobutyrivibrio_xylanivorans_MZ8_MNG_6_L_arabinopyranosidase	78128	80938	+	2.811	0	0	0.0626823	0.254571	0	0	0	0.0501202	0	0.110528	0	0	0.0425019	0.0769485	0.136601	0	0	0.0610761	0	0.0762901
55_Pseudobutyrivibrio_ruminis_CF1b_PROKKA_01720_Beta_N_acetylglucosaminidase_beta_glucosidase	62981	64738	+	1.758	0	0	0	0	0	0	0	0	0	0	0	0	0	0	0	0	0	0	0	0
374_Pseudobutyrivibrio_xylanivorans_Mz5_DSM_14809_PROKKA_00114_Exo_alpha_1_374_Pseudobutyrivibrio_xylanivorans_Mz5_DSM_14809_6_L_arabinopyranosidase	135288	135743	+	0.456	0	0	0	0	0	0	0	0	0	0	0	0	0	0	0	0	0	0	0	0
374_Pseudobutyrivibrio_xylanivorans_Mz5_DSM_14809_PROKKA_00114_Exo_alpha_1_374_Pseudobutyrivibrio_xylanivorans_Mz5_DSM_14809_6_L_arabinopyranosidase	142494	145307	+	2.814	0.0403828	0	0	0.05086	0.0378745	0.0402655	0	0.0500667	0	0	0	0	0	0.153733	0	0.138625	0	0	0	0
374_Pseudobutyrivibrio_xylanivorans_Mz5_DSM_14809_PROKKA_00555_Exo_alpha_1_374_Pseudobutyrivibrio_xylanivorans_Mz5_DSM_14809_6_L_arabinopyranosidase	240773	242323	+	1.551	0	0	0	0	0	0	0	0	0	0	0	0	0	0	0	0	0.143798	0	0	0
374_Pseudobutyrivibrio_xylanivorans_Mz5_DSM_14809_PROKKA_00555_Exo_alpha_1_374_Pseudobutyrivibrio_xylanivorans_Mz5_DSM_14809_6_L_arabinopyranosidase	226201	227583	+	1.383	0	0	0	0	0	0	0	0	0	0	0	0	0.25916	0.312801	0	0.141031	0	0.248279	0	0
374_Pseudobutyrivibrio_xylanivorans_Mz5_DSM_14809_PROKKA_00993_Thermostable_beta_glucosidase_B	124946	125179	+	0.234	0	0	0	0	0	0	0	0	0	0	0	0	0	0	0	0	0	0	0	0
374_Pseudobutyrivibrio_xylanivorans_Mz5_DSM_14809_PROKKA_00993_Thermostable_beta_glucosidase_B	22020	23036	-	1.017	0	0	0	0	0	0	0	0	0	0	0	0	0.117476	0	0.0943919	0	0	0	0	0
374_Pseudobutyrivibrio_xylanivorans_Mz5_DSM_14809_PROKKA_00995_Thermostable_beta_glucosidase_B	125886	126470	+	0.585	0	0	0	0	0	0	0	0.240834	0	0	0	0	0	0	0	0	0	0	0	0
374_Pseudobutyrivibrio_xylanivorans_Mz5_DSM_14809_PROKKA_00995_Thermostable_beta_glucosidase_B	24380	27307	-	2.928	0	0	0.0601776	0	0.545998	0.154791	0	0	0	0.106111	0.129092	0.140026	0.204018	0	0.196714	0.199842	0.152344	0	0	0.183104
374_Pseudobutyrivibrio_xylanivorans_Mz5_DSM_14809_PROKKA_01045_Thermostable_beta_glucosidase_B	169334	170617	+	1.284	0	0	0.137227	0	0	0.352982	0	0	0	0	0	0.0798279	0	0	0.224291	0.30381	0	0	0	0
374_Pseudobutyrivibrio_xylanivorans_Mz5_DSM_14809_PROKKA_01045_Thermostable_beta_glucosidase_B	81034	82383	-	1.35	0	0	0	0	0.0789472	0	0	0	0	0	0	0	0	0	0	0	0	0	0	0
374_Pseudobutyrivibrio_xylanivorans_Mz5_DSM_14809_PROKKA_01412_Thermostable_beta_glucosidase_B	73866	74777	-	0.912	0.124602	0.17235	0	0	0	0.12424	0	0	0.557479	0	0	0	0	0	0	0	0	0.188251	0	0
374_Pseudobutyrivibrio_xylanivorans_Mz5_DSM_14809_PROKKA_01412_Thermostable_beta_glucosidase_B	84306	84905	-	0.6	0	0	0	0	0	0	0	0	0	0	0	0	0	0	0	0	0	0	0	0
374_Pseudobutyrivibrio_xylanivorans_Mz5_DSM_14809_PROKKA_01570_Thermostable_beta_glucosidase_B	59	220	+	0.162	0	0	0	0	0	0	0	0	0	0	0	0	0	0	0	0	0	0	0	0
374_Pseudobutyrivibrio_xylanivorans_Mz5_DSM_14809_PROKKA_01570_Thermostable_beta_glucosidase_B	84963	85844	+	0.882	0	0	0	0	0	0	0	0	0	0	0	0	0	0	0	0	0	0	0	0
374_Pseudobutyrivibrio_xylanivorans_Mz5_DSM_14809_PROKKA_01788_Exo_alpha_1_374_Pseudobutyrivibrio_xylanivorans_Mz5_DSM_14809_6_L_arabinopyranosidase	4747	5346	+	0.6	0	0	0	0	0	0.566536	0.328795	0	0	0	0	0	0	0.360504	0.159994	0.650153	0	0	0	0.17871
374_Pseudobutyrivibrio_xylanivorans_Mz5_DSM_14809_PROKKA_01788_Exo_alpha_1_374_Pseudobutyrivibrio_xylanivorans_Mz5_DSM_14809_6_L_arabinopyranosidase	61647	64718	-	3.072	0	0	0.0286784	0.0465886	0.0346936	0	0.128436	0	0	0.0505686	0	0	0.0388909	0	0	0.0634915	0	0	0	0
374_Pseudobutyrivibrio_xylanivorans_Mz5_DSM_14809_PROKKA_02823_Beta_glucosidase_BoGH3A	14888	16084	+	1.197	0	0.131315	0	0	0.178076	0.189319	0	0.235401	0	0	0	0.25689	0	0	0	0	0.558976	0	0	0
374_Pseudobutyrivibrio_xylanivorans_Mz5_DSM_14809_PROKKA_02823_Beta_glucosidase_BoGH3A	12084	13415	+	1.332	0	0	0	0	0	0	0	0	0	0	0	0	0	0	0	0	0	0.128893	0	0
374_Pseudobutyrivibrio_xylanivorans_Mz5_DSM_14809_PROKKA_00114_Exo_alpha_1_374_Pseudobutyrivibrio_xylanivorans_Mz5_DSM_14809_6_L_arabinopyranosidase	142494	145307	+	2.814	0.0403828	0	0	0.05086	0.0378745	0.0402655	0	0.0500667	0	0	0	0	0	0.153733	0	0.138625	0	0	0	0
374_Pseudobutyrivibrio_xylanivorans_Mz5_DSM_14809_PROKKA_00555_Exo_alpha_1_374_Pseudobutyrivibrio_xylanivorans_Mz5_DSM_14809_6_L_arabinopyranosidase	228792	231308	+	2.517	0.0451479	0.811834	2.03012	0.170584	0	0.0450168	0.627023	0.0559745	0.858478	0.432033	1.20137	0.407227	2.94292	1.11717	1.41115	0.309966	0.08861	0.204631	2.41815	0.0852012
374_Pseudobutyrivibrio_xylanivorans_Mz5_DSM_14809_PROKKA_00993_Thermostable_beta_glucosidase_B	24380	27307	-	2.928	0	0	0.0601776	0	0.545998	0.154791	0	0	0	0.106111	0.129092	0.140026	0.204018	0	0.196714	0.199842	0.152344	0	0	0.183104
374_Pseudobutyrivibrio_xylanivorans_Mz5_DSM_14809_PROKKA_00995_Thermostable_beta_glucosidase_B	27887	30244	-	2.358	0	0	0.0373622	0	0.0451988	0	0.250989	0	0	0.0658807	1.38924	0.0434686	0.101334	0	0	0.0827167	0	0	1.87724	0.0454732
374_Pseudobutyrivibrio_xylanivorans_Mz5_DSM_14809_PROKKA_01045_Thermostable_beta_glucosidase_B	83194	86265	-	3.072	0	0	0.0286784	0.232943	0.0346936	0	0	0	0	0.0505686	0.0410135	0	0.0777818	0	0	0	0	0	0	0
374_Pseudobutyrivibrio_xylanivorans_Mz5_DSM_14809_PROKKA_01412_Thermostable_beta_glucosidase_B	86532	89279	-	2.748	0	0	0	0	0	0	0	0	0	0.0565308	0.275095	0	0.0434763	0	0	0.141955	0	0.187429	0	0
374_Pseudobutyrivibrio_xylanivorans_Mz5_DSM_14809_PROKKA_01570_Thermostable_beta_glucosidase_B	87259	90144	-	2.886	0	0.108928	0.122107	0.0991823	0	0.117783	0.0683566	0.0488177	0	0.0538276	0.0436568	0	0	0	0	0.0675835	0	0	0.191724	0.222923
374_Pseudobutyrivibrio_xylanivorans_Mz5_DSM_14809_PROKKA_01788_Exo_alpha_1_374_Pseudobutyrivibrio_xylanivorans_Mz5_DSM_14809_6_L_arabinopyranosidase	67589	69994	-	2.406	0.188923	0	0	0	0	0.423843	0.245981	0	0.105657	0	0.0523664	0	0	0.269703	0	0	0.092698	0.142714	0	0
374_Pseudobutyrivibrio_xylanivorans_Mz5_DSM_14809_PROKKA_02823_Beta_glucosidase_BoGH3A	15100	18252	+	3.153	0	0	0	0	0	0	0	0	0	0.0492695	0	0	0	0	0	0	0	0	0	0

## Sheet: GH5 RPKM
	start	end	forward/reverse	length (kb)	SRR1138694	SRR873456	SRR1138697	SRR873457	SRR1138702	SRR873458	SRR1206249	SRR873459	SRR873450	SRR873460	SRR873451	SRR873461	SRR873452	SRR873462	SRR873453	SRR873463	SRR873454	SRR873464	SRR873455	SRR873465
30_Butyrivibrio_sp_INlla18_PROKKA_01351_Endoglucanase_A	123026	124213	+	1.188	0	0	0	0	0	0	0.332116	0	0	0	0	0	0	0	0	0	0	0	0	0
30_Butyrivibrio_sp_INlla18_PROKKA_02630_Endoglucanase_A	417	1991	-	1.575	0	0.199598	0	0	0	0	0.125255	0	0	0	0	0.0650787	0.0758558	0	0	0	0	0.109006	0	0
374_Pseudobutyrivibrio_xylanivorans_Mz5_DSM_14809_PROKKA_00074_Levansucrase	85955	90334	+	4.38	0	0	0	0.326758	0	0.0258692	0	0.0643323	0	0	0	0.0234016	0	0	0	0	0.101841	0.078395	0	0
374_Pseudobutyrivibrio_xylanivorans_Mz5_DSM_14809_PROKKA_00074_Levansucrase	85955	90334	+	4.38	0	0	0	0.326758	0	0.0258692	0	0.0643323	0	0	0	0.0234016	0	0	0	0	0.101841	0.078395	0	0
374_Pseudobutyrivibrio_xylanivorans_Mz5_DSM_14809_PROKKA_00717_Endoglucanase_A	112005	113852	-	1.848	0	0	0.0476732	0.154892	0.0576725	0	0	0	0	0.084062	0	0	0	0	0.0519462	0.211089	0	0	0	0
374_Pseudobutyrivibrio_xylanivorans_Mz5_DSM_14809_PROKKA_00717_Endoglucanase_A	116484	118112	-	1.629	0	0.0964909	0	0	0	0.0695563	0	0	0	0	0	0	0	0	0	0	0	0	0	0
374_Pseudobutyrivibrio_xylanivorans_Mz5_DSM_14809_PROKKA_01074_Endoglucanase_A	112731	115436	-	2.706	0	0	0.162786	0.0528899	0.0393861	0.0837452	0	0	0	0.0574082	0	0	0.0441511	0	0.106426	0.0720791	0.082421	0.063446	0.408955	0
374_Pseudobutyrivibrio_xylanivorans_Mz5_DSM_14809_PROKKA_01074_Endoglucanase_A	117226	118548	-	1.323	0	0	0.0665911	0	0	0	0	0	0.288221	0	0	0.309899	0.0903045	0	0	0.147427	0.33716	0	0	0.0810474
374_Pseudobutyrivibrio_xylanivorans_Mz5_DSM_14809_PROKKA_01496_Endoglucanase	2828	3496	-	0.669	0	0	0	0	0	0	0	0	0	0	0	0	0	0	0	0	0	0	0	0
374_Pseudobutyrivibrio_xylanivorans_Mz5_DSM_14809_PROKKA_01496_Endoglucanase	4236	5765	-	1.53	0.0742728	0.616406	0.0575817	0	0	0.222171	0	0	0.498452	0.101534	0	0.0669928	0	0	0.188229	0	0.291544	0	0	0
11_Butyrivibrio_proteoclasticus_B316_PROKKA_00311_Endoglucanase_A	398086	399408	-	1.323	0.343575	0.237617	0.133182	0	0	0.256932	0.298227	0.212982	1.15288	0	0	0	0.361218	0.163494	0.14512	0	0.33716	0	0	0
11_Butyrivibrio_proteoclasticus_B316_PROKKA_00747_Endoglucanase_A	876986	878497	-	1.512	0	0	0	0	0	0	0	0	0.336257	0	0	0	0	0.143057	0	0	0	0	0	0.283666
11_Butyrivibrio_proteoclasticus_B316_PROKKA_01742_Endoglucanase_A	2105781	2107424	-	1.644	0.622102	0.191221	0.0535888	0.174112	0.259316	0.482452	0.479993	0.171396	0	0.566958	0	0.124695	0.290688	0.263141	0	0.711847	0.542655	0.626588	0	0.391335
2_Butyrivibrio_fibrisolvens_AR40_PROKKA_00792_Endoglucanase_A	105508	106887	+	1.38	0	0	0	0	0	0	0	0	0	0	0	0	0	0	0	0	0	0	0	0
2_Butyrivibrio_fibrisolvens_AR40_PROKKA_01084_Endoglucanase_E1	186168	186770	-	0.603	0	0	0	0	0	0	0	0	0	0	0	0	0	0	0	0	0	0	0	0
2_Butyrivibrio_fibrisolvens_AR40_PROKKA_02728_Endoglucanase_D	109468	111045	+	1.578	0	0	0	0	0	0	0	0	0	0	0	0	0	0	0	0	0	0	0	0
18_Butyrivibrio_sp_AE2005_PROKKA_00066_Endoglucanase_4	69454	70824	+	1.371	0	0	0	0	0	0	0	0.102763	0	0	0	0.448573	0	0	0	0	0	0	0	0
18_Butyrivibrio_sp_AE2005_PROKKA_02566_Endoglucanase_C307	83653	84681	+	1.029	0.220869	0.305508	0.0856171	0.278173	0	0.220228	0	0.136917	0	0	0	0.0996103	0.116106	0	0	0	0	0	0	0
20_Butyrivibrio_sp_AE2032_PROKKA_00431_Endoglucanase_C307	489450	490487	-	1.038	0	0	0	0.275761	0	0	0	0	0	0	0.242762	0	0	0.208384	0.369929	0	0.429733	0	1.06612	0
20_Butyrivibrio_sp_AE2032_PROKKA_02956_Endoglucanase_A	23038	26217	-	3.18	0	0	0	0	0	0	0	0	0	0.0977023	0.0792412	0	0	0	0	0	0	0	0.173999	0.0337188
20_Butyrivibrio_sp_AE2032_PROKKA_00431_Endoglucanase_C307	489450	490487	-	1.038	0	0	0	0.137881	0.205354	0	0.190055	0	0.244904	0	0.242762	0	0	0.416767	0.0924823	0	0	0	0.53306	0
20_Butyrivibrio_sp_AE2032_PROKKA_02956_Endoglucanase_A	23038	26217	-	3.18	0	0	0	0	0	0	0	0	0	0	0	0	0	0	0	0.0613352	0	0.107978	0	0.0674376
24_Butyrivibrio_sp_AE3009_PROKKA_00071_Pectate_lyase_L	95207	96778	+	1.572	0	0.299969	0.33626	0	0.0677982	0.0720784	0	0.0896233	0	0	0	0	0.228002	0	0.0610665	0	0	0	0	0.0682098
24_Butyrivibrio_sp_AE3009_PROKKA_00120_Endoglucanase_A	151149	152780	-	1.632	0	0	0	0	0	0	0	0	0	0	0	0	0	0	0	0	0	0	0	0
24_Butyrivibrio_sp_AE3009_PROKKA_00268_Endoglucanase_C307	22993	24003	+	1.011	0.112401	0	0.174283	11.4666	0	0.336223	0	13.2387	0	0.307313	0.373868	0.506919	0	0.213949	0	0.578771	0	0.339634	3.28378	0.318177
24_Butyrivibrio_sp_AE3009_PROKKA_01052_Endoglucanase_A	1938	3245	-	1.308	0	0	0	0	0	0	0	0.107712	0	0.3563	0	0.0783631	0	0.165369	0	0	0.170513	0.262515	0	0
24_Butyrivibrio_sp_AE3009_PROKKA_02976_Endoglucanase_A	16456	17937	-	1.482	0	0.318186	0	0	0	0.152911	0	0	0	0.104822	0	0	0	0	0	0	0.300987	0	0	0
28_Butyrivibrio_sp_INlla14_PROKKA_02197_Endoglucanase_A	48344	49891	+	1.548	0	0	0	0	0	0.292784	0	0	0	0.401412	0	0	0	0	0	0.503995	0	0	0	0.138535
28_Butyrivibrio_sp_INlla14_PROKKA_02442_Endoglucanase_A	6234	7598	+	1.365	0.249752	0.345459	0.258168	0	0.234239	0.664072	0.289051	0.103215	0	0.227614	0.184606	0.300363	0.262578	0	0.351636	0.285782	0	0.251553	0	0
28_Butyrivibrio_sp_INlla14_PROKKA_03514_Endoglucanase_A	188	1813	-	1.626	0.0698877	0.0966689	0.108364	0	0.589919	2.50865	0.242653	0	0	0.286617	0	0.567338	0.22043	0.266054	0.0590385	0.839681	0	0	0	0
19_Butyrivibrio_sp_AE2015_PROKKA_00295_Endoglucanase_A	86072	87388	+	1.317	0.17257	0	0	0	1.05203	0.0860343	0	0	0	0	0	0.311311	0.0907159	0.164239	0.145781	0	0.338696	0	0	0
19_Butyrivibrio_sp_AE2015_PROKKA_02911_Endoglucanase_C307	4652	5662	+	1.011	0	0	0	0	0.421677	0.224149	0	0	0	0	0	0	0	0	0	0.192924	0.441209	0	0	0
406_Pseudobutyrivibrio_sp_LB2011_PROKKA_00700_Endoglucanase_C307	753945	754973	-	1.029	0	0	0	0	0	0	0	0	0	0	0.122443	0	0	0	0	0	0	0	0	0
406_Pseudobutyrivibrio_sp_LB2011_PROKKA_01080_Endoglucanase_A	411655	412983	+	1.329	0	0	0.132581	0.10769	0	0.0852575	0.296881	0.10601	0	0.11689	0.189607	0	0	0.651022	0	0.440284	0	0.129184	0	0.0806815
35_Butyrivibrio_sp_MB2005_PROKKA_01194_Endoglucanase_A	33196	34491	-	1.296	0.350733	0.121284	0.0679784	0	0	0.524571	0.15222	0	0.19615	0.239732	0	0	0	0.1669	0.0740714	0	0.172092	0	0	0
35_Butyrivibrio_sp_MB2005_PROKKA_02477_Endoglucanase_C307	143291	144319	+	1.029	0	0	0	0	0.517875	0.220228	0.383435	0	0	0.452906	0.244885	0	0	0	0.0932911	0	0	0	0	0
35_Butyrivibrio_sp_MB2005_PROKKA_02545_hypothetical_protein	61433	67210	-	5.778	0	0	0	0	0	0	0	0	0	0	0	0	0	0	0	0	0	0.0297136	0	0
14_Butyrivibrio_proteoclasticus_P6B7_PROKKA_02590_Endoglucanase_C307	79333	80361	+	1.029	0.331304	0.305508	0.0856171	0	0.310725	0.330342	0.383435	0.273834	0.370569	0	0.122443	0	0	0.210206	0.186582	0.189549	0	0.667386	0	0.104204
46_Butyrivibrio_sp_VCD2006_PROKKA_00196_Endoglucanase_C307	221737	222765	-	1.029	0	0.305508	0	0	0	0.110114	0	0	0	0	0.122443	0	0	0	0	0	0	0.166846	0	0
46_Butyrivibrio_sp_VCD2006_PROKKA_02177_Endoglucanase_1	118740	120113	+	1.374	0.165411	0	0	0.208326	0.232705	0.0824652	0	0.102538	0.0925075	0	0.0916984	0.074599	0	0	0.0698665	0.28391	0	0.124953	0	0.0780391
46_Butyrivibrio_sp_VCD2006_PROKKA_02496_Endoglucanase_E1	2344	3924	+	1.581	0.143754	0.198841	0.111448	0	0	0.286672	0.12478	0.178226	0.0803955	0.0982584	0	0	0.226704	0.136813	0	0.123369	0	0.108593	0	0.135643
46_Butyrivibrio_sp_VCD2006_PROKKA_03775_Endoglucanase_A	4989	6473	+	1.485	0.0765235	0	0.296633	0.385509	0	0	1.727	0	6.59064	0.941494	0.169688	0.138046	0	0.291316	0.0646442	0.131344	0.450568	0	0.931509	0.144412
31_Butyrivibrio_sp_INlla21_PROKKA_01718_Endoglucanase_C307	18604	19632	+	1.029	0.220869	0.763769	0	0.278173	0	0.55057	0.191717	0.410752	0.123523	0	0.244885	0.199221	0.116106	0.210206	0	1.13729	0.433491	0.166846	0	0.625223
54_Pseudobutyrivibrio_ruminis_AD2017_PROKKA_00902_Endoglucanase_A	329957	331252	+	1.296	0.175366	0	0.135957	0	0.49342	0.874284	0	0	0	0	0	0	0	0	0	0	0	0	0	0
54_Pseudobutyrivibrio_ruminis_AD2017_PROKKA_01561_Endoglucanase_A	3719	5308	+	1.59	0.28588	0	0.110818	0	1.07249	2.8505	0	0	0	0	0.0792412	0	0.15028	0	0	0.368011	0	0.215956	0	0
33_Butyrivibrio_sp_LC3010_PROKKA_00103_Endoglucanase_C307	128494	129522	+	1.029	0	0	0.256851	0	0.103575	0	0.191717	0	0	0	0	0	0	0	0.279873	0	0	0	0	0
33_Butyrivibrio_sp_LC3010_PROKKA_00367_Endoglucanase	4448	7672	+	3.225	0.0352364	0.0974782	0	0	0.0330477	0	0	0	0	0.289017	0	0.0317826	0	0	0	0.120959	0	0.106471	0	0
33_Butyrivibrio_sp_LC3010_PROKKA_00924_Endoglucanase_A	172398	173885	-	1.488	0	0	0	0	0	0	0	0	0	0	0	0	0	0	0	0	0	0	0	0
33_Butyrivibrio_sp_LC3010_PROKKA_02025_Endoglucanase_A	52999	54297	+	1.299	0	0.121004	0	0.220354	0	0.0872265	0	0	0	0	0	0	0	0	0	0	0.171695	0	0	0.0825449
33_Butyrivibrio_sp_LC3010_PROKKA_02816_hypothetical_protein	75282	80231	+	4.95	0	0	0	0	0	0	0	0	0	0	0	0	0	0	0	0	0	0	0	0
45_Butyrivibrio_sp_VCB2006_PROKKA_00277_Endoglucanase_A	323417	325078	+	1.662	0	0.094575	0.0530084	0	0.256507	0.0681752	0	0	0	0	0.0758084	0	0	0	0.0577597	0	0	0	0.166461	0
45_Butyrivibrio_sp_VCB2006_PROKKA_01098_Endoglucanase_A	304650	306173	+	1.524	0	0	0	0	0	0	0	0	0	0	0	0	0	0	0	0	0	0	0	0
45_Butyrivibrio_sp_VCB2006_PROKKA_01696_Endoglucanase_A	63943	65238	-	1.296	0	0	0.951698	0.220864	1.31579	0	1.21776	2.06548	0.19615	1.19866	0	1.81904	0	3.5049	0.148143	0.752492	0.344184	0.662365	0	5.2951
45_Butyrivibrio_sp_VCB2006_PROKKA_02718_Endoglucanase_C	23838	24884	-	1.047	0.108536	0.300255	0.504871	0.546782	0.610767	0.324663	0	0.134563	0	0	0	0.195796	0	0.413185	0.275062	0	0.639058	0.655912	0	0.307237
17_Butyrivibrio_sp_AD3002_PROKKA_01989_Endoglucanase_C307	12528	13556	-	1.029	0.441739	0	0	0.278173	0	0	0	0.136917	0.247046	0	0	0.199221	0	0	0.186582	0	0	0	0	0
55_Pseudobutyrivibrio_ruminis_CF1b_PROKKA_00339_Endoglucanase_A	371010	372632	+	1.623	0.280067	0.193695	0	0	0.0656678	0.418881	0	0	0	0.0957157	0	0	0	0.266546	0	0	0	0.211565	0.170461	0
55_Pseudobutyrivibrio_ruminis_CF1b_PROKKA_01968_Endoglucanase_A	131349	132614	+	1.266	0	0	0.347946	0.226098	0.252556	0	0	0	0	0	0.199042	0.161926	0	0	0.0758267	0	0.52851	0	0	0
55_Pseudobutyrivibrio_ruminis_CF1b_PROKKA_02636_Endoglucanase	3624	5147	-	1.524	0	0	0	0	0	0	0	0	0	0	0	0	0	0	0	0	0	0	0	0
49_Butyrivibrio_sp_WCE2006_PROKKA_00349_Endoglucanase	396135	399359	-	3.225	0	0	0.0273178	0	0	0	0	0	0	0.192678	0	0	0	0.0670704	0	0	0	0	0	0
49_Butyrivibrio_sp_WCE2006_PROKKA_01003_Endoglucanase_A	199109	200590	-	1.482	0	0	0	0.0965723	0.143831	0	0	0	0	0	0	0	0	0	0	0	0	0	0	0
49_Butyrivibrio_sp_WCE2006_PROKKA_01889_Endoglucanase_1	49707	51005	-	1.299	0	0	0	0	0	0.0872265	0	0	0	0	0	0	0	0	0	0	0	0	0	0
49_Butyrivibrio_sp_WCE2006_PROKKA_02148_hypothetical_protein	16681	21630	+	4.95	0	0	0	0	0	0	0	0	0	0	0	0	0	0	0	0	0	0	0	0
49_Butyrivibrio_sp_WCE2006_PROKKA_03485_Endoglucanase_C307	18591	19619	+	1.029	0	0	0.342468	0	0	0.110114	0.191717	0	0.247046	0	0	0.298831	0.232212	0.420412	0.0932911	0.189549	0	0	0	0.104204
66_Pseudobutyrivibrio_spp_JW11_PROKKA_00350_Endoglucanase_A	412520	413839	+	1.32	0	0.119079	0.133485	0	0	0.257516	0.298905	0.640399	0.288876	0.35306	0	0	0.181019	0.491596	0.145449	0	0	0.260129	0	0.243695
66_Pseudobutyrivibrio_spp_JW11_PROKKA_00470_Endoglucanase_C307	40762	41790	+	1.029	0	0	0.256851	0.139087	0.20715	0	0	0	0	0	0.244885	0	0	0	0	0	0	0.166846	0	0
17_Butyrivibrio_sp_AD3002_PROKKA_01498_Endoglucanase_A	97810	99078	+	1.269	0	0	0	0	0	0	0	0	0	0	0	0	0	0	0	0.153701	0	0	0	0
17_Butyrivibrio_sp_AD3002_PROKKA_01899_Endoglucanase_C307	41254	42960	-	1.707	0	0	0	0	0	0	0	0	0	0	0	0	0	0	0	0	0	0	0	0
17_Butyrivibrio_sp_AD3002_PROKKA_01989_Endoglucanase_C307	9994	11022	-	1.029	0.331304	0.305508	0.428086	0.278173	0	0.110114	0.383435	0.136917	0.123523	0	0.489771	0.298831	0.116106	0	0.186582	0.189549	0	0.166846	0	0
42_Butyrivibrio_sp_Su6_PROKKA_00477_Endoglucanase_A	360	1676	-	1.317	0	0	0.0668945	0	0	0	0.149793	0	0	0.117955	0	0	0.181432	0	0	0	0	0.130361	0	0
42_Butyrivibrio_sp_Su6_PROKKA_01754_Endoglucanase_C307	158939	159949	+	1.011	0	0	0	0.141563	0.210838	0.224149	0	0	0	0	0	0	0	0.213949	0	0	0.441209	0	0	0
22_Butyrivibrio_sp_AE3004_PROKKA_03412_Endoglucanase_C307	3388829	3389857	+	1.029	0.110435	0.611015	0.428086	0.139087	0.4143	0.220228	0.383435	0.273834	0	0.301937	0.612214	0.298831	0.116106	0.420412	0.0932911	0.379098	0.216746	0	0	0.312612
22_Butyrivibrio_sp_AE3004_PROKKA_03892_Endoglucanase_A	283180	284538	+	1.359	0	0	0	0	0	0.250126	0	0	0	0	0	0	0	0	0	0	0	0	0	0
6_Butyrivibrio_fibrisolvens_WTE3004_PROKKA_00910_Endoglucanase_1	66051	67268	-	1.218	0	0	0	0	0	0	0	0	0	0	0	0	0	0	0	0	0	0	0	0
6_Butyrivibrio_fibrisolvens_WTE3004_PROKKA_00915_Endoglucanase_D	72701	74278	-	1.578	0	0	0	0	0	0	0	0	0	0	0	0	0	0	0	0.247207	0	0	0	0
6_Butyrivibrio_fibrisolvens_WTE3004_PROKKA_01183_Endoglucanase_A	159121	160500	+	1.38	0	0	0	0	0.077231	0.0821067	0	0	0.276316	0	0	0	0.173149	0	0.0695627	0	0	0	0	0
2_Butyrivibrio_fibrisolvens_AR40_PROKKA_01084_Endoglucanase_E1	23549	23818	+	0.27	0	0	0	0	0	0	0	0	0	0	0	0	0	0	0	0	0	0	0	0
38_Butyrivibrio_sp_NC2002_PROKKA_00587_Endoglucanase	688700	691939	+	3.24	0.0350733	0.194054	0.0271914	0.0441729	0	0.174857	0.060888	0	0.0784601	0	0.0777738	0	0	0	0.0592571	0.120399	0	0.0529892	0	0
38_Butyrivibrio_sp_NC2002_PROKKA_01870_Endoglucanase_A	478291	479493	-	1.203	0	0.261319	0.439401	0	0.0885942	0	0.163988	0	0	0.516531	0.104733	0.255608	0	1.07881	0	0.648532	0.370792	0.428142	0	0.089132
47_Butyrivibrio_sp_WCD2001_PROKKA_01212_Endoglucanase_C307	172332	174038	-	1.707	0	0	0.051611	0	0	0	0	0	0	0	0	0	0	0	0.112474	0	0	0	0	0
47_Butyrivibrio_sp_WCD2001_PROKKA_01797_Endoglucanase_A	97724	98992	+	1.269	0	0	0	0.112782	0	0	0.155459	0	0	0	0	0	0.0941472	0	0	0	0	0	0	0
47_Butyrivibrio_sp_WCD2001_PROKKA_02302_Endoglucanase_C307	162948	163976	+	1.029	0	0.458261	0.256851	1.25178	0	0	0.191717	0.136917	0.123523	0.301937	0.612214	0	0	0.420412	0.0932911	0.947745	0.650237	0.500539	0	0
56_Pseudobutyrivibrio_ruminis_DSM9787_PROKKA_00297_Endoglucanase_C307	301068	302096	-	1.029	0	0	0	0	0	0.110114	0	0.136917	0	0.301937	0	0.298831	0	0	0	0	0	0	0	0
56_Pseudobutyrivibrio_ruminis_DSM9787_PROKKA_01879_Endoglucanase_A	131308	132627	+	1.32	0	0.238157	0	0	0	0	0.448357	0	0.385168	0	0.0954497	0	0	0.655461	0	0	0	0	0	0
375_Butyrivibrio_fibrisolvens_D1_DSM_3071_PROKKA_01594_Cellulase_esterase_CelE	61065	62621	+	1.557	0	0	0	0	0	0	0	0	0	0	0	0	0	0	0	0	0	0	0	0
375_Butyrivibrio_fibrisolvens_D1_DSM_3071_PROKKA_02761_Endoglucanase_C307	50840	51877	+	1.038	0	0	0.0848748	0	0	0	0	0	0	0	0.121381	0	0.115099	0	0	0	0	0	0.26653	0
375_Butyrivibrio_fibrisolvens_D1_DSM_3071_PROKKA_03816_Endoglucanase_A	21802	23160	+	1.359	0	0	0.0648271	0.105313	0	0.166751	0	0	0	0.457238	0.185421	0	0.175825	0	0.565101	0.143522	0	0	0.40715	0.157801
1_Butyrivibrio_fibrisolvens_AB2020_PROKKA_01206_Endoglucanase_D	13145	14722	+	1.578	0	0	0	0	0	0	0	0	0	0	0	0	0	0.137074	0	0	0	0	0	0
1_Butyrivibrio_fibrisolvens_AB2020_PROKKA_01212_Endoglucanase_1	20152	21369	+	1.218	0	0	0	0	0	0	0	0	0	0	0	0	0	0	0	0	0	0	0	0
1_Butyrivibrio_fibrisolvens_AB2020_PROKKA_02149_Endoglucanase_A	43824	45203	+	1.38	0	0	0	0	0	0	0	0	0	0	0	0	0	0	0	0	0	0	0	0
32_Butyrivibrio_sp_LB2008_PROKKA_00834_Endoglucanase_C307	359712	360740	-	1.029	0.110435	0	0	0	0.20715	0.110114	0	0.410752	0	0	0	0.0996103	0.116106	0	0	0.189549	0	0.667386	0	0
72_Butyrivibrio_hungatei_DSM_14810_PROKKA_01322_Endoglucanase_A	37661	39265	+	1.605	0	0	0	0	0.0664042	0.141193	0	0	0	0.387157	0	0	0	0	0	0	0	0	0	0.133615
72_Butyrivibrio_hungatei_DSM_14810_PROKKA_01749_Endoglucanase_A	233386	234639	+	1.254	0	0	0.0702552	0	0	0	0	0	0	0	0	0	0	0	0	0.155539	0	0	0	0
40_Butyrivibrio_sp_NC3005_PROKKA_00009_Endoglucanase_A	11109	12722	+	1.614	0.140815	0	0	0.0886741	1.51878	0.912636	2.20012	0.611038	0	2.21374	0.936755	0.698568	0	1.74221	0.0594774	2.53777	0	1.27647	2.39976	0.597913
40_Butyrivibrio_sp_NC3005_PROKKA_02919_Endoglucanase_A	1927	3060	-	1.134	0	0.27722	0.0776896	0	0.18797	0	0	0	0	0	0	0	0	0	0.0846531	0	0	0	0	0
40_Butyrivibrio_sp_NC3005_PROKKA_03009_Endoglucanase	5422	7008	-	1.587	0	0	0	0	0	0	0	0	0	0	0	0	0	0	0	0	0	0.108182	0	0
374_Pseudobutyrivibrio_xylanivorans_Mz5_DSM_14809_PROKKA_00074_Levansucrase	89504	89956	+	0.453	0	0	0	0	0	0	0	0	0	0	0	0	0	0	0	0	0	0	0	0
374_Pseudobutyrivibrio_xylanivorans_Mz5_DSM_14809_PROKKA_00717_Endoglucanase_A	105681	106898	-	1.218	0	0	0	0	0.350012	0	0.647872	0.347014	0	0.382627	0.620658	0.504921	0	0	0	0	0.366225	0.422869	0.454283	0.352137
374_Pseudobutyrivibrio_xylanivorans_Mz5_DSM_14809_PROKKA_01074_Endoglucanase_A	208313	209809	+	1.497	0	0	0	0	0	0	0	0	0	0	0	0	0	0	0	0	0	0	0	0
374_Pseudobutyrivibrio_xylanivorans_Mz5_DSM_14809_PROKKA_01496_Endoglucanase	163407	164183	-	0.777	0	0	0	0	0	0	0	0	0	0	0	0	0	0	0	0	0	0	0	0
61_Pseudobutyrivibrio_sp_C4_PROKKA_00159_Endoglucanase_C307	171948	172976	+	1.029	0	0	0.0856171	0	0.103575	0	0	0	0	0	0.122443	0.298831	0.232212	0.420412	0	0	0	0	0	0
61_Pseudobutyrivibrio_sp_C4_PROKKA_02379_Endoglucanase_A	57107	58426	+	1.32	0	0	0.133485	0.108424	0	0.257516	0	0	0	0	0	0	0.181019	0	0	0	0	0.130064	0.419179	0
7_Butyrivibrio_fibrisolvens_YRB2005_PROKKA_00960_Endoglucanase_A	123281	124660	-	1.38	0	0	0	0.414841	0	0.328427	0	0	0.552632	0.22514	0.182599	0	0.173149	0.156741	0	0.565351	0	0.248819	0	0
7_Butyrivibrio_fibrisolvens_YRB2005_PROKKA_01677_Endoglucanase_1	3025	4272	-	1.248	0	0	0	0	0	0	0	0	0	0	0	0	0	0	0	0	0	0	0	0
7_Butyrivibrio_fibrisolvens_YRB2005_PROKKA_01682_Endoglucanase_D	9705	11282	-	1.578	0	0	0	0	0	0	0	0	0	0	0	0	0	0	0	0	0	0	0	0
2_Butyrivibrio_fibrisolvens_AR40_PROKKA_01084_Endoglucanase_E1	39130	39399	+	0.27	0	0	0	0	0	0	0	0	0	0	0	0	0	0	0	0	0	0	0	0
64_Pseudobutyrivibrio_sp_NOR37_PROKKA_02296_Endoglucanase_A	33125	34969	-	1.845	0	0	0.0955014	0.155144	0	0	0.106925	0	0.137784	0	0.273157	0.11111	0	0	0.104061	0	0	0	0	0.523052
64_Pseudobutyrivibrio_sp_NOR37_PROKKA_02296_Endoglucanase_A	34908	36194	-	1.287	0.176593	0	0.0684538	0	0	0.264119	0	0	0	0.724227	0	0	0.185661	0.336134	0	0.151551	0.346591	0	0	0
60_Pseudobutyrivibrio_sp_AR14_PROKKA_01219_Endoglucanase_A	130569	131855	-	1.287	0.264889	0	0	0	0	0.0880398	0	0	0	0.362113	0	0	0.0928305	0.168067	0	0	0	0.133399	0	0
16_Butyrivibrio_sp_AC2005_PROKKA_00109_Endoglucanase_A	135603	138833	+	3.231	0.0351709	0	0	0.0885918	0	0	0.0610576	0.043605	0.0786786	0	0.0389952	0.0317236	0	0	0	0.0603671	0	0	0	0
16_Butyrivibrio_sp_AC2005_PROKKA_02693_Endoglucanase_1	11667	13022	-	1.356	0	0	0	0	0.157196	0.0835599	0.581938	0	0	0.916499	0	0.0755892	0.0881068	0.31903	0	0.143839	0	0.126611	0	0.079075
16_Butyrivibrio_sp_AC2005_PROKKA_03937_Endoglucanase_C307	32533	33561	+	1.029	0	0.458261	0	0.278173	0	0	0.383435	0	0.123523	0	0	0.199221	0	0.210206	0.559747	0.379098	0.216746	0	0	0
43_Butyrivibrio_sp_TB_PROKKA_01474_Endoglucanase_A	144597	145976	-	1.38	0	0.227802	0	0	0	0.410533	0	0	0.184211	0	0	0	0	0	0	0.282675	0	0	0	0
43_Butyrivibrio_sp_TB_PROKKA_02362_Endoglucanase_1	1692	2912	-	1.221	0	0	0	0	0	0	0	0.115387	0	0	0	0	0	0	0	0	0	0	0	0
43_Butyrivibrio_sp_TB_PROKKA_02367_Endoglucanase_D	8034	9611	-	1.578	0	0	0	0	0	0	0	0	0	0	0	0	0	0	0	0	0	0	0	0
4_Butyrivibrio_fibrisolvens_MD2001_PROKKA_01879_Endoglucanase_A	130599	131978	-	1.38	0	0	0	0	0	0	0	0	0	0	0	0	0	0	0	0	0	0	0	0
2_Butyrivibrio_fibrisolvens_AR40_PROKKA_01084_Endoglucanase_E1	11721	11990	-	0.27	0	0	0	0	0	0	0	0	0	0.575358	0	0	0	0	0	0	0	0	0	0
4_Butyrivibrio_fibrisolvens_MD2001_PROKKA_02517_Endoglucanase_D	2017	3594	-	1.578	0	0	0	0	0	0	0	0	0	0	0	0	0	0	0	0	0	0	0	0
50_Butyrivibrio_sp_XBB1001_PROKKA_00528_Endoglucanase_A	609297	610928	-	1.632	0.278523	0	0	0	0.130611	2.15228	0	0.172657	0	0.190376	0	0.502446	0	0	0	0.478054	0	0.525996	0	0
50_Butyrivibrio_sp_XBB1001_PROKKA_01000_Endoglucanase_A	3754	5118	-	1.365	0.499505	0.230306	2.77531	0	0.0780797	0.166018	0.144525	0.103215	0	0	0.184606	0.0750908	0.43763	0.316926	0.0703272	0	0	0	0	0
50_Butyrivibrio_sp_XBB1001_PROKKA_02234_Endoglucanase_A	67483	69126	+	1.644	0	0	0	0	0	0	0	0	0	0	0	0	0	0.131571	0	0.237282	0	0	0	0
48_Butyrivibrio_sp_WCD3002_PROKKA_00216_hypothetical_protein	274198	275232	+	1.035	0	0	0	0	0	0	0	0	0	0	0	0	0	0	0	0	0	0	0	0
48_Butyrivibrio_sp_WCD3002_PROKKA_01466_Endoglucanase_C307	191518	192546	+	1.029	0	0.305508	0	0	0.4143	0.220228	0	0	0	0	0.489771	0.0996103	0	0	0	0	0	0	0	0
48_Butyrivibrio_sp_WCD3002_PROKKA_02522_Endoglucanase_A	94450	95748	+	1.299	0.612364	0.242007	0.542571	0	0.164094	0.0872265	0	0	0	0.119589	0.290978	0	0	0.166514	0.147801	0.150151	0.343389	0.132167	0.212978	0.247635
44_Butyrivibrio_sp_VCB2001_PROKKA_00793_Endoglucanase_C	284170	285207	+	1.038	0.437909	0.302859	1.44287	1.93033	1.95086	0.873273	1.90055	0.95011	0.979617	0.14966	0.485524	0.0987466	1.15099	0.208384	0.924823	0.751622	0.429733	0.496199	0	0.413201
44_Butyrivibrio_sp_VCB2001_PROKKA_01021_IgA_FC_receptor	90195	93518	-	3.324	0	0.0472875	0.0530084	0.0430566	0	0	0	0	0	0	0	0.0616721	0	0.0650728	0.0577597	0	0.0670973	0	0	0
44_Butyrivibrio_sp_VCB2001_PROKKA_01970_Endoglucanase	76667	77596	+	0.93	0.122191	0	0	0	0	0	0	0	0	0.167039	0	0	0	0	0	0.209727	0	0	0	0
44_Butyrivibrio_sp_VCB2001_PROKKA_01972_Endoglucanase_A	82234	83247	+	1.014	0	0	0	0	0	0.111743	0	0	0	0	0	0	0	0	0	0	0	0.169315	0	0
44_Butyrivibrio_sp_VCB2001_PROKKA_03360_hypothetical_protein	338	835	-	0.498	0	0	0	0	0.428027	0	0	0	0	0	0	0.205821	0.479811	0	0	0	0	0	0	0
63_Pseudobutyrivibrio_sp_MD2005_PROKKA_00328_Endoglucanase_A	27859	29289	+	1.431	1.11176	0	0.369392	0.100014	0	1.18771	0	0.0984541	0	2.27972	0.0880458	0.0716275	0.0834891	1.05808	0.0670836	0.408901	0.623428	0.239951	0.386664	0.599445
63_Pseudobutyrivibrio_sp_MD2005_PROKKA_00810_Endoglucanase_A	227033	230179	+	3.147	0.541646	0.399577	0.167969	0.0909565	0.0677336	0.144019	0.313437	0.0447689	0.161557	0.0493634	0.320289	0.0977112	0.0759281	0.48113	0.244033	0.495827	0.0708711	0.327331	0.615382	0.238507
11_Butyrivibrio_proteoclasticus_B316_PROKKA_01742_Endoglucanase_A	231900	233543	+	1.644	0.207367	0.573663	0.214355	0.522336	0.129658	0.41353	0.719989	0	0	0	0.0766384	0.124695	0.290688	0	0.0583921	0	0.542655	0.626588	0	0.130445
12_Butyrivibrio_proteoclasticus_FD2007_PROKKA_01142_Endoglucanase_A	1696	2982	-	1.287	0.176593	0	0	0	0	0.17608	0	0	0.197522	0	0.0978971	0	0.185661	0.336134	0.223768	0.909305	1.03977	0	0.859855	0.166629
12_Butyrivibrio_proteoclasticus_FD2007_PROKKA_01566_Endoglucanase_A	56977	58488	+	1.512	0	1.03957	0.116534	0.567937	0.140977	0.974202	1.30474	0.279539	1.00877	0	0	0.135581	0.474099	0	0.12698	0.257997	0.295015	0	0.36595	1.2765
15_Butyrivibrio_proteoclasticus_P18_PROKKA_00711_Endoglucanase_C307	25203	26216	-	1.014	0	0	0	0	0	0	0	0	0.12535	0	0	0	0	0	0	0	0	0	0	0
15_Butyrivibrio_proteoclasticus_P18_PROKKA_01063_Endoglucanase_A	67665	68981	-	1.317	0	0	0	0	0.0809254	0	0	0	0	0	0	0	0	0	0	0.148099	0	0	0	0
21_Butyrivibrio_sp_AE3003_PROKKA_00010_Endoglucanase_C307	10316	11344	+	1.029	0	0	0	0	0	0.110114	0.191717	0	0	0.150969	0	0	0	0.210206	0	0.379098	0	0	0	0.104204
21_Butyrivibrio_sp_AE3003_PROKKA_01317_Endoglucanase_4	1368556	1369935	-	1.38	0	0	0.0638406	0	0	0	0	0	0	0	0.182599	0	0	0	0.139125	0	0	0	0	0
53_Butyrivibrio_sp_YAB3001_PROKKA_00561_Endoglucanase_C307	679371	680381	-	1.011	0	0	0	0	0.105419	0	0	0	0	0	0	0.202768	0	0.213949	0.0949521	0.192924	0	0	0	0
53_Butyrivibrio_sp_YAB3001_PROKKA_01068_Endoglucanase_A	23400	24770	+	1.371	0	0	0.0642597	0	0	0	0	0.102763	0	0	0	0	0	0	0	0.142265	0.162678	0	0.403586	0
70_Pseudobutyrivibrio_ruminis_ACV9_PROKKA_00612_Endoglucanase_C307	206146	207174	-	1.029	0	0	0.256851	0	0.103575	0	0	0	0	0	0	0	0	0	0.186582	0	0	0.333693	0.537723	0
70_Pseudobutyrivibrio_ruminis_ACV9_PROKKA_01125_Endoglucanase_A	102656	103984	+	1.329	0.0855059	0	0	0.21538	0	0.170515	0.296881	0.424042	1.33896	0	0.56882	0	0.179794	0	0.144464	0	0.839094	0.387551	0.41634	0.0806815
25_Butyrivibrio_sp_FC2001_PROKKA_00062_Endoglucanase_A	78144	79688	+	1.545	0	0	0	0	0	0	0	0	0	0	0	0	0	0.140001	0	0	0	0	0	0
25_Butyrivibrio_sp_FC2001_PROKKA_00065_Endoglucanase_A	82436	83542	+	1.107	0.102653	0	0	0	0	0	0	0	0	0.140331	0	0	0	0	0	0	0	0	0	0
25_Butyrivibrio_sp_FC2001_PROKKA_00285_Endoglucanase_5A	361124	364357	+	3.234	0.0351383	0	0	0	0	0.0700725	0.061001	0.130694	0	0	0.0389591	0	0	0.200651	0.118734	0	0	0.0530875	0	0
25_Butyrivibrio_sp_FC2001_PROKKA_00787_Endoglucanase_C307	39342	40370	+	1.029	0.110435	0	0.0856171	0	0.103575	0	0.383435	0.547669	0	0	0	0	0	0	0	0	0	0	0	0
25_Butyrivibrio_sp_FC2001_PROKKA_01201_Endoglucanase_A	74372	75718	-	1.347	0	0	0	0	0	0.0841182	0	0	0.188724	0.115328	0	0.0760943	0	0	0.0712669	0.1448	0	0.254915	0	0
9_Butyrivibrio_hungatei_NK4A153_PROKKA_00128_Endoglucanase_4	139691	141064	+	1.374	0	0	0	0	0	0	0	0	0	0	0	0	0	0	0	0	0	0	0	0
9_Butyrivibrio_hungatei_NK4A153_PROKKA_02647_Endoglucanase_C307	26192	27220	+	1.029	0.110435	0	0	0	0.4143	0	0	0.136917	0	0.301937	0	0.498051	0	0	0	0.568647	0	0	0	0.104204

## Sheet: GH13 RPKM
	start	end	forward/reverse	length (kb)	SRR1138694	SRR873456	SRR1138697	SRR873457	SRR1138702	SRR873458	SRR1206249	SRR873459	SRR873450	SRR873460	SRR873451	SRR873461	SRR873452	SRR873462	SRR873453	SRR873463	SRR873454	SRR873464	SRR873455	SRR873465	Total
1_Butyrivibrio_fibrisolvens_AB2020_PROKKA_01314_Neopullulanase_1	54759	56867	-	2.109	0	0	0	0	0	0.107451	0	0	0	0	0	0	0	0	0	0.0924827	0	0	0	0.152526	0.35246
1_Butyrivibrio_fibrisolvens_AB2020_PROKKA_01648_Oligo_1_6_glucosidase	33701	35395	-	1.695	0	0	0	0	0	0	0	0	0	0	0.148665	0.0604714	0	0	0	0	0.263164	0.202578	0.16322	0	0.838098
1_Butyrivibrio_fibrisolvens_AB2020_PROKKA_02106_Trehalose_6_phosphate_hydrolase	39211	40854	+	1.644	0	0	0	0	0	0	0	0	0	0	0	0	0	0	0	0	0	0	0	0	0
1_Butyrivibrio_fibrisolvens_AB2020_PROKKA_02315_Trehalose_synthase_amylase_TreS	31920	33461	+	1.542	0	0	0	0	0.138234	0.146961	0.511743	0	0	0	0.40854	0.132943	0.387396	0	0.311273	0.252978	0.289275	0.334017	0.717661	0.139074	3.7701
1_Butyrivibrio_fibrisolvens_AB2020_PROKKA_02413_Glycogen_operon_protein_GlgX_	13015	15231	+	2.217	0	0	0.119215	0	0.0961468	0.0511084	0	0	0	0.140141	0	0	0	0	0.129901	0	0	0	0	0.0483653	0.584878
1_Butyrivibrio_fibrisolvens_AB2020_PROKKA_02477_Trehalose_synthase_amylase_TreS	453	2006	-	1.554	0	0	0.0566924	0.184196	0.137167	0.0729133	0.126948	0	0.0817923	0	0	0	0	0	0	0	0	0	0	0	0.659709
1_Butyrivibrio_fibrisolvens_AB2020_PROKKA_02551_Neopullulanase	21690	22997	-	1.308	0	0.120171	0	0	0	0	0	0	0.194351	0	0.192651	0	0	0.330737	0	0	0.682053	0	0.423025	0	1.94299
1_Butyrivibrio_fibrisolvens_AB2020_PROKKA_02581_Glycogen_operon_protein_GlgX_	27446	29509	-	2.064	0	0	0	0.277364	0	0.274485	0.19116	0	0.492656	0	0	0	0.463073	0	0	0	0	0	0.26808	0	1.96682
1_Butyrivibrio_fibrisolvens_AB2020_PROKKA_02600_Maltodextrin_glucosidase	21134	22906	-	1.773	0	0	0	0	0	0	0	0	0	0	0	0	0	0	0	0	0	0	0	0	0
1_Butyrivibrio_fibrisolvens_AB2020_PROKKA_02604_Cyclomaltodextrinase	27104	28492	-	1.389	0.163625	0	0	0.412153	0	0.163149	0	0	0	0	0	0	0	0.31145	0	0	0	0.247207	0	0	1.29758
1_Butyrivibrio_fibrisolvens_AB2020_PROKKA_03297_Sucrose_phosphorylase	8243	9907	+	1.665	0	0	0	0	0.128023	0.27221	0	0	0	0	0	0	0.143511	0	0	0	0	0	0	0	0.543743
1_Butyrivibrio_fibrisolvens_AB2020_PROKKA_03597_Glycogen_operon_protein_GlgX_	4935	7103	-	2.169	0	0	0	0.131969	0	0	0	0.12991	0	0	0	0	0.110164	0.199449	0	0	0	0	0.127551	0	0.699043
1_Butyrivibrio_fibrisolvens_AB2020_PROKKA_03679_Alpha_amylase	8281	9906	+	1.626	0	0	0	0	0	0	0	0	0	0.0955391	0	0	0.146953	0	0	0	0	0	0	0	0.242492
2_Butyrivibrio_fibrisolvens_AR40_PROKKA_00386_Trehalose_6_phosphate_hydrolase	186819	188462	+	1.644	0	0	0	0	0	0	0	0	0.0773147	0	0	0	0.0726721	0	0	0	0	0	0	0	0.149987
2_Butyrivibrio_fibrisolvens_AR40_PROKKA_01162_Alpha_amylase	79142	80767	-	1.626	0	0	0	0	0	0	0	0	0	0	0	0	0	0	0	0	0	0	0	0	0
2_Butyrivibrio_fibrisolvens_AR40_PROKKA_01744_Cyclomaltodextrinase	124878	126278	+	1.401	0	0	0	0	0	0.080876	0	0	0	0	0	0	0.0852768	0	0	0	0	0	0	0	0.166153
2_Butyrivibrio_fibrisolvens_AR40_PROKKA_02223_Sucrose_phosphorylase	126374	128038	+	1.665	0	0	0	0	0	0.136105	0	0	0	0	0	0	0	0	0	0	0	0	0	0	0.136105
2_Butyrivibrio_fibrisolvens_AR40_PROKKA_02368_Maltodextrin_glucosidase	52982	54754	+	1.773	0	0	0	0	0	0	0	0	0	0	0	0	0	0	0	0	0	0	0	0	0
2_Butyrivibrio_fibrisolvens_AR40_PROKKA_02434_Trehalose_synthase_amylase_TreS	8659	10200	-	1.542	0.0736948	0	0	0	0	0	0.127936	0.0913669	0.0824289	0	0.0817079	0	0	0	0	0	0	0	0	0	0.457134
2_Butyrivibrio_fibrisolvens_AR40_PROKKA_02477_Glycogen_operon_protein_GlgX_	67361	69373	-	2.013	0	0	0	0	0	0.112575	0	0	0	0	0	0	0.118701	0	0	0.387573	0	0	0	0	0.618849
2_Butyrivibrio_fibrisolvens_AR40_PROKKA_02498_Cyclomaltodextrinase	95943	97250	-	1.308	0.173757	0	0	0	0.0814822	0	0	0	0.388701	0.237533	0	0	0	0	0	0	0	0	0	0	0.881474
2_Butyrivibrio_fibrisolvens_AR40_PROKKA_02872_Oligo_1_6_glucosidase	58762	60456	+	1.695	0	0	0.0519764	0.0844366	0	0.133696	0	0	0	0	0	0	0	0	0	0	0	0	0	0	0.270109
2_Butyrivibrio_fibrisolvens_AR40_PROKKA_02929_Glycogen_operon_protein_GlgX_	20425	22641	-	2.217	0	0.0708993	0.0794768	0.193667	0.0961468	0.204433	0.177968	0.190647	0	0.630636	0	0	0	0	0	0.0879774	0.301801	0.464641	0	0.0483653	2.54666
2_Butyrivibrio_fibrisolvens_AR40_PROKKA_03658_Trehalose_synthase_amylase_TreS	430	1983	-	1.554	0.365628	0.101148	0.113385	0	0.137167	0.145827	0.126948	0	0	0	0	0	1.07633	0.556762	0.0617739	0.125512	0.287042	0	0	0.275999	3.37352
2_Butyrivibrio_fibrisolvens_AR40_PROKKA_03731_Glycogen_operon_protein_GlgX_	33234	35402	+	2.169	0	0	0	0	0	0	0	0	0	0	0	0	0	0	0	0	0	0	0	0	0
375_Butyrivibrio_fibrisolvens_D1_DSM_3071_PROKKA_01057_Neopullulanase	25927	27234	+	1.308	0.0868787	0	0	0	0	0	0	0	0	0.118767	0	0	0.18268	0	0	0	0	0	0	0.0819769	0.470302
375_Butyrivibrio_fibrisolvens_D1_DSM_3071_PROKKA_01076_Glycogen_operon_protein_GlgX_	47996	49996	+	2.001	0	0.0785525	0	0	0	0	0	0	0.0635209	0	0	0	0	0	0	0.0974742	0	0	0	0	0.239548
375_Butyrivibrio_fibrisolvens_D1_DSM_3071_PROKKA_01654_Oligo_1_6_glucosidase	130407	132170	-	1.764	0.128841	0.0891064	0.0499433	0.0811338	0.0604188	0.256932	0.894681	0.798684	0	0.35226	0.2857	0	0.203185	0.12262	0.0544198	0	0.25287	0.0973271	0.784179	0	4.5123
375_Butyrivibrio_fibrisolvens_D1_DSM_3071_PROKKA_01873_Sucrose_phosphorylase	113627	115291	-	1.665	0.0682506	0.566428	0	1.20341	0	0	0.118485	0.0846173	0.152679	0.279904	0	0	0	0.259822	0.230622	0	0.133953	0.103114	0	0	3.20129
375_Butyrivibrio_fibrisolvens_D1_DSM_3071_PROKKA_02290_Glycogen_operon_protein_GlgX_	4976	7144	-	2.169	0.104783	0.289873	0.0406178	0.395906	0.0491373	0.156718	0	0.0649552	0.410206	0.0716213	0.116177	0	0	0	0.0442584	0.359697	0	0.158308	0	0.0494356	2.31169
375_Butyrivibrio_fibrisolvens_D1_DSM_3071_PROKKA_02639_Glycogen_operon_protein_GlgX_	86164	88251	+	2.088	0	0	0.084387	0	0	0	0.188963	0	0	0	0	0	0	0.103593	0	0	0	0.164449	0	0.102707	0.644099
375_Butyrivibrio_fibrisolvens_D1_DSM_3071_PROKKA_02978_Trehalose_synthase_amylase_TreS	22479	24032	+	1.554	0	0	0.0566924	0.552587	0	0.510393	0	0	0.163585	0.199931	0	0.0659582	0	0.139191	0.370643	0.376537	0	0	0	0	2.43552
375_Butyrivibrio_fibrisolvens_D1_DSM_3071_PROKKA_03116_Alpha_amylase	46908	48545	+	1.638	0.0693757	0	0.0537851	0	0.130133	0	0.120438	0	0.155196	0.189678	0	0.125151	0	0	0	0.238151	0	0	0	0.196384	1.27829
4_Butyrivibrio_fibrisolvens_MD2001_PROKKA_00198_Sucrose_phosphorylase	265811	267475	+	1.665	0	0	0	0.171916	0	0	0	0	0	0	0	0	0	0	0	0	0	0	0	0	0.171916
4_Butyrivibrio_fibrisolvens_MD2001_PROKKA_00343_Glycogen_operon_protein_GlgX_	71716	73932	-	2.217	0	0	0.0397384	0	0	0.0511084	0	0	0	0.280283	0.113661	0	0	0.19513	0	0.263932	0	0	0	0	0.943853
4_Butyrivibrio_fibrisolvens_MD2001_PROKKA_01245_Alpha_amylase	198947	200572	-	1.626	0	0	0	0	0	0	0	0	0	0	0	0	0	0	0	0.479818	0	0	0	0	0.479818
4_Butyrivibrio_fibrisolvens_MD2001_PROKKA_01333_Trehalose_synthase_amylase_TreS	48262	49803	-	1.542	0	0.40774	0.171401	0	0.207352	0.293923	0	0	0	0.302231	0.326832	0.132943	0	0	0.186764	0	0	0.445357	0.35883	0.0695368	2.90291
4_Butyrivibrio_fibrisolvens_MD2001_PROKKA_01375_Glycogen_operon_protein_GlgX_	106207	108219	-	2.013	0	0	0	0	0	0.112575	0	0	0	0	0	0	0.118701	0.214905	0	0	0	0	0	0	0.446182
4_Butyrivibrio_fibrisolvens_MD2001_PROKKA_01402_Neopullulanase	140939	142246	-	1.308	0	0	0	0	0	0	0	0	0.194351	0	0	0	0	0	0	0	0	0	0.423025	0	0.617375
4_Butyrivibrio_fibrisolvens_MD2001_PROKKA_01961_Neopullulanase_1	50960	53068	-	2.109	0	0	0	0	0.151606	0	0	0.0668031	0	0	0	0	0	0	0	0.0924827	0.105752	0.162812	0.393539	0.203368	1.17636
4_Butyrivibrio_fibrisolvens_MD2001_PROKKA_02815_Maltodextrin_glucosidase	112014	113786	+	1.773	0	0	0	0	0	0	0	0	0	0	0	0	0	0	0	0	0	0	0	0	0
4_Butyrivibrio_fibrisolvens_MD2001_PROKKA_03056_Glycogen_operon_protein_GlgX_	85958	88126	+	2.169	0.0523916	0	0.0406178	0	0	0.0522394	0	0	0.117202	0	0	0.236282	0.110164	0.199449	0.0885169	0.179849	0.616961	0	0	0.0988711	1.79254
4_Butyrivibrio_fibrisolvens_MD2001_PROKKA_03126_Oligo_1_6_glucosidase	9638	11332	+	1.695	0	0	0	0	0	0	0	0	0	0	0	0	0	0	0	0	0	0	0	0	0
4_Butyrivibrio_fibrisolvens_MD2001_PROKKA_03524_Trehalose_synthase_amylase_TreS	39509	41062	+	1.554	0	0	0	0.0920979	0	0	0	0	0	0.199931	0	0.131916	0	0.278381	0	0.251024	0	0	0	0	0.953351
6_Butyrivibrio_fibrisolvens_WTE3004_PROKKA_00015_Trehalose_6_phosphate_hydrolase	18216	19859	-	1.644	0	0	0	0	0	0	0	0	0	0	0	0	0	0	0	0	0	0	0	0	0
7_Butyrivibrio_fibrisolvens_YRB2005_PROKKA_02138_Glycogen_operon_protein_GlgX_	125273	127360	-	2.088	0	0	0.0421935	0	0.0510435	0.108532	0	0	0.0608742	0	0	0.0490896	0	0.207186	0	0	0.106816	0	0	0	0.625734
36_Butyrivibrio_sp_MC2013_PROKKA_00385_Glycogen_operon_protein_GlgX_	100002	101627	+	1.626	0	0	0	0	0	0.278739	0	0	0	0	0	0	0	0	0	0	0	0	0	0	0.278739
4_Butyrivibrio_fibrisolvens_MD2001_PROKKA_03056_Glycogen_operon_protein_GlgX_	183883	186051	+	2.169	0	0.0724683	0	0.197953	0	0	0	0.12991	0	0.0716213	0	0	0	0	0	0	0	0.079154	0	0	0.551107
6_Butyrivibrio_fibrisolvens_WTE3004_PROKKA_01642_Maltodextrin_glucosidase	96607	98379	+	1.773	0	0	0	0	0	0	0	0	0	0	0	0	0	0	0	0	0.251586	0	0	0	0.251586
6_Butyrivibrio_fibrisolvens_WTE3004_PROKKA_01759_Glycogen_operon_protein_GlgX_	87394	89610	+	2.217	0	0	0.0794768	0	0.0961468	0	0	0	0	0.0700706	0	0	0	0.19513	0.129901	0.0879774	0.1006	0	0	0	0.759303
6_Butyrivibrio_fibrisolvens_WTE3004_PROKKA_02044_Glycogen_operon_protein_GlgX_	61692	63704	-	2.013	0	0	0	0	0	0.225151	0	0	0.126284	0	0	0.101837	0	0	0	0	0	0	0	0	0.453272
6_Butyrivibrio_fibrisolvens_WTE3004_PROKKA_02066_Neopullulanase	90570	91877	-	1.308	0.173757	0	0	0.218838	0	0	0	0	0.291526	0	0	0	0	0	0	0	0	0	0.634537	0	1.31866
6_Butyrivibrio_fibrisolvens_WTE3004_PROKKA_02385_Oligo_1_6_glucosidase	8960	10654	+	1.695	0	0	0	0	0	0	0.116388	0	0.149977	0	0.148665	0.0604714	0	0	0	0	0	0	0.489661	0	0.965161
6_Butyrivibrio_fibrisolvens_WTE3004_PROKKA_02801_Trehalose_synthase_amylase_TreS	419	1972	-	1.554	0.146251	0.202296	0	0.276294	0	0.145827	0.126948	0	0	0	0	0	0	0	0.123548	0.251024	0.143521	0	0	0	1.41571
6_Butyrivibrio_fibrisolvens_WTE3004_PROKKA_03050_Sucrose_phosphorylase	41318	42982	-	1.665	0	0	0.0529129	0.085958	0	0.136105	0	0	0	0.186603	0	0	0	0	0	0.117145	0	0	0	0.1288	0.707523
6_Butyrivibrio_fibrisolvens_WTE3004_PROKKA_03413_Neopullulanase_1	12601	14709	-	2.109	0	0	0	0.407169	0	0.322353	0	0	0.120536	0	0	0	0.113298	0.205123	0	0	0	0	0	0.050842	1.21932
7_Butyrivibrio_fibrisolvens_YRB2005_PROKKA_00366_Alpha_amylase	410303	411928	-	1.626	0	0	0	0	0	0	0.121327	0	0	0	0	0	0	0	0	0	0	0	0	0	0.121327
7_Butyrivibrio_fibrisolvens_YRB2005_PROKKA_00799_Trehalose_synthase_amylase_TreS	141616	143157	-	1.542	0	0.20387	0	0	0.0691172	0.0734807	0	0	0	0	0	0	0	0	0	0.252978	0	0	0	0	0.599446
7_Butyrivibrio_fibrisolvens_YRB2005_PROKKA_00843_Glycogen_operon_protein_GlgX_	199746	201758	-	2.013	0	0	0	0	0	0.225151	0	0	0.378853	0	0	0	0	0	0	0	0	0	0	0	0.604004
7_Butyrivibrio_fibrisolvens_YRB2005_PROKKA_01924_Glycogen_operon_protein_GlgX_	122839	125055	-	2.217	0	0	0.0397384	0	0.0480734	0	0	0.127098	0	0	0	0	0	0	0	0	0	0	0	0.145096	0.360005
7_Butyrivibrio_fibrisolvens_YRB2005_PROKKA_02138_Glycogen_operon_protein_GlgX_	106765	108852	-	2.088	0	0	0	0	0	0	0	0	0	0	0	0.0490896	0	0	0	0	0	0	0	0	0.0490896
7_Butyrivibrio_fibrisolvens_YRB2005_PROKKA_02529_Maltodextrin_glucosidase	21907	23679	+	1.773	0	0	0	0	0	0	0	0	0	0	0	0	0	0	0	0	0	0	0	0	0
7_Butyrivibrio_fibrisolvens_YRB2005_PROKKA_02649_Neopullulanase_1	1608	3716	+	2.109	0	0	0	0	0	0.107451	0.0935406	0	0	0	0	0	0	0	0	0.184965	0	0.0814059	0	0	0.467363
7_Butyrivibrio_fibrisolvens_YRB2005_PROKKA_03077_Trehalose_synthase_amylase_TreS	50745	52298	+	1.554	0	0	0.113385	0	0	0	0.126948	0	0	0.199931	0	0	0	0	0.0617739	0	0	0	0	0	0.502038
7_Butyrivibrio_fibrisolvens_YRB2005_PROKKA_03124_Neopullulanase	11914	13221	-	1.308	0.173757	0.360513	0	0	0.162964	0.346505	0	0.215425	0.388701	0	0.385301	0	0	0	0	0	1.02308	0	0	0	3.05625
7_Butyrivibrio_fibrisolvens_YRB2005_PROKKA_03481_Glycogen_operon_protein_GlgX_	35983	38151	+	2.169	0	0	0	0	0.0982746	0	0	0	0	0	0	0.189025	0.220328	0	0	0	0.411307	0	0	0	0.918935
7_Butyrivibrio_fibrisolvens_YRB2005_PROKKA_03636_Sucrose_phosphorylase	15348	17012	-	1.665	0	0	0	0	0	0	0	0	0	0	0.151344	0	0	0	0	0.234289	0.267905	0	0.332322	0	0.985861
7_Butyrivibrio_fibrisolvens_YRB2005_PROKKA_03784_Oligo_1_6_glucosidase	9403	11094	+	1.692	0	0	0	0	0	0.133933	0	0.083267	0.0751213	0	0	0	0	0.127838	0	0	0.131815	0	0	0	0.551975
72_Butyrivibrio_hungatei_DSM_14810_PROKKA_01279_Glycogen_operon_protein_GlgX_	534743	536923	+	2.181	0.104207	0	0	0.131243	0.0977339	0.25976	0.180905	0.0645978	0	0.213682	0.115537	0.0469963	0.109558	0	0	0.626007	0.204522	0	0	0.147491	2.30224
72_Butyrivibrio_hungatei_DSM_14810_PROKKA_01324_Cyclomaltodextrinase	39765	41069	+	1.305	0	0	0	0.109671	0	0.434127	0	0	0	0.476158	0	0.0785433	0.0915501	0	0	0	0	0.131559	0	0	1.32161
72_Butyrivibrio_hungatei_DSM_14810_PROKKA_01876_Trehalose_synthase_amylase_TreS	115945	117480	+	1.536	0	0.204666	0.114714	0.0931771	0.138774	0.368839	0	0	0.331003	0	0	0.133462	0	0.140822	0	0	0	0	0	0	1.52546
72_Butyrivibrio_hungatei_DSM_14810_PROKKA_01896_Sucrose_phosphorylase	146817	148478	-	1.662	0	0	0.212034	0.172226	0.128254	0.409051	0.118699	0	0.0764773	0	0	0	0	0.520583	0	0.117356	0	0	0	0	1.75468
72_Butyrivibrio_hungatei_DSM_14810_PROKKA_01914_Alpha_amylase	165689	167353	-	1.665	0	0	0	0.171916	0	0.0680524	0	0	0	0	0	0	0	0	0	0.117145	0.133953	0.103114	0.166161	0	0.760341
72_Butyrivibrio_hungatei_DSM_14810_PROKKA_02019_Glycogen_operon_protein_GlgX_	27921	29867	-	1.947	0	0	0	0	0	0	0.101324	0	0.0652826	0.0797877	0.0647117	0.157934	0	0.111095	0	0.200355	0.114551	0	0.142095	0.0550723	1.09221
72_Butyrivibrio_hungatei_DSM_14810_PROKKA_02191_Neopullulanase_1	16017	18110	-	2.094	0	0	0	0.0683477	0.305383	0.0541104	0	0.0672817	0	0	0	0	0.11411	0.206592	0.137531	0.558871	0	0	0	0	1.51223
9_Butyrivibrio_hungatei_NK4A153_PROKKA_00073_Sucrose_phosphorylase	82652	84067	+	1.416	0	0	0	0	0	0	0	0	0	0	0	0	0	0	0	0	0	0	0	0.302898	0.302898
9_Butyrivibrio_hungatei_NK4A153_PROKKA_00472_Glycogen_operon_protein_GlgX_	527646	529667	+	2.022	0.0562005	0	0	0	0	0.224149	0	0.487742	0	0	0.124623	0.0506919	0	0	0	0.578771	0	0	0.136824	0	1.659
9_Butyrivibrio_hungatei_NK4A153_PROKKA_01111_Glycogen_operon_protein_GlgX_	5220	7400	-	2.181	0.0521033	0	0	0.0656213	0.0977339	0	0	0	0	0	0	0.0939927	0	0	0.0440149	0	0	0	0	0.0983272	0.451793
9_Butyrivibrio_hungatei_NK4A153_PROKKA_01307_Cyclomaltodextrinase	46384	47694	-	1.311	0	0	0	0.327506	0.162592	0	0	0.107466	0	0	0	0	0	0	0	0	0	0	0	0	0.597563
9_Butyrivibrio_hungatei_NK4A153_PROKKA_01860_Trehalose_synthase_amylase_TreS	119938	121569	+	1.632	0	0	0	0	0	0.138857	0	0	0	0.190376	0	0	0	0	0	0	0	0	0	0.131404	0.460637
9_Butyrivibrio_hungatei_NK4A153_PROKKA_02188_Neopullulanase_1	38935	41028	+	2.094	0	0	0	0	0.101794	0	0	0	0	0	0.120338	0.0489489	0	0	0.0916873	0.18629	0	0	0	0	0.549059
11_Butyrivibrio_proteoclasticus_B316_PROKKA_00144_Oligo_1_6_glucosidase	168973	170703	+	1.731	0	0.544831	0	0	0	0.0654577	0.113967	0.325564	0.146858	0.179488	0.363933	0.177641	0.138039	0	0.0554573	0.112678	0	0.198365	0.159826	0.309722	2.89183
11_Butyrivibrio_proteoclasticus_B316_PROKKA_00719_Maltodextrin_glucosidase	844902	846743	+	1.842	0	0	0	0.0776982	0	0.0615132	0.107099	0	0	0	0	0	0	0	0	0	0	0	0	0.465693	0.712004
11_Butyrivibrio_proteoclasticus_B316_PROKKA_00748_Trehalose_synthase_amylase_TreS	878779	880365	-	1.587	0.214815	1.38662	0.555135	0.901828	0.0671574	0.928163	1.11877	0.621433	1.12128	0.0978869	0.317564	0.904213	0.301129	0.545185	0.423425	0.491609	1.12429	0.432728	0.348656	1.95939	13.8613
11_Butyrivibrio_proteoclasticus_B316_PROKKA_00799_Alpha_amylase	957786	959726	+	1.941	0	0	0.0907779	0.14747	0.109818	0.291878	0	0.435511	0.0654844	0.0800343	0	0	0.123104	0	0.346201	0	0.344716	0	0.142534	0.44194	2.61947
11_Butyrivibrio_proteoclasticus_B316_PROKKA_01110_Alpha_amylase	1335031	1338819	+	3.789	0.149957	0.165937	0	0.188863	0.0562569	0.269138	0.416526	0.0743667	0.0335459	0.204997	0.0665049	0.135259	0.315315	0.114174	0	0.102954	0	0.135934	0.146032	0.396189	2.97195
11_Butyrivibrio_proteoclasticus_B316_PROKKA_01254_Glycogen_operon_protein_GlgX_	1529546	1531723	+	2.178	0.156525	1.44338	0.20225	0.131423	0.0978685	0.364165	1.26808	0.582181	0.46687	0.142651	0.462786	0.376489	0.548544	0.198625	0.220378	0.447764	0.409607	1.34006	0.508096	1.18155	10.5493
11_Butyrivibrio_proteoclasticus_B316_PROKKA_01522_Glycogen_operon_protein_GlgX_	1836125	1838101	-	1.977	0	0.159012	0.0445625	0.28957	0.0539093	0.286564	0.299358	0.285054	0.128584	0	0	0.103691	0.241726	0.109409	0.0971134	0	0	0.173682	0	0.32542	2.59766
11_Butyrivibrio_proteoclasticus_B316_PROKKA_01872_Cyclomaltodextrinase	2249910	2251214	-	1.305	0.435392	2.0476	0	0.109671	0.163339	0.173651	1.05819	0	0.681791	0.11904	0	0	0.27465	0.165749	0.294242	0	0.34181	0.526238	0.847995	0.657323	7.89668
11_Butyrivibrio_proteoclasticus_B316_PROKKA_02303_Sucrose_phosphorylase	2762893	2764551	-	1.659	0	0.757968	0	0.172538	0.256971	0.409791	0.237827	0	0	0.187277	0.151891	0.123567	0.43209	0	0.231456	0	0	0.206974	0	0.258531	3.42688
12_Butyrivibrio_proteoclasticus_FD2007_PROKKA_00266_Glycogen_operon_protein_GlgX_	289935	291911	+	1.977	0	0.477037	0	0	0.161728	0.114625	0	0	0	0.0785769	0	0	0.120863	0	0	0.197315	0	0	0	0.108473	1.25862
12_Butyrivibrio_proteoclasticus_FD2007_PROKKA_00990_Cyclomaltodextrinase	76267	77571	+	1.305	0.174157	0.240894	0	0.438682	0.653356	0.607778	0.30234	0	0.194797	0	0	0	0.5493	0.497246	0.147121	0.14946	0.683621	0	0	0.821653	5.46041
12_Butyrivibrio_proteoclasticus_FD2007_PROKKA_01357_Oligo_1_6_glucosidase	108332	110062	-	1.731	0.0656484	0.18161	0	0.248042	0	0.392746	0	0.406955	0.146858	0.538463	0.145573	0.236855	0.138039	0.374874	0.443658	0	0.257691	0.595095	0	0	4.17211
12_Butyrivibrio_proteoclasticus_FD2007_PROKKA_01565_Trehalose_synthase_amylase_TreS	55353	56939	+	1.587	0.429631	0.396178	0.77719	0.450914	0.335787	0.356986	0.994466	0.0887762	0.480549	0	0.476346	0.58128	0.301129	0.272592	0	0.491609	0.562146	0.216364	0.348656	1.08104	8.64164
12_Butyrivibrio_proteoclasticus_FD2007_PROKKA_01596_Maltodextrin_glucosidase	89583	91373	-	1.791	0	0	0.0983808	0	0	0	0	0	0	0.0867373	0	0	0	0	0	0	0	0	0	0	0.185118
12_Butyrivibrio_proteoclasticus_FD2007_PROKKA_01680_Sucrose_phosphorylase	39898	41556	-	1.659	0	0.757968	0	0.345076	0.128486	0.136597	0.237827	0.169847	0.459694	0.374555	0.151891	0.123567	0.360075	0	0.115728	0	0.268874	0.413948	0	0.775593	4.81972
12_Butyrivibrio_proteoclasticus_FD2007_PROKKA_02169_Glycogen_operon_protein_GlgX_	4269	6446	-	2.178	0	1.44338	0.2427	0.0657117	0.0978685	0.260118	0.63404	0	0.46687	0.213976	0.34709	0.282366	0.219418	0.397249	0.264453	0.179106	0.204804	0.630615	0	1.23078	7.18054
12_Butyrivibrio_proteoclasticus_FD2007_PROKKA_02628_Alpha_amylase	44061	47849	-	3.789	0.149957	0.331874	0.046503	0.15109	0	0.119617	0.520657	0.11155	0.201275	0.0819987	0.0665049	0.189362	0.063063	0	0	0	0	0.135934	0	0.141496	2.31088
12_Butyrivibrio_proteoclasticus_FD2007_PROKKA_03206_Alpha_amylase	9996	11873	+	1.878	0	0.167395	0.0469116	0	0	0.120668	0.210093	0	0	0.0827192	0	0.109158	0	0	0	0.207717	0	0.0914191	0	0.114191	1.15027
15_Butyrivibrio_proteoclasticus_P18_PROKKA_00291_Glycogen_operon_protein_GlgX_	59083	61260	+	2.178	0.0521751	0.288675	0.0808999	0.131423	0.34254	0.416188	0.362309	0	0.291794	0	0.289241	0.282366	0.164563	0.397249	0.220378	0.179106	0	0	0	0	3.49891
15_Butyrivibrio_proteoclasticus_P18_PROKKA_00610_Cyclomaltodextrinase	143406	144710	-	1.305	0.174157	0.963578	0.0675096	0.219341	0.0816696	0.347302	0.755851	0.43184	0.681791	0.357119	0.193094	0.0785433	0.45775	0	0.0735606	0	0	0.394678	0	0	5.27778
15_Butyrivibrio_proteoclasticus_P18_PROKKA_01561_Neopullulanase_1	20711	22804	-	2.094	0.108536	0	0.210363	0.410086	0.152692	0.378773	0.565264	0	0	0.148373	0	0.293693	0.0570549	0.103296	0.0458436	0.279435	0.10651	0.245967	0	0.0512062	3.15709
15_Butyrivibrio_proteoclasticus_P18_PROKKA_01744_Glycogen_operon_protein_GlgX_	91325	93262	+	1.938	0.175909	0	0	0.0738494	0.0549942	0	0	0	0	0	0	0	0	0	0	0	0	0.177177	0.142755	0	0.624685
15_Butyrivibrio_proteoclasticus_P18_PROKKA_01999_Trehalose_synthase_amylase_TreS	43063	44598	+	1.536	0	0.409332	0	0	0	0	0	0.0917238	0.248253	0	0	0	0	0.140822	0	0	0.580811	0	0	0.279234	1.75017
15_Butyrivibrio_proteoclasticus_P18_PROKKA_02001_Alpha_1_4_glucan_maltose_1_phosphate_maltosyltransferase	46202	47491	-	1.29	0	0	0	0.332837	0.165238	0	0.917568	0	0.197062	0	0	0.0794566	0	0	0	0.453595	0	0	0	0.0831207	2.22888
15_Butyrivibrio_proteoclasticus_P18_PROKKA_02019_Sucrose_phosphorylase	78489	80150	-	1.662	0.136748	0.3783	0.106017	0	0.0641268	0.272701	0.474794	0	0	0.186939	0	0	0	0	0	0	0	0.1033	0	0.129032	1.85196
15_Butyrivibrio_proteoclasticus_P18_PROKKA_02041_Alpha_amylase	101638	103239	-	1.602	0.0709347	0.196234	0	0.0893384	0	0.0707286	0	0.0879449	0	0	0	0	0.0745773	0.27004	0	0	0.278441	0	0	0.0669324	1.20517
14_Butyrivibrio_proteoclasticus_P6B7_PROKKA_00464_Glycogen_operon_protein_GlgX_	171394	173361	+	1.968	0.0577425	0	0	0.218171	0	0	0	0	0.258344	0.0789363	0	0	0.0607078	0	0.146336	0.297326	0	0	0	0.0544846	1.17205
14_Butyrivibrio_proteoclasticus_P6B7_PROKKA_00984_Cyclomaltodextrinase	66771	68075	+	1.305	0.0870784	0	0.202529	0.658023	0.980035	1.47603	0	0	0	0.238079	0.386187	0.0785433	0	0.994493	0.0735606	1.04622	0.34181	0.394678	0	0	6.95727
14_Butyrivibrio_proteoclasticus_P6B7_PROKKA_01169_Glycogen_operon_protein_GlgX_	17088	19277	-	2.19	0	0.43064	0.321826	0.261407	0.389329	0.206954	0	0	0.116078	0	0	0	0	0	0.131502	0.267186	0	0.15679	0	0	2.28171
14_Butyrivibrio_proteoclasticus_P6B7_PROKKA_02138_Oligo_1_6_glucosidase	53137	54927	-	1.791	0.0634491	0.0877631	0.147571	0	0.119016	0.12653	0.110149	0.314657	0	0.173475	0.492437	0.51507	0.133415	0.966174	0.321597	0	0	0.383439	0	0.0598692	4.01461
14_Butyrivibrio_proteoclasticus_P6B7_PROKKA_02388_Sucrose_phosphorylase	15306	16970	+	1.665	0	0.188809	0	0	0	0.612472	0.236969	0	0	0.186603	0	0.061561	0	0	0.461245	0.351434	0.267905	0	0	0.1288	2.4958
14_Butyrivibrio_proteoclasticus_P6B7_PROKKA_02591_Trehalose_synthase_amylase_TreS	80451	81986	+	1.536	0.221948	0.204666	0.917708	0.279531	0.416323	0.147535	0.256871	0	0	0	0.0820271	0.0667311	0	0	0.249991	0.126983	0.290405	0.223548	0	0.418851	3.90312
14_Butyrivibrio_proteoclasticus_P6B7_PROKKA_03175_Alpha_amylase	5561	7330	+	1.77	0	0	0.099548	0.242576	0.30107	0.128031	0	0.0795976	0	0	0	0	0	0.122205	0.108471	0.110195	0.126006	0.0969972	0	0	1.4147
16_Butyrivibrio_sp_AC2005_PROKKA_00195_Glycogen_operon_protein_GlgX_	236174	238135	-	1.962	0	0	0	0	0.0543215	0	0.201098	0	0	0	0	0	0	0	0	0	0	0	0	0	0.255419
16_Butyrivibrio_sp_AC2005_PROKKA_00575_Sucrose_6F_phosphate_phosphorylase	700285	702000	-	1.716	0	0	0	0.166807	0.186327	0.13206	0	0	0	0.181057	0	0	0.139246	0.12605	0.111884	0.227326	0.259943	0	0	0	1.5307
16_Butyrivibrio_sp_AC2005_PROKKA_00715_Cyclomaltodextrinase	134416	136146	-	1.731	0	0	0.0508954	0	0.123141	0	0	0	0	0	0	0	0.138039	0	0	0.450713	0	0	0.159826	0.0619444	0.984559
16_Butyrivibrio_sp_AC2005_PROKKA_00879_Alpha_1_4_glucan_maltose_1_phosphate_maltosyltransferase_2	339428	340717	-	1.29	0	0.243696	0	0.110946	0.0826192	0.263505	0	0	0.0985312	0.240847	0.293008	0.0794566	0	0.167676	0.074416	0	0.172892	0.798535	0	0.166241	2.79237
16_Butyrivibrio_sp_AC2005_PROKKA_01710_Alpha_amylase	219283	223707	+	4.425	0.0256808	0	0.0199096	0	0	0	0	0	0.0287244	0.0351066	0	1.48247	0	0.0488818	0	0.176313	0.100805	0.0387989	0.0625216	0.0969272	2.11614
16_Butyrivibrio_sp_AC2005_PROKKA_02684_Amylosucrase	1257	3095	-	1.839	0.123586	0.170945	0.526971	0.778249	0.347728	1.04743	1.07274	0.0766111	1.38233	1.35157	1.64429	0.613099	0.0649662	1.64667	0.365403	0.106061	2.06174	0.373431	0	0.233226	13.987
16_Butyrivibrio_sp_AC2005_PROKKA_03413_Oligo_1_6_glucosidase	19574	21262	-	1.689	0.269123	0.372253	0.469449	0.338946	0.126203	0.201256	0.934409	0.250245	0	0.367902	0.22379	0	0.141472	0.512261	0.170509	0.11548	0	0.101649	0	0	4.59495
16_Butyrivibrio_sp_AC2005_PROKKA_03552_Oligo_1_6_glucosidase	53949	55517	-	1.569	0.43456	0.801446	0.168451	0.638522	0.407567	0	0.502937	0.359179	0	0.0990099	0.88332	0.130655	0.152292	0.41358	0.0611833	0.124312	0	0.437693	0	0.341701	5.95641
16_Butyrivibrio_sp_AC2005_PROKKA_03573_Alpha_amylase	15741	17366	+	1.626	0	0.193338	0	0.0880197	0	0.139369	0.121327	0	0	0	0	0	0.146953	0	0	0	0	0	0	0	0.689007
16_Butyrivibrio_sp_AC2005_PROKKA_03923_Neopullulanase_1	10098	12203	+	2.106	0	0.223908	0	0	0.0506072	0.161406	0.187348	0.0668983	0.362123	0.0737638	0.059826	0.19468	0.0567298	0.205415	0.18233	0.277843	0	0	0	0	2.10288
17_Butyrivibrio_sp_AD3002_PROKKA_00107_Glycogen_operon_protein_GlgX_	130198	132369	+	2.172	0	0	0.24337	0	0	0.156502	0.0908274	0.0648655	0.11704	0.143045	0.174024	0	0	0	0.0883946	0.359201	0.20537	0.0790447	0.25475	0	1.97643
17_Butyrivibrio_sp_AD3002_PROKKA_00133_Intracellular_maltogenic_amylase	160828	162135	+	1.308	0	0	0.0673547	0	0	0.0866263	0	0	0	0.118767	0	0	0	0	0	0	0	0	0	0	0.272748
17_Butyrivibrio_sp_AD3002_PROKKA_00248_Glycogen_operon_protein_GlgX_	287680	289647	-	1.968	0	0	0	0	0	0.0575748	0	0	0	0.0789363	0	0	0	0	0	0	0	0	0	0	0.136511
17_Butyrivibrio_sp_AD3002_PROKKA_00751_Sucrose_phosphorylase	57011	58696	+	1.686	0.134801	0	0	0	0	0.13441	0	0	0	0	0	0.0607942	0	0	0	0	0	0	0	0	0.330005
17_Butyrivibrio_sp_AD3002_PROKKA_00827_Alpha_amylase	164875	166494	-	1.62	0	0	0.0543827	0.176691	0	0	0	0.0869678	0	0.095893	0	0.189813	0	0	0	0	0	0	0.170777	0	0.774525
17_Butyrivibrio_sp_AD3002_PROKKA_01789_Oligo_1_6_glucosidase	23768	25555	+	1.788	0.254222	0.175821	0.542002	0.240134	0.417255	0.253484	0.220668	0.315185	0.213264	0.521297	0.140932	0.114652	0.200458	0	0	0.327258	0	0.192041	0	0.119939	4.24861
17_Butyrivibrio_sp_AD3002_PROKKA_01861_Oligo_1_6_glucosidase_1	123540	125096	-	1.557	0.14597	0	0.0565832	0.183841	0.136903	0	0	0.361947	0	0	0	0.0658311	0	0	0	0.375811	0	0	0	0	1.32689
17_Butyrivibrio_sp_AD3002_PROKKA_02003_Neopullulanase_1	31337	33442	-	2.106	0	0	0	0	0.607286	0.215208	0	0	0.120708	0	0	0.04867	0	0.616245	0	0	0	0	0	0.152743	1.76086
17_Butyrivibrio_sp_AD3002_PROKKA_02691_Glycogen_operon_protein_GlgX_	25632	27701	+	2.07	0.219589	0.151868	0.0425604	0	0	0.0547378	0.190606	0	0	0	0	0	0	0.104494	0	0	0	0.248819	0.133651	0.1036	1.24993
17_Butyrivibrio_sp_AD3002_PROKKA_02779_Alpha_amylase_2	60128	61414	-	1.287	0.176593	0.366395	0.136908	0	0	0	0	0	0.493805	0.120704	0	0	0	0.168067	0.298358	0.151551	0.866477	0.266799	0	0.666516	3.71217
18_Butyrivibrio_sp_AE2005_PROKKA_00013_Sucrose_phosphorylase	12488	13903	+	1.416	0	0	0	0	0	0	0	0	0	0	0	0	0	0	0	0	0	0	0	0	0
18_Butyrivibrio_sp_AE2005_PROKKA_00417_Glycogen_operon_protein_GlgX_	23749	25770	+	2.022	0	0	0	0	0	0	0	0	0	0	0	0	0	0	0	0	0	0	0	0	0
18_Butyrivibrio_sp_AE2005_PROKKA_00708_Cyclomaltodextrinase	31110	32420	+	1.311	0	0	0	0	0	0.43214	0	0	0	0.118495	0	0.0781838	0	0	0.292896	0.446329	0.340246	0	0	0	1.70829
18_Butyrivibrio_sp_AE2005_PROKKA_01212_Trehalose_synthase_amylase_TreS	100163	101794	+	1.632	0	0	0	0	0	0	0	0.431642	0	0	0	0.125612	0	0	0	0	0	0	0	0	0.557253
18_Butyrivibrio_sp_AE2005_PROKKA_01380_Neopullulanase_1	78198	80291	-	2.094	0.0542681	0	0.0841452	0	0.0508972	0.216442	0	0	0	0	0	0.0489489	0	0	0.0916873	0	0.10651	0	0	0.0512062	0.704104
18_Butyrivibrio_sp_AE2005_PROKKA_03326_Glycogen_operon_protein_GlgX_	5254	7434	-	2.181	0.15631	0	0	0	0	0.051952	0	0.0645978	0	0	0	0	0	0	0	0.0894296	0	0	0	0	0.362289
19_Butyrivibrio_sp_AE2015_PROKKA_00136_Neopullulanase_1	147080	149173	+	2.094	0.27134	0.375319	0.0420726	0.0683477	0.305383	0.649325	0	0.201845	0.182099	0.519306	0.120338	0.244745	0.228219	0	0.0458436	0.279435	0	0.245967	0	0.153619	3.9332
19_Butyrivibrio_sp_AE2015_PROKKA_00847_Glycogen_operon_protein_GlgX_	66328	68505	-	2.178	0	0.288675	0.12135	0.197135	0.34254	0.364165	0	0.129374	0.116717	0.356627	0	0	0.219418	0.198625	0	0.268658	0.204804	0.157654	0	0.0984626	3.0642
19_Butyrivibrio_sp_AE2015_PROKKA_01219_Alpha_amylase	101182	102783	+	1.602	0.212804	0.196234	0.0549938	0.178677	0.133057	0.212186	0.246289	0	0	0	0.157295	0.255928	0.447464	0	0.059923	0	0.556882	0	0	0.0669324	2.77866
19_Butyrivibrio_sp_AE2015_PROKKA_01239_Sucrose_phosphorylase	122033	123688	+	1.656	0.137243	0.379671	0.106401	0.17285	0.128718	0.205267	0	0	0.307018	0.0938083	0.152166	0	0.0721454	0.261234	0.173907	0	0	0.103675	0	0.19425	2.48835
19_Butyrivibrio_sp_AE2015_PROKKA_01503_Cyclomaltodextrinase	58063	59367	-	1.305	0	0	0.270038	0	0.163339	0.260476	0.453511	0.21592	0.194797	0	0	0	0	0	0	0.14946	0	0	0	0.0821653	1.78971
19_Butyrivibrio_sp_AE2015_PROKKA_01669_Trehalose_synthase_amylase_TreS	65935	67476	+	1.542	0.14739	0	0.228534	0	0.276469	0.0734807	0	0.182734	0	0.100744	0	0	0.154958	0	0	0	0	0	0	0	1.16431
19_Butyrivibrio_sp_AE2015_PROKKA_01792_Glycogen_operon_protein_GlgX_	37931	39868	-	1.938	0.117273	0	0	0	0.0549942	0.116932	0	0	0	0.0801582	0.130024	0	0	0.334833	0	0	0	0.354355	0	0	1.18857
20_Butyrivibrio_sp_AE2032_PROKKA_00096_Cyclomaltodextrinase	82388	83692	+	1.305	0	0	0	0.438682	0.163339	0.260476	0	0	0	0.11904	0	0.0785433	0	0.331498	0	0	0	0	0	0.164331	1.55591
20_Butyrivibrio_sp_AE2032_PROKKA_00358_Oligo_1_6_glucosidase	403403	405058	-	1.656	0.0686216	0.284753	0.106401	0.259275	0.514873	0.136844	0	0.340309	0	0	0.304332	0	0.144291	0.130617	0.115938	0.235563	0.269361	0	0	0	2.91118
20_Butyrivibrio_sp_AE2032_PROKKA_00390_Trehalose_synthase_amylase_TreS	448922	450460	+	1.539	0.221515	0	0.11449	0.185991	0.207756	0	0	0.54927	0	0	0	0	0	0	0	0	0	0	0	0	1.27902
20_Butyrivibrio_sp_AE2032_PROKKA_01163_Glycogen_operon_protein_GlgX_	1210282	1212399	-	2.118	0	0	0.0831917	0.135146	0	0.160492	0	0	0	0.146692	0.118974	0.0483942	0	0.204251	0	0.276269	0	0	0	0.0506259	1.22404
20_Butyrivibrio_sp_AE2032_PROKKA_01172_Neopullulanase_1	1223140	1225233	-	2.094	0	0.150128	0	0.341738	0.0508972	0.108221	0.0942107	0.336408	0.1214	0	0	0	0.11411	0.413185	0.0916873	0	0.10651	0.327956	0.792717	0.102412	3.15158
20_Butyrivibrio_sp_AE2032_PROKKA_01962_Sucrose_phosphorylase	2132658	2134316	+	1.659	0.136995	0.284238	0	0	0	0.273194	0	0.25477	0	0	0	0	0.14403	0	0.173592	0.117568	0	0.103487	0	0	1.48787
20_Butyrivibrio_sp_AE2032_PROKKA_02035_Alpha_amylase	2228625	2230556	+	1.932	0	0	0	0	0	0	0	0	0	0	0	0	0.061839	0	0.0496877	0	0	0	0	0.0554999	0.167026
20_Butyrivibrio_sp_AE2032_PROKKA_02268_Sucrose_phosphorylase	2510845	2512317	-	1.473	0	0	0	0	0	0	0	0	0	0	0	0	0	0	0	0	0	0	0	0	0
20_Butyrivibrio_sp_AE2032_PROKKA_02428_Glycogen_operon_protein_GlgX_	2722812	2724989	+	2.178	0.156525	0	0.444949	0.328558	0.734014	0.364165	0.724617	0.19406	0.116717	0.285301	0.115697	0.235305	0	0	0.220378	0.447764	0	0.157654	0.254048	0	4.77975
20_Butyrivibrio_sp_AE2032_PROKKA_02657_Glycogen_operon_protein_GlgX_	160798	162771	+	1.974	0	0	0.0892604	0.0725026	0	0	0.199875	0.0713717	0.193169	0	0.0638265	0	0	0	0	0	0.112984	0.173946	0	0	0.976937
20_Butyrivibrio_sp_AE2032_PROKKA_03265_Alpha_1_4_glucan_maltose_1_phosphate_maltosyltransferase	155182	156471	-	1.29	0	0	0	0	0.247858	0	0	0	0	0	0	0	0	0	0	0	0	0	0	0.0831207	0.330978
20_Butyrivibrio_sp_AE2032_PROKKA_00096_Cyclomaltodextrinase	82388	83692	+	1.305	0.174157	0	0	0	0	0.173651	0	0	0.194797	0.11904	0	0	0	0.331498	0.0735606	0	0	0	0	0	1.0667
20_Butyrivibrio_sp_AE2032_PROKKA_00358_Oligo_1_6_glucosidase	403403	405058	-	1.656	0.0686216	0.0949177	0.106401	0.259275	0.0643592	0	0.238257	0.170154	0.153509	0	0.152166	0	0	0.261234	0	0	0.673404	0	0	0.1295	2.3718
20_Butyrivibrio_sp_AE2032_PROKKA_00390_Trehalose_synthase_amylase_TreS	448922	450460	+	1.539	0	0.204267	0.171735	0.0929955	0.207756	0	0	0	0	0	0.163734	0	0	0.140547	0	0	0	0	0	0	0.981035
20_Butyrivibrio_sp_AE2032_PROKKA_01163_Glycogen_operon_protein_GlgX_	1210282	1212399	-	2.118	0.0536531	0	0	0	0.100641	0	0.0931431	0.133039	0	0	0.0594871	0.0967885	0	0.204251	0	0.368359	0	0.08106	0	0	1.19042
20_Butyrivibrio_sp_AE2032_PROKKA_01172_Neopullulanase_1	1223140	1225233	-	2.094	0.0542681	0.0750638	0	0.205043	0.0508972	0.649325	0.0942107	0	0.0606998	0	0	0	0	0.413185	0	0.0931452	0.213019	0	0	0.0512062	1.96006
20_Butyrivibrio_sp_AE2032_PROKKA_01962_Sucrose_phosphorylase	2132658	2134316	+	1.659	0	0.757968	0	0	0	0	0.237827	0.0849233	0	0	0	0	0.072015	0	0.115728	0	0	0.103487	0	0.129266	1.50121
20_Butyrivibrio_sp_AE2032_PROKKA_02035_Alpha_amylase	2228625	2230556	+	1.932	0	0	0	0	0	0	0	0	0	0	0	0	0	0.223915	0	0	0	0	0	0	0.223915
20_Butyrivibrio_sp_AE2032_PROKKA_02268_Sucrose_phosphorylase	2510845	2512317	-	1.473	0.0771469	0	0	0	0	0	0	0	0	0.105463	0	0	0	0	0	0	0	0	0	0	0.18261
20_Butyrivibrio_sp_AE2032_PROKKA_02428_Glycogen_operon_protein_GlgX_	2722812	2724989	+	2.178	0.2087	0	0.2427	0.657117	0.146803	0.468212	0.452886	0	0.116717	0.0713253	0	0.141183	0.219418	0.297937	0.0881511	0.268658	0.204804	0.315308	0.508096	0	4.40801
20_Butyrivibrio_sp_AE2032_PROKKA_02657_Glycogen_operon_protein_GlgX_	160798	162771	+	1.974	0	0	0	0	0.161974	0	0	0	0	0.314785	0.255306	0	0	0.219151	0.097261	0.197615	0.112984	0	0	0	1.35908
20_Butyrivibrio_sp_AE2032_PROKKA_03265_Alpha_1_4_glucan_maltose_1_phosphate_maltosyltransferase	155182	156471	-	1.29	0	0	0	0	0.0826192	0	0	0	0	0	0	0	0	0	0	0	0	0	0	0	0.0826192
21_Butyrivibrio_sp_AE3003_PROKKA_00347_Cyclomaltodextrinase	347849	349159	+	1.311	0	0	0	0	0	0.0864281	0	0	0	0	0	0	0.0911311	0.32998	0	0	0	0	0	0.0817893	0.589329
9_Butyrivibrio_hungatei_NK4A153_PROKKA_01111_Glycogen_operon_protein_GlgX_	575415	576851	+	1.437	0.158159	0	0	0	0	0	0.137284	0	0	0	0	0	0.0831405	0	0	0.135731	0.155206	0.119475	0	0.0746178	0.863614
21_Butyrivibrio_sp_AE3003_PROKKA_00949_Glycogen_operon_protein_GlgX_	968080	970101	-	2.022	0.112401	0	0	0	0.158129	0.168112	0	0.27871	0.125722	0	0.0623114	0	0	0.320923	0.189904	0.0964619	0	0.169817	0.273648	0.0530296	2.00917
21_Butyrivibrio_sp_AE3003_PROKKA_01377_Sucrose_phosphorylase	1429802	1431217	-	1.416	0	0	0	0	0	0	0	0	0	0	0	0	0	0	0	0	0	0	0	0.151449	0.151449
9_Butyrivibrio_hungatei_NK4A153_PROKKA_02188_Neopullulanase_1	2690692	2690964	+	0.273	0	0	0	0	0	0	0	0	0	0	0	0	0	0	0	0	0	0	0	0	0
21_Butyrivibrio_sp_AE3003_PROKKA_03165_Trehalose_synthase_amylase_TreS	3276755	3277795	+	1.041	0	0	0	0	0	0	0	0	0	0	0	0	0	0	0.0922157	0	0	0	0	0	0.0922157
22_Butyrivibrio_sp_AE3004_PROKKA_00209_Trehalose_synthase_amylase_TreS	212271	213839	-	1.569	2.02794	0	0.673805	0.182435	0.95099	0.57773	1.63455	0.538768	0.0810104	0.69307	0.240906	0.718604	0.152292	0.551439	0	0.124312	0	0	0.528983	0.615062	10.2919
22_Butyrivibrio_sp_AE3004_PROKKA_01097_Oligo_1_6_glucosidase	586078	587925	+	1.848	0	0	0.0953463	0	0.115345	0.18394	0	0	0	0	0	0	0	0.117047	0	0	0.120688	0.0929031	0	0	0.725269
22_Butyrivibrio_sp_AE3004_PROKKA_01204_Oligo_1_6_glucosidase_1	710928	712490	+	1.563	0.145409	0.402261	0	0.0915675	0.204566	0.144987	0.126217	0.0901393	0.0813214	0	0.16122	0	0	0	0.122836	0.124789	0.142694	0.439373	0	0	2.27738
22_Butyrivibrio_sp_AE3004_PROKKA_01406_Cyclomaltodextrinase	953835	955565	+	1.731	0	0.0908051	0.152686	0.0826806	0.123141	0.85095	0.227934	0.244173	0	0.0897438	0.363933	0.0592137	0	0.249916	0.166372	1.23946	0.128845	0.198365	0	0.247778	4.516
22_Butyrivibrio_sp_AE3004_PROKKA_01629_Sucrose_phosphorylase	1208330	1210045	+	1.716	0	0.0915989	0	0	0.0621088	0	0	0	0	0.271585	0	0	0	0	0	0	0	0	0	0	0.425293
22_Butyrivibrio_sp_AE3004_PROKKA_01654_Alpha_amylase	1246081	1247715	-	1.635	0	0	0.161651	0	0.0651858	0.0693011	0	0	0	0.190026	0	0	0	0	0.117427	0.477177	0	0	0	0.0655815	1.14635
22_Butyrivibrio_sp_AE3004_PROKKA_01790_Glycogen_operon_protein_GlgX_	1424433	1426604	+	2.172	0.104638	0	0.121685	0.131786	0.0981388	0.156502	0	0	0.0585199	0	0	0.235955	0	0.0995866	0	0	0	0.0790447	0	0.0493673	1.13522
22_Butyrivibrio_sp_AE3004_PROKKA_01932_Glycogen_operon_protein_GlgX_	1589596	1591557	-	1.962	0	0	0	0	0	0	0	0.215425	0	0	0	0.104484	0	0	0	0	0	0	0	0	0.319909
22_Butyrivibrio_sp_AE3004_PROKKA_02467_Alpha_amylase	2224785	2228987	-	4.203	0	0	0.0209612	0	0.0253578	0	0.0938744	0	0	0	0	0	0	0.0514637	0	0	0	0.0408482	0	0	0.232505
22_Butyrivibrio_sp_AE3004_PROKKA_03398_Neopullulanase_1	3367188	3369293	+	2.106	0.161877	0.223908	0.58566	0.0679583	0.151822	0.215208	0	0.0668983	0.0603539	0.221291	0.059826	0.14601	0	0.308123	0.319077	0	0	0.0815218	0	0.101829	2.77136
22_Butyrivibrio_sp_AE3004_PROKKA_03834_Pullulanase	204596	206518	+	1.923	0	0	0	0	0	0	0	0	0	0	0	0	0	0	0	0	0	0	0	0	0
22_Butyrivibrio_sp_AE3004_PROKKA_03895_Amylosucrase	287630	289468	+	1.839	0.679723	0.940196	0.718597	1.40085	0.695457	1.97163	0.321822	0.6895	0.345583	3.63236	2.60346	0.668835	0.0649662	2.58763	1.20061	0.636365	5.82137	0.466789	1.20352	0.116613	26.7659
24_Butyrivibrio_sp_AE3009_PROKKA_00315_Cyclomaltodextrinase	75161	76471	+	1.311	0.34672	0.359688	0.268802	0.109169	0.162592	0.0864281	0.451435	0	0	0.118495	0.19221	0	0	0.16499	0	0.297553	0.510369	0.785744	0	0	3.85419
24_Butyrivibrio_sp_AE3009_PROKKA_00462_Glycogen_operon_protein_GlgX_	25878	27848	-	1.971	0	0	0	0	0	0.0574872	0.30027	0.142961	0	0	0	0.260018	0.121231	0	0	0	0	0	0.842186	0	1.72415
24_Butyrivibrio_sp_AE3009_PROKKA_01205_Alpha_amylase	73142	74956	-	1.815	0	0	0.0970799	0.078854	0	0.187285	0.108693	0.0776241	0.140061	0.0855904	0.069418	0	0	0.119175	0	0.32239	0	0	0	0	1.28617
24_Butyrivibrio_sp_AE3009_PROKKA_01256_Alpha_amylase	12492	16022	-	3.531	0	0.0445153	0	0	0.0301837	0	0.05587	0.0399003	0.035997	0	0	0	0	0.122516	0	0	0	0	0	0.0911009	0.420083
24_Butyrivibrio_sp_AE3009_PROKKA_01679_Alpha_1_4_glucan_maltose_1_phosphate_maltosyltransferase	8167	9456	-	1.29	0	0.243696	0.0682946	0	0.330477	0.263505	0.611712	0	0	0.120424	0.293008	0	0	2.51514	0	0.755992	0.69157	0	0.428927	0.166241	6.48899
24_Butyrivibrio_sp_AE3009_PROKKA_01798_Glycogen_operon_protein_GlgX_	42261	44345	-	2.085	0	0.0753878	0.0422542	0	0	0.27172	0.283852	0	0	0.0745068	0	0.0491602	0	0.103742	0.0460415	0	0.320908	0.741086	0.26538	0.102854	2.37689
24_Butyrivibrio_sp_AE3009_PROKKA_01843_Glycogen_operon_protein_GlgX_	1516	3582	+	2.067	0.219908	0.0760443	0.213111	0.415443	0.103124	0.164452	0.286324	0.408963	0.184478	0.375778	0.304774	0.0991766	0.289001	0.523227	0.139327	0.566171	0.539505	0.16612	0	0.259375	5.3343
24_Butyrivibrio_sp_AE3009_PROKKA_02131_Glycogen_operon_protein_GlgX_	72977	75154	+	2.178	0	0.57735	0.0808999	0.0657117	0.0978685	1.09249	0.724617	0.19406	0.0583587	0.213976	0.34709	0	0.548544	0.595874	0.352605	0.358211	0.204804	0.315308	0.762144	0	6.58992
24_Butyrivibrio_sp_AE3009_PROKKA_02645_Neopullulanase_1	24911	27019	-	2.109	0.862113	0.894359	0.208867	0.475031	0.808563	1.82667	0.561244	0.400819	0.361608	0.589271	0.119482	0.534608	0.62314	1.02561	0.364141	1.47972	0.317256	0.569841	0.655899	0.559262	13.2375
24_Butyrivibrio_sp_AE3009_PROKKA_03011_Sucrose_phosphorylase	24636	26297	+	1.662	0	0	0.265042	0.0861132	0.256507	0.13635	0	0	0	0	0.303234	0.246688	0	0	0.115519	0.352069	0.268389	0.1033	0.332922	0	2.46613
24_Butyrivibrio_sp_AE3009_PROKKA_03334_Trehalose_synthase_amylase_TreS	3283	4875	-	1.593	1.28404	0	0.110609	0.718745	0.200713	0.497897	0.74304	0.442209	0	0.58511	0.079092	0.128687	0.449992	0.271566	0.241046	1.46927	0.700035	0.431099	0	0.875038	9.22819
25_Butyrivibrio_sp_FC2001_PROKKA_00016_Alpha_amylase	21178	22899	+	1.722	0	0	0	0.166225	0.185677	0	0.114563	0.245449	0	0.0902129	0	0	0	0	0	0	0	0	0.160661	0	0.962788
25_Butyrivibrio_sp_FC2001_PROKKA_00223_Glycogen_operon_protein_GlgX_	289127	291295	+	2.169	0	0	0	0.329922	0.196549	0.104479	0.181906	0	0	0.143243	0	0	0	0.199449	0.132775	0	0	0	0	0	1.28832
25_Butyrivibrio_sp_FC2001_PROKKA_00382_Glycogen_operon_protein_GlgX_	475167	477128	-	1.962	0	0	0	0	0	0	0	0	0	0	0	0	0	0	0	0	0	0	0	0	0
25_Butyrivibrio_sp_FC2001_PROKKA_00662_Amylosucrase	793044	794873	-	1.83	0.372581	0.343571	0.577705	0.469246	0.931836	1.23833	0.64681	0.615903	0.208369	2.20711	1.10158	0.504093	0	1.53657	0.262286	0.639495	0.975	0.469085	0.907076	0.17578	14.1824
25_Butyrivibrio_sp_FC2001_PROKKA_00748_Sucrose_phosphorylase	906702	908420	-	1.719	0.132213	0.182878	0.205003	0.249773	0.0620004	0.461402	0.114763	0	0	0.180741	0.0732947	0.119254	0	0	0.167533	0.22693	0	0	0.321883	0	2.49767
25_Butyrivibrio_sp_FC2001_PROKKA_00767_Neopullulanase_1	11648	13753	+	2.106	0	0	0.0836657	0.0679583	2.22672	1.34505	0	0	0.120708	0.295055	0.119652	0.19468	0.283649	0.205415	0.0455824	0.648301	0.105903	0.163044	0	0.305487	6.21087
25_Butyrivibrio_sp_FC2001_PROKKA_01666_Oligo_1_6_glucosidase	182183	183961	-	1.779	0.255508	0.265065	0.742833	0.0804497	0.119819	0.573224	0.443569	0.633559	0.0714476	1.13519	0.0708227	0.518545	0	0.607932	0.107922	0.219276	1.00295	0.482532	0	0.241092	7.57174
25_Butyrivibrio_sp_FC2001_PROKKA_02180_Alpha_amylase	211556	215506	-	3.951	0	0	0.0222982	0	0	0	0	0	0	0.0393183	0	0.0259425	0	0.164239	0.0485936	0	0	0	0	0.0542778	0.354669
25_Butyrivibrio_sp_FC2001_PROKKA_02514_Cyclomaltodextrinase	142311	144017	-	1.707	0	0	0.103222	0.251529	0.249745	0.066378	0	0	0	0	0.07381	0.120093	0	0.126715	0.112474	0.114262	0	0	0	0	1.21823
25_Butyrivibrio_sp_FC2001_PROKKA_02955_Oligo_1_6_glucosidase_1	3406	4974	-	1.569	0	0.400723	0.0561504	0	0.339639	0.361081	0.125734	0	0	0.0990099	0.160604	0.26131	0.0761459	0.13786	0.122367	1.86468	0	0	0	0.13668	4.14199
25_Butyrivibrio_sp_FC2001_PROKKA_03554_Alpha_1_4_glucan_maltose_1_phosphate_maltosyltransferase_2	121458	122741	-	1.284	0.0885026	0.367252	0.137227	0	0	0	0	0.109726	0.395967	0	0.490629	0	0.0930474	0	0	0	0.347401	0	0.430932	0.250527	2.71121
28_Butyrivibrio_sp_INlla14_PROKKA_00331_Neopullulanase_1	73971	76061	-	2.091	0	0	0.252798	0	0.509702	1.46308	0	0	0	0.148586	0.0602552	0.686268	0.114273	0.103444	0.183638	0.186558	0	0	0.264618	0.153839	4.12706
28_Butyrivibrio_sp_INlla14_PROKKA_01365_Maltodextrin_glucosidase	29899	31659	+	1.761	0	0	0	0	0	0	0	0	0	0	0	0	0	0	0	0	0	0	0	0	0
28_Butyrivibrio_sp_INlla14_PROKKA_01420_Alpha_amylase	106008	109604	+	3.597	0	0	0.0244926	0	0.0592598	0.535508	0	0.0783363	0	0.0863756	0	0.113983	0	0.060134	0	0	0	0	0.0769136	0.0894293	1.12443
28_Butyrivibrio_sp_INlla14_PROKKA_01648_Oligo_1_6_glucosidase	45893	47620	-	1.728	0.197287	0	0.0509838	0.248472	0.24671	0.393428	0.45666	0.163065	0.147113	0.539398	0	0	0	0.375525	0	0	0	0	0	0	2.81864
28_Butyrivibrio_sp_INlla14_PROKKA_02052_Sucrose_phosphorylase	111060	112718	+	1.659	0.205492	0.189492	0.0531043	0	0.0642428	0.273194	0.237827	0.169847	0.153231	0.280916	0.151891	0.803187	0	0.130381	0.115728	0	0.134437	0	0.166762	0	3.12973
28_Butyrivibrio_sp_INlla14_PROKKA_02178_Alpha_amylase	16928	18880	-	1.953	0	0.0804832	0	0	0	0.232068	0	0	0.0650821	0	0	0.209931	0	0.110754	0	0	0.114199	0.175817	0	0	0.988334
28_Butyrivibrio_sp_INlla14_PROKKA_02196_Trehalose_synthase_amylase_TreS	46727	48310	+	1.584	0.215222	0	0.111237	0.180707	0.336423	1.43065	0.124544	0	0	0.588434	0	0	0	0.409663	0	0.49254	0	0.867096	0	0	4.75651
28_Butyrivibrio_sp_INlla14_PROKKA_02288_Cyclomaltodextrinase	30511	31815	+	1.305	0	0.602236	0	0.109671	0.326678	0.694604	0.15117	0	0	0.11904	0.28964	0.47126	0.0915501	0.497246	0	0.298921	0.170905	0	0	0.492992	4.31591
28_Butyrivibrio_sp_INlla14_PROKKA_03263_Glycogen_operon_protein_GlgX_	35175	37136	-	1.962	0	0	0	0	0.108643	0.750761	0.301647	0.0718083	0.0647835	0.158355	0.0642169	0	0	0	0.0489279	0.497059	0	0	0	0	2.0662
28_Butyrivibrio_sp_INlla14_PROKKA_03561_Glycogen_operon_protein_GlgX_	8574	10751	+	2.178	0.156525	0.0721688	0.1618	0.131423	0.146803	1.40464	0.815195	0.905615	0.116717	0.570603	0.0578483	0.941221	0.109709	0.496561	0.220378	0.895528	0	0	0	0.196925	7.39966
30_Butyrivibrio_sp_INlla18_PROKKA_00822_Cyclomaltodextrinase	750	2057	+	1.308	0.173757	0.240342	0	0	0.325929	0	0	0	0	0.237533	0.288976	0.156726	0	0	0	0	0	0.131258	0	0.327908	1.88243
30_Butyrivibrio_sp_INlla18_PROKKA_01127_Oligo_1_6_glucosidase_1	112959	114494	+	1.536	0	0	0.17207	0.0931771	0.138774	0	0	0	0.165502	0	0.164054	0	0	0	0.124996	0	0	0	0.180116	0.0698084	1.1085
30_Butyrivibrio_sp_INlla18_PROKKA_01145_Sucrose_phosphorylase	141031	142692	-	1.662	0	0	0	0	0	0.0681752	0.474794	0	0	0	0	0	0.14377	0	0	0.234712	0	0	0	0.258064	1.17952
30_Butyrivibrio_sp_INlla18_PROKKA_01163_Alpha_amylase	159920	161590	-	1.671	0.272022	0.282197	0	0.0856494	0.0637814	0.203424	0	0	0.304262	0.0929662	0.1508	0	0.214493	0	0	0	0.133472	0	0.165564	0.0641686	2.0328
30_Butyrivibrio_sp_INlla18_PROKKA_02398_Neopullulanase_1	54634	56727	+	2.094	0.217072	0	0.0841452	0.0683477	0.610767	0.0541104	0.188421	0.269127	0.182099	0.148373	0.240675	0.244745	0.11411	0	0.137531	0.18629	0.532548	0	0	0	3.27836
30_Butyrivibrio_sp_INlla18_PROKKA_02698_Glycogen_operon_protein_GlgX_	20332	22278	-	1.947	0	0.161462	0.0904982	0.220524	0	0.232783	0	0	0	0.159575	0.129423	0.0526446	0.122725	0	0.0986097	0	0	0	0.284189	0	1.55244
30_Butyrivibrio_sp_INlla18_PROKKA_02865_Glycogen_operon_protein_GlgX_	35873	38053	+	2.181	0.208413	0	0	0.262485	0.0488669	0.25976	0.36181	0	0.0582784	0.213682	0	0.0469963	0.273895	0	0.132045	0.0894296	0.409044	0	0	0.0983272	2.46303
31_Butyrivibrio_sp_INlla21_PROKKA_00582_Oligo_1_6_glucosidase	52020	53699	-	1.68	0.608771	0.280685	0.419524	0.170381	0.0634397	0.404669	0.352281	0.251585	0.226974	0.277405	0	0.244045	0.497804	1.80252	0.285704	0	0.663784	1.02193	1.64678	0	9.21828
31_Butyrivibrio_sp_INlla21_PROKKA_00584_Oligo_1_6_glucosidase	54961	56640	+	1.68	0.405848	0	0.104881	0.0851905	0.190319	0.337224	1.17427	0	0.37829	0.369873	0	0.244045	0.497804	0.257503	0.457127	0.116099	0	0.30658	0	0	4.92505
31_Butyrivibrio_sp_INlla21_PROKKA_01231_Neopullulanase_1	136192	138285	+	2.094	0.108536	0	0.294508	0	0.152692	0.541104	0.188421	0	0	0.22256	0.240675	0	0.342329	0.103296	0.183375	0.0931452	0.213019	0.327956	0	0	3.01162
31_Butyrivibrio_sp_INlla21_PROKKA_01719_putative_oligo_1_6_glucosidase_2	19690	21237	+	1.548	0	0.20308	0	0	0	0.0731959	0.12744	0	0.164219	0.100353	0.162782	0	0	0	0	0	0	0.332723	0	0.0692673	1.23306
31_Butyrivibrio_sp_INlla21_PROKKA_01854_Glycogen_operon_protein_GlgX_	75218	77203	-	1.986	0	0	0	0	0	0	0	0.0709405	0	0	0	0	0	0	0.0483366	0	0	0	0	0	0.119277
31_Butyrivibrio_sp_INlla21_PROKKA_02447_Sucrose_6F_phosphate_phosphorylase	4494	6023	-	1.53	0	0	0	0	0	0	0	0.0920835	0	0	0	0	0	0	0	0	0	0	0	0.0700822	0.162166
31_Butyrivibrio_sp_INlla21_PROKKA_02667_Glycogen_operon_protein_GlgX_	4923	7100	-	2.178	0	0	0.0808999	0.197135	0.0978685	0.104047	0	0.0646868	0	0.213976	0	0	0.109709	0.0993123	0	0.447764	0.102402	0.0788269	0	0.196925	1.79355
31_Butyrivibrio_sp_INlla21_PROKKA_02854_Cyclomaltodextrinase	10577	11887	+	1.311	0.26004	0.119896	0.0672006	0.109169	2.43887	1.90142	0.150478	0.214932	0	0	0.0961049	0.156368	0	1.48491	0.146448	1.63654	0	0.785744	0.211028	0.245368	10.0245
32_Butyrivibrio_sp_LB2008_PROKKA_00379_Trehalose_synthase_amylase_TreS	414011	415642	+	1.632	0	0.385254	0.0539828	0	0	0.0694285	0	0	0	0	0	0.125612	0	0	0.0588214	0.35854	0.136661	0	0	0.0657021	1.254
32_Butyrivibrio_sp_LB2008_PROKKA_01542_Glycogen_operon_protein_GlgX_	292667	294649	+	1.983	0	0	0.0444276	0	0.591208	0.228557	0	0	0.0640975	0	0	0	0	0	0.0968195	0.098359	0.224943	0.0865784	0	0.21629	1.65128
32_Butyrivibrio_sp_LB2008_PROKKA_01991_Cyclomaltodextrinase	133410	134720	-	1.311	0	0	0.134401	0.109169	0.0812958	0	0	0.107466	0.387812	0	0	0	0	0	0.0732239	0.148776	0	0	0	0.327157	1.3693
32_Butyrivibrio_sp_LB2008_PROKKA_02110_Sucrose_phosphorylase	7647	9062	+	1.416	0	0	0	0	0	0	0	0	0	0	0	0	0	0	0	0	0	0	0	0	0
32_Butyrivibrio_sp_LB2008_PROKKA_02327_Neopullulanase_1	31730	33823	-	2.094	0.0542681	0.0750638	0.0420726	0.956868	0.254486	0.162331	0.659475	0.134563	0.242799	0.22256	0.0601689	0.195796	0.399384	0.516481	0.137531	0.18629	0	0	0.13212	0.0512062	4.48346
33_Butyrivibrio_sp_LC3010_PROKKA_00090_Neopullulanase_1	107738	109843	+	2.106	0	0.0746361	0.0836657	0	0	0.107604	0	0.133797	0	0.147528	0	0.04867	0.11346	0.513538	0.0911648	0	0	0	0.131367	0	1.44543
33_Butyrivibrio_sp_LC3010_PROKKA_00472_Glycogen_operon_protein_GlgX_	119611	121578	-	1.968	0	0	0	0	0	0	0	0	0	0.157873	0	0	0	0	0	0	0	0	0	0.272423	0.430296
33_Butyrivibrio_sp_LC3010_PROKKA_00843_Sucrose_6F_phosphate_phosphorylase	52873	54591	+	1.719	0	0	0	0	0	0	0	0	0.147883	0	0	0	0	0	0.167533	0	0.129745	0	0	0.0623768	0.507538
33_Butyrivibrio_sp_LC3010_PROKKA_00874_Alpha_amylase	104528	106165	-	1.638	0	0	0	0	0	0	0	0	0	0.0948392	0	0	0	0	0	0.119076	0	0	0	0	0.213915
33_Butyrivibrio_sp_LC3010_PROKKA_01535_Trehalose_synthase_amylase_TreS	84731	86275	-	1.545	0.147103	0	0	0.277903	0.068983	0.146676	0.255375	0	0.0822688	0.201096	0.163098	0	0	0	0	0	0	0.333369	0	0	1.67587
33_Butyrivibrio_sp_LC3010_PROKKA_01660_Glycogen_operon_protein_GlgX_	86421	88592	+	2.172	0	0	0.162247	0	0	0.156502	0.0908274	0.0648655	0	0.286089	0.232032	0.0471911	0.0550059	0.0995866	0	0	0	0	0.25475	0	1.4491
33_Butyrivibrio_sp_LC3010_PROKKA_02027_Amylosucrase	55403	57241	+	1.839	0.247172	0	0.81441	2.10127	0.927276	3.45036	1.60911	0.842722	0.276466	8.36287	5.20691	2.06224	0	5.17525	0.313203	1.48485	7.15544	1.02694	2.25659	0.583066	43.8961
33_Butyrivibrio_sp_LC3010_PROKKA_02144_Oligo_1_6_glucosidase_1	66734	68296	-	1.563	0	0	0.056366	0	0	0.0724934	0.378651	0	0.162643	0.19878	0	0.196735	0	0	0.122836	0.374368	0.142694	0	0.708019	0	2.41359
33_Butyrivibrio_sp_LC3010_PROKKA_02359_Oligo_1_6_glucosidase	57605	59407	+	1.803	0	0	0	0.0793789	0	0.0628437	0.109416	0	0.0704966	0.25848	0.13976	0	0	0.119968	0.159728	0.108179	0	0.190444	0.306887	0	1.60558
33_Butyrivibrio_sp_LC3010_PROKKA_02965_Glycogen_operon_protein_GlgX_	17031	19103	+	2.073	0	0	0	0.0690401	0	0.0546586	0	0.0679632	0	0	0	0	0	0	0.046308	0	0	0	0	0	0.23797
33_Butyrivibrio_sp_LC3010_PROKKA_03580_Alpha_amylase	1765	4470	-	2.706	0	0	0	0	0	0	0	0	0	0	0	0.113635	0	0	0	0	0	0	0	0	0.113635
33_Butyrivibrio_sp_LC3010_PROKKA_03668_Maltodextrin_glucosidase	16103	17944	-	1.842	0	0	0	0	0	0	0	0	0	0	0	0	0	0	0	0.105888	0	0	0	0	0.105888
33_Butyrivibrio_sp_LC3010_PROKKA_03877_Cyclomaltodextrinase	3028	4833	+	1.806	0.188766	0	0.146346	0.079247	0.0590137	0.0627393	0.109234	0	0	0	0	0	0.0661533	0.119769	0.0531543	0.539994	0	0	0	0.059372	1.48379
35_Butyrivibrio_sp_MB2005_PROKKA_00046_Alpha_amylase	59106	61001	-	1.896	0	0	0	0	0	0	0.104049	0	0	0	0	0	0	0	0	0	0	0.0905512	0	0	0.1946
35_Butyrivibrio_sp_MB2005_PROKKA_00091_Sucrose_6F_phosphate_phosphorylase	120905	122617	-	1.713	0	0.0917593	0.10286	0	0.0622176	0	0.230329	0	0	0.181374	0	0	0	0	0	0.113862	0	0	0	0.0625953	0.844998
35_Butyrivibrio_sp_MB2005_PROKKA_00122_Trehalose_synthase_amylase_TreS	169248	170792	-	1.545	0.0735517	0.101737	0	0	0.068983	0.220014	0	0	0	0	0	0	0.154657	0	0	0	0.288714	0.222246	0	0	1.1299
35_Butyrivibrio_sp_MB2005_PROKKA_00244_putative_oligo_1_6_glucosidase_2	328206	329780	-	1.575	0	0	0.0559365	0.18174	0.135338	0.0719411	0	0	0.0807018	0.0986328	0.0799959	0.0650787	0	0	0	0.123839	0	0	0	0	0.893203
35_Butyrivibrio_sp_MB2005_PROKKA_00787_Glycogen_operon_protein_GlgX_	18497	20461	+	1.965	0	0	0	0	0	0	0	0	0	0	0	0	0	0	0	0	0	0	0	0	0
35_Butyrivibrio_sp_MB2005_PROKKA_00926_Cyclomaltodextrinase	181434	182741	-	1.308	0	0	0.202064	0	0	0	0.150823	0	0	0	0	0.0783631	0	0.330737	0	0.149118	0	0.262515	0	0.737792	1.91141
35_Butyrivibrio_sp_MB2005_PROKKA_01490_Oligo_1_6_glucosidase	126269	127921	+	1.653	0.0687461	0	0	0	0.257904	0	0.23869	0.0852316	0	0.0939786	0	0.186024	0.0722764	0	0.0580742	0	0	0.207725	0	0	1.26865
35_Butyrivibrio_sp_MB2005_PROKKA_01877_Glycogen_operon_protein_GlgX_	110270	112438	+	2.169	0	0.144937	0	0.131969	0.0982746	0.0522394	0	0.389731	0.117202	0	0.232353	0.283538	0	0.299173	0.0885169	0.269773	0	0.158308	0	0.0988711	2.36489
35_Butyrivibrio_sp_MB2005_PROKKA_02464_Neopullulanase_1	125950	128058	+	2.109	0.538821	0.0745299	0.0417734	0.339308	0.10107	0.107451	0.0935406	0.133606	0.120536	0.294636	0.0597409	0	0	0	0.136553	0.184965	0.317256	0.0814059	0.26236	0.101684	2.98924
35_Butyrivibrio_sp_MB2005_PROKKA_03004_Oligo_1_6_glucosidase	83343	85013	-	1.671	0.136011	0.470328	0.158169	0.428247	0.191344	0.33904	0.118059	0.421567	0.0760654	0.0929662	0	0.18402	0.142996	0.129445	0.114897	0.466896	0.266943	0	0.662258	0.0641686	4.46342
35_Butyrivibrio_sp_MB2005_PROKKA_03275_Alpha_amylase	19250	23092	+	3.843	0.02957	0	0.0687744	0.0372418	0	0	0	0	0	0.0404233	0	0	0	0	0	0	0	0	0	0.0279016	0.203911
35_Butyrivibrio_sp_MB2005_PROKKA_03280_Maltodextrin_glucosidase	28614	30476	+	1.863	0	0	0	0	0	0	0	0	0	0	0	0	0.0641293	0.116104	0.103056	0	0	0	0	0	0.283289
35_Butyrivibrio_sp_MB2005_PROKKA_03395_Trehalose_synthase_amylase_TreS	17402	18943	+	1.542	0.294779	0.20387	0.114267	0	0.276469	0.220442	0.767615	0	0.0824289	0.302231	0	0.332357	0	0.280548	0.0622546	0.379467	0	0	0.35883	0	3.67556
38_Butyrivibrio_sp_NC2002_PROKKA_00584_Alpha_amylase	681829	685668	+	3.84	0	0.0409332	0	0	0	0.0590142	0	0.0366895	0	0.0809097	0.0328108	0	0	0.0563287	0	0	0	0	0	0	0.306686
38_Butyrivibrio_sp_NC2002_PROKKA_00621_Sucrose_6F_phosphate_phosphorylase	736918	738612	+	1.695	0.871555	0.0927337	0	0.337746	0	0.467935	0	0	0	0.0916499	0	0.181414	0.0704855	0.127612	0.226541	0	0.394746	0	0.652881	0.06326	3.57856
38_Butyrivibrio_sp_NC2002_PROKKA_00665_Alpha_amylase	809658	811439	+	1.782	0	0.0882063	0.0494388	0	0	0.572259	0	0.158123	0	0	0	0.0575191	0	0	0	0.547267	0	0.096344	0	0.240686	1.80984
38_Butyrivibrio_sp_NC2002_PROKKA_01274_Neopullulanase_1	585051	587156	-	2.106	0	0.0746361	0.0418329	0.0679583	0	0.107604	0	0	0	0	0.119652	0.09734	0	0	0.136747	0.185229	0	0.163044	0.262733	0.0509144	1.30769
38_Butyrivibrio_sp_NC2002_PROKKA_01533_Oligo_1_6_glucosidase	94393	96135	+	1.743	0.391178	0	0.859266	0.164223	0.428027	0.520056	0.90546	0.161661	0.21877	0.713008	0.289142	0.235224	0.0685444	0.620488	0.385528	0.671415	0.127958	0.196999	0.158725	0.123036	7.23871
38_Butyrivibrio_sp_NC2002_PROKKA_01605_Trehalose_synthase_amylase_TreS	173291	174841	+	1.551	0	0	0	0	0.0687162	0.0730543	0.254387	0.0908367	0	0	0.0812338	0	0	0	0.0618933	0	0	0.110693	0	0.0691333	0.809948
38_Butyrivibrio_sp_NC2002_PROKKA_02152_Cyclomaltodextrinase	131155	132462	+	1.308	0.868787	0	0.0673547	0	0.407411	0.0866263	0.301647	0.107712	0.291526	0.3563	0.0963254	0.391816	0.27402	0.330737	0.146784	0	0	0.393773	0.211512	0	4.33233
38_Butyrivibrio_sp_NC2002_PROKKA_02271_Glycogen_operon_protein_GlgX_	265219	267195	-	1.977	0	0	0	0.0723926	0	0	0	0	0.128584	0	0	0.0518457	0	0.109409	0	0	0	0	0	0	0.362232
38_Butyrivibrio_sp_NC2002_PROKKA_02641_Trehalose_synthase_amylase_TreS	127540	129081	-	1.542	0	0.101935	0.171401	0.185629	0.138234	0	0.511743	0.182734	0.164858	0.604461	0.245124	0.265886	0.232437	0.280548	0	0.252978	0.144638	0.445357	0.538246	0	4.46621
38_Butyrivibrio_sp_NC2002_PROKKA_02974_Glycogen_operon_protein_GlgX_	100526	102697	-	2.172	0	0.0723682	0.0811234	0	0.147208	0.104334	0.0908274	0.0648655	0	0	0.116016	0.141573	0.110012	0.0995866	0	0.808201	0.102685	0.158089	0.25475	0.0987346	2.45037
40_Butyrivibrio_sp_NC3005_PROKKA_00145_Glycogen_operon_protein_GlgX_	160142	162124	-	1.983	0	0	0	0.0721735	0.107492	0.0571393	0	0	0	0	0.0635369	0	0	0	0	0	0	0	0.139515	0	0.439857
40_Butyrivibrio_sp_NC3005_PROKKA_00244_Cyclomaltodextrinase	26269	28134	-	1.866	0.182697	0.0842356	0	0.0766989	0.0571162	0.060722	0.317166	0.0755026	0	0.166502	0	0.274649	0	0.46367	0	0.104526	0	0.184014	0	0.114926	2.16242
40_Butyrivibrio_sp_NC3005_PROKKA_00913_Sucrose_6F_phosphate_phosphorylase	121719	123383	+	1.665	0.0682506	0	0.158739	0	0.128023	0	0	0	0	0	0.0756718	0	0	0	0	0.234289	0	0	0	0	0.664973
40_Butyrivibrio_sp_NC3005_PROKKA_01114_Oligo_1_6_glucosidase	77921	79642	+	1.722	0.0659915	0	0	0.166225	0	0.1316	0.229126	0	0	0.0902129	0.073167	0	0	0	0.167241	0	0.388556	0	0	0	1.31212
40_Butyrivibrio_sp_NC3005_PROKKA_01147_Glycogen_operon_protein_GlgX_	122079	124244	+	2.166	0.157392	0.0725686	0.244044	0.0660758	0	0.156935	0	0	0.058682	0	0.0581688	0.0473218	0.110317	0	0.0443197	0	0	0.317054	0	0	1.33288
40_Butyrivibrio_sp_NC3005_PROKKA_01452_Alpha_amylase	21558	23141	-	1.584	0	0	0	0	0	0	0	0	0	0	0	0.194127	0	0	0	0	0	0	0	0.135386	0.329513
40_Butyrivibrio_sp_NC3005_PROKKA_01851_Glycogen_operon_protein_GlgX_	54550	56634	+	2.085	0	0	0	0	0.0511169	0	1.51388	0.0675721	0	0	0	0	0	0	0	0	0	1.07046	0	0	2.70302
40_Butyrivibrio_sp_NC3005_PROKKA_02947_Trehalose_synthase_amylase_TreS	12832	14376	+	1.545	0.0735517	0.101737	0.228091	0.277903	0.137966	0.146676	0	0.273569	0	0	0	0	0.0773287	0.140001	0.0621337	0.37873	0.144357	0	0	0	2.04204
40_Butyrivibrio_sp_NC3005_PROKKA_03101_Neopullulanase_1	13236	15323	-	2.088	0	0.225839	0	0	0.0510435	0.108532	0	0	0	0.371999	0	0.147269	0.114438	0	0.0459754	0.186826	0	0	0	0.0513533	1.30327
42_Butyrivibrio_sp_Su6_PROKKA_00103_Glycogen_operon_protein_GlgX_	143804	145981	+	2.178	0.365226	0.649519	0.36405	0.197135	0.293605	0.312141	0.271732	0.129374	0	0.142651	0.115697	0.0470611	0	0.0993123	0.0881511	0.179106	0.614411	0	0.254048	0.147694	4.27091
42_Butyrivibrio_sp_Su6_PROKKA_00331_Glycogen_operon_protein_GlgX_	404453	406390	-	1.938	0.0586364	0.0811061	0	0	0	0.0584661	0	0	0	0.480949	0.0650122	0	0.123295	0	0	0	0	0.354355	0	0	1.22182
42_Butyrivibrio_sp_Su6_PROKKA_01569_Cyclomaltodextrinase	152438	153742	-	1.305	0	0.481789	0.135019	0.109671	0	0.173651	0	0	0	0.238079	0	0	0.0915501	0	0	0	0	0	0	0.410827	1.64059
42_Butyrivibrio_sp_Su6_PROKKA_02552_Neopullulanase_1	90080	91939	-	1.86	0.488763	0.169015	0	0.153893	2.17742	2.43671	0	0.378731	0.136672	0.501118	0.338692	0	0.256931	0.930332	0.206444	1.57295	0.719456	0.369215	0	0.461186	11.2975
42_Butyrivibrio_sp_Su6_PROKKA_02970_Oligo_1_6_glucosidase_1	15820	17001	+	1.182	0	0.797887	0.372673	0.121083	0.180336	0.191721	0.500703	0.119194	0	0.262854	0.106594	0.173433	0.404307	0.182997	0.406077	0.165013	1.13214	0.290499	0.234059	0.0907155	5.73229
42_Butyrivibrio_sp_Su6_PROKKA_02987_Sucrose_phosphorylase	47782	48756	-	0.975	0	0.644856	0	0	0	0.46485	0	0	0.260729	0.637319	0	0	0.245073	0	0.196916	0.400094	0	0.352174	0	0	3.20201
42_Butyrivibrio_sp_Su6_PROKKA_03012_Alpha_amylase	72784	73305	+	0.522	1.08848	0.602236	0.506322	1.91923	0.612522	0.434127	0	0	0.73049	1.48799	0	0	0.45775	0	0	1.86826	1.28179	0.328898	0	0	11.3181
43_Butyrivibrio_sp_TB_PROKKA_00203_Neopullulanase	224075	225382	+	1.308	0	0	0	0.437676	0	0.346505	0.150823	0	0	0	0	0	0	0	0	0	1.02308	0	0.84605	0.0819769	2.88611
43_Butyrivibrio_sp_TB_PROKKA_00219_Glycogen_operon_protein_GlgX_	244346	246358	+	2.013	0	0	0.087531	0	0	0.900604	0	0	0.56828	0.154343	0.12518	0	0	0	0	1.55029	0.221591	0	1.09949	0.426133	5.13344
43_Butyrivibrio_sp_TB_PROKKA_00769_Neopullulanase_1	92846	94954	+	2.109	0.107764	0	0	0	0	0.644707	0	0	0.120536	0	0	0	0	0	0.0455176	0.0924827	0	0	0	0.050842	1.06185
43_Butyrivibrio_sp_TB_PROKKA_01622_Glycogen_operon_protein_GlgX_	1138	3306	-	2.169	0	0	0.0406178	0	0	0.104479	0.181906	0	0	0	0	0	0.110164	0	0	0	0.411307	0	0	0	0.848474
43_Butyrivibrio_sp_TB_PROKKA_02280_Sucrose_phosphorylase	4124	5788	-	1.665	0.136501	0.188809	0	0	0	0.27221	0.473939	0.676938	0.381698	0.186603	0	0	0.143511	0	0	0.234289	0.267905	0.412456	0.664644	0.1288	4.1683
43_Butyrivibrio_sp_TB_PROKKA_03001_Alpha_amylase	22097	23722	-	1.626	0.139775	0	0	0	0	0	0	0	0	0.0955391	0	0	0	0	0	0	0	0	0	0	0.235314
43_Butyrivibrio_sp_TB_PROKKA_03558_Trehalose_synthase_amylase_TreS	37051	38604	+	1.554	0	0	0	0.0920979	0	0	0	0.0906614	0	0	0	0.0659582	0	0	0.308869	0.251024	0.287042	0	0.35606	0.138	1.58971
43_Butyrivibrio_sp_TB_PROKKA_03560_Oligo_1_6_glucosidase	271	1584	+	1.314	0	0	0	0	0.16222	0.172462	0	0	0.773853	0	0	0	0	0	0	0	0	0	0.421093	0	1.52963
44_Butyrivibrio_sp_VCB2001_PROKKA_00032_Glycogen_operon_protein_GlgX_	33269	35254	+	1.986	0.286096	0	0.84285	0.0720645	0.268325	0.684636	0.198668	0.496583	0.0640007	0	0.317204	0	0.601575	0.108913	0.241683	0.491052	0.673811	0	0	0.0539908	5.40145
44_Butyrivibrio_sp_VCB2001_PROKKA_00057_Alpha_amylase	62022	65429	+	3.408	0	2.12161	0.801379	0.125986	0.375277	0.166237	0.231546	0.289382	0	0.0455829	0.0369699	0.210532	0.175283	0.126938	0.14084	0.114464	0	0	0	0.188778	5.1508
44_Butyrivibrio_sp_VCB2001_PROKKA_00465_Cyclomaltodextrinase	507690	508994	-	1.305	0.174157	0	0.742605	0.438682	0.980035	0.781429	0.15117	0	0.389595	0.476158	0.193094	0.314173	0.5493	0.165749	0.588485	0.896763	1.02543	0.526238	0.423997	0.0821653	8.89923
44_Butyrivibrio_sp_VCB2001_PROKKA_00697_Alpha_amylase	158854	160620	-	1.767	0	0.266865	0	0.242988	0	0.256496	0.111645	0	0	0	0.0713037	0	0.20284	0	0.0543274	0.772678	0.252441	0	0	0	2.23158
44_Butyrivibrio_sp_VCB2001_PROKKA_00745_Trehalose_synthase_amylase_TreS	227625	229160	+	1.536	0.147965	0	0.17207	0.65224	0.416323	1.18028	0.770614	0.366895	0.165502	0.303411	0.164054	0	0.8556	0.140822	0.687475	0.888881	0	0.223548	0	0.139617	7.2753
44_Butyrivibrio_sp_VCB2001_PROKKA_01084_Neopullulanase_1	164761	166854	-	2.094	0.379876	0.600511	0.294508	0.956868	1.01794	0.811656	1.03632	0.605535	0.728397	0.741865	0.481351	0.342642	0.684658	0.723073	0.641811	0.652016	0.639058	0.327956	1.05696	0.460856	13.1839
44_Butyrivibrio_sp_VCB2001_PROKKA_01110_Glycogen_operon_protein_GlgX_	195377	197425	+	2.049	0.22184	0.0767124	0.0429966	0.279395	0.20806	0.44239	0.192559	0.0687593	0	0.303263	0	0.25012	0	0	0.0937009	0.0951908	0	0.167579	0	0.0523308	2.4949
44_Butyrivibrio_sp_VCB2001_PROKKA_01242_Sucrose_phosphorylase	24873	25847	-	0.975	0.233102	0	0.180718	0.587159	0.218623	0.232425	0	0	0	0	0	0.210254	0	0	0	0	0	0	0	0.21995	1.88223
44_Butyrivibrio_sp_VCB2001_PROKKA_01640_Oligo_1_6_glucosidase	68351	69799	-	1.449	0.235274	0	0.182402	0.0987716	0.514873	0.312787	0	0	0.438597	0	0	0	0.329808	0.298554	0.530002	0.538429	0	0	0	0.148	3.6275
44_Butyrivibrio_sp_VCB2001_PROKKA_03022_Glycogen_operon_protein_GlgX_	7469	8881	-	1.413	1.36719	1.77986	4.23977	5.67213	6.48675	5.37267	1.95462	2.49271	2.06895	3.73799	1.42668	2.75652	5.74958	5.05164	5.29917	3.17485	2.99901	2.91609	2.15374	1.66947	68.3694
44_Butyrivibrio_sp_VCB2001_PROKKA_03499_Maltodextrin_glucosidase	12615	13877	-	1.263	0	0	0	0.113318	0	0	0	0	0	0	0	0.16231	0	0	0	0.154431	0	0.407803	0	0	0.837861
44_Butyrivibrio_sp_VCB2001_PROKKA_03504_Cyclomaltodextrinase	19318	21603	-	2.286	0.298261	0	0.308311	0.563465	0.839203	0.69392	0.517788	0	0.0556016	0.135911	0	0.269026	0.313577	0.189241	0.167973	0	0.48782	0.150206	0	0.328338	5.31864
45_Butyrivibrio_sp_VCB2006_PROKKA_00147_Cyclomaltodextrinase	175185	176489	+	1.305	0.0870784	0.602236	0.135019	0	0.408348	0.520953	0	0.10796	0.194797	0	0.28964	0.0785433	0	0.165749	0.441364	0.597842	0.34181	0.394678	0	0.0821653	4.44818
45_Butyrivibrio_sp_VCB2006_PROKKA_00307_Glycogen_operon_protein_GlgX_	4159	6336	-	2.178	0.10435	0	0	0.0657117	0.146803	0	0.0905772	0.258747	0.0583587	0.0713253	0.173545	0.0470611	0.109709	0	0.176302	0	0	0.157654	0	0	1.46014
45_Butyrivibrio_sp_VCB2006_PROKKA_00440_Alpha_amylase	181699	185478	-	3.78	0.120251	0.083166	0	0	0	0.179853	0.104379	0	0	0.041097	0	0	0	0	0.0253959	0.103199	0	0	0	0	0.657341
45_Butyrivibrio_sp_VCB2006_PROKKA_00685_Neopullulanase_1	154020	156110	-	2.091	0	0.0751715	0.210665	0.616012	0.305821	0.650257	0.566075	0.202135	0.243147	0.594344	0.602552	0.245096	0.0571367	0	0.0918188	0.652952	1.17329	0.0821066	0.264618	0.0512797	6.68447
45_Butyrivibrio_sp_VCB2006_PROKKA_01081_Alpha_amylase	274563	276449	-	1.887	0	0.0832982	0	0	0	0	0	0.373312	0	0.0823246	0.133539	0.0543185	0.0633136	0	0	0.206726	0.118194	0	0	0	1.11502
45_Butyrivibrio_sp_VCB2006_PROKKA_01097_Oligo_1_6_glucosidase_1	303052	304635	+	1.584	0	0	0.889899	0.0903536	0.403707	0	0	0.0889443	0	0.196145	0.397707	0.064709	0.15085	0.409663	0.363623	0.24627	0.140803	0.433548	0.174658	0.135386	4.18627
45_Butyrivibrio_sp_VCB2006_PROKKA_01604_Glycogen_operon_protein_GlgX_	209484	211445	-	1.962	0.231677	0.080114	0.0449032	0	0	0.173253	0.201098	0.0718083	0	0	0	0.365695	0	0.220491	0.0489279	0.198824	0	0.35002	0.141008	0.0546513	2.18247
45_Butyrivibrio_sp_VCB2006_PROKKA_02570_Oligo_1_6_glucosidase	52209	53960	-	1.752	0.0648615	0	0.0502854	0.163379	0.182498	0.452712	0.225202	0.241246	0.290195	0.177336	0.215742	0.058504	0	0.617301	0.712303	0.44531	0.636505	0	0	0.122404	4.65578
46_Butyrivibrio_sp_VCD2006_PROKKA_00209_Neopullulanase_1	242107	244212	-	2.106	0	0	0.0836657	0.271833	0.404858	0	0	0	0.120708	0	0.059826	0.19468	0.11346	0.102708	0.455824	0	0.211806	0.0815218	0.131367	0.152743	2.385
46_Butyrivibrio_sp_VCD2006_PROKKA_01212_Alpha_amylase	75152	78985	+	3.834	0	0	0	0	0.250185	0	0.0514546	0	0	0	0	0	0	0	0	0	0	0	0	0.0279671	0.329607
46_Butyrivibrio_sp_VCD2006_PROKKA_01280_Glycogen_operon_protein_GlgX_	172568	174739	+	2.172	0	0.0723682	0.121685	0.131786	0.0490694	0.260836	0.0908274	0.0648655	0	0.143045	0	0	0	0.398346	0.0883946	0	0.102685	0	0	0.0493673	1.57328
46_Butyrivibrio_sp_VCD2006_PROKKA_01570_Cyclomaltodextrinase	88066	89814	-	1.749	0	0.179741	0.151115	0	0.121874	0.129568	0	0.161107	0	0.266461	0	0.0586043	0.0683092	0	0	0.557593	0	0	0	0	1.69437
46_Butyrivibrio_sp_VCD2006_PROKKA_01631_Glycogen_operon_protein_GlgX_	160232	162199	-	1.968	0	0.0798697	0.0447663	0	0	0.287874	0	0	0	0	0.192063	0	0	0	0.39023	0	0	0	0	0	0.994803
46_Butyrivibrio_sp_VCD2006_PROKKA_02122_Glycogen_operon_protein_GlgX_	42644	44674	-	2.031	0.0559514	0.0773922	0	0.211403	0	0	0	0.138737	0.375496	0	0.12407	0.100935	0	0	0.0945313	0	0.109814	0	0	0.0527946	1.34112
46_Butyrivibrio_sp_VCD2006_PROKKA_02301_Sucrose_phosphorylase	117263	118948	+	1.686	0	0.466144	0.156762	0.169775	0.252856	0.604843	0	0	0	0.0921391	0.149459	0	0	0.256586	0	0.462742	0.132284	0.10183	0	0.190793	3.03621
46_Butyrivibrio_sp_VCD2006_PROKKA_02519_Oligo_1_6_glucosidase	44530	46308	+	1.779	0.255508	0.70684	0.148567	0.643598	0.359456	0.764298	0	0	0.142895	0.174645	0.283291	0	0	0.243173	0.053961	0	0	0.482532	0.311027	0.0602731	4.63006
46_Butyrivibrio_sp_VCD2006_PROKKA_02936_Alpha_1_4_glucan_maltose_1_phosphate_maltosyltransferase	16594	17937	+	1.344	0.0845516	0	0	0.106488	0.0792997	0	0.146784	0	0.0945724	0	0	0.0762641	0	0	0.071426	0.145123	0	0	0	0.638249	1.44276
46_Butyrivibrio_sp_VCD2006_PROKKA_03235_Oligo_1_6_glucosidase	31641	33209	-	1.569	0.0724266	0.200362	0.0561504	0.182435	0.271711	0	0	0	0	0	0	0.195983	0	0	0.0611833	0.124312	0	0	0.176328	0.205021	1.54591
46_Butyrivibrio_sp_VCD2006_PROKKA_03631_Alpha_amylase	3589	5391	-	1.803	0	0.0871789	0	0	0	0.0628437	0	0.156282	0	0.17232	0	0	0	0	0.106485	0.108179	0	0.0952218	0	0	0.78851
47_Butyrivibrio_sp_WCD2001_PROKKA_00243_Glycogen_operon_protein_GlgX_	279548	281527	+	1.98	0	0	0	0	0	0	0	0	0	0	0	0	0	0	0	0	0	0	0	0	0
47_Butyrivibrio_sp_WCD2001_PROKKA_00359_Intracellular_maltogenic_amylase	407111	408418	-	1.308	0.173757	0	0	0	0	0	0	0	0.388701	0	0	0	0	0	0	0.149118	0	0.131258	0.84605	0.163954	1.85284
47_Butyrivibrio_sp_WCD2001_PROKKA_00385_Glycogen_operon_protein_GlgX_	437650	439821	-	2.172	0.104638	0	0	0.263573	0.0490694	0.0521672	0	0	0	0.357612	0.116016	0.0943821	0.110012	0.199173	0	0.1796	0.410739	0.158089	0	0	2.09507
47_Butyrivibrio_sp_WCD2001_PROKKA_00601_Alpha_amylase	714673	716292	+	1.62	0	0	0	0	0.0657894	0	0.121776	0	0	0	0	0	0	0.26704	0	0	0	0	0	0	0.454605
47_Butyrivibrio_sp_WCD2001_PROKKA_00922_Alpha_1_4_glucan_maltose_1_phosphate_maltosyltransferase_2	322259	323545	+	1.287	0	0.366395	0.205361	0	0	0.0880398	0.459853	0	0.691326	0.120704	0.195794	0	0.371322	0.168067	0.447536	0.151551	0.173295	0.133399	0	0.0833145	3.65596
47_Butyrivibrio_sp_WCD2001_PROKKA_02288_Neopullulanase_1	140528	142633	+	2.106	0	0	0.0418329	0	0.607286	0.269011	0.187348	0	0	0	0.119652	0	0	0.308123	0.0455824	0.0926144	0	0	0	0.254572	1.92602
47_Butyrivibrio_sp_WCD2001_PROKKA_02401_Sucrose_phosphorylase	51841	53526	+	1.686	0	0	0	0.0848874	0.126428	0	0	0	0	0	0	0	0	0	0	0	0	0	0	0	0.211315
47_Butyrivibrio_sp_WCD2001_PROKKA_02663_Oligo_1_6_glucosidase	11920	13707	+	1.788	0	0.351641	0	0.16009	0.119216	0.126742	0.110334	0.0787963	0	0	0.281865	0.114652	0	0.120974	0.214757	0.218172	0.249476	0	0	0.239879	2.38659
47_Butyrivibrio_sp_WCD2001_PROKKA_03110_Oligo_1_6_glucosidase_1	7273	8829	-	1.557	0.14597	0.201906	0.0565832	0	0.136903	0.0727728	0	0	0	0.199546	0	0.0658311	0	0.833534	0.184965	0.375811	0	0	0	0	2.27382
47_Butyrivibrio_sp_WCD2001_PROKKA_03141_Glycogen_operon_protein_GlgX_	40284	42353	+	2.07	0	0.151868	0	0.0691401	0	0	0	0	0	0.150093	0	0.0990328	0	0.208988	0.278251	0	0	0.414698	0	0.2072	1.57927
48_Butyrivibrio_sp_WCD3002_PROKKA_00193_Glycogen_operon_protein_GlgX_	235944	238112	+	2.169	0.314349	0.0724683	1.09668	0.989765	0.442236	0.0522394	0.181906	0.0649552	0.0586009	0.429728	0.0580883	0.283538	0.110164	0.0997244	0.132775	0.179849	0.411307	0.39577	0.127551	0	5.5017
48_Butyrivibrio_sp_WCD3002_PROKKA_00356_Cyclomaltodextrinase	433522	434829	+	1.308	0.0868787	0.360513	0.0673547	0	0.0814822	0	0	0	0	0	0	0	0.18268	0	0	0	0	0	0	0	0.778909
48_Butyrivibrio_sp_WCD3002_PROKKA_00504_Glycogen_operon_protein_GlgX_	605620	607587	-	1.968	0	0	0	0	0	0	0	0	0	0.157873	0	0	0	0	0	0	0	0	0	0	0.157873
48_Butyrivibrio_sp_WCD3002_PROKKA_00763_Alpha_amylase	85124	86866	-	1.743	0	0	0	0.164223	0	0.065007	0	0	0.0729233	0	0.0722855	0	0	0	0	0	0	0	0	0.0615179	0.435956
48_Butyrivibrio_sp_WCD3002_PROKKA_00800_Sucrose_6F_phosphate_phosphorylase	134785	136500	-	1.716	0	0.183198	0	0.0834033	0.124218	0	0.114963	0.0821024	0	0	0	0.0597314	0.0696229	0.12605	0.0559421	0	0	0.10005	0	0	0.999281
48_Butyrivibrio_sp_WCD3002_PROKKA_00838_Trehalose_synthase_amylase_TreS	193623	195167	-	1.545	0.147103	0.203474	0.0570227	0.741075	0	0.220014	0.766125	0.638327	0.164538	0.301644	0	0.26537	0.231986	0.280003	0.186401	0.126243	0	0	0	0	4.32932
48_Butyrivibrio_sp_WCD3002_PROKKA_01017_Oligo_1_6_glucosidase_1	424318	425892	-	1.575	0.0721507	0	0.111873	0.27261	0.0676691	0.0719411	0.125255	0.268358	0.0807018	0.0986328	0.159992	0	0	0.137335	0.0609502	0	0	0	0	0	1.52747
48_Butyrivibrio_sp_WCD3002_PROKKA_01453_Neopullulanase_1	174176	176284	+	2.109	0.107764	0.44718	0.0835467	0	0.252676	0.322353	0.280622	0	0.241072	0.220977	0	0	0.0566491	0.102561	0.0910352	0	0	0.0814059	0	0.203368	2.49121
48_Butyrivibrio_sp_WCD3002_PROKKA_01618_Oligo_1_6_glucosidase	163454	165106	-	1.653	0	0.0950899	0.213188	0.346328	0.128952	0.822557	0.358035	0.255695	0.153787	0.187957	0.152442	0.0620079	0	0	0.232297	0	0.674626	0.311588	0.502102	0.0648674	4.56152
48_Butyrivibrio_sp_WCD3002_PROKKA_02435_Oligo_1_6_glucosidase	144790	146460	-	1.671	0	0	0.210892	0.513896	0.127563	0	0.590297	0.168627	0	0	0	0.18402	0.142996	0.258889	0.172346	0.116724	0	0	0	0	2.48625
48_Butyrivibrio_sp_WCD3002_PROKKA_03567_Trehalose_synthase_amylase_TreS	11096	12637	+	1.542	0.0736948	0.40774	0.114267	0	0.276469	0.0734807	0	0.182734	0.164858	0	0	0.199414	0	0	0	0	0	0.222678	0	0	1.71534
49_Butyrivibrio_sp_WCE2006_PROKKA_00241_Glycogen_operon_protein_GlgX_	281694	283661	+	1.968	0	0	0	0	0	0.0575748	0	0	0	0	0	0	0.0607078	0	0	0.198217	0	0	0	0	0.3165
49_Butyrivibrio_sp_WCE2006_PROKKA_00679_Trehalose_synthase_amylase_TreS	59141	60685	+	1.545	0.367758	0	0.0570227	0.0926344	0.137966	0.146676	0.51075	0	0	0	0.163098	0.26537	0	0.140001	0.248535	0.37873	0	0	0.358134	0	2.86668
49_Butyrivibrio_sp_WCE2006_PROKKA_00930_Sucrose_6F_phosphate_phosphorylase	87688	89406	+	1.719	0.132213	0	0.102501	0.499547	0	0.263658	0.229525	0	0	0.0903703	0.219884	0	0	0.25166	0	0	0	0	0	0	1.78936
49_Butyrivibrio_sp_WCE2006_PROKKA_00955_Alpha_amylase	133334	134971	-	1.638	0	0	0	0	0	0	0	0	0	0	0	0	0	0	0	0	0	0	0	0	0
49_Butyrivibrio_sp_WCE2006_PROKKA_01887_Amylosucrase	46763	48601	-	1.839	0.370758	0.256417	0.383252	1.16737	0.521593	1.66356	1.18002	0.842722	0.20735	2.61868	1.84982	0.780308	0.194899	2.11715	0.156601	0.424244	2.54685	0.280073	0.451318	0	18.013
49_Butyrivibrio_sp_WCE2006_PROKKA_02006_Glycogen_operon_protein_GlgX_	88161	90332	+	2.172	0	0.361841	0.324494	0.131786	0.0490694	0	0	0.0648655	0	0	0	0	0	0	0.0883946	0	0	0.158089	0	0	1.17854
49_Butyrivibrio_sp_WCE2006_PROKKA_02332_Oligo_1_6_glucosidase	55985	57787	+	1.803	0	0.261537	0.048863	0.158758	0	0	0.218832	0	0	0	0.13976	0.0568491	0.0662634	0.119968	0	0.108179	0.1237	0.190444	0	0	1.49315
49_Butyrivibrio_sp_WCE2006_PROKKA_02655_Oligo_1_6_glucosidase_1	48014	49576	+	1.563	0	0	0	0.183135	0	0.0724934	0.252434	0	0.325285	0.59634	0.24183	0	0	0	0.921272	0.124789	0	0.219686	0	0	2.93727
49_Butyrivibrio_sp_WCE2006_PROKKA_02659_Cyclomaltodextrinase	2671	4452	+	1.782	0.127539	0.0882063	0.0988777	0	0	0	0.110705	0	0	0	0	0.115038	0.0670443	0.121382	0	0	0.125158	0	0	0	0.85395
49_Butyrivibrio_sp_WCE2006_PROKKA_02703_Neopullulanase_1	922	3027	-	2.106	0.0539588	0.223908	0.125499	0	0.0506072	0.0538021	0	0	0	0	0.059826	0.09734	0.11346	0	0.0911648	0.0926144	0	0	0	0.101829	1.06401
49_Butyrivibrio_sp_WCE2006_PROKKA_03367_Alpha_amylase	7529	11632	-	4.104	0	0	0	0	0	0.027609	0	0.0343294	0	0.0378525	0	0.0499508	0	0	0	0	0	0.0418336	0	0	0.191575
49_Butyrivibrio_sp_WCE2006_PROKKA_03598_Glycogen_operon_protein_GlgX_	2370	4442	-	2.073	0	0	0	0.20712	0	0	0.19033	0.135926	0	0	0	0	0	0	0	0	0	0	0	0	0.533377
49_Butyrivibrio_sp_WCE2006_PROKKA_03712_Maltodextrin_glucosidase	2986	4827	+	1.842	0	0	0	0	0	0	0	0	0	0	0	0.111291	0	0	0	0	0	0	0	0	0.111291
50_Butyrivibrio_sp_XBB1001_PROKKA_00193_Glycogen_operon_protein_GlgX_	217389	219350	-	1.962	0	0	0	0	0.325929	0.63526	0.100549	0.0718083	0	0	0	0.208968	0.121787	0	0	0.397647	0	0	0	0	1.86195
50_Butyrivibrio_sp_XBB1001_PROKKA_00500_Cyclomaltodextrinase	575917	577221	-	1.305	0	0.481789	0.135019	0.219341	0	0.868255	0.30234	0	0	0.476158	0	0.47126	0	0.994493	0.147121	0.298921	0	0.263119	0	0	4.65782
50_Butyrivibrio_sp_XBB1001_PROKKA_00821_Maltodextrin_glucosidase	290369	292129	+	1.761	0	0	0	0	0	0	0	0	0	0	0	0	0	0	0	0	0	0	0	0	0
50_Butyrivibrio_sp_XBB1001_PROKKA_00877_Alpha_amylase	367940	371548	+	3.609	0.0629744	0	0.0244112	0.0793129	0.20672	0.847685	0	0.0780758	0	0.0860884	0	0.426014	0.0331041	0	0	0.0540443	0	0	0	0	1.89843
50_Butyrivibrio_sp_XBB1001_PROKKA_00989_Glycogen_operon_protein_GlgX_	529169	531346	+	2.178	0	0.57735	0.1618	0	0.587211	1.56071	0.543463	0.258747	0.0583587	0.285301	0.115697	0.658855	0.109709	0.595874	0.0881511	0.447764	0.102402	0.315308	0.254048	0.246156	6.9669
50_Butyrivibrio_sp_XBB1001_PROKKA_01450_Sucrose_phosphorylase	230558	232216	-	1.659	0.0684975	0.189492	0	0	0.128486	0.682985	0.475653	0	0.153231	0.187277	0.0759455	0.432485	0	0.651905	0.289321	0.70541	0.537749	0.103487	0.667048	0.193898	5.54287
50_Butyrivibrio_sp_XBB1001_PROKKA_02213_Alpha_amylase	33650	35620	-	1.971	0.230619	0.159496	0.446981	0.363065	0.0540734	0.344923	0.10009	0.142961	0	0	0.0639237	0	0.363692	0.329227	0.0487045	0.494789	0.113156	0.348422	0	0.163205	3.76733
50_Butyrivibrio_sp_XBB1001_PROKKA_02233_Trehalose_synthase_amylase_TreS	65866	67449	+	1.584	0.143481	0.0992321	0.111237	0.0903536	0.134569	1.71678	0.249087	0.444722	0.0802432	0.490362	0.159083	0.323545	0.15085	0.546217	0.242416	1.23135	0.140803	0.541935	0	0.203079	7.09934
50_Butyrivibrio_sp_XBB1001_PROKKA_02338_Oligo_1_6_glucosidase	59601	61328	+	1.728	0	0	0	0.165648	0	0.393428	0.114165	0.163065	0	0.179799	0.072913	0.118633	0.138279	0	0.166661	0.112874	0	0	0.320206	0	1.94567
50_Butyrivibrio_sp_XBB1001_PROKKA_02386_Neopullulanase_1	14953	17043	+	2.091	0	0.0751715	0.0421329	0.273783	0.152911	0.867009	0.188692	0.0673782	0	0.520051	0	0.0980383	0.0571367	0	0.0459094	0.279836	0.213325	0.24632	0	0.205119	3.33281
53_Butyrivibrio_sp_YAB3001_PROKKA_00177_Glycogen_operon_protein_GlgX_	191846	193816	-	1.971	0.115309	0	0	0	0	0	0	0	0	0	0	0	0.0606154	0.109742	0.097409	0.296874	0	0	0	0	0.67995
53_Butyrivibrio_sp_YAB3001_PROKKA_00251_Glycogen_operon_protein_GlgX_	275617	277797	-	2.181	0.15631	0.864834	0.403943	0.328107	0.0977339	1.1949	0.814073	0.129196	0.233114	0.569818	0.173306	0	0.0547789	0.297527	0.0440149	0.536578	0	0.393592	0	0.0983272	6.39015
53_Butyrivibrio_sp_YAB3001_PROKKA_00296_Cyclomaltodextrinase	331930	333711	-	1.782	0.191309	0.0882063	0.148316	0.240943	0.179426	0.254337	0	0.553431	0.356637	0	0.141407	0.230076	0.0670443	0	0.0538701	0.218907	0	0	0.155252	0	2.87916
53_Butyrivibrio_sp_YAB3001_PROKKA_00305_Amylosucrase	342830	344674	-	1.845	0.246368	0.0851944	0.525257	0.543003	0.0577663	0	0.213851	0.38181	0.0688918	0.589391	0.136578	0.11111	0	0	0.104061	0.317148	0.483537	0.186108	0.299901	0	4.34998
53_Butyrivibrio_sp_YAB3001_PROKKA_00670_Oligo_1_6_glucosidase_1	814696	816279	+	1.584	0.143481	0	0.111237	0.271061	0.269138	0	0	0.0889443	0	0.588434	0.0795414	0	0.15085	0	0	0.123135	0	0.433548	0.698632	0.135386	3.09339
53_Butyrivibrio_sp_YAB3001_PROKKA_00983_Sucrose_6F_phosphate_phosphorylase	318153	319811	-	1.659	0.616477	0.189492	0.106209	0	0	0.273194	0	0	0.0766156	0.280916	0	0	0.216045	0.391143	0.231456	0	0	0	0.333524	0	2.71507
53_Butyrivibrio_sp_YAB3001_PROKKA_01803_Oligo_1_6_glucosidase	216334	218130	-	1.797	0.252949	0.17494	0.294157	0.0796439	0.0593093	0.315268	0.109781	0	0.0707319	0.0864477	0.21034	0.114078	0.0664846	0.240737	0.106841	0.434159	0.372339	0.573239	0.615822	0	4.17727
53_Butyrivibrio_sp_YAB3001_PROKKA_02682_Alpha_amylase	72517	74430	+	1.914	0	0	0.0460293	0.0747754	0.111368	0	0	0	0.0664082	0.24349	0	0	0	0	0	0.20381	0.116526	0	0	0.0560218	0.918428
53_Butyrivibrio_sp_YAB3001_PROKKA_03230_Maltodextrin_glucosidase	87600	88862	-	1.263	0	0	0.0697546	0	0.0843854	0.179426	0.312394	0	0	0	0	0.0811552	0	0	0.152014	0.308861	0	0	0	0	1.18799
53_Butyrivibrio_sp_YAB3001_PROKKA_03415_Neopullulanase_1	43313	44176	+	0.864	0.920673	1.4554	1.83542	0.993889	3.08388	6.81942	2.2833	4.40274	3.38359	6.29298	1.31243	7.23662	1.24451	11.5161	0.666643	12.1904	24.0068	21.4606	0.640413	5.83288	117.579
53_Butyrivibrio_sp_YAB3001_PROKKA_03451_Alpha_amylase	12274	14043	+	1.77	0	0	0.049774	0	0.963424	0	0.111456	0	0	0	0	0.057909	0.0674988	0	0	0	0	0	0	0	1.25006
53_Butyrivibrio_sp_YAB3001_PROKKA_04003_Glycogen_operon_protein_GlgX_	9276	9590	-	0.315	0	0	0	0	0	0	0	0	0	0	0	0	0	0	0	0	0	0	0	0	0
70_Pseudobutyrivibrio_ruminis_ACV9_PROKKA_01250_Glycogen_operon_protein_GlgX_	43709	45556	+	1.848	0	0	0	0	0.0576725	0	0	0	0	0	0	0	0.1293	0	0	0	0	0	0	0.0580226	0.244995
70_Pseudobutyrivibrio_ruminis_ACV9_PROKKA_01606_Neopullulanase_1	50582	52606	+	2.025	0	0	0.0870123	0.0706766	0.105263	0	0	0	0	0	0	0	0.0589989	0	0	0	0	0	0	0.052951	0.374902
70_Pseudobutyrivibrio_ruminis_ACV9_PROKKA_01684_Cyclomaltodextrinase	13964	15253	-	1.29	0.704728	0	1.09271	0	0	0.0878351	0	0.436861	0	0.361271	0	0	0.185229	0	0.148832	0	0	0	0	0	3.01747
70_Pseudobutyrivibrio_ruminis_ACV9_PROKKA_01698_Oligo_1_6_glucosidase	31056	32720	-	1.665	0	0	0.158739	0	0	0.0680524	0	0	0	0	0	0	0	0	0.0576556	0.117145	0	0	0	0	0.401591
70_Pseudobutyrivibrio_ruminis_ACV9_PROKKA_01700_Oligo_1_6_glucosidase	33956	35617	+	1.662	0	0	0.0530084	0	0	0	0	0	0	0	0	0	0	0	0	0	0	0	0	0	0.0530084
70_Pseudobutyrivibrio_ruminis_ACV9_PROKKA_01884_Oligo_1_6_glucosidase	97185	98819	+	1.635	0	0	0	0.0875352	0	0	0.241318	0.0861699	0	0.190026	0.0770603	0	0	0	0.117427	0	0	0	0	0	0.799536
70_Pseudobutyrivibrio_ruminis_ACV9_PROKKA_02149_Sucrose_6F_phosphate_phosphorylase	49029	50675	+	1.647	0.275986	0	0.42793	0.0868974	0.258843	0.137592	0.239559	0	0.154348	0	0	0	0.145079	0.262662	0.0582857	0.23685	0	0.208482	0	0.130207	2.62272
54_Pseudobutyrivibrio_ruminis_AD2017_PROKKA_00436_Glycogen_debranching_enzyme	444738	446591	-	1.854	0.183879	0	0.0475189	0	0.344915	0.36669	0	0	0.411344	0.08379	0	0	0.0644406	0.116668	0.0517781	0	0	0.0926025	0	0	1.76363
54_Pseudobutyrivibrio_ruminis_AD2017_PROKKA_01354_Alpha_amylase	26465	30361	+	3.897	0.262442	0.0806691	0.113036	0.146903	0.218791	0.814114	0.202491	0.0361529	0.0978486	0.398631	0.0646618	0.026302	0.214604	0	0.147801	0	0.457852	0.0440557	0.0709926	0.0550299	3.45238
54_Pseudobutyrivibrio_ruminis_AD2017_PROKKA_01891_Neopullulanase_1	157135	159165	+	2.031	0.39166	0	0.390399	0.211403	0.577236	1.05999	0.194266	0.138737	0.125165	0.382439	0	0.100935	0.705896	0.1065	0.33086	0.0960344	0.219627	0.0845322	0.272435	0.105589	5.4937
54_Pseudobutyrivibrio_ruminis_AD2017_PROKKA_01946_Oligo_1_6_glucosidase	335	1711	-	1.377	0.330101	0	0	0	0.851392	0.822856	0.286532	0	0.184612	0	0	0.0744365	0	0	0	0	0	0	0.602741	0.0778691	3.23054
54_Pseudobutyrivibrio_ruminis_AD2017_PROKKA_01954_Sucrose_6F_phosphate_phosphorylase	14494	16158	+	1.665	0.136501	0.566428	0	0	0	0.204157	0.355454	0	0	0.0933013	0.378359	0.123122	0.0717555	0	0	0.351434	0	0	0	0	2.28051
54_Pseudobutyrivibrio_ruminis_AD2017_PROKKA_02134_Cyclomaltodextrinase	13702	14991	-	1.29	0	0	0	0	0.247858	0.17567	0	0	0	0	0	0	0	0	0	0	0	0.266178	0	0	0.689706
55_Pseudobutyrivibrio_ruminis_CF1b_PROKKA_00154_Sucrose_phosphorylase	166308	167723	+	1.416	0	0	0	0	0	0	0	0	0	0	0	0	0	0	0	0	0	0	0	0	0
55_Pseudobutyrivibrio_ruminis_CF1b_PROKKA_00177_Alpha_amylase	194758	198627	+	3.87	0	0	0.0227649	0	0	0.117113	0.050976	0.109215	0	0.0802825	0	0.0264855	0	0.055892	0	0.100799	0.0576308	0	0	0.0831207	0.70428
55_Pseudobutyrivibrio_ruminis_CF1b_PROKKA_00558_Alpha_amylase	623846	625642	+	1.797	0.442661	0.26241	0.294157	0.318576	0.118619	0.126107	0	0	0.141464	0.0864477	0	0.171117	0.132969	0.120368	0.106841	0.21708	0	0.0955398	0.153956	0.179008	2.96732
55_Pseudobutyrivibrio_ruminis_CF1b_PROKKA_00613_Glycogen_debranching_enzyme	683291	685144	+	1.854	0.122586	0	0.0950378	0.0771953	0	0.061115	0	0	0	0	0	0	0	0	0.0517781	0	0	0	0.149222	0	0.556935
55_Pseudobutyrivibrio_ruminis_CF1b_PROKKA_00853_Neopullulanase	13928	15217	-	1.29	0	0	0	0	0	0.0878351	0	0	0	0	0	0	0	0	0	0.151198	0	0	0	0	0.239033
55_Pseudobutyrivibrio_ruminis_CF1b_PROKKA_01386_Neopullulanase_1	162788	164821	+	2.034	0	0	0.0433137	0	0	0	0.193979	0.0692664	0.0624903	0	0	0	0	0.106343	0	0.191786	0	0	0	0	0.667179
55_Pseudobutyrivibrio_ruminis_CF1b_PROKKA_01640_Oligo_1_6_glucosidase	177833	179455	+	1.623	0	0	0	0.176365	0	0	0	0	0	0	0	0	0	0	0.118295	0	0	0.105782	0	0	0.400443
56_Pseudobutyrivibrio_ruminis_DSM9787_PROKKA_00798_Neopullulanase_1	104527	106551	-	2.025	0.0561172	0.0776216	0.0435062	0	0	0.111908	0	0	0	0	0	0.0506168	0	0	0.0474057	0	0	0	0	0	0.387176
56_Pseudobutyrivibrio_ruminis_DSM9787_PROKKA_01511_Oligo_1_6_glucosidase	17904	19538	-	1.635	0	0	0	0	0	0	0	0	0	0	0	0	0	0	0	0	0	0	0	0	0
56_Pseudobutyrivibrio_ruminis_DSM9787_PROKKA_02071_Oligo_1_6_glucosidase	100486	102147	-	1.662	0	0	0	0	0	0	0.118699	0	0.0764773	0.0934697	0	0	0	0	0.0577597	0	0	0	0	0	0.346405
56_Pseudobutyrivibrio_ruminis_DSM9787_PROKKA_02073_Oligo_1_6_glucosidase	103383	105047	+	1.665	0.136501	0	0.37039	0	0	0.27221	0	0	0.152679	0	0.0756718	0	0.143511	0.129911	0	0.117145	0.133953	0.206228	0.166161	0.1288	2.03316
56_Pseudobutyrivibrio_ruminis_DSM9787_PROKKA_02087_Cyclomaltodextrinase	120840	122129	+	1.29	0	0	0.136589	0	0	0	0	0.218431	0	0	0	0	0	0	0	0	0	0	0	0	0.35502
56_Pseudobutyrivibrio_ruminis_DSM9787_PROKKA_02145_Sucrose_6F_phosphate_phosphorylase	55990	57633	+	1.644	0.27649	0	0.42871	0.348224	0.129658	0.689217	0.479993	0	0.773147	0.188986	0	0.124695	0.581376	0	0.29196	0.711847	0	0.208863	0	0.130445	5.36361
56_Pseudobutyrivibrio_ruminis_DSM9787_PROKKA_02294_Glycogen_operon_protein_GlgX_	78505	80352	-	1.848	0	0	0	0	0.115345	0	0	0	0	0	0	0	0	0	0.103892	0	0	0	0	0	0.219237
60_Pseudobutyrivibrio_sp_AR14_PROKKA_00369_Trehalose_6_phosphate_hydrolase	18483	20120	+	1.638	0	0	0	0	0	0	0	0	0	0	0	0	0	0	0	0	0	0	0	0	0
60_Pseudobutyrivibrio_sp_AR14_PROKKA_00572_Glycogen_operon_protein_GlgX_	237767	239620	+	1.854	0	0	0	0	0	0	0	0	0	0	0	0	0	0	0	0	0	0	0	0	0
60_Pseudobutyrivibrio_sp_AR14_PROKKA_01513_Oligo_1_6_glucosidase	189000	190661	-	1.662	0	0	0	0	0	0	0	0	0	0	0	0	0	0	0	0	0	0.1033	0	0	0.1033
60_Pseudobutyrivibrio_sp_AR14_PROKKA_01515_Oligo_1_6_glucosidase	191897	193564	+	1.668	0	0	0	0	0	0	0	0	0.0762022	0	0	0	0	0	0	0.116934	0	0	0	0.064284	0.25742
60_Pseudobutyrivibrio_sp_AR14_PROKKA_01529_Cyclomaltodextrinase	209412	210701	-	1.29	0	0	0.273178	0.110946	0	0.263505	0	0	0	0.120424	0	0	0.0926146	0.167676	0	0	0.172892	0	0	0.0831207	1.28436
60_Pseudobutyrivibrio_sp_AR14_PROKKA_01852_Sucrose_6F_phosphate_phosphorylase	9918	11582	+	1.665	0	0	0	0.085958	0	0	0.236969	0	0	0	0	0	0	0	0	0.117145	0	0	0	0.0643999	0.504472
60_Pseudobutyrivibrio_sp_AR14_PROKKA_02354_Oligo_1_6_glucosidase	47776	49158	+	1.383	0	0	0	0	0	0	0	0	0	0	0	0	0	0	0	0	0	0	0	0	0
60_Pseudobutyrivibrio_sp_AR14_PROKKA_02547_Neopullulanase_1	19964	21997	+	2.034	0.0558689	0	0	0	0	0	0	0	0	0	0	0	0	0	0	0	0	0	0	0	0.0558689
61_Pseudobutyrivibrio_sp_C4_PROKKA_00537_Glycogen_operon_protein_GlgX_	548435	550282	-	1.848	0	0.170112	0	0	0	0	0	0	0.13756	0	0	0.0554648	0	0	0	0	0	0	0	0	0.363137
61_Pseudobutyrivibrio_sp_C4_PROKKA_00882_Alpha_amylase	132955	136938	+	3.984	0.0570469	0	0.132681	0.107771	0.0535034	0.170643	0	0	0	0.0389926	0	0.077183	0	0.108585	0	0.0979146	0	0.258562	0.0694423	0.188399	1.36072
61_Pseudobutyrivibrio_sp_C4_PROKKA_01560_Oligo_1_6_glucosidase	242711	244345	+	1.635	0	0	0	0	0	0.138602	0	0	0.0777402	0	0	0	0	0	0	0	0	0	0	0	0.216342
61_Pseudobutyrivibrio_sp_C4_PROKKA_01631_Neopullulanase_1	63789	65813	-	2.025	0	0	0	0	0	0	0	0	0	0	0	0	0	0	0.0948114	0	0	0	0	0.052951	0.147762
61_Pseudobutyrivibrio_sp_C4_PROKKA_01875_Sucrose_6F_phosphate_phosphorylase	76139	77782	+	1.644	0.207367	0	0.267944	0.348224	0	0.206765	0	0.171396	0.309259	0.188986	0	0.124695	0.36336	0	0.29196	0	0	0.208863	0	0	2.68882
61_Pseudobutyrivibrio_sp_C4_PROKKA_02184_Cyclomaltodextrinase	13963	15252	-	1.29	0.088091	0	0	0	0	0	0	0	0.0985312	0	0	0	0	0	0	0	0	0	0	0	0.186622
61_Pseudobutyrivibrio_sp_C4_PROKKA_02195_Oligo_1_6_glucosidase	27720	29384	-	1.665	0.819008	0.566428	0.423303	0.257874	0.128023	0.612472	0.473939	0	0.381698	0.373205	0.151344	0.184683	0.502288	1.03929	0.634212	0.234289	0.803716	0.103114	0.996967	0.257599	8.94345
61_Pseudobutyrivibrio_sp_C4_PROKKA_02197_Oligo_1_6_glucosidase	30619	32280	+	1.662	0	0	0	0	0.128254	0	0	0	0	0	0	0	0	0	0.0577597	0	0	0	0	0	0.186013
66_Pseudobutyrivibrio_spp_JW11_PROKKA_00131_Sucrose_6F_phosphate_phosphorylase	158890	160533	+	1.644	0	0	0.107178	0	0	0.964903	0.239996	0	0.154629	0	0	0.124695	0.872065	0	0.116784	0.474564	0.271328	0	0.504851	0	3.83099
66_Pseudobutyrivibrio_spp_JW11_PROKKA_00873_Alpha_amylase	116672	120652	+	3.981	0	0.0789669	0	0	0	0.056924	0.0495547	0	0	0	0.0316487	0	0	0	0.120568	0.146983	0	0	0.138989	0.0269344	0.650569
66_Pseudobutyrivibrio_spp_JW11_PROKKA_01475_Glycogen_operon_protein_GlgX_	46442	48289	+	1.848	0	0	0	0	0	0	0	0	0	0	0	0	0	0	0	0	0	0	0	0	0
66_Pseudobutyrivibrio_spp_JW11_PROKKA_02005_Oligo_1_6_glucosidase	17784	19418	-	1.635	0	0	0	0	0	0	0	0	0	0	0	0	0	0	0	0	0	0	0	0	0
66_Pseudobutyrivibrio_spp_JW11_PROKKA_02207_Oligo_1_6_glucosidase	50667	52328	-	1.662	0	0	0	0	0	0	0	0	0	0	0	0	0	0	0	0	0	0	0.166461	0	0.166461
66_Pseudobutyrivibrio_spp_JW11_PROKKA_02209_Oligo_1_6_glucosidase	53564	55228	+	1.665	0	0.0944046	0.423303	0	0	0	0	0	0.152679	0.186603	0	0	0	0	0	0	0	0	0.166161	0.1288	1.15195
66_Pseudobutyrivibrio_spp_JW11_PROKKA_02220_Cyclomaltodextrinase	67696	68985	+	1.29	0.352364	0	0	0.221892	0	0	0	0	0	0	0	0	0	0	0	0	0	0	0	0.0831207	0.657376
66_Pseudobutyrivibrio_spp_JW11_PROKKA_02341_Neopullulanase_1	50998	53022	-	2.025	0	0.0776216	0	0	0	0.111908	0	0	0.125536	0	0	0	0.117998	0	0	0	0	0	0	0	0.433064
406_Pseudobutyrivibrio_sp_LB2011_PROKKA_00306_Glycogen_operon_protein_GlgX_	360036	361883	+	1.848	0	0	0	0	0	0	0	0	0.13756	0	0	0	0	0	0	0	0	0	0	0	0.13756
406_Pseudobutyrivibrio_sp_LB2011_PROKKA_00893_Sucrose_6F_phosphate_phosphorylase	217945	219588	+	1.644	0	0.382442	0.643066	0.348224	0.129658	0.689217	0.239996	0	0.154629	0	0	0	0.145344	0	0.350352	0.237282	0.271328	0	0	0.0652225	3.65676
406_Pseudobutyrivibrio_sp_LB2011_PROKKA_01271_Neopullulanase_1	122715	124739	-	2.025	0	0	0	0	0	0	0	0	0.125536	0	0	0	0	0	0	0	0	0	0	0	0.125536
406_Pseudobutyrivibrio_sp_LB2011_PROKKA_01600_Alpha_amylase	126217	130173	+	3.957	0	0.0397229	0.0222643	0	0.134671	0	0.199421	0.0356047	0.0321216	0.0785174	0.0636814	0	0.0603856	0.0546632	0	0	0.112727	0	0	0.0270977	0.860878
406_Pseudobutyrivibrio_sp_LB2011_PROKKA_02005_Oligo_1_6_glucosidase	258173	259834	-	1.662	0	0	0.106017	0	0	0	0	0	0	0	0	0	0	0	0	0	0	0	0.166461	0	0.272478
406_Pseudobutyrivibrio_sp_LB2011_PROKKA_02007_Oligo_1_6_glucosidase	261069	262733	+	1.665	0	0	0.264565	0.085958	0	0.136105	0	0	0	0	0.151344	0	0	0.259822	0	0	0	0.206228	0	0	1.10402
406_Pseudobutyrivibrio_sp_LB2011_PROKKA_02018_Cyclomaltodextrinase	275201	276490	+	1.29	0	0	0.136589	0	0	0.0878351	0	0	0	0	0	0	0	0	0	0	0	0	0	0	0.224424
406_Pseudobutyrivibrio_sp_LB2011_PROKKA_02287_Oligo_1_6_glucosidase	34180	35814	-	1.635	0.139006	0	0	0	0	0.138602	0	0	0.15548	0	0	0	0.146144	0	0.0587135	0	0	0.105006	0	0	0.742952
63_Pseudobutyrivibrio_sp_MD2005_PROKKA_00011_Neopullulanase	14163	15452	-	1.29	0	0	0	0.110946	0	0.0878351	0	0	0	0	0	0	0	0	0.148832	0.151198	0	0	0	0	0.498811
63_Pseudobutyrivibrio_sp_MD2005_PROKKA_01105_Neopullulanase_1	250129	252159	-	2.031	0	0	0.303644	0	0	0.278944	0	0.138737	0.125165	0.458926	0	0.0504673	0.0588246	0	0.141797	0.0960344	0.109814	0	0.272435	0.211178	2.24597
63_Pseudobutyrivibrio_sp_MD2005_PROKKA_01285_Sucrose_6F_phosphate_phosphorylase	170495	172141	+	1.647	0.20699	0.190873	0.213965	0	0.582398	0.550369	0	0.171084	0.154348	0.188642	0.152998	0	0.507778	0.787986	0.641143	0.23685	0.135417	0	1.00786	0.130207	5.85891
63_Pseudobutyrivibrio_sp_MD2005_PROKKA_01368_Glycogen_operon_protein_GlgX_	23035	24891	+	1.857	0	0	0.0948842	0	0	0.244065	0	0	0.136893	0	0	0	0.514692	0	0.206778	0.105033	0	0	0.297963	0	1.60031
63_Pseudobutyrivibrio_sp_MD2005_PROKKA_01594_Oligo_1_6_glucosidase	16060	17694	-	1.635	0.069503	0	0.0538838	0.0875352	0	0	0	0	0.310961	0	0	0	0	0	0	0.119294	0	0	0	0	0.641177
63_Pseudobutyrivibrio_sp_MD2005_PROKKA_02063_Glycogen_operon_protein_GlgX_	137238	139319	-	2.082	0	0	0.0423151	0	0	0	0	0	0	0.223842	0.0605157	0.049231	0	0.103892	0	0.093682	0	0	0	0.103003	0.67648
69_Pseudobutyrivibrio_xylanivorans_MZ8_MNG_PROKKA_00518_Trehalose_6_phosphate_hydrolase	369403	371040	+	1.638	0	0	0	0	0	0	0	0	0	0	0	0	0	0	0	0	0	0	0	0	0
69_Pseudobutyrivibrio_xylanivorans_MZ8_MNG_PROKKA_00725_Glycogen_operon_protein_GlgX_	593165	595018	+	1.854	0	0	0	0	0	0.061115	0	0	0	0	0.0679577	0	0	0	0	0	0	0	0	0	0.129073
69_Pseudobutyrivibrio_xylanivorans_MZ8_MNG_PROKKA_01577_Neopullulanase_1	253338	255371	-	2.034	0.223476	0.0772781	0.0433137	0	0.0523986	0	0.290969	0.0692664	0	0	0.0619437	0	0.0587379	0	0	0	0.109652	0	0	0	0.987035
69_Pseudobutyrivibrio_xylanivorans_MZ8_MNG_PROKKA_01610_Sucrose_6F_phosphate_phosphorylase	290363	292027	+	1.665	0	0	0	0.085958	0	0	0	0	0	0	0.0756718	0	0.0717555	0	0	0	0	0	0	0	0.233385
69_Pseudobutyrivibrio_xylanivorans_MZ8_MNG_PROKKA_01853_Oligo_1_6_glucosidase	532166	533827	-	1.662	0	0	0	0.0861132	0	0	0	0	0	0	0	0.0616721	0	0	0.0577597	0	0	0	0	0	0.205545
69_Pseudobutyrivibrio_xylanivorans_MZ8_MNG_PROKKA_01855_Oligo_1_6_glucosidase	535063	536730	+	1.668	0.0681279	0	0	0	0.0638961	0	0	0	0	0	0	0.1229	0	0	0	0	0	0	0	0.064284	0.319209
69_Pseudobutyrivibrio_xylanivorans_MZ8_MNG_PROKKA_01869_Cyclomaltodextrinase	552691	553980	-	1.29	0	0	0.0682946	0.110946	0	0.263505	0	0.109215	0	0.481695	0	0	0	0.167676	0.148832	0	0	0.133089	0	0	1.48325
69_Pseudobutyrivibrio_xylanivorans_MZ8_MNG_PROKKA_02601_Oligo_1_6_glucosidase	192176	193558	+	1.383	0	0	0	0	0	0.163857	0	0.101871	0.0919055	0	0	0	0	0	0	0	0	0	0	0.0775313	0.435165
58_Pseudobutyrivibrio_sp_49_PROKKA_00864_Neopullulanase	13777	15066	-	1.29	0.088091	0	0.204884	0	0	0.17567	0	0	0.0985312	0	0	0	0	0	0	0	0	0	0	0	0.567176
374_Pseudobutyrivibrio_xylanivorans_Mz5_DSM_14809_PROKKA_00299_Sucrose_phosphorylase	350953	351105	+	0.153	0	0	0	0	0	0.74057	0	0	0	0	0	0	0	0	0	0	0	0	0	0	0.74057
374_Pseudobutyrivibrio_xylanivorans_Mz5_DSM_14809_PROKKA_00299_Sucrose_phosphorylase	341188	342603	+	1.416	0	0	0	0.101073	0.150535	0	0	0	0	0	0	0	0	0	0	0	0	0.121246	0	0	0.372855
374_Pseudobutyrivibrio_xylanivorans_Mz5_DSM_14809_PROKKA_00333_Alpha_amylase	371880	372473	+	0.594	2.2957	0	0.593266	0.963772	0.179426	2.09828	1.66058	0.47437	1.49787	1.56916	1.27266	0.345114	0.603398	0.72829	0	2.62688	2.25284	0	0.931509	0.541544	20.6347
374_Pseudobutyrivibrio_xylanivorans_Mz5_DSM_14809_PROKKA_00333_Alpha_amylase	378998	382912	+	3.915	0.145131	0	0.0675096	0.109671	0.108893	0.0868255	0	0.0359867	0.162331	0.0396798	0.160911	0.130905	0.0305167	0.220998	0.0490404	0.199281	0	0	0.282665	0	1.83034
374_Pseudobutyrivibrio_xylanivorans_Mz5_DSM_14809_PROKKA_00952_Neopullulanase_1	75847	76695	+	0.849	0	0.370279	0	0.33715	0	0	0	0	1.19769	0	0	0	0	0.509546	0.339211	0	0.262699	0.808881	0	0	3.82546
374_Pseudobutyrivibrio_xylanivorans_Mz5_DSM_14809_PROKKA_00952_Neopullulanase_1	157083	157607	+	0.525	0	0	0	0	0	0	0	0	0	0.295898	0	0	0	0	0	0.743032	0	0	0	0	1.03893
374_Pseudobutyrivibrio_xylanivorans_Mz5_DSM_14809_PROKKA_01249_Glycogen_debranching_enzyme	132927	133658	-	0.732	0.465727	1.71785	0.481421	0.782077	0.145599	0.309583	0	0.384939	0.347282	0	0	0	0.326429	0	0.262286	0	0	0.469085	0.755897	0.146483	6.59466
374_Pseudobutyrivibrio_xylanivorans_Mz5_DSM_14809_PROKKA_01249_Glycogen_debranching_enzyme	106820	107827	-	1.008	0	0.311872	0.174802	0.141984	0.317199	0.112408	0	0	0.126097	0	0.624968	0.203371	0.237049	0	0.476174	0.193498	0.442522	0	0	0.21275	3.57469
374_Pseudobutyrivibrio_xylanivorans_Mz5_DSM_14809_PROKKA_01310_Alpha_amylase	195589	196536	+	0.948	0	0	0	0	0	0	0	0	0	0	0	0	0	0	0	0	0	0	0	0	0
374_Pseudobutyrivibrio_xylanivorans_Mz5_DSM_14809_PROKKA_01310_Alpha_amylase	169655	170590	+	0.936	0.364222	0	0.847115	0.305812	0.113866	0.605274	0	0.301042	0	0	0	0.219015	0.127642	0	0	0.416765	0	0.183424	0	0	3.48418
374_Pseudobutyrivibrio_xylanivorans_Mz5_DSM_14809_PROKKA_02053_Oligo_1_6_glucosidase	86434	88026	+	1.593	0	0.0986715	0	0	0.0669044	0	0	0	0.15958	0.195037	0	0	0.299995	0	0.120523	0.244879	0.140007	0.107775	0.347342	0.0673106	1.84802
374_Pseudobutyrivibrio_xylanivorans_Mz5_DSM_14809_PROKKA_02053_Oligo_1_6_glucosidase	3839	5431	-	1.593	0	0	0	0.0898431	0.267618	0.0711282	0	0	0.23937	0	0	0	0	0	0.120523	0.244879	0	0.215549	0.347342	0	1.59625
374_Pseudobutyrivibrio_xylanivorans_Mz5_DSM_14809_PROKKA_02404_Neopullulanase	75627	76139	-	0.513	0	0	0	0	0	0	0	0	0	0	0	0	0	0	0	0	0	0	0	0	0
374_Pseudobutyrivibrio_xylanivorans_Mz5_DSM_14809_PROKKA_02404_Neopullulanase	41309	41797	+	0.489	0	0	0	0	0	0	0	0	0	0	0	0	0	0	0	0	0	0	0	0	0
58_Pseudobutyrivibrio_sp_49_PROKKA_01701_Sucrose_phosphorylase	341188	342603	+	1.416	0	0	0	0.101073	0.150535	0	0	0	0	0	0	0	0	0	0	0	0	0.121246	0	0	0.372855
374_Pseudobutyrivibrio_xylanivorans_Mz5_DSM_14809_PROKKA_00333_Alpha_amylase	378998	382912	+	3.915	0.145131	0	0.0675096	0.109671	0.108893	0.0868255	0	0.0359867	0.162331	0.0396798	0.160911	0.130905	0.0305167	0.220998	0.0490404	0.199281	0	0	0.282665	0	1.83034
374_Pseudobutyrivibrio_xylanivorans_Mz5_DSM_14809_PROKKA_00952_Neopullulanase_1	159712	161745	+	2.034	0.167607	0.0772781	0.216568	0.0703639	0	0.278533	0	0.138533	0	0	0	0.0503928	0.0587379	0	0.141588	0.479464	0.328955	0.0844076	0.40805	0.0527167	2.55319
374_Pseudobutyrivibrio_xylanivorans_Mz5_DSM_14809_PROKKA_01249_Glycogen_debranching_enzyme	108395	110248	-	1.854	0	0	0.0475189	0	0	0.061115	0	0	0.137115	0	0	0	0	0.116668	0.155334	0.315608	0	0	0	0	0.833359
374_Pseudobutyrivibrio_xylanivorans_Mz5_DSM_14809_PROKKA_01310_Alpha_amylase	172596	174410	-	1.815	0.25044	0.0866026	0.19416	0.551978	0	0.374569	0	0	0.140061	0.171181	0.485926	0	0.131651	0.119175	0.158672	0	0.122882	0	0	0	2.7873
374_Pseudobutyrivibrio_xylanivorans_Mz5_DSM_14809_PROKKA_02053_Oligo_1_6_glucosidase	10353	11975	-	1.623	0	0	0.162847	0	0	0.20944	0	0.086807	0	0.382863	0	0	0	0	0.0591476	0	0	0.105782	0.170461	0.0660664	1.24341
374_Pseudobutyrivibrio_xylanivorans_Mz5_DSM_14809_PROKKA_02404_Neopullulanase	44020	45309	+	1.29	0	0	0.204884	0	0	0	0	0	0.197062	0	0	0	0	0	0	0	0	0	0	0	0.401946

## Sheet: GH43 RPKM
	start	end		forward/reverse	length (kb)	SRR1138694	SRR873456	SRR1138697	SRR873457	SRR1138702	SRR873458	SRR1206249	SRR873459	SRR873450	SRR873460	SRR873451	SRR873461	SRR873452	SRR873462	SRR873453	SRR873463	SRR873454	SRR873464	SRR873455	SRR873465
1_Butyrivibrio_fibrisolvens_AB2020_PROKKA_00955_hypothetical_protein	50117	51937	1820	+	1.821	0	0	0	0	0	0	0	0	0	0	0	0	0	0	0	0	0	0	0	0
2_Butyrivibrio_fibrisolvens_AR40_PROKKA_01492_Extracellular_exo_alpha_1_2_Butyrivibrio_fibrisolvens_AR40_5_L_arabinofuranosidase	28120	28242	122	+	0.123	0	0	0	0	0	0.921197	0	0	1.03338	0	0	0	0	0	0	0	0	0	0	0
1_Butyrivibrio_fibrisolvens_AB2020_PROKKA_01685_Extracellular_exo_alpha_1_1_Butyrivibrio_fibrisolvens_AB2020_5_L_arabinofuranosidase	14118	15701	1583	-	1.584	0	0	0	0	0	0	0	0	0	0	0	0	0.15085	0	0	0	0	0	0	0
6_Butyrivibrio_fibrisolvens_WTE3004_PROKKA_02886_Arabinoxylan_arabinofuranohydrolase	9399	10868	1469	+	1.47	0	0	0	0	0	0	0	0	0	0	0	0	0	0	0	0	0	0	0	0
1_Butyrivibrio_fibrisolvens_AB2020_PROKKA_01929_Xylosidase_arabinosidase	34543	36027	1484	-	1.485	0	0.105848	0	0	0	0	0	0	0	0.10461	0	0.138046	0	0	0.129288	0	0	0	0	0
4_Butyrivibrio_fibrisolvens_MD2001_PROKKA_01895_Non_reducing_end_alpha_L_arabinofuranosidase_BoGH43A	17045	18607	1562	+	1.563	0	0	0	0	0	0	0	0	0	0	0	0	0	0	0	0	0	0	0	0
4_Butyrivibrio_fibrisolvens_MD2001_PROKKA_01890_Non_reducing_end_alpha_L_arabinofuranosidase_BoGH43A	25266	26798	1532	+	1.533	0	0	0	0	0	0	0	0	0	0	0	0	0	0	0	0	0	0	0	0
1_Butyrivibrio_fibrisolvens_AB2020_PROKKA_03340_Arabinoxylan_arabinofuranohydrolase	661	2253	1592	+	1.593	0	0	0	0	0.0669044	0	0	0	0	0	0	0	0	0	0	0	0	0	0	0
1_Butyrivibrio_fibrisolvens_AB2020_PROKKA_03348_Non_reducing_end_alpha_L_arabinofuranosidase_BoGH43A	11499	13025	1526	+	1.527	0.223256	0	0.11539	0.281179	0	0.519418	0.129193	0	0.499431	0	0	0	0.391201	0	0	0.255463	0	0	0	0
1_Butyrivibrio_fibrisolvens_AB2020_PROKKA_03349_Non_reducing_end_alpha_L_arabinofuranosidase_BoGH43B	13091	15088	1997	+	1.998	0	0	0	0	0	0	0.197475	0	0.127233	0	0	0	0	0	0	0	0	0	0	0
4_Butyrivibrio_fibrisolvens_MD2001_PROKKA_00588_Xylosidase_arabinosidase	495	1430	935	-	0.936	0.121407	0	0	0	0.569331	0.121055	1.47536	0.301042	0	0.165969	0.807651	0.87606	0	1.15546	0.205121	0.416765	0	0.366848	1.77345	0
2_Butyrivibrio_fibrisolvens_AR40_PROKKA_00485_Xylosidase_arabinosidase	20346	21800	1454	-	1.455	0	0	0	0	0	0	0	0	0	0	0	0	0	0	0	0	0	0	0	0
2_Butyrivibrio_fibrisolvens_AR40_PROKKA_00776_Non_reducing_end_alpha_L_arabinofuranosidase_BoGH43A	78728	80290	1562	+	1.563	0	0	0	0	0	0.144987	0	0	0	0	0	0	0	0	0	0	0	0	0	0
2_Butyrivibrio_fibrisolvens_AR40_PROKKA_00781_Non_reducing_end_alpha_L_arabinofuranosidase_BoGH43A	87077	88609	1532	+	1.533	0	0	0	0	0	0.295648	0	0	0	0	0	0	0	0	0	0	0	0	0	0
2_Butyrivibrio_fibrisolvens_AR40_PROKKA_01492_Extracellular_exo_alpha_1_2_Butyrivibrio_fibrisolvens_AR40_5_L_arabinofuranosidase	143607	144569	962	+	0.963	0	0	0	0	0	0.117661	0	0	0.263978	0	0	0.425749	0	0	0	0	0	0	0	0
2_Butyrivibrio_fibrisolvens_AR40_PROKKA_01503_Extracellular_endo_alpha_1_2_Butyrivibrio_fibrisolvens_AR40_5_L_arabinanase	164169	166253	2084	+	2.085	0.327014	0	0.253525	0	0	0	0	0	0	0	0.0604286	0.0983204	0	0	0.138125	0	0.106969	0	0.26538	0.411418
2_Butyrivibrio_fibrisolvens_AR40_PROKKA_01521_Arabinoxylan_arabinofuranohydrolase	16037	17506	1469	+	1.47	0	0	0	0	0	0	0	0	0	0.105678	0	0	0	0	0	0	0	0	0	0.0729427
2_Butyrivibrio_fibrisolvens_AR40_PROKKA_02770_hypothetical_protein	44116	45936	1820	-	1.821	0	0	0	0	0	0	0	0	0	0	0	0	0	0	0	0	0	0	0	0
2_Butyrivibrio_fibrisolvens_AR40_PROKKA_02813_Xylosidase_arabinosidase	98822	99757	935	-	0.936	0	0	0	0	0	0	0	0	0	0	0	0	0	0	0	0	0	0	0	0
2_Butyrivibrio_fibrisolvens_AR40_PROKKA_02874_Arabinoxylan_arabinofuranohydrolase	61525	65094	3569	+	3.57	0.0318312	0	0	0	0.029854	0	0.221039	0.0394644	0	0	0	0	0	0	0	0.0546347	0	0.0961821	0	0
2_Butyrivibrio_fibrisolvens_AR40_PROKKA_03122_Arabinoxylan_arabinofuranohydrolase	41798	43390	1592	+	1.593	0	0	0	0	0	0	0	0	0	0	0	0	0	0	0	0	0	0	0	0
2_Butyrivibrio_fibrisolvens_AR40_PROKKA_03137_Non_reducing_end_alpha_L_arabinofuranosidase_BoGH43A	60990	62516	1526	+	1.527	0.0744187	0	0	0	0	0	0	0	0	0	0	0	0	0	0	0.255463	0	0	0.181178	0
2_Butyrivibrio_fibrisolvens_AR40_PROKKA_03138_Xylan_1_3_beta_xylosidase	62582	64642	2060	+	2.061	0	0	0	0	0	0.219907	0	0	0.123343	0	0	0	0	0	0	0	0	0	0	0
2_Butyrivibrio_fibrisolvens_AR40_PROKKA_03189_Xylosidase_arabinosidase	28506	29993	1487	-	1.488	0.305477	0	0	0	0	0	0	0	0	0.1044	0.169346	0	0.481745	0.145364	0	0	0	0	0.185926	0
2_Butyrivibrio_fibrisolvens_AR40_PROKKA_03688_Extracellular_exo_alpha_1_2_Butyrivibrio_fibrisolvens_AR40_5_L_arabinofuranosidase	38475	39989	1514	-	1.515	0	0	0	0	0	0	0	0	0	0	0	0	0.15772	0	0	0	0	0	0	0
375_Butyrivibrio_fibrisolvens_D1_DSM_3071_PROKKA_00074_Xylosidase_arabinosidase	87380	88315	935	-	0.936	0	0	0.188248	0	0.341599	0.121055	0	0	0	0	0	0.219015	0.127642	0	0.205121	0	0	0.366848	0	0.343672
375_Butyrivibrio_fibrisolvens_D1_DSM_3071_PROKKA_00760_Xylan_1_3_beta_xylosidase	12769	14853	2084	-	2.085	0	0	0	0	0	0	0	0.0675721	0	0	0	0.245801	0	0	0	0	0	0.0823429	0	0
375_Butyrivibrio_fibrisolvens_D1_DSM_3071_PROKKA_00761_Non_reducing_end_alpha_L_arabinofuranosidase_BoGH43A	14916	16442	1526	-	1.527	0	0.205872	0	0.187453	0.0697962	0	0	0	0	0.101733	0	0	0.15648	0.141652	0	0	0	0	0.543533	0.0702199
375_Butyrivibrio_fibrisolvens_D1_DSM_3071_PROKKA_00772_Arabinoxylan_arabinofuranohydrolase	29216	30790	1574	-	1.575	0	0	0.0559365	0	0.135338	0.0719411	2.37985	0	0.807018	0	2.55987	1.95236	0	1.37335	0.304751	0	0	0	1.93222	0
375_Butyrivibrio_fibrisolvens_D1_DSM_3071_PROKKA_01033_Non_reducing_end_alpha_L_arabinofuranosidase_BoGH43A	161289	162851	1562	+	1.563	0	0	0	0	0	0	0	0	0	0	0.0806101	0	0	0	0	0	0	0	0	0
375_Butyrivibrio_fibrisolvens_D1_DSM_3071_PROKKA_01481_Extracellular_exo_alpha_1_375_Butyrivibrio_fibrisolvens_D1_DSM_3071_5_L_arabinofuranosidase	65024	65986	962	+	0.963	0	0	0	0	0	0	0	0	0	0	0	0	0	0	0	0	0	0	0	0
375_Butyrivibrio_fibrisolvens_D1_DSM_3071_PROKKA_01492_Extracellular_endo_alpha_1_375_Butyrivibrio_fibrisolvens_D1_DSM_3071_5_L_arabinanase	85580	87670	2090	+	2.091	0	0	0.0421329	0	0.203881	0	0	0.202135	0	0.074293	0.0602552	0.196077	0.0571367	0	0	0	0	0.0821066	0	0.717915
375_Butyrivibrio_fibrisolvens_D1_DSM_3071_PROKKA_01629_hypothetical_protein	96982	98091	1109	+	1.11	0	0	0	0	0	0	0	0	0	0	0	0	0	0	0	0	0	0	0	0
375_Butyrivibrio_fibrisolvens_D1_DSM_3071_PROKKA_01653_Arabinoxylan_arabinofuranohydrolase	127747	130170	2423	+	2.424	0	0	0.0726898	0	0.0879363	0	0.48831	0	0.157309	0	0.155933	0.465136	0.0492875	0.178467	0	0.0804645	0	0	0.570665	0.0442351
375_Butyrivibrio_fibrisolvens_D1_DSM_3071_PROKKA_02697_Extracellular_exo_alpha_1_375_Butyrivibrio_fibrisolvens_D1_DSM_3071_5_L_arabinofuranosidase	58420	60003	1583	+	1.584	0	0	0	0	0	0	0	0	0	0	0	0	0	0	0	0	0	0	0	0
375_Butyrivibrio_fibrisolvens_D1_DSM_3071_PROKKA_03660_Xylosidase_arabinosidase	30223	31716	1493	-	1.494	0.0760625	0	0.0589692	0.0957966	0.214014	0.0758415	0	0	0.0850772	0.207961	0	0	0	0.144781	0	0	0.149285	0	0	0.143542
375_Butyrivibrio_fibrisolvens_D1_DSM_3071_PROKKA_03805_Non_reducing_end_alpha_L_arabinofuranosidase_BoGH43A	3195	4730	1535	+	1.536	0	0	0.0573568	0	0	0	0	0	0	0	0	0	0	0	0	0	0	0	0.180116	0.0698084
4_Butyrivibrio_fibrisolvens_MD2001_PROKKA_00423_Xylosidase_arabinosidase	172563	174047	1484	-	1.485	0.153047	0	0	0	0	0	0	0	0	0	0	0	0.0804531	0	0	0	0	0	0	0
4_Butyrivibrio_fibrisolvens_MD2001_PROKKA_00588_Xylosidase_arabinosidase	58438	59373	935	+	0.936	0.121407	0	0	0	0	0	0	0	0	0	0	0	0.255284	0	0	0.208382	0	0	0	0
4_Butyrivibrio_fibrisolvens_MD2001_PROKKA_00631_hypothetical_protein	111921	113741	1820	+	1.821	0	0	0	0	0	0	0	0	0	0	0	0	0	0	0	0	0.244955	0	0	0
4_Butyrivibrio_fibrisolvens_MD2001_PROKKA_01504_Arabinoxylan_arabinofuranohydrolase	64361	65830	1469	+	1.47	0	0	0	0	0	0	0	0	0	0	0	0	0	0	0	0	0	0	0	0
4_Butyrivibrio_fibrisolvens_MD2001_PROKKA_01573_Arabinoxylan_arabinofuranohydrolase	153439	155031	1592	+	1.593	0.142671	0	0	0	0	0.142256	0	0	0.15958	0	0	0.0643434	0	0	0	0	0	0	0.347342	0
4_Butyrivibrio_fibrisolvens_MD2001_PROKKA_01588_Non_reducing_end_alpha_L_arabinofuranosidase_BoGH43A	172511	174037	1526	+	1.527	0	0	0	0	0.0697962	0	0	0	0	0	0	0	0	0	0	0	0	0	0	0
4_Butyrivibrio_fibrisolvens_MD2001_PROKKA_01589_Xylan_1_3_beta_xylosidase	174103	176217	2114	+	2.115	0	0	0	0	0	0	0	0	0	0	0	0	0	0	0	0	0	0	0	0
4_Butyrivibrio_fibrisolvens_MD2001_PROKKA_01890_Non_reducing_end_alpha_L_arabinofuranosidase_BoGH43A	148868	150400	1532	-	1.533	0	0	0	0	0	0	0	0	0	0	0	0	0	0	0	0	0	0	0	0
4_Butyrivibrio_fibrisolvens_MD2001_PROKKA_01895_Non_reducing_end_alpha_L_arabinofuranosidase_BoGH43A	157134	158696	1562	-	1.563	0	0	0	0	0	0	0	0	0	0	0	0	0	0	0	0	0	0	0	0
4_Butyrivibrio_fibrisolvens_MD2001_PROKKA_03128_Arabinoxylan_arabinofuranohydrolase	12496	16065	3569	+	3.57	0.0318312	0	0	0	0	0	0	0	0	0	0	0.0287112	0	0	0	0	0	0	0.0774953	0
7_Butyrivibrio_fibrisolvens_YRB2005_PROKKA_03038_Extracellular_exo_alpha_1_7_Butyrivibrio_fibrisolvens_YRB2005_5_L_arabinofuranosidase	65291	65734	443	+	0.444	0	0	0	0	0	0	0	0	0	0	0	0	0	0	0	0	0	0	0	0
2_Butyrivibrio_fibrisolvens_AR40_PROKKA_01492_Extracellular_exo_alpha_1_2_Butyrivibrio_fibrisolvens_AR40_5_L_arabinofuranosidase	43966	44088	122	+	0.123	0	0	0	0	0	1.84239	0	0	0	0	0	0	0	0	0	0	0	0	0	0
6_Butyrivibrio_fibrisolvens_WTE3004_PROKKA_00201_hypothetical_protein	247809	249629	1820	-	1.821	0	0	0	0	0	0	0	0	0	0	0	0	0	0	0	0	0	0	0	0
6_Butyrivibrio_fibrisolvens_WTE3004_PROKKA_00244_Xylosidase_arabinosidase	303020	303955	935	-	0.936	0	0	0	0	0.227732	0	0	0.150521	0	0	0	0	0	0	0	0	0	0	0	0
6_Butyrivibrio_fibrisolvens_WTE3004_PROKKA_01167_Non_reducing_end_alpha_L_arabinofuranosidase_BoGH43A	132384	133946	1562	+	1.563	0	0	0	0	0	0	0	0	0	0	0	0	0	0	0	0	0	0	0	0
6_Butyrivibrio_fibrisolvens_WTE3004_PROKKA_01172_Non_reducing_end_alpha_L_arabinofuranosidase_BoGH43A	140618	142150	1532	+	1.533	0	0	0	0.186719	0	0	0	0.183807	0.165826	0	0	0	0	0	0	0	0	0	0	0
6_Butyrivibrio_fibrisolvens_WTE3004_PROKKA_02122_Extracellular_endo_alpha_1_6_Butyrivibrio_fibrisolvens_WTE3004_5_L_arabinanase	52748	54832	2084	-	2.085	0.163507	0	0	0	0.255585	0	0	0.135144	0	0	0	0.196641	0.114602	0	0.092083	0	0	0	0	0.308563
6_Butyrivibrio_fibrisolvens_WTE3004_PROKKA_02134_Extracellular_exo_alpha_1_6_Butyrivibrio_fibrisolvens_WTE3004_5_L_arabinofuranosidase	74429	75391	962	-	0.963	0	0	0	0	0	0	0	0	0	0	0	0	0	0	0	0	0	0	0	0
6_Butyrivibrio_fibrisolvens_WTE3004_PROKKA_02188_Arabinoxylan_arabinofuranohydrolase	43293	44885	1592	+	1.593	0	0	0	0.179686	0	0.142256	0	0	0	0	0	0	0.149997	0.271566	0	0.367318	0	0	0.347342	0
6_Butyrivibrio_fibrisolvens_WTE3004_PROKKA_02203_Non_reducing_end_alpha_L_arabinofuranosidase_BoGH43A	62775	64301	1526	+	1.527	0.148837	0	0	0	0.0697962	0	0	0	0	0	0	0	0	0	0	0	0	0	0	0.0702199
6_Butyrivibrio_fibrisolvens_WTE3004_PROKKA_02204_Xylan_1_3_beta_xylosidase	64367	66487	2120	+	2.121	0	0	0.041537	0.0674776	0	0.213686	0.0930114	0.0664252	0.119854	0	0	0.0483258	0	0	0	0.183919	0	0.0809453	0	0
6_Butyrivibrio_fibrisolvens_WTE3004_PROKKA_02232_Xylosidase_arabinosidase	4536	6020	1484	-	1.485	0	0	0	0	0	0	0	0	0.171186	0	0	0	0	0	0.193932	0	0	0	0	0
6_Butyrivibrio_fibrisolvens_WTE3004_PROKKA_02842_Extracellular_exo_alpha_1_6_Butyrivibrio_fibrisolvens_WTE3004_5_L_arabinofuranosidase	50339	51922	1583	-	1.584	0	0	0	0	0	0	0	0	0	0	0	0	0.15085	0	0	0	0	0	0	0
6_Butyrivibrio_fibrisolvens_WTE3004_PROKKA_02886_Arabinoxylan_arabinofuranohydrolase	44442	45911	1469	-	1.47	0	0	0	0	0	0	0	0	0	0	0	0.139454	0	0	0	0	0	0	0	0
7_Butyrivibrio_fibrisolvens_YRB2005_PROKKA_00531_Xylosidase_arabinosidase	89976	91460	1484	-	1.485	0.0765235	0	0	0	0	0	0	0	0	0.10461	0.169688	0	0	0	0	0	0	0	0	0
7_Butyrivibrio_fibrisolvens_YRB2005_PROKKA_00971_Non_reducing_end_alpha_L_arabinofuranosidase_BoGH43A	141676	143208	1532	-	1.533	0	0	0	0.186719	0	0.295648	0.257374	0	0	0	0.164375	0	0.701406	0	0	0.127232	0.290974	0	0	0
7_Butyrivibrio_fibrisolvens_YRB2005_PROKKA_00976_Non_reducing_end_alpha_L_arabinofuranosidase_BoGH43A	149748	151304	1556	-	1.557	0.14597	0.201906	0	0	0.136903	0	0	0	0.163269	0	0	0	0.153465	0	0	0	0	0	0.355373	0
7_Butyrivibrio_fibrisolvens_YRB2005_PROKKA_01541_Xylosidase_arabinosidase	22840	23775	935	+	0.936	0	0	0	0	0	0	0	0.150521	0	0.165969	0	0	0	0	0	0	0	0	0	0
7_Butyrivibrio_fibrisolvens_YRB2005_PROKKA_01590_hypothetical_protein	80364	82184	1820	+	1.821	0	0	0	0	0	0	0	0	0	0	0	0	0	0	0	0	0	0.188561	0	0
7_Butyrivibrio_fibrisolvens_YRB2005_PROKKA_02001_Arabinoxylan_arabinofuranohydrolase	77600	79069	1469	+	1.47	0	0	0	0	0	0	0	0	0	0	0	0	0	0	0	0	0	0	0	0
7_Butyrivibrio_fibrisolvens_YRB2005_PROKKA_02168_Extracellular_exo_alpha_1_7_Butyrivibrio_fibrisolvens_YRB2005_5_L_arabinofuranosidase	24869	25831	962	+	0.963	0	0	0	0	0	0	0	0	0	0	0	0	0	0	0	0	0	0	0	0
7_Butyrivibrio_fibrisolvens_YRB2005_PROKKA_02179_Extracellular_endo_alpha_1_7_Butyrivibrio_fibrisolvens_YRB2005_5_L_arabinanase	45427	47511	2084	+	2.085	0.163507	0.150776	0.0845084	0	0	0	0	0	0	0	0	0.0983204	0	0	0	0	0	0	0.13269	0.102854
7_Butyrivibrio_fibrisolvens_YRB2005_PROKKA_02996_Arabinoxylan_arabinofuranohydrolase	7751	9343	1592	-	1.593	0	0	0	0	0	0.142256	0	0	0	0	0	0	0	0	0	0	0	0	0.173671	0
7_Butyrivibrio_fibrisolvens_YRB2005_PROKKA_03038_Extracellular_exo_alpha_1_7_Butyrivibrio_fibrisolvens_YRB2005_5_L_arabinofuranosidase	3155	4738	1583	+	1.584	0	0	0	0	0	0	0	0	0	0	0	0	0	0.273109	0	0	0.140803	0	0	0
7_Butyrivibrio_fibrisolvens_YRB2005_PROKKA_03508_Xylan_1_3_beta_xylosidase	27335	29440	2105	-	2.106	0	0	0	0	0	0	0	0	0.120708	0	0	0	0	0	0	0	0	0	0	0
7_Butyrivibrio_fibrisolvens_YRB2005_PROKKA_03509_Non_reducing_end_alpha_L_arabinofuranosidase_BoGH43A	29509	31032	1523	-	1.524	0.0745652	0	0	0	0	0	0	0	0	0	0	0	0	0	0	0.511932	0.292692	0	0	0.0703581
72_Butyrivibrio_hungatei_DSM_14810_PROKKA_00081_hypothetical_protein	81532	82395	863	-	0.864	0	0	0	0	0	0	0	0	0	0.359599	0	0.237266	0	0.25035	0	0.225748	0	0	0	0
72_Butyrivibrio_hungatei_DSM_14810_PROKKA_00382_hypothetical_protein	411179	412087	908	-	0.909	0	0	0	0	0	0	0	0	0	0	0	0	0	0	0	0	0	0	0	0
72_Butyrivibrio_hungatei_DSM_14810_PROKKA_00456_Non_reducing_end_alpha_L_arabinofuranosidase_BoGH43B	484285	485838	1553	+	1.554	0	0	0	0.0920979	0	0	0	0	0	0.0999656	0	0	0.153762	0	0	0	0	0	0	0
72_Butyrivibrio_hungatei_DSM_14810_PROKKA_01072_hypothetical_protein	303859	304764	905	+	0.906	0	0	0	0	0	0	0	0	0	0	0	0	0	0.238744	0	0	0	0	0	0
72_Butyrivibrio_hungatei_DSM_14810_PROKKA_01747_Arabinoxylan_arabinofuranohydrolase	228485	230116	1631	-	1.632	0	0.192627	0	0	0	0	0	0	0	0	0	0.0628058	0	0.132538	0	0	0	0	0.678084	0
72_Butyrivibrio_hungatei_DSM_14810_PROKKA_02219_Extracellular_exo_alpha_1_72_Butyrivibrio_hungatei_DSM_14810_5_L_arabinofuranosidase_ArbA	49255	50286	1031	-	1.032	0	0	0	0.138682	0	0.109794	0	0	0	0	0	0	0	0	0	0	0	0	0	0
72_Butyrivibrio_hungatei_DSM_14810_PROKKA_02283_hypothetical_protein	117578	118516	938	+	0.939	0	0	0	0	0	0	0	0	0	0	0	0	0	0	0	0	0	0	0	0
9_Butyrivibrio_hungatei_NK4A153_PROKKA_00792_Arabinoxylan_arabinofuranohydrolase	252714	255803	3089	+	3.09	0	0	0	0	0	0.073338	0.127687	0.0911895	0	0	0.0815492	0.0663424	0	0.140001	0	0.441852	0	0.0555615	0.0895334	0.0694018
58_Pseudobutyrivibrio_sp_49_PROKKA_00036_Extracellular_endo_alpha_1_58_Pseudobutyrivibrio_sp_49_5_L_arabinanase	45946	46878	932	+	0.933	0	0	0	0	0	0	0	0	0	0	0	0	0	0	0	0	0	0	0	0
11_Butyrivibrio_proteoclasticus_B316_PROKKA_00314_Arabinoxylan_arabinofuranohydrolase	404051	405661	1610	+	1.611	0	0	0	0	0	0.211	0	0	0.157797	0	0	0	0.148321	0	0.119176	0.121071	0	0	0	0
11_Butyrivibrio_proteoclasticus_B316_PROKKA_00696_Extracellular_exo_alpha_1_11_Butyrivibrio_proteoclasticus_B316_5_L_arabinofuranosidase	814505	815977	1472	+	1.473	0	0	0	0	0	0	0	0	0	0	0	0	0	0	0	0	0	0	0	0
11_Butyrivibrio_proteoclasticus_B316_PROKKA_00757_Arabinoxylan_arabinofuranohydrolase	895628	899716	4088	+	4.089	0	0.153762	0.0646368	0.140005	0.104259	0.332523	0.289475	0.310098	0	0.113974	0.0308128	0.275737	0.350617	0.0528985	0	0	0.654531	0.461857	0.135318	0.131115
11_Butyrivibrio_proteoclasticus_B316_PROKKA_01613_Non_reducing_end_alpha_L_arabinofuranosidase_BoGH43A	1937669	1939600	1931	-	1.932	0	0	0	0	0	0.234591	0.306331	0	0	0	0	0	0	0	0.0496877	0	0.230881	0	0	0.277499
11_Butyrivibrio_proteoclasticus_B316_PROKKA_01614_Non_reducing_end_alpha_L_arabinofuranosidase_BoGH43A	1939614	1941329	1715	-	1.716	0	0.366395	0	0.166807	0	0.396179	0.114963	0.0821024	0	0	0	0.119463	0.278492	0	0.111884	0.227326	0	0	0.161223	0
11_Butyrivibrio_proteoclasticus_B316_PROKKA_01817_hypothetical_protein	2191268	2192158	890	-	0.891	0	0	0	0	0	0.254337	0.442822	0	0	0	0.282814	0.230076	0.536354	0.485527	0	0	0	0.385376	0	0.240686
11_Butyrivibrio_proteoclasticus_B316_PROKKA_02299_Non_reducing_end_alpha_L_arabinofuranosidase_BoGH43B	2755549	2757276	1727	+	1.728	0	0	0	0.331296	0	0	0	0	0	0	0	0	0.207418	0.125175	0	0.225748	0	0	0	0
11_Butyrivibrio_proteoclasticus_B316_PROKKA_02365_Xylosidase_arabinosidase	2831237	2832277	1040	-	1.041	0	0	0	0	0.102381	0	2.27409	0	0.366298	0	0.363094	1.47693	0.229535	0.831132	0.276647	0.749456	0	0.164923	2.1261	0.103003
12_Butyrivibrio_proteoclasticus_FD2007_PROKKA_00181_Non_reducing_end_alpha_L_arabinofuranosidase_BoGH43A	197130	198845	1715	+	1.716	0.0662222	0.183198	0	0.0834033	0.124218	0.13206	0	0	0.148141	0.181057	0	0.119463	0.139246	0.2521	0	0	0	0.200099	0	0
12_Butyrivibrio_proteoclasticus_FD2007_PROKKA_00182_Non_reducing_end_alpha_L_arabinofuranosidase_BoGH43A	198859	200790	1931	+	1.932	0	0.488148	0	0.222236	0	0.117295	0.408441	0.145847	0.394737	0	0	0	0.123678	0.111958	0.0993753	0.100955	0	0.177728	0	0.332999
12_Butyrivibrio_proteoclasticus_FD2007_PROKKA_01056_hypothetical_protein	149637	150527	890	+	0.891	0	0.352825	0	0	0	0.763012	0	0	0.142655	0.348702	0	0	0.268177	0	0.10774	0.875627	1.25158	0	0	0.722059
12_Butyrivibrio_proteoclasticus_FD2007_PROKKA_01145_Arabinoxylan_arabinofuranohydrolase	7835	9445	1610	+	1.611	0.141077	0	0	0	0	0.140667	0	0	0	0	0	0	0	0	0.0595882	0	0.276886	0	0.171731	0.133117
12_Butyrivibrio_proteoclasticus_FD2007_PROKKA_01557_Arabinoxylan_arabinofuranohydrolase	36063	40151	4088	-	4.089	0	0.0768812	0.107728	0	0.0260648	0.249392	0.241229	0.0689106	0	0	0.0616256	0.050134	0.233745	0.158696	0.0469536	0	0.109088	0.545831	0.135318	0.104892
12_Butyrivibrio_proteoclasticus_FD2007_PROKKA_01619_Extracellular_exo_alpha_1_12_Butyrivibrio_proteoclasticus_FD2007_5_L_arabinofuranosidase	120199	121671	1472	-	1.473	0	0	0	0	0	0	0	0	0	0	0	0	0	0	0	0	0	0	0	0
12_Butyrivibrio_proteoclasticus_FD2007_PROKKA_01676_Non_reducing_end_alpha_L_arabinofuranosidase_BoGH43B	32555	34282	1727	+	1.728	0	0.181926	0	0	0	0	0	0	0.147113	0	0	0	0.276558	0	0	0	0.516276	0	0	0
12_Butyrivibrio_proteoclasticus_FD2007_PROKKA_02793_hypothetical_protein	46381	47313	932	-	0.933	0	0.336942	0	0.153398	0	0	0	0	0.272466	0	0	0	0	0	0	0	0	0	0	0
15_Butyrivibrio_proteoclasticus_P18_PROKKA_01065_Arabinoxylan_arabinofuranohydrolase	72131	73726	1595	+	1.596	0.213604	0	0	0	0	0	0	0	0	0	0	0	0	0	0	0	0	0	0	0
15_Butyrivibrio_proteoclasticus_P18_PROKKA_01115_Non_reducing_end_alpha_L_arabinofuranosidase_BoGH43A	146996	148480	1484	+	1.485	0	0	0	0	0	0	0	0	0	0	0	0	0	0	0	0	0	0	0	0
15_Butyrivibrio_proteoclasticus_P18_PROKKA_01350_Non_reducing_end_alpha_L_arabinofuranosidase_BoGH43B	70943	72505	1562	-	1.563	0	0.100565	0.28183	0	0	0.21748	0.252434	0	0	0	0	0	0	0	0	0.499158	0	0	0	0.0686025
15_Butyrivibrio_proteoclasticus_P18_PROKKA_01649_hypothetical_protein	120014	120952	938	+	0.939	0	0	0	0.304835	0	0	0.420186	0	0	0	0	0	0.763405	0	0	0	0	0	0	0
15_Butyrivibrio_proteoclasticus_P18_PROKKA_02608_Extracellular_exo_alpha_1_15_Butyrivibrio_proteoclasticus_P18_5_L_arabinofuranosidase_ArbA	66329	67195	866	+	0.867	0	0	0	0	0	0	0	0	0	0	0	0	0	0	0	0	0	0	0	0
15_Butyrivibrio_proteoclasticus_P18_PROKKA_02734_Non_reducing_end_alpha_L_arabinofuranosidase_BoGH43A	59741	61420	1679	+	1.68	0.135283	0.187123	0	0	0	0.269779	0.234854	0	0.151316	0.0924682	0	0	0	0	0	0	0	0.102193	0	0.12765
14_Butyrivibrio_proteoclasticus_P6B7_PROKKA_00329_ADP_ribose_pyrophosphatase	16473	17993	1520	+	1.521	0	0	0	0	0	0.14899	0	0	0	0.306404	0	0	0.0785489	0	0	0	0	0	0	0
14_Butyrivibrio_proteoclasticus_P6B7_PROKKA_00380_Non_reducing_end_alpha_L_arabinofuranosidase_BoGH43A	79485	81122	1637	+	1.638	0	0	0	0.17475	0.0650664	0	0	0	0	0	0	0	0	0	0.058606	0	0	0	0.3378	0
14_Butyrivibrio_proteoclasticus_P6B7_PROKKA_00381_Non_reducing_end_alpha_L_arabinofuranosidase_BoGH43A	81142	83094	1952	+	1.953	0	0	0	0	0	0	0	0	0	0.0795425	0	0	0	0	0	0.0998699	0	0	0	0
14_Butyrivibrio_proteoclasticus_P6B7_PROKKA_00712_hypothetical_protein	85628	86566	938	-	0.939	0	0	0	0	0	0.482672	0	0	0	0	0	0	0	0	0	0	0	0	0	0
14_Butyrivibrio_proteoclasticus_P6B7_PROKKA_01543_Xylosidase_arabinosidase	57696	59129	1433	+	1.434	0.15849	0	0	0	0	0	0	0	0	0.108331	0	0.142955	0	0	0.20083	0	0	0	0	0
14_Butyrivibrio_proteoclasticus_P6B7_PROKKA_02476_Extracellular_exo_alpha_1_14_Butyrivibrio_proteoclasticus_P6B7_5_L_arabinofuranosidase_ArbA	31231	32097	866	+	0.867	0	0	0	0	0	0.130689	0	0	0	0	0	0	0	0	0.110723	0	0	0	0	0
14_Butyrivibrio_proteoclasticus_P6B7_PROKKA_02681_Arabinoxylan_arabinofuranohydrolase	22788	24416	1628	+	1.629	0	0	0	0.0878576	0	0	0.121103	0	0	0	0.232032	0	0	0	0	0.239467	0	0	0	0
14_Butyrivibrio_proteoclasticus_P6B7_PROKKA_02754_hypothetical_protein	27866	28867	1001	-	1.002	0	0	0	0	0	0	0	0	0	0	0	0	0	0.21587	0	0	0	0	0	0
14_Butyrivibrio_proteoclasticus_P6B7_PROKKA_02820_Non_reducing_end_alpha_L_arabinofuranosidase_BoGH43B	19006	20646	1640	-	1.641	0	0	0	0	0	0	0	0	0	0	0	0	0	0.131811	0	0	0	0	0	0
14_Butyrivibrio_proteoclasticus_P6B7_PROKKA_03104_Xylosidase_arabinosidase	40970	42472	1502	+	1.503	0	0.20916	0	0.285669	0	0	0	0	0	0	0	0	0.0794896	0	0.06387	0.129771	0	0	0	0.142682
14_Butyrivibrio_proteoclasticus_P6B7_PROKKA_03474_Xylosidase_arabinosidase	9741	10676	935	-	0.936	0	0	0	0	0.455465	0	0	0	0	0	0	0	0	0	0	0	0	0	0	0
16_Butyrivibrio_sp_AC2005_PROKKA_00786_Xylosidase_arabinosidase	214535	215971	1436	-	1.437	0	0	0	0.298789	0	0	0.411852	0	0	0	0.175356	0	0.166281	0.301047	0.20041	0.135731	0	0.238949	0	0.0746178
16_Butyrivibrio_sp_AC2005_PROKKA_01647_Non_reducing_end_alpha_L_arabinofuranosidase_BoGH43B	120104	121816	1712	+	1.713	0	0	0	0	0	0.198436	0	0.164492	0	0	0	0.059836	0	0	0	0	0	0.200449	0	0
16_Butyrivibrio_sp_AC2005_PROKKA_02192_Extracellular_endo_alpha_1_16_Butyrivibrio_sp_AC2005_5_L_arabinanase	9819	11465	1646	-	1.647	0.689966	0	0.106982	0	0	0.0687961	0.11978	0	0	0	0	0.0622338	0	0.131331	0.0582857	0.118425	0	0	0	0
16_Butyrivibrio_sp_AC2005_PROKKA_02193_Extracellular_exo_alpha_1_16_Butyrivibrio_sp_AC2005_5_L_arabinofuranosidase	11500	12450	950	-	0.951	0.119492	0.165282	0	0	0.22414	0.357436	0	0	0	0	0	0	0.251257	0	0	0	0	0	0	0
16_Butyrivibrio_sp_AC2005_PROKKA_02595_hypothetical_protein	7867	9690	1823	-	1.824	0	0	0	0	0	0.0621202	0	0.0772411	0	0	0	0	0	0	0	0	0	0	0	0
16_Butyrivibrio_sp_AC2005_PROKKA_02692_Xylosidase_arabinosidase	10728	11654	926	-	0.927	0	0	0	0	0.344915	0.36669	0.212812	0	0	0.33516	0	0.221141	0	0.466671	0.207112	0.420811	0	0.185205	0	0
16_Butyrivibrio_sp_AC2005_PROKKA_02709_Non_reducing_end_alpha_L_arabinofuranosidase_BoGH43B	36953	38524	1571	-	1.572	0	0	0.0560433	0	0	0.0720784	0	0	0	0	0	0	0	0	0.122133	0	0	0	0	0
16_Butyrivibrio_sp_AC2005_PROKKA_02710_Arabinoxylan_arabinofuranohydrolase	38521	39993	1472	-	1.473	0	0	0	0	0	0	0	0	0	0	0	0	0	0	0	0	0	0	0	0
16_Butyrivibrio_sp_AC2005_PROKKA_02889_Xylosidase_arabinosidase	42968	43957	989	+	0.99	0.114785	0	0	0	0.538277	0	0	0	0	0.313831	0	0.103534	0	0.436974	0	0.985081	0	0	0.558906	0
17_Butyrivibrio_sp_AD3002_PROKKA_00048_Xylosidase_arabinosidase	51603	52652	1049	+	1.05	0	0	0	0	0.101504	0	0.375766	0.402537	0.242105	0	0.119994	1.95236	0	1.85402	0	0	0	0.16351	3.16181	0
17_Butyrivibrio_sp_AD3002_PROKKA_01222_Xylosidase_arabinosidase	48634	49614	980	+	0.981	0.463353	0	0	0.145892	0	0.346505	0	0.143617	0.388701	0	0.128434	0.104484	0.121787	0.881966	0.195712	0.397647	0	0	0	0
17_Butyrivibrio_sp_AD3002_PROKKA_01482_Arabinoxylan_arabinofuranohydrolase	73211	74683	1472	+	1.473	0	0	0	0	0	0.0769228	0	0	0	0	0	0.13917	0.0811085	0	0	0	0	0	0	0
17_Butyrivibrio_sp_AD3002_PROKKA_01483_Non_reducing_end_alpha_L_arabinofuranosidase_BoGH43B	74680	76251	1571	+	1.572	0	0	0	0	0	0	0	0	0	0	0	0	0	0	0	0	0	0	0	0
17_Butyrivibrio_sp_AD3002_PROKKA_02364_Non_reducing_end_alpha_L_arabinofuranosidase_BoGH43B	29936	31576	1640	-	1.641	0	0	0.0536868	0	0	0	0	0.17171	0	0.0946658	0	0	0	0	0	0	0	0.104622	0	0
17_Butyrivibrio_sp_AD3002_PROKKA_03389_Extracellular_exo_alpha_1_17_Butyrivibrio_sp_AD3002_5_L_arabinofuranosidase	28438	29394	956	+	0.957	0.118743	0	0	0.149551	0	0	0	0	0	0	0	0	0	0	0	0	0	0	0	0
17_Butyrivibrio_sp_AD3002_PROKKA_03390_Extracellular_endo_alpha_1_17_Butyrivibrio_sp_AD3002_5_L_arabinanase	29419	31059	1640	+	1.641	0	0	0	0	0	0	0	0	0	0	0	0	0	0	0	0	0	0	0	0
17_Butyrivibrio_sp_AD3002_PROKKA_03562_Arabinoxylan_arabinofuranohydrolase	20626	24759	4133	-	4.134	0.0274885	0.114067	0.0213111	0	0.0773431	0.0274086	0	0.0340803	0.0614926	0	0	0	0	0	0.162549	0	0	0	0	0
18_Butyrivibrio_sp_AE2005_PROKKA_01910_Arabinoxylan_arabinofuranohydrolase	54342	57443	3101	+	3.102	0	0	0	0	0	0.0730543	0	0.0908367	0.0409753	0	0.0406169	0.0330429	0	0.20919	0.154733	0	0	0	0.267561	0
28_Butyrivibrio_sp_INlla14_PROKKA_00046_Non_reducing_end_alpha_L_arabinofuranosidase_BoGH43A	45404	46342	938	-	0.939	0	0	0	0	0	0	0	0	0	0	0	0	0	0	0	0	0	0	0	0
19_Butyrivibrio_sp_AE2015_PROKKA_00293_Arabinoxylan_arabinofuranohydrolase	81430	83031	1601	-	1.602	0	0	0	0	0	0	0	0	0	0	0	0	0	0	0	0	0	0.214338	0	0.133865
19_Butyrivibrio_sp_AE2015_PROKKA_01083_Non_reducing_end_alpha_L_arabinofuranosidase_BoGH43A	62843	64525	1682	+	1.683	0.202562	0.18679	0	0	0.316633	0.269298	0.234435	0.167425	0	0	0	0	0.070988	0	0.114078	0	0	0	0	0
19_Butyrivibrio_sp_AE2015_PROKKA_01084_Non_reducing_end_alpha_L_arabinofuranosidase_BoGH43B	64541	66538	1997	+	1.998	0	0.157341	0.0440941	0	0.106685	0.170131	0.789898	0.211543	0.381698	0	0.12612	0.61561	0	0.866075	0.192185	0.0976206	0	0.171857	2.76935	0
19_Butyrivibrio_sp_AE2015_PROKKA_01859_Extracellular_exo_alpha_1_19_Butyrivibrio_sp_AE2015_5_L_arabinofuranosidase_ArbA	43426	44292	866	-	0.867	0	0	0.20323	0	0	0	0	0	0	0	0.145321	0	0	0	0	0	0.257245	0	0	0
19_Butyrivibrio_sp_AE2015_PROKKA_02431_Non_reducing_end_alpha_L_arabinofuranosidase_BoGH43B	5356	6918	1562	-	1.563	0.0727046	0	0.112732	0.36627	0	0	0	0	0	0	0	0.131157	0	0	0	0	0	0	0	0
20_Butyrivibrio_sp_AE2032_PROKKA_01131_Extracellular_endo_alpha_1_20_Butyrivibrio_sp_AE2032_5_L_arabinanase	1172057	1173616	1559	-	1.56	0	0	0	0	0.0683197	0.0726328	0	0	0.0814778	0	0	0	0	0	0	0	0	0	0	0
20_Butyrivibrio_sp_AE2032_PROKKA_01132_Extracellular_exo_alpha_1_20_Butyrivibrio_sp_AE2032_5_L_arabinofuranosidase	1173619	1174584	965	-	0.966	0	0	0	0	0	0	0	0	0	0	0	0	0	0	0	0	0	0	0	0
20_Butyrivibrio_sp_AE2032_PROKKA_01350_Arabinoxylan_arabinofuranohydrolase	1424077	1425642	1565	+	1.566	0.145131	0.100373	0.168774	0.182784	0	0	0	0	0	0	0	0	0.0762917	0.138124	0.0613005	0	0	0	0	0.0684711
20_Butyrivibrio_sp_AE2032_PROKKA_03073_Xylan_1_3_beta_xylosidase	134332	136215	1883	-	1.884	0.0603171	0	0	0	0.0565705	0	0.104712	0	0	0.164911	0	0	0	0	0.152861	0	0	0	0	0
20_Butyrivibrio_sp_AE2032_PROKKA_03278_Non_reducing_end_alpha_L_arabinofuranosidase_BoGH43A	168249	169997	1748	+	1.749	0	0.0898706	0.0503716	0	0	0	0	0	0	0	0	0	0	0	0	0	0	0	0	0
20_Butyrivibrio_sp_AE2032_PROKKA_01131_Extracellular_endo_alpha_1_20_Butyrivibrio_sp_AE2032_5_L_arabinanase	1172057	1173616	1559	-	1.56	0	0	0	0	0.204959	0.145266	0	0	0	0	0	0.0657045	0	0	0	0	0.285938	0	0.177345	0
20_Butyrivibrio_sp_AE2032_PROKKA_01132_Extracellular_exo_alpha_1_20_Butyrivibrio_sp_AE2032_5_L_arabinofuranosidase	1173619	1174584	965	-	0.966	0	0	0	0.148157	0	0	0	0	0	0	0	0	0	0	0	0	0	0.177728	0	0
20_Butyrivibrio_sp_AE2032_PROKKA_01350_Arabinoxylan_arabinofuranohydrolase	1424077	1425642	1565	+	1.566	0	0	0	0	0.068058	0.0723546	0	0	0	0.0991996	0.0804557	0	0	0	0	0	0	0	0	0
20_Butyrivibrio_sp_AE2032_PROKKA_03073_Xylan_1_3_beta_xylosidase	134332	136215	1883	-	1.884	0.120634	0	0	0	0	0	0	0	0	0	0	0	0	0	0.0509536	0	0	0	0	0
20_Butyrivibrio_sp_AE2032_PROKKA_03278_Non_reducing_end_alpha_L_arabinofuranosidase_BoGH43A	168249	169997	1748	+	1.749	0	0.0898706	0	0.163659	0	0.194352	0	0	0	0	0	0.117209	0	0	0	0	0	0	0	0
21_Butyrivibrio_sp_AE3003_PROKKA_02043_Arabinoxylan_arabinofuranohydrolase	2126298	2129399	3101	-	3.102	0	0	0	0	0.0343581	0.146109	0.38158	0	0	0	0.121851	0.0660857	0	0	0	0	0	0	0.267561	0.1037
22_Butyrivibrio_sp_AE3004_PROKKA_00374_Xylosidase_arabinosidase	379963	381399	1436	+	1.437	0	0	0	0.199193	0	0.23655	0	0	0	0	0	0	0.0831405	0	0	0.407194	0	0	0	0
22_Butyrivibrio_sp_AE3004_PROKKA_00956_Xylosidase_arabinosidase	467472	468497	1025	+	1.026	0	0	0.171735	0.278987	0.415512	0.552179	0.192278	0	0.123884	0.30282	0	0	0	0	0	0.57031	0	0	0.808942	0
22_Butyrivibrio_sp_AE3004_PROKKA_01718_Arabinoxylan_arabinofuranohydrolase	1329524	1333582	4058	+	4.059	0	0	0	0	0	0	0	0	0	0	0	0	0	0.106579	0	0	0	0	0.0681592	0.0264168
22_Butyrivibrio_sp_AE3004_PROKKA_02234_Extracellular_endo_alpha_1_22_Butyrivibrio_sp_AE3004_5_L_arabinanase	1952946	1954589	1643	-	1.644	0	0.0956105	0	0	0	0	0	0	0	0	0	0	0	0	0	0	0	0	0	0
22_Butyrivibrio_sp_AE3004_PROKKA_02235_Extracellular_exo_alpha_1_22_Butyrivibrio_sp_AE3004_5_L_arabinofuranosidase	1954618	1955574	956	-	0.957	0	0	0	0	0	0.118398	0	0	0	0.162327	0.131655	0	0	0.226021	0	0	0	0	0	0
22_Butyrivibrio_sp_AE3004_PROKKA_02498_Non_reducing_end_alpha_L_arabinofuranosidase_BoGH43B	2282727	2284370	1643	-	1.644	0	0	0	0	0	0	0	0	0	0	0	0	0	0	0	0	0	0	0	0
22_Butyrivibrio_sp_AE3004_PROKKA_02870_Extracellular_endo_alpha_1_22_Butyrivibrio_sp_AE3004_5_L_arabinanase	2734871	2739496	4625	+	4.626	0.343909	0.101935	0.114267	0.278444	0.0230391	0.122468	0.0426453	0	0.0549526	0.167906	0.027236	0.110786	0.103306	0	0.0207515	0.295141	0	0.0742261	0	0
22_Butyrivibrio_sp_AE3004_PROKKA_03239_Xylosidase_arabinosidase	3194995	3195975	980	-	0.981	0.69503	0	0	0	0.108643	0	0.402196	0.143617	0	0.158355	0	0	0	0	0	0.198824	0	0.17501	0.564033	0.109303
22_Butyrivibrio_sp_AE3004_PROKKA_03875_Arabinoxylan_arabinofuranohydrolase	256446	257918	1472	+	1.473	0.154294	0	0	0.0971623	0.217065	0.307691	1.74107	0	0.776611	0.210925	1.02642	1.73963	0	2.6432	0.325854	0	0	0	2.81729	0
22_Butyrivibrio_sp_AE3004_PROKKA_03876_Non_reducing_end_alpha_L_arabinofuranosidase_BoGH43B	257915	259486	1571	+	1.572	0	0	0	0	0	0	0	0	0	0	0	0	0	0	0	0	0	0	0	0
24_Butyrivibrio_sp_AE3009_PROKKA_00551_Non_reducing_end_alpha_L_arabinofuranosidase_BoGH43A	128627	130486	1859	-	1.86	0	0.169015	0.0473656	0	0	0.0609179	0	0	0	0.167039	0	0	0.128465	0.232583	0.103222	0	0.359728	0	0	0
24_Butyrivibrio_sp_AE3009_PROKKA_00552_Non_reducing_end_alpha_L_arabinofuranosidase_BoGH43A	130490	132133	1643	-	1.644	0	0.0956105	0	0	0	0.41353	0	0	0	0.188986	0	0	0.145344	0	0	0.474564	0	0.208863	0	0
24_Butyrivibrio_sp_AE3009_PROKKA_01068_Xylosidase_arabinosidase	28724	30232	1508	+	1.509	0.0753064	0.208328	0.467064	0.284533	0.282515	0.150175	0.130734	0	0.168463	0.102947	0	0.339626	0	0.286683	0	0.129255	0	0.113774	0	0
24_Butyrivibrio_sp_AE3009_PROKKA_01242_Xylan_1_3_beta_xylosidase	133001	134596	1595	+	1.596	0	0	0.0552005	0	0.0667787	0	0.123607	0	0	0	0.0789433	0	0	0	0	0	0	0	0	0.0671841
24_Butyrivibrio_sp_AE3009_PROKKA_02182_Xylosidase_arabinosidase	62754	63995	1241	+	1.242	0.0914954	0	0.283736	0	0	0.0912297	0	0	0	0	0	0	0	0	0.154584	0	0	0	0	0
24_Butyrivibrio_sp_AE3009_PROKKA_03502_hypothetical_protein	3529	4515	986	+	0.987	0	0	0	0	0	0	0	0	0	0	0	0	0	0.219151	0	0	0	0.347893	0	0
24_Butyrivibrio_sp_AE3009_PROKKA_03507_Xylosidase_arabinosidase	2341	3774	1433	+	1.434	0	0	0	0	0.0743227	0.15803	0	0	0	0	0	0	0.166629	0	0	0	0	0	0	0
25_Butyrivibrio_sp_FC2001_PROKKA_00106_Arabinoxylan_arabinofuranohydrolase	130116	134159	4043	+	4.044	0	0	0.0217854	0.0707814	0	0	0	0	0.0628612	0	0	0.0506919	0.0295432	0	0.0474761	0	0	0	0	0
25_Butyrivibrio_sp_FC2001_PROKKA_00109_Extracellular_exo_alpha_1_25_Butyrivibrio_sp_FC2001_5_L_arabinofuranosidase	141413	146284	4871	+	4.872	0.0233246	0	0	0	0	0	0	0	0	0	0	0	0	0	0	0	0	0	0	0
25_Butyrivibrio_sp_FC2001_PROKKA_01217_Non_reducing_end_alpha_L_arabinofuranosidase_BoGH43A	99535	101106	1571	-	1.572	0.0722884	0	0	0	0	0.144157	0	0	0	0	0	0	0	0	0	0	0	0	0	0.0682098
25_Butyrivibrio_sp_FC2001_PROKKA_01218_Arabinoxylan_arabinofuranohydrolase	101103	102575	1472	-	1.473	0	0	0	0	0	0.0769228	0	0	0	0	0	0	0	0	0	0	0	0	0	0
25_Butyrivibrio_sp_FC2001_PROKKA_01814_Xylosidase_arabinosidase	50783	51760	977	+	0.978	0.348581	0.321439	0	0	0	0.115856	0	0.432171	0	0.953047	0	0	0	0	0	0.199433	0	0	0	0
25_Butyrivibrio_sp_FC2001_PROKKA_03383_Non_reducing_end_alpha_L_arabinofuranosidase_BoGH43A	68105	69700	1595	+	1.596	0	0	0	0	0.0667787	0	0.247214	0	0	0.19467	0	0	0	0	0.0601482	0	0.139744	0	0	0.0671841
25_Butyrivibrio_sp_FC2001_PROKKA_03673_Extracellular_exo_alpha_1_25_Butyrivibrio_sp_FC2001_5_L_arabinofuranosidase	59525	60481	956	+	0.957	0	0	0	0	0	0	0	0	0.265633	0.162327	0.263309	0	0.249682	0	0	0	0.233053	0.179399	0	0
25_Butyrivibrio_sp_FC2001_PROKKA_03674_Extracellular_endo_alpha_1_25_Butyrivibrio_sp_FC2001_5_L_arabinanase	60506	62146	1640	+	1.641	0	0	0	0	0	0	0	0	0	0	0	0	0	0	0.0584988	0	0	0	0	0
25_Butyrivibrio_sp_FC2001_PROKKA_03842_Xylosidase_arabinosidase	9776	10705	929	+	0.93	0	0	0	0	0	0	0	0	0	0	0	0	0	0	0	0	0	0	0	0
28_Butyrivibrio_sp_INlla14_PROKKA_00046_Non_reducing_end_alpha_L_arabinofuranosidase_BoGH43A	48176	50071	1895	-	1.896	0	0	0.185865	0	0	0.47809	0.104049	0	0	0	0	0.108121	0.126026	0	0	0	0	0	0	0.113107
28_Butyrivibrio_sp_INlla14_PROKKA_00047_Non_reducing_end_alpha_L_arabinofuranosidase_BoGH43A	50124	51839	1715	-	1.716	0.198667	0	0	0	0	0	0	0	0	0.181057	0	0.238925	0.0696229	0.378151	0	0	0	0	0	0
28_Butyrivibrio_sp_INlla14_PROKKA_02189_Arabinoxylan_arabinofuranohydrolase	28815	32789	3974	-	3.975	0	0.0790861	0	0.0720101	0.107249	0.655614	0.0496295	0.425322	0	0.0781618	0	0.154715	0	0	0	0	0	0.604677	0.0695996	0
28_Butyrivibrio_sp_INlla14_PROKKA_02633_Arabinoxylan_arabinofuranohydrolase	45354	47558	2204	+	2.205	0	0	0	0	0	0.205546	0	0	0	0	0	0	0	0	0	0	0	0	0	0
28_Butyrivibrio_sp_INlla14_PROKKA_02801_Xylosidase_arabinosidase	64163	65089	926	-	0.927	0.245172	0	0	0	0.574859	0.24446	0.212812	0	0.137115	0	0	0.110571	0	0.233336	0	0	0	0	0	0
28_Butyrivibrio_sp_INlla14_PROKKA_02996_Non_reducing_end_alpha_L_arabinofuranosidase_BoGH43B	2963	4714	1751	-	1.752	0	0	0	0	0	0.194019	0	0	0	0.177336	0	0	0	0	0	0	0	0	0	0
41_Butyrivibrio_sp_OB235_PROKKA_01173_Extracellular_exo_alpha_1_41_Butyrivibrio_sp_OB235_5_L_arabinofuranosidase	10673	11629	956	-	0.957	0	0	0	0	0	0	0	0	0	0	0	0	0	0	0	0	0	0	0	0
30_Butyrivibrio_sp_INlla18_PROKKA_00112_hypothetical_protein	117776	118681	905	+	0.906	0	0	0	0	0	0	0	0	0	0	0	0	0	0	0	0	0	0	0	0
30_Butyrivibrio_sp_INlla18_PROKKA_00141_Xylosidase_arabinosidase	151195	152646	1451	+	1.452	0	0	0	0	0.0734014	0	0	0	0	0	0	0	0	0	0	0	0	0	0	0
30_Butyrivibrio_sp_INlla18_PROKKA_00570_hypothetical_protein	18551	19459	908	-	0.909	0	0	0	0	0	0	0	0	0	0	0	0	0	0	0	0	0.490718	0	0	0
30_Butyrivibrio_sp_INlla18_PROKKA_00645_Non_reducing_end_alpha_L_arabinofuranosidase_BoGH43B	91538	93091	1553	+	1.554	0.0731257	0.101148	0	0	0	0	0	0.181323	0	0.0999656	0	0	0	0	0	0	0	0	0	0
30_Butyrivibrio_sp_INlla18_PROKKA_01361_Arabinoxylan_arabinofuranohydrolase	130290	131930	1640	+	1.641	0	0	0	0.0872152	0	0	0	0	0	0	0	0	0	0	0	0.118858	0	0	0	0
30_Butyrivibrio_sp_INlla18_PROKKA_02254_hypothetical_protein	16030	16968	938	+	0.939	0	0	0	0	0	0	0	0	0	0	0	0	0.127234	0	0	0	0	0	0	0
30_Butyrivibrio_sp_INlla18_PROKKA_02370_Extracellular_exo_alpha_1_30_Butyrivibrio_sp_INlla18_5_L_arabinofuranosidase_ArbA	22503	23534	1031	+	1.032	0	0	0	0	0	0	0	0	0	0	0	0	0	0	0	0	0	0.166361	0	0
31_Butyrivibrio_sp_INlla21_PROKKA_00758_Extracellular_exo_alpha_1_31_Butyrivibrio_sp_INlla21_5_L_arabinofuranosidase_ArbA	27025	27891	866	+	0.867	0	0	0	0	0	0	0	0	0	0.179177	0	0	0	0	0	0.449933	0	0	0	0
32_Butyrivibrio_sp_LB2008_PROKKA_00241_Arabinoxylan_arabinofuranohydrolase	259254	262307	3053	+	3.054	0	0	0	0	0	0	0.0645963	0	0	0	0	0.100687	0	0	0	0	0	0	0	0
32_Butyrivibrio_sp_LB2008_PROKKA_02276_Non_reducing_end_alpha_L_arabinofuranosidase_BoGH43B	182124	183758	1634	-	1.635	0.139006	0.576821	0	0.17507	0.195557	0.0693011	0	1.03404	0	0.190026	0	0.313453	0	1.05836	0	0.238588	0.272821	0.210012	0	0.0655815
33_Butyrivibrio_sp_LC3010_PROKKA_01373_Xylosidase_arabinosidase	49845	50828	983	+	0.984	0	0	0	0	1.08312	0.460599	0.40097	0.143179	0	0.315745	0	0.104166	0	0.439638	0.195115	0.198217	0	0	0.562313	0.108969
33_Butyrivibrio_sp_LC3010_PROKKA_01502_hypothetical_protein	36262	38160	1898	-	1.899	0	0	0	0	0	0.119334	0	0	0	0.0818044	0	0.161926	0	0	0	0.308129	0.117447	0	0.291373	0
33_Butyrivibrio_sp_LC3010_PROKKA_01929_Arabinoxylan_arabinofuranohydrolase	80349	83975	3626	-	3.627	0	0	0	0	0.0587697	0	0	0	0	0	0	0.02826	0	0	0	0	0	0	0	0
33_Butyrivibrio_sp_LC3010_PROKKA_02008_Arabinoxylan_arabinofuranohydrolase	26204	27676	1472	+	1.473	0	0	0	0	0	0	0.133929	1.05212	0.0862901	0	0	0	0	0	0	0.132414	0	0.349664	0	0
33_Butyrivibrio_sp_LC3010_PROKKA_02009_Non_reducing_end_alpha_L_arabinofuranosidase_BoGH43B	27673	29244	1571	+	1.572	0	0	0	0	0	0	0	0	0	0	0	0	0	0.137597	0	0	0	0	0	0
33_Butyrivibrio_sp_LC3010_PROKKA_02079_Xylosidase_arabinosidase	117283	118716	1433	+	1.434	0.15849	0	0	0.598829	0.148645	0.316059	0	0	0	0	0	0	0	0	0	0	0	0	0	0.149548
33_Butyrivibrio_sp_LC3010_PROKKA_02721_Extracellular_exo_alpha_1_33_Butyrivibrio_sp_LC3010_5_L_arabinofuranosidase	105460	106416	956	+	0.957	0	0.164246	0	0.299102	0.222735	0	0	0	0.398449	0	0	0	0	0	0	0	0	0.179399	0	0.112044
33_Butyrivibrio_sp_LC3010_PROKKA_02722_Extracellular_endo_alpha_1_33_Butyrivibrio_sp_LC3010_5_L_arabinanase	106590	108242	1652	+	1.653	0	0	0	0	0	0	0	0	0	0	0	0	0	0	0	0	0	0	0	0
33_Butyrivibrio_sp_LC3010_PROKKA_03408_hypothetical_protein	38844	40667	1823	+	1.824	0.0623012	0	0	0	0.116863	0.0621202	0	0.0772411	0	0	0	0	0.131001	0	0	0	0.122276	0	0	0
33_Butyrivibrio_sp_LC3010_PROKKA_03486_Xylosidase_arabinosidase	38936	39874	938	+	0.939	0	0	0	0	0	0	0	0	0	0	0	0	0	0	0	0	0	0	0	0
35_Butyrivibrio_sp_MB2005_PROKKA_01196_Arabinoxylan_arabinofuranohydrolase	37513	38994	1481	+	1.482	0	0.106062	0	0	0	0	1.59739	0	0.343064	0	0.255048	1.59074	0	0.729764	0.12955	0	0	0	0.373358	0
35_Butyrivibrio_sp_MB2005_PROKKA_01527_Xylosidase_arabinosidase	174667	175647	980	+	0.981	1.39006	0	0.269419	0	0	0	0	0	0	0.158355	0	0	0	0	0	0	0.227351	0.17501	0	0
35_Butyrivibrio_sp_MB2005_PROKKA_01543_Extracellular_exo_alpha_1_35_Butyrivibrio_sp_MB2005_5_L_arabinofuranosidase	193555	194511	956	+	0.957	0	0	0	0	0	0	0	0	0.265633	0	0	0	0	0	0	0	0	0	0	0
35_Butyrivibrio_sp_MB2005_PROKKA_01544_Extracellular_endo_alpha_1_35_Butyrivibrio_sp_MB2005_5_L_arabinanase	194524	196242	1718	+	1.719	0	0.091439	0.0512507	0	0	0	0	0	0	0	0	0	0	0	0	0	0	0	0	0
35_Butyrivibrio_sp_MB2005_PROKKA_01559_hypothetical_protein	217323	219221	1898	+	1.899	0	0	0	0	0	0.0596668	0	0	0	0	0.0663473	0	0	0	0	0	0	0	0.291373	0
35_Butyrivibrio_sp_MB2005_PROKKA_02758_Non_reducing_end_alpha_L_arabinofuranosidase_BoGH43A	43527	45095	1568	+	1.569	0	0	0	0	0	0	0	0	0	0	0	0	0	0	0	0	0.142149	0	0	0
35_Butyrivibrio_sp_MB2005_PROKKA_03094_hypothetical_protein	13077	14888	1811	+	1.812	0.188141	0	0	0.631877	0.0588183	0.187595	0	0.155505	0.210439	0.171464	0.48673	0.113134	0.197803	0.119372	0.105956	0	0.246171	0	0.610725	0.118351
35_Butyrivibrio_sp_MB2005_PROKKA_03291_Xylosidase_arabinosidase	40370	41296	926	+	0.927	0.122586	0	0	0	0	0	0	0	0	0	0.271831	0	0	0	0	0	0	0	0.596889	0
38_Butyrivibrio_sp_NC2002_PROKKA_00538_Extracellular_exo_alpha_1_38_Butyrivibrio_sp_NC2002_5_L_arabinofuranosidase	624038	629050	5012	+	5.013	0	0	0	0.0285498	0	0	0	0	0	0	0	0	0	0	0	0	0	0	0	0
38_Butyrivibrio_sp_NC2002_PROKKA_00606_Extracellular_exo_alpha_1_38_Butyrivibrio_sp_NC2002_5_L_arabinofuranosidase	716827	717786	959	+	0.96	0	0	0	0.149083	0	0.236057	0	0	1.45641	0	0	0	0	0	0	0	0	0	0	0
38_Butyrivibrio_sp_NC2002_PROKKA_00610_Extracellular_endo_alpha_1_38_Butyrivibrio_sp_NC2002_5_L_arabinanase	723396	724988	1592	+	1.593	0	0	0	0	0	0	0	0	0	0	0	0	0	0.135783	0	0	0	0	0	0
38_Butyrivibrio_sp_NC2002_PROKKA_01312_hypothetical_protein	628693	629631	938	+	0.939	0	0	0	0	0	0	0	0	0	0	0	0	0	0	0	0	0	0	0	0
38_Butyrivibrio_sp_NC2002_PROKKA_01529_Xylan_1_3_beta_xylosidase	88688	90298	1610	+	1.611	0	0	0	0	0	0	0	0	0	0	0	0	0	0	0	0	0	0	0	0
38_Butyrivibrio_sp_NC2002_PROKKA_01872_Arabinoxylan_arabinofuranohydrolase	482638	484086	1448	+	1.449	0	0	0	0	0	0	0	0	0	0	0	0	0	0.149277	0.198751	0	0	0	0	0
38_Butyrivibrio_sp_NC2002_PROKKA_01906_Xylosidase_arabinosidase	523778	524752	974	+	0.975	0	0.161214	0.271077	0	0.327935	0.813488	0	0.433501	0	0.15933	0	0	0.122536	0.443697	0	0	0	0	0	0
38_Butyrivibrio_sp_NC2002_PROKKA_02755_Xylosidase_arabinosidase	38109	39542	1433	-	1.434	0	0	0	0	0.148645	0.0790148	0.137571	0	0	0	0	0	0	0	0	0	0	0.119725	0	0
40_Butyrivibrio_sp_NC3005_PROKKA_00752_Xylosidase_arabinosidase	77684	78631	947	+	0.948	0	0.331611	0	0	0.337275	0.239045	0.208098	0	0	0	0	0.108121	0	0	0	0.411489	0	0.543307	0.291834	0.452429
40_Butyrivibrio_sp_NC3005_PROKKA_01819_Arabinoxylan_arabinofuranohydrolase	11707	14109	2402	+	2.403	0	0	0	0	0.975752	1.32027	2.46289	2.9315	0.105789	1.93941	0.786477	0.469201	0	1.3502	0.0399486	1.86686	0	3.78664	1.03617	0.669324
40_Butyrivibrio_sp_NC3005_PROKKA_02110_Non_reducing_end_alpha_L_arabinofuranosidase_BoGH43A	36573	38180	1607	-	1.608	0.07067	0	0	0	0	0.211394	0	0	0	0	0	0	0	0	0	0.242594	0.138701	0	0	0
40_Butyrivibrio_sp_NC3005_PROKKA_02769_Extracellular_exo_alpha_1_40_Butyrivibrio_sp_NC3005_5_L_arabinofuranosidase	19462	20415	953	+	0.954	0	0	0	0	0	0	0	0	0	0	0	0.537206	0	0	0	0.408901	0	0.359927	0	0
40_Butyrivibrio_sp_NC3005_PROKKA_02770_Extracellular_endo_alpha_1_40_Butyrivibrio_sp_NC3005_5_L_arabinanase	20434	21978	1544	+	1.545	0.0735517	0	0	0	0	0	0	0	0	0	0	0	0	0	0	0	0	0	0	0
40_Butyrivibrio_sp_NC3005_PROKKA_02922_Arabinoxylan_arabinofuranohydrolase	8243	9856	1613	+	1.614	0	0	0	0	0	0	0	0	0.157503	0	0	0	0.0740228	0	0	0	0	0	0	0
40_Butyrivibrio_sp_NC3005_PROKKA_03282_Extracellular_exo_alpha_1_40_Butyrivibrio_sp_NC3005_5_L_arabinofuranosidase	3408	4922	1514	+	1.515	0	0	0	0	0	0	0	0	0	0	0	0	0.15772	0	0	0	0	0	0	0
42_Butyrivibrio_sp_Su6_PROKKA_00426_Non_reducing_end_alpha_L_arabinofuranosidase_BoGH43A	534909	536894	1985	-	1.986	0	0	0	0	0	0	0	0	0	0	0	0	0	0	0	0	0.112302	0	0	0
42_Butyrivibrio_sp_Su6_PROKKA_00429_Non_reducing_end_alpha_L_arabinofuranosidase_BoGH43A	539062	540741	1679	-	1.68	0	0	0	0	0	0.0674448	0	0	0	0	0	0	0.14223	0	0	0	0	0	0	0
42_Butyrivibrio_sp_Su6_PROKKA_00479_Arabinoxylan_arabinofuranohydrolase	4723	6318	1595	+	1.596	0	0	0	0	0.0667787	0	0	0	0	0	0	0	0.149715	0	0	0	0	0	0	0
42_Butyrivibrio_sp_Su6_PROKKA_00497_hypothetical_protein	32341	33837	1496	+	1.497	0	0	0	0	0	0	0	0	0	0	0	0	0	0	0	0	0	0	0	0
42_Butyrivibrio_sp_Su6_PROKKA_00995_Extracellular_exo_alpha_1_42_Butyrivibrio_sp_Su6_5_L_arabinofuranosidase_ArbA	175016	175882	866	+	0.867	0	0	0	0	0	0	0.45508	0	0.146604	0.179177	0	0	0	0	0.221445	0	0	0	0	0
42_Butyrivibrio_sp_Su6_PROKKA_02630_hypothetical_protein	49702	51282	1580	-	1.581	0.790646	0.397682	0.167173	0.54315	0.404473	1.7917	0.12478	0.356452	0.401978	1.08084	0.159385	0.388991	0.528975	0.547254	0.728627	0.493475	1.55177	0.868741	0.699958	0
42_Butyrivibrio_sp_Su6_PROKKA_02733_Non_reducing_end_alpha_L_arabinofuranosidase_BoGH43B	58244	58798	554	+	0.555	0	0	0	0	0	0	0	0	0	0	0	0	0	0	0	0	0	0	0	0
6_Butyrivibrio_fibrisolvens_WTE3004_PROKKA_02134_Extracellular_exo_alpha_1_6_Butyrivibrio_fibrisolvens_WTE3004_5_L_arabinofuranosidase	64547	64669	122	-	0.123	0	0	0	0	0	0	0	0	0	0	0	0	0	0	0	0	0	0	0	0
43_Butyrivibrio_sp_TB_PROKKA_01036_Xylosidase_arabinosidase	18014	18949	935	+	0.936	0	0	0	0	0	0	0	0	0.271593	0	0	0	0.255284	0	0	0	0	0	0	0
43_Butyrivibrio_sp_TB_PROKKA_01079_hypothetical_protein	70324	72144	1820	+	1.821	0	0	0	0	0	0	0	0	0	0	0	0	0	0	0	0	0	0	0.303853	0
43_Butyrivibrio_sp_TB_PROKKA_01485_Non_reducing_end_alpha_L_arabinofuranosidase_BoGH43A	163186	164718	1532	-	1.533	0	0	0	0	0	0.147824	0.257374	0	0	0	0	0	0	0	0	0.508926	0.290974	0	0	0
43_Butyrivibrio_sp_TB_PROKKA_01783_Xylosidase_arabinosidase	49779	51263	1484	-	1.485	0	0.211695	0	0	0	0.305205	0	0	0	0	0	0	0.160906	0	0	0	0.300379	0	0	0
43_Butyrivibrio_sp_TB_PROKKA_01855_Non_reducing_end_alpha_L_arabinofuranosidase_BoGH43A	5557	7113	1556	-	1.557	0	0	0	0.183841	0	0.436637	0	0	0.816347	0	0	0	0.0767327	0.277845	0	0.12527	0	0	0	0
43_Butyrivibrio_sp_TB_PROKKA_02199_Xylan_1_3_beta_xylosidase	27865	29985	2120	-	2.121	0	0	0	0	0	0.106843	0	0	0.179781	0	0	0.0483258	0	0	0	0.0919594	0	0	0	0
43_Butyrivibrio_sp_TB_PROKKA_02200_Non_reducing_end_alpha_L_arabinofuranosidase_BoGH43A	30057	31577	1520	-	1.521	0.298849	0	0	0	0	0.297981	0	0	0.334268	0	0	0	0.157098	0	0	0	0	0	0	0
43_Butyrivibrio_sp_TB_PROKKA_02215_Arabinoxylan_arabinofuranohydrolase	49582	51174	1592	-	1.593	0	0	0	0	0	0	0	0	0	0	0	0	0	0	0	0.244879	0	0	0	0
43_Butyrivibrio_sp_TB_PROKKA_02605_Extracellular_exo_alpha_1_43_Butyrivibrio_sp_TB_5_L_arabinofuranosidase	67160	68569	1409	-	1.41	0	0	0	0	0	0	0	0	0	0	0	0	0	0	0	0	0	0	0	0
43_Butyrivibrio_sp_TB_PROKKA_03562_Arabinoxylan_arabinofuranohydrolase	2654	6223	3569	+	3.57	0	0	0	0	0	0.190432	0	0	0	0.0435145	0.0705846	0.0287112	0.133863	0	0	0	0	0	0	0
44_Butyrivibrio_sp_VCB2001_PROKKA_00267_Non_reducing_end_alpha_L_arabinofuranosidase_BoGH43A	305333	307285	1952	-	1.953	0.407302	0	0.676651	0.366411	0.654862	0.174051	0.202025	0	0.390492	0.159085	0.258051	0.0524828	0.978784	0	0.786454	0.49935	0	0.175817	0	0.109806
44_Butyrivibrio_sp_VCB2001_PROKKA_00268_Non_reducing_end_alpha_L_arabinofuranosidase_BoGH43A	307282	308937	1655	-	1.656	0.274486	0.0949177	0.372403	0	0.386155	0.273689	0.238257	0.0850772	0.230263	0	0.152166	0	0.937891	0	0.579689	0.117781	0	0.207349	0.334128	0.0647499
44_Butyrivibrio_sp_VCB2001_PROKKA_01048_Extracellular_endo_alpha_1_44_Butyrivibrio_sp_VCB2001_5_L_arabinanase	121352	122914	1562	-	1.563	0	0	0.056366	0	0.272754	0.21748	0	0	0	0	0	0	0.458629	0	0.245673	0.124789	0.428083	0	0	0
44_Butyrivibrio_sp_VCB2001_PROKKA_01049_Extracellular_exo_alpha_1_44_Butyrivibrio_sp_VCB2001_5_L_arabinofuranosidase	122914	123882	968	-	0.969	0.234546	0	0	0	0.219977	0	0	0	0	0.480949	0	0	0	0	0.396271	0	0	0	0	0
44_Butyrivibrio_sp_VCB2001_PROKKA_01341_Xylosidase_arabinosidase	147062	147472	410	-	0.411	0	0	0	0	0	0	0	0	0	0	0	0	0	0	0	0.474564	0	0	0	0
44_Butyrivibrio_sp_VCB2001_PROKKA_01527_Extracellular_exo_alpha_1_44_Butyrivibrio_sp_VCB2001_5_L_arabinofuranosidase_ArbA	144380	146092	1712	-	1.713	0.132676	0.183519	0.205721	0	0.311088	0.661455	0.230329	0.411231	0.296802	0.362747	0.294206	0.119672	0.627703	0	0.61644	0.910898	0	0	0.32301	0.500762
44_Butyrivibrio_sp_VCB2001_PROKKA_01729_Xylosidase_arabinosidase	171569	172207	638	+	0.639	0.177836	0.491968	0.137872	0	0	0	0.308728	0	0	0.243109	0	0	0	0	0	0	0	0	0.432955	0
44_Butyrivibrio_sp_VCB2001_PROKKA_02585_Arabinoxylan_arabinofuranohydrolase	16592	19369	2777	+	2.778	0	0	0.0634269	0.103038	0.0383653	0.122362	0.142028	0	0	0	0	0.0368967	0.12902	0	0.241892	0	0	0.37081	0	0
45_Butyrivibrio_sp_VCB2006_PROKKA_00797_hypothetical_protein	280787	281719	932	+	0.933	0	0	0	0.153398	0	0.242888	0	0	0	0	0	0	0	0.231835	0.308671	0	0	0	0	0.114926
45_Butyrivibrio_sp_VCB2006_PROKKA_01089_Arabinoxylan_arabinofuranohydrolase	284115	288182	4067	-	4.068	0	0.0772781	0	0	0	0	0.0969897	0.0692664	0.0937355	0	0.247775	0.125982	0	0.31903	0.0943919	0	0	0.0422038	0.748093	0
45_Butyrivibrio_sp_VCB2006_PROKKA_01698_Arabinoxylan_arabinofuranohydrolase	68374	69846	1472	+	1.473	3.39446	0.10671	0	0	0.0723549	1.07692	0	0	0	8.12063	0	0	0	0.734223	0	0	1.05989	0	0	0
45_Butyrivibrio_sp_VCB2006_PROKKA_01792_hypothetical_protein	8259	9953	1694	-	1.695	0	0	0	0.0844366	0	0	0	0	0	0.0916499	0.0743325	0	0	0	0.11327	0	0	0	0	0
45_Butyrivibrio_sp_VCB2006_PROKKA_01868_Non_reducing_end_alpha_L_arabinofuranosidase_BoGH43B	101945	103477	1532	+	1.533	0	0.205067	0	0	0.069523	0	0	0	0	0.101335	0	0	0	0	0	0	0	0	0	0
45_Butyrivibrio_sp_VCB2006_PROKKA_01931_Extracellular_exo_alpha_1_45_Butyrivibrio_sp_VCB2006_5_L_arabinofuranosidase	178456	179409	953	-	0.954	0.119117	0	0	0.150021	0	0.118771	0	0	0.399702	0	0.132069	0.107441	0.125234	0	0.100625	0	0	0	0	0
45_Butyrivibrio_sp_VCB2006_PROKKA_02118_Non_reducing_end_alpha_L_arabinofuranosidase_BoGH43A	6123	8114	1991	-	1.992	0	0.0789075	0.0442269	0	0	0	0	0	0	0	0	0	0	0	0	0	0	0	0	0
45_Butyrivibrio_sp_VCB2006_PROKKA_02119_Non_reducing_end_alpha_L_arabinofuranosidase_BoGH43A	8119	9786	1667	-	1.668	0	0	0	0	0	0	0	0	0.0762022	0	0	0	0	0	0	0	0	0	0	0
46_Butyrivibrio_sp_VCD2006_PROKKA_00464_Xylosidase_arabinosidase	197937	199001	1064	+	1.065	0.213403	0	0	0	0.600444	0	0.185237	0	0	0.145865	0	0.384973	0.224362	0	0	0	0	0	0	0
46_Butyrivibrio_sp_VCD2006_PROKKA_01487_Extracellular_exo_alpha_1_46_Butyrivibrio_sp_VCD2006_5_L_arabinofuranosidase	198815	199771	956	+	0.957	0	0	0	0	0	0	0	0	0.265633	0	0	0	0.249682	0	0.20062	0.815239	0	0	0	0.224087
46_Butyrivibrio_sp_VCD2006_PROKKA_01488_Extracellular_endo_alpha_1_46_Butyrivibrio_sp_VCD2006_5_L_arabinanase	200014	201654	1640	+	1.641	0	0	0.0536868	0	0	0	0	0.0858548	0	0	0	0.124923	0	0	0.0584988	0.237716	0	0	0	0
46_Butyrivibrio_sp_VCD2006_PROKKA_02161_Arabinoxylan_arabinofuranohydrolase	93906	95378	1472	+	1.473	0	0	0	0.0971623	0	0	0	0	0	0.105463	0	0	0	0	0	0	0	0	0	0
46_Butyrivibrio_sp_VCD2006_PROKKA_02162_Non_reducing_end_alpha_L_arabinofuranosidase_BoGH43B	95375	96946	1571	+	1.572	0	0	0	0	0	0	0	0	0	0	0	0	0	0	0	0	0	0	0	0
46_Butyrivibrio_sp_VCD2006_PROKKA_02989_Xylosidase_arabinosidase	2387	3364	977	-	0.978	0.232387	0.160719	0	0.14634	0.108976	0	0	0	0	0	0	0	0	0.221168	0	0	0	0.175547	0	0
47_Butyrivibrio_sp_WCD2001_PROKKA_00444_Xylosidase_arabinosidase	517542	518591	1049	-	1.05	0	0	0	0	0	0.215823	0.187883	0	0	0	0	0.0976181	0	0	0	0	0	0	0	0
47_Butyrivibrio_sp_WCD2001_PROKKA_00514_Arabinoxylan_arabinofuranohydrolase	604520	608638	4118	-	4.119	0	0.0381606	0.0213887	0	0.0258749	0.110034	0	0	0.0308583	0	0	0	0.0290053	0	0.116529	0	0	0	0	0
47_Butyrivibrio_sp_WCD2001_PROKKA_01511_Non_reducing_end_alpha_L_arabinofuranosidase_BoGH43B	114858	116498	1640	+	1.641	0	0	0	0	0	0.276191	0.360653	0	0.154912	0	0	0	0	0	0	0	0.271824	0.313867	0	0
47_Butyrivibrio_sp_WCD2001_PROKKA_01781_Arabinoxylan_arabinofuranohydrolase	73146	74618	1472	+	1.473	0.0771469	0	0	0	0	0	0.267858	0	0	0	0	0	0	0	0	0	0	0	0	0
47_Butyrivibrio_sp_WCD2001_PROKKA_01782_Non_reducing_end_alpha_L_arabinofuranosidase_BoGH43B	74615	76186	1571	+	1.572	0	0	0	0	0	0	0	0	0	0	0	0	0	0	0	0	0	0	0	0
47_Butyrivibrio_sp_WCD2001_PROKKA_02778_Xylosidase_arabinosidase	57509	58489	980	-	0.981	0	0	0.0898063	0	0.108643	0	0	0.143617	0	0	0	0.104484	0	0	0.0978558	0.198824	0	0	0	0
47_Butyrivibrio_sp_WCD2001_PROKKA_03259_Extracellular_endo_alpha_1_47_Butyrivibrio_sp_WCD2001_5_L_arabinanase	8798	10438	1640	-	1.641	0	0	0	0	0	0	0	0	0	0	0	0	0	0	0	0	0	0	0	0
47_Butyrivibrio_sp_WCD2001_PROKKA_03260_Extracellular_exo_alpha_1_47_Butyrivibrio_sp_WCD2001_5_L_arabinofuranosidase	10463	11419	956	-	0.957	0.118743	0	0	0	0	0	0	0	0	0	0	0	0	0	0	0.20381	0	0	0	0
48_Butyrivibrio_sp_WCD3002_PROKKA_00871_hypothetical_protein	238388	239323	935	-	0.936	0.242815	0	0.188248	0.305812	0	0	0	0	0	0	0	0	0	0	0	0	0	0	0	0
48_Butyrivibrio_sp_WCD3002_PROKKA_01552_hypothetical_protein	80903	82801	1898	-	1.899	0	0	0.0463928	0	0	0	0	0	0	0	0	0.0539752	0	0	0	0	0	0	0.145686	0
48_Butyrivibrio_sp_WCD3002_PROKKA_01562_Extracellular_endo_alpha_1_48_Butyrivibrio_sp_WCD3002_5_L_arabinanase	92836	94563	1727	-	1.728	0	0	0	0.0828241	0	0.0655713	0	0	0	0	0	0	0	0	0	0	0	0	0	0
48_Butyrivibrio_sp_WCD3002_PROKKA_01563_Extracellular_exo_alpha_1_48_Butyrivibrio_sp_WCD3002_5_L_arabinofuranosidase	94576	95532	956	-	0.957	0	0	0	0.149551	0.334103	0.236797	0.206141	0	0	0.324653	0	0	0	0	0	0.815239	0.233053	0.538197	0.289089	0
48_Butyrivibrio_sp_WCD3002_PROKKA_01580_Xylosidase_arabinosidase	115593	116573	980	-	0.981	0	0	0.0898063	0.72946	0.217286	0	0	0	0	0.158355	0.128434	0.522421	0	0.440983	0	0.397647	0	0.17501	0	0.109303
48_Butyrivibrio_sp_WCD3002_PROKKA_01714_hypothetical_protein	53193	55004	1811	-	1.812	0	0.0867459	0.0486203	0.0789846	0.117637	0.125063	0	0	0	0	0.347664	0.0565668	0.197803	0.119372	0.211913	0	0.123086	0.0947489	0.305362	0
48_Butyrivibrio_sp_WCD3002_PROKKA_02111_Non_reducing_end_alpha_L_arabinofuranosidase_BoGH43A	136750	138315	1565	+	1.566	0	0	0	0.0913921	0.204174	0	0	0	0	0	0	0	0	0	0.122601	0	0	0	0	0
48_Butyrivibrio_sp_WCD3002_PROKKA_02520_Arabinoxylan_arabinofuranohydrolase	89947	91428	1481	-	1.482	0	0	0	0	0	0	0	0	0	0	0	0	0	0	0	0	0	0	0	0
48_Butyrivibrio_sp_WCD3002_PROKKA_03003_Xylosidase_arabinosidase	28728	29654	926	+	0.927	0	0	0	0	0.114972	0.24446	0	0	0	0	0	0.110571	0.128881	0	0	0	0	0	0	0
48_Butyrivibrio_sp_WCD3002_PROKKA_03626_hypothetical_protein	10454	10909	455	+	0.456	0.498409	6.20462	1.73882	2.51088	0	0.496962	0.432625	0.308964	1.67244	0.340672	4.97343	0.899114	1.04801	0.474347	3.15778	1.2832	4.40193	1.12951	0	0.235144
49_Butyrivibrio_sp_WCE2006_PROKKA_00628_Arabinoxylan_arabinofuranohydrolase	274577	278203	3626	+	3.627	0	0	0.02429	0	0	0	0	0	0	0	0	0	0	0	0	0	0	0	0	0
49_Butyrivibrio_sp_WCE2006_PROKKA_00714_hypothetical_protein	108441	110339	1898	+	1.899	0	0	0	0.150732	0	0.0596668	0.103885	0	0	0	0	0.0539752	0	0	0	0	0	0	0	0
49_Butyrivibrio_sp_WCE2006_PROKKA_01148_Extracellular_exo_alpha_1_49_Butyrivibrio_sp_WCE2006_5_L_arabinofuranosidase	170157	171113	956	+	0.957	0	0.164246	0	0.299102	0.334103	0.236797	0	0.147218	0	0	0	0	0	0.226021	0.20062	0	0	0	0	0.224087
49_Butyrivibrio_sp_WCE2006_PROKKA_01149_Extracellular_endo_alpha_1_49_Butyrivibrio_sp_WCE2006_5_L_arabinanase	171288	172940	1652	+	1.653	0	0	0	0	0	0	0	0	0	0	0.152442	0	0	0	0	0.23599	0	0	0	0
49_Butyrivibrio_sp_WCE2006_PROKKA_01717_Xylosidase_arabinosidase	139833	140816	983	-	0.984	0	0	0.0895325	0	0.216624	0.460599	0	0.143179	0	0.63149	0	0	0	0	0	0.396435	0	0	0.281157	0.108969
49_Butyrivibrio_sp_WCE2006_PROKKA_01905_Non_reducing_end_alpha_L_arabinofuranosidase_BoGH43B	74871	76442	1571	-	1.572	0	0	0.0560433	0	0	0	0	0	0	0	0	0	0	0	0	0	0	0	0	0
49_Butyrivibrio_sp_WCE2006_PROKKA_01906_Arabinoxylan_arabinofuranohydrolase	76439	77911	1472	-	1.473	0	0	0	0	0	0	0	0.573881	0	0	0	0	0	0	0	0	0	0.699328	0	0
49_Butyrivibrio_sp_WCE2006_PROKKA_02491_Xylosidase_arabinosidase	23569	24507	938	-	0.939	0	0	0	0	0	0	0	0	0	0	0	0	0.127234	0	0.204466	0.207717	0	0.182838	0	0
49_Butyrivibrio_sp_WCE2006_PROKKA_03250_Xylosidase_arabinosidase	194	1627	1433	+	1.434	0	0	0	0	0.0743227	0.237044	0	0	0	0	0	0	0	0.301677	0	0.272031	0	0	0	0
49_Butyrivibrio_sp_WCE2006_PROKKA_03397_hypothetical_protein	15115	16938	1823	+	1.824	0	0	0	0	0	0	0	0	0	0.0851681	0	0.0561946	0	0	0	0	0.122276	0.0941255	0	0
50_Butyrivibrio_sp_XBB1001_PROKKA_00271_Non_reducing_end_alpha_L_arabinofuranosidase_BoGH43A	310124	312019	1895	-	1.896	0	0	0	0	0	0	0	0.0743079	0	0	0	0	0	0	0	0	0	0.0905512	0	0.113107
50_Butyrivibrio_sp_XBB1001_PROKKA_00272_Non_reducing_end_alpha_L_arabinofuranosidase_BoGH43A	312090	313832	1742	-	1.743	0.0651964	0	0.050545	0.246334	0	0	0.226365	0	0	0	0.144571	0	0.274178	0	0	0.223805	0.255917	0.196999	0	0
50_Butyrivibrio_sp_XBB1001_PROKKA_01003_Arabinoxylan_arabinofuranohydrolase	9571	11196	1625	+	1.626	0.279551	0	0	0	0.262186	0.557477	0.970613	0.346587	0.0781705	0.382156	0	0.378225	0.0734765	0.399081	0	0.719727	0	0.739111	0.680586	0.0659445
50_Butyrivibrio_sp_XBB1001_PROKKA_01436_Non_reducing_end_alpha_L_arabinofuranosidase_BoGH43B	215860	217530	1670	+	1.671	0.0680056	0	0	0	0	0	0.236119	0	0.0760654	0.185932	0	0	0	0	0	0	0	0	0	0
50_Butyrivibrio_sp_XBB1001_PROKKA_02223_Arabinoxylan_arabinofuranohydrolase	43738	47709	3971	-	3.972	0.0286096	0	0	0	0.053665	1.05548	0.0496669	0.106411	0	0.117331	0	0.0516108	0	0.217827	0.0241683	0.245526	0	0.0864476	0	0.0539908
50_Butyrivibrio_sp_XBB1001_PROKKA_03034_Xylosidase_arabinosidase	52616	53542	926	-	0.927	0	0.169562	0	0.154391	0.459887	0.24446	0	0	0	0	0	0.110571	0	0.233336	0.207112	0	0	0	0	0
50_Butyrivibrio_sp_XBB1001_PROKKA_03245_Arabinoxylan_arabinofuranohydrolase	716	2926	2210	+	2.211	0	0	0	0	0	0.102494	0.0892253	0	0	0.140522	0	0	0	0.19566	0.0434177	0.176432	0	0	0	0
53_Butyrivibrio_sp_YAB3001_PROKKA_00586_Extracellular_endo_alpha_1_53_Butyrivibrio_sp_YAB3001_5_L_arabinanase	710167	712134	1967	-	1.968	0	0.0798697	0	0	0	0	0	0	0	0	0	0.0520828	0	0	0	0	0	0	0	0
53_Butyrivibrio_sp_YAB3001_PROKKA_00587_Extracellular_exo_alpha_1_53_Butyrivibrio_sp_YAB3001_5_L_arabinofuranosidase	712115	713095	980	-	0.981	0.579191	0.320456	0.0898063	0.875352	0	1.15502	0.402196	0.287233	0.906969	0.633421	0	0	0.243574	0	0	0.198824	0.682053	0	0	0
53_Butyrivibrio_sp_YAB3001_PROKKA_00975_Xylan_1_3_beta_xylosidase	305948	307792	1844	+	1.845	0	0	0	0	0	0.122826	0	0	0	0	0	0	0	0	0	0	0	0	0	0
53_Butyrivibrio_sp_YAB3001_PROKKA_01605_Xylan_1_3_beta_xylosidase	225857	227536	1679	-	1.68	0	0.0935617	0.104881	0	0.190319	0	0	0	0	0	0	0	0.0711148	0	0	0.232198	0.132757	0	0	0.0638249
53_Butyrivibrio_sp_YAB3001_PROKKA_01893_Xylosidase_arabinosidase	74882	76318	1436	-	1.437	0.0790796	0	0	0	0	0	0	0	0	0	0	0	0	0	0	0.135731	0	0	0	0.0746178
53_Butyrivibrio_sp_YAB3001_PROKKA_02163_Arabinoxylan_arabinofuranohydrolase	10964	14962	3998	+	3.999	0.0284164	0.0393057	0.088122	0.0715779	0.0266514	0.255005	0	0.0704615	0	0.0388464	0	0.0768935	0.0298757	0	0.0720154	0.0975474	0	0.171728	0	0
53_Butyrivibrio_sp_YAB3001_PROKKA_02332_Non_reducing_end_alpha_L_arabinofuranosidase_BoGH43A	34129	36018	1889	-	1.89	0.0601256	0	0.0932275	0	0	0	0	0	0	0.493164	0.0666633	0	0	0	0	0.103199	0.472024	0	0	0
53_Butyrivibrio_sp_YAB3001_PROKKA_03485_Xylosidase_arabinosidase	61304	61657	353	+	0.354	0	0	0	0	0	0	0	0	0	0	0	0	0	0	0	0	0	0	0	0
53_Butyrivibrio_sp_YAB3001_PROKKA_03908_Non_reducing_end_alpha_L_arabinofuranosidase_BoGH43B	29	3457	3428	-	3.429	0.0331401	0	0	0	0	0.495657	0	0	0	0.0906075	0	0.0298918	0	0.0630802	0	0.113763	0	0	0	0
70_Pseudobutyrivibrio_ruminis_ACV9_PROKKA_00327_Xylosidase_arabinosidase	356591	358135	1544	+	1.545	0	0	0	0	0	0	0	0	0	0	0	0	0	0	0	0	0	0	0	0
70_Pseudobutyrivibrio_ruminis_ACV9_PROKKA_01133_Xylosidase_arabinosidase	113754	114728	974	-	0.975	0	0	0	0	0	0	0.202335	0	0	0	0	0	0	0	0	0	0	0.176087	0	0
70_Pseudobutyrivibrio_ruminis_ACV9_PROKKA_01171_Non_reducing_end_alpha_L_arabinofuranosidase_BoGH43A	161022	162575	1553	+	1.554	0	0	0	0	0.137167	0	0	0	0	0	0	0	0	0	0	0	0	0	0	0
70_Pseudobutyrivibrio_ruminis_ACV9_PROKKA_02194_hypothetical_protein	92171	93064	893	+	0.894	0	0	0	0	0	0	0	0	0	0	0	0	0	0	0	0	0	0	0	0
70_Pseudobutyrivibrio_ruminis_ACV9_PROKKA_02240_Extracellular_exo_alpha_1_70_Pseudobutyrivibrio_ruminis_ACV9_5_L_arabinofuranosidase	38630	39577	947	-	0.948	0	0	0.185865	0	0	0.239045	0	0	0	0	0	0	0.126026	0	0	0	0	0.181102	0	0
70_Pseudobutyrivibrio_ruminis_ACV9_PROKKA_02241_Extracellular_endo_alpha_1_70_Pseudobutyrivibrio_ruminis_ACV9_5_L_arabinanase	39603	41132	1529	-	1.53	0	0	0	0	0	0.148114	0	0	0.332301	0.406135	0	0	0.156174	0	0	0	0	0.224425	0	0
54_Pseudobutyrivibrio_ruminis_AD2017_PROKKA_00808_Non_reducing_end_alpha_L_arabinofuranosidase_BoGH43A	208750	210303	1553	+	1.554	0	0	0	0.276294	0	0.291653	0	0	0	0	0	0	0	0	0	0.251024	0	0	0	0
54_Pseudobutyrivibrio_ruminis_AD2017_PROKKA_00870_Arabinoxylan_arabinofuranohydrolase	289535	291892	2357	+	2.358	0.0963845	0.0666597	0	0	0.135596	0.384418	2.42622	0.179247	0.431231	0	0.480892	0.999778	0	1.19251	0.162844	0	0	0.218429	0.46931	0.0909464
54_Pseudobutyrivibrio_ruminis_AD2017_PROKKA_00875_Xylosidase_arabinosidase	300421	301395	974	-	0.975	0	0	0.180718	0	0.218623	0.348638	0.202335	0	0	0	0	0	0.245073	0	0	0.400094	0	0	0	0
54_Pseudobutyrivibrio_ruminis_AD2017_PROKKA_01722_Extracellular_exo_alpha_1_54_Pseudobutyrivibrio_ruminis_AD2017_5_L_arabinofuranosidase	182449	189294	6845	+	6.846	0.398378	0	0.0386065	0.14634	0.747266	0.993052	0.345797	0.0617387	0.129965	0.0680748	0.220848	0.194637	0.174515	0.252763	0.168267	0.484338	0	0.0501563	0.161647	1.64457
54_Pseudobutyrivibrio_ruminis_AD2017_PROKKA_01999_Arabinoxylan_arabinofuranohydrolase	67109	69331	2222	-	2.223	0.102238	0	0.0396311	0	0	0.305822	0.177487	0	0	0	0.113355	0.0461084	0	0	0	0.4387	0	0	0.124453	0
54_Pseudobutyrivibrio_ruminis_AD2017_PROKKA_02021_Extracellular_exo_alpha_1_54_Pseudobutyrivibrio_ruminis_AD2017_5_L_arabinofuranosidase	88549	89496	947	-	0.948	1.67819	0	0.37173	0.150971	0.899399	2.86854	0.416196	0	2.01116	1.14707	0	0	0.504105	0	1.21515	0.411489	0	0	0	0.678644
54_Pseudobutyrivibrio_ruminis_AD2017_PROKKA_02022_Extracellular_endo_alpha_1_54_Pseudobutyrivibrio_ruminis_AD2017_5_L_arabinanase	89516	91042	1526	-	1.527	0.446512	0	0	0.281179	0.697962	2.07767	0	0.184529	0.832386	0.3052	0	1.00687	0.312961	0.424955	0.251465	0.255463	0	0.112433	0	0.0702199
54_Pseudobutyrivibrio_ruminis_AD2017_PROKKA_02078_Extracellular_endo_alpha_1_54_Pseudobutyrivibrio_ruminis_AD2017_5_L_arabinanase	157485	161264	3779	-	3.78	3.12653	0.249498	0.302989	1.13587	4.42668	12.7396	1.09598	2.90721	2.82456	1.27401	0.166658	0.569439	2.65495	0.915565	1.34598	2.63157	1.59308	1.408	0.65871	0.283666
54_Pseudobutyrivibrio_ruminis_AD2017_PROKKA_02323_Non_reducing_end_alpha_L_arabinofuranosidase_BoGH43A	66702	68183	1481	+	1.482	0	0	0.0594467	0	0.143831	0.305822	0	0	0	0	0	0	0	0	0	0	0	0	0	0
55_Pseudobutyrivibrio_ruminis_CF1b_PROKKA_00055_Extracellular_endo_alpha_1_55_Pseudobutyrivibrio_ruminis_CF1b_5_L_arabinanase	60353	64084	3731	+	3.732	0	0	0	0	0	0	0.052861	0.113254	0.0681164	0	0.101281	0.0549298	0	0.173876	0	0.156789	0	0.0460035	1.1861	0
55_Pseudobutyrivibrio_ruminis_CF1b_PROKKA_00195_Extracellular_endo_alpha_1_55_Pseudobutyrivibrio_ruminis_CF1b_5_L_arabinanase	217630	219165	1535	+	1.536	0.0739826	0	0.114714	0	0	0	0.513742	0.366895	0.165502	0	0.410135	0.467118	0.155564	0.563287	0	0.253966	0	0.223548	0.180116	0.0698084
55_Pseudobutyrivibrio_ruminis_CF1b_PROKKA_00196_Extracellular_exo_alpha_1_55_Pseudobutyrivibrio_ruminis_CF1b_5_L_arabinofuranosidase	219187	220131	944	+	0.945	0	0	0	0	0	0	0	0	0	0	0	0	0	0	0	0	0	0	0	0
55_Pseudobutyrivibrio_ruminis_CF1b_PROKKA_01511_Arabinoxylan_arabinofuranohydrolase	47696	49933	2237	+	2.238	0	0	0	0	0	0	0	0	0	0	0	0	0	0	0	0	0.199313	0	0	0
55_Pseudobutyrivibrio_ruminis_CF1b_PROKKA_01945_Xylosidase_arabinosidase	108246	109220	974	-	0.975	0	0	0	0	0.109312	0.116213	0	0	0	0	0	0	0	0	0	0.400094	0	0	0	0
55_Pseudobutyrivibrio_ruminis_CF1b_PROKKA_02049_Non_reducing_end_alpha_L_arabinofuranosidase_BoGH43A	32472	34022	1550	-	1.551	0	0	0	0	0	0	0	0	0	0	0	0	0	0	0	0	0	0	0	0
55_Pseudobutyrivibrio_ruminis_CF1b_PROKKA_02104_Extracellular_exo_alpha_1_55_Pseudobutyrivibrio_ruminis_CF1b_5_L_arabinofuranosidase	103653	110519	6866	-	6.867	0.0165483	0	0.0128295	0	0	0	0	0	0.0185096	0	0.0366954	0	0	0	0.0139794	0.198824	0	0	0	0
55_Pseudobutyrivibrio_ruminis_CF1b_PROKKA_02666_Arabinoxylan_arabinofuranohydrolase	41277	43631	2354	-	2.355	0	0	0	0	0	0	0.167539	0	0	0	0.107001	0.130572	0	0.275544	0	0	0	0	0	0
56_Pseudobutyrivibrio_ruminis_DSM9787_PROKKA_00420_Xylosidase_arabinosidase	30225	31781	1556	+	1.557	0	0	0	0	0	0	0	0	0	0	0	0	0	0	0	0	0	0	0	0
56_Pseudobutyrivibrio_ruminis_DSM9787_PROKKA_01651_Extracellular_exo_alpha_1_56_Pseudobutyrivibrio_ruminis_DSM9787_5_L_arabinofuranosidase	158612	159559	947	-	0.948	0	0	0.185865	0	0	0	0	0	0	0	0	0	0.252052	0	0.202524	0	0	0	0	0
56_Pseudobutyrivibrio_ruminis_DSM9787_PROKKA_01652_Extracellular_endo_alpha_1_56_Pseudobutyrivibrio_ruminis_DSM9787_5_L_arabinanase_2	159584	161113	1529	-	1.53	0	0	0	0	0	0	0	0	0	0	0	0	0	0	0	0	0	0	0	0
56_Pseudobutyrivibrio_ruminis_DSM9787_PROKKA_01887_Xylosidase_arabinosidase	142401	143375	974	-	0.975	0	0	0	0	0.109312	0.116213	0.202335	0.1445	0.130364	0	0	0	0	0.443697	0.098458	0	0	0	0	0
56_Pseudobutyrivibrio_ruminis_DSM9787_PROKKA_01927_Non_reducing_end_alpha_L_arabinofuranosidase_BoGH43A	195327	196880	1553	+	1.554	0	0	0	0	0	0	0	0	0	0	0	0	0	0	0	0	0	0	0	0
60_Pseudobutyrivibrio_sp_AR14_PROKKA_00397_Xylosidase_arabinosidase	48591	49565	974	-	0.975	0.233102	0	0	0.29358	0	0	0	0	0.130364	0	0	0.105127	0	0	0	0	0	0	0	0
60_Pseudobutyrivibrio_sp_AR14_PROKKA_00563_Non_reducing_end_alpha_L_arabinofuranosidase_BoGH43A	226636	228189	1553	+	1.554	0	0	0	0	0	0	0	0	0	0	0	0	0	0	0	0	0	0	0	0
61_Pseudobutyrivibrio_sp_C4_PROKKA_00144_Xylosidase_arabinosidase	159142	160968	1826	-	1.827	0	0	0	0	0	0	0	0	0	0	0	0.0561024	0	0	0.0525433	0	0	0	0	0
61_Pseudobutyrivibrio_sp_C4_PROKKA_01249_Xylosidase_arabinosidase	498580	500136	1556	+	1.557	0	0	0	0	0	0	0	0	0	0	0	0	0	0	0	0	0	0	0	0
61_Pseudobutyrivibrio_sp_C4_PROKKA_01391_Extracellular_endo_alpha_1_61_Pseudobutyrivibrio_sp_C4_5_L_arabinanase	89486	91018	1532	+	1.533	0	0	0	0	0	0	0.386061	0	0.165826	0	0.32875	0.40117	0	0.423292	0.25048	0	0	0	1.62422	0
61_Pseudobutyrivibrio_sp_C4_PROKKA_01392_Extracellular_exo_alpha_1_61_Pseudobutyrivibrio_sp_C4_5_L_arabinofuranosidase	91043	91990	947	+	0.948	0	0	0	0	0.22485	0	0	0	0	0.163868	0	0	0	0.6845	0	0.205745	0	0	0	0
61_Pseudobutyrivibrio_sp_C4_PROKKA_01905_hypothetical_protein	106248	107159	911	+	0.912	0.249205	0	0	0	0	0.248481	0.216313	0	0	0	0	0	0	0.237173	0	0	0	0	0	0
61_Pseudobutyrivibrio_sp_C4_PROKKA_02387_Xylosidase_arabinosidase	68164	69138	974	-	0.975	0.233102	1.61214	0	0	0	0.116213	0	0	0	0	0.387673	0.420509	0	0	0.196916	0	0	0	0.851256	0.21995
61_Pseudobutyrivibrio_sp_C4_PROKKA_02417_Non_reducing_end_alpha_L_arabinofuranosidase_BoGH43A	108821	110374	1553	+	1.554	0	0	0	0	0	0	0	0	0	0	0	0	0	0	0	0	0	0	0	0
66_Pseudobutyrivibrio_spp_JW11_PROKKA_00358_Xylosidase_arabinosidase	423575	424549	974	-	0.975	0.116551	0	0	0.14679	0	0.116213	0	0	0	0	0	0	0	0	0	0	0	0	0	0
66_Pseudobutyrivibrio_spp_JW11_PROKKA_00388_Non_reducing_end_alpha_L_arabinofuranosidase_BoGH43A	464181	465734	1553	+	1.554	0	0	0	0	0	0	0	0	0	0	0	0.0659582	0	0	0	0.125512	0	0	0	0
66_Pseudobutyrivibrio_spp_JW11_PROKKA_01351_Extracellular_endo_alpha_1_66_Pseudobutyrivibrio_spp_JW11_5_L_arabinanase	76127	77659	1532	+	1.533	0.741274	0.205067	0	0	0	0.960857	2.70243	0.183807	0.248738	0	2.30125	1.60468	0.155868	2.39865	0.25048	0.127232	0	0.223986	1.62422	0
66_Pseudobutyrivibrio_spp_JW11_PROKKA_01352_Extracellular_exo_alpha_1_66_Pseudobutyrivibrio_spp_JW11_5_L_arabinofuranosidase	77685	78632	947	+	0.948	0	0	0	0	0	0	0.416196	0	0	0	0	0	0.126026	0.228167	0	0	0	0	0	0
66_Pseudobutyrivibrio_spp_JW11_PROKKA_01953_Xylosidase_arabinosidase	53880	55436	1556	+	1.557	0	0	0	0	0	0	0	0	0	0	0	0	0.306931	0	0	0	0	0	0	0
406_Pseudobutyrivibrio_sp_LB2011_PROKKA_00034_Xylosidase_arabinosidase	38153	39709	1556	+	1.557	0	0	0	0	0	0	0	0	0	0	0	0	0	0	0	0	0	0	0	0
406_Pseudobutyrivibrio_sp_LB2011_PROKKA_00926_hypothetical_protein	250121	251014	893	+	0.894	0	0	0	0	0	0	0	0	0	0	0	0	0	0	0	0	0	0	0	0
406_Pseudobutyrivibrio_sp_LB2011_PROKKA_01088_Xylosidase_arabinosidase	422721	423695	974	-	0.975	0.349653	0	0	0	0.109312	0.348638	0	0	0	0.31866	0.775345	0	0	0	0	0	0	0	0.851256	0
406_Pseudobutyrivibrio_sp_LB2011_PROKKA_01123_Non_reducing_end_alpha_L_arabinofuranosidase_BoGH43A	469104	470657	1553	+	1.554	0.219377	0	0.0566924	0	0	0	0	0	0	0.199931	0	0.0659582	0	0.139191	0	0.125512	0	0.110479	0	0.344999
406_Pseudobutyrivibrio_sp_LB2011_PROKKA_02248_Xylosidase_arabinosidase	225119	226945	1826	-	1.827	0	0	0.0482211	0	0	0	0	0	0.139141	0	0	0	0	0	0.105087	0	0.122075	0	0	0
406_Pseudobutyrivibrio_sp_LB2011_PROKKA_02395_Extracellular_exo_alpha_1_406_Pseudobutyrivibrio_sp_LB2011_5_L_arabinofuranosidase	141491	142438	947	-	0.948	0.239741	0	0	0	0	0.239045	0	0	0	0	0	0	0	0	0	0	0.47053	0	0	0
406_Pseudobutyrivibrio_sp_LB2011_PROKKA_02396_Extracellular_endo_alpha_1_406_Pseudobutyrivibrio_sp_LB2011_5_L_arabinanase	142464	143996	1532	-	1.533	0.222382	0.102533	0	0	0	0.36956	1.28687	0	0	0	0.32875	0.601755	0.155868	0.846584	0.0626201	0.254463	0.290974	0	1.26328	0
63_Pseudobutyrivibrio_sp_MD2005_PROKKA_00306_Non_reducing_end_alpha_L_arabinofuranosidase_BoGH43B	5236	6855	1619	+	1.62	0	0	0.108765	0	0	0	0	0	0	0	0	0	0.147497	0	0.118514	0	0	0	0.341553	0
63_Pseudobutyrivibrio_sp_MD2005_PROKKA_00336_Xylosidase_arabinosidase	39390	40364	974	-	0.975	0.932409	0.161214	0.090359	0	0.437246	0.116213	0	0	0	0.15933	0	0	0.367609	0	0	0.800189	0	0.352174	0	0.109975
63_Pseudobutyrivibrio_sp_MD2005_PROKKA_00924_Non_reducing_end_alpha_L_arabinofuranosidase_BoGH43B	26574	28076	1502	-	1.503	0	0	0	0	0	0	0	0	0	0.103358	0	0	0	0	0	0	0	0	0	0
63_Pseudobutyrivibrio_sp_MD2005_PROKKA_01671_Extracellular_exo_alpha_1_63_Pseudobutyrivibrio_sp_MD2005_5_L_arabinofuranosidase	104943	105890	947	-	0.948	0.119871	0.331611	0.278797	0	0.22485	0.717134	0	0	0.268155	0.327735	0.265809	0	0.126026	0.456334	0.506311	0	0	0	0	0
63_Pseudobutyrivibrio_sp_MD2005_PROKKA_01874_Non_reducing_end_alpha_L_arabinofuranosidase_BoGH43A	108576	110126	1550	+	1.551	0	0	0.227208	0	0	0	0	0	0	0	0	0	0.0770296	0	0	0	0	0.110693	0	0
63_Pseudobutyrivibrio_sp_MD2005_PROKKA_01980_hypothetical_protein	49631	50536	905	+	0.906	0	0	0	0	0	0	0	0	0	0	0	0	0	0	0	0	0	0	0	0
69_Pseudobutyrivibrio_xylanivorans_MZ8_MNG_PROKKA_00547_Xylosidase_arabinosidase	401692	402666	974	-	0.975	0.349653	0	0	0.14679	0.218623	0.116213	0	0	0	0	0	0	0.122536	0	0	0.800189	0	0	0	0
69_Pseudobutyrivibrio_xylanivorans_MZ8_MNG_PROKKA_00716_Non_reducing_end_alpha_L_arabinofuranosidase_BoGH43A	582036	583589	1553	+	1.554	0	0	0	0.276294	0	0	0	0	0	0	0	0	0	0	0	0	0	0	0	0
58_Pseudobutyrivibrio_sp_49_PROKKA_01509_Xylosidase_arabinosidase	256943	257917	974	+	0.975	0.233102	0	0	0	0	0	0	0	0	0	0	0	0	0	0	0.600141	0	0	0	0.21995
58_Pseudobutyrivibrio_sp_49_PROKKA_00036_Extracellular_endo_alpha_1_58_Pseudobutyrivibrio_sp_49_5_L_arabinanase	47011	48063	1052	+	1.053	0	0	0	0	0	0	0	0	0	0	0	0	0	0	0	0	0	0	0	0
374_Pseudobutyrivibrio_xylanivorans_Mz5_DSM_14809_PROKKA_00036_Extracellular_exo_alpha_1_374_Pseudobutyrivibrio_xylanivorans_Mz5_DSM_14809_5_L_arabinofuranosidase	27993	34856	6863	+	6.864	0	0	0.0128351	0	0.0621088	0	0.0287408	0.0821024	0	0.0678962	0.0183557	0.0597314	0	0.0630251	0.0139855	0.0852474	0	0.0500248	0.241834	0.0312429
374_Pseudobutyrivibrio_xylanivorans_Mz5_DSM_14809_PROKKA_00105_Non_reducing_end_alpha_L_arabinofuranosidase_BoGH43A	124153	124413	260	+	0.261	0	0	0	0	0	0	0	0	0	0	0	0	0	0	0	0	0	0	1.05999	0
374_Pseudobutyrivibrio_xylanivorans_Mz5_DSM_14809_PROKKA_00105_Non_reducing_end_alpha_L_arabinofuranosidase_BoGH43A	129479	131029	1550	+	1.551	0	0	0	0	0	0	0	0	0	0	0	0	0	0	0	0	0	0	0	0
374_Pseudobutyrivibrio_xylanivorans_Mz5_DSM_14809_PROKKA_00198_Extracellular_endo_alpha_1_374_Pseudobutyrivibrio_xylanivorans_Mz5_DSM_14809_5_L_arabinanase	228826	229287	461	+	0.462	0	0	0.381385	0	0	0.245254	0	0.609904	0.550239	0	0	0	0	0.468186	0	0	0	0.743225	0	0.23209
374_Pseudobutyrivibrio_xylanivorans_Mz5_DSM_14809_PROKKA_00198_Extracellular_endo_alpha_1_374_Pseudobutyrivibrio_xylanivorans_Mz5_DSM_14809_5_L_arabinanase	229862	233536	3674	+	3.675	0	0	0	0	0	0.0616638	0	0.0383368	0	0	0	0.139454	0	0.0588577	0	0.0530737	0	0.046717	0.301125	0
374_Pseudobutyrivibrio_xylanivorans_Mz5_DSM_14809_PROKKA_01034_Xylosidase_arabinosidase	157926	158396	470	+	0.471	0	0	0.561146	0	0	0	0	0	0	0	0	0	1.01463	0	0	0	0	0	0	0
374_Pseudobutyrivibrio_xylanivorans_Mz5_DSM_14809_PROKKA_01034_Xylosidase_arabinosidase	70593	71537	944	-	0.945	0	0	0	0	0	0	0	0	0	0	0	0	0	0	0	0	0	0	0	0
374_Pseudobutyrivibrio_xylanivorans_Mz5_DSM_14809_PROKKA_01100_Xylosidase_arabinosidase	239943	240890	947	+	0.948	0	0	0	0	0	0	0	0	0	0	0.132905	0	0.252052	0.228167	0	0	0	0	0	0
374_Pseudobutyrivibrio_xylanivorans_Mz5_DSM_14809_PROKKA_01100_Xylosidase_arabinosidase	140441	141325	884	+	0.885	0.513615	0	0	0	0.240856	0	0	0	0	0.175533	0	0	0	0.244409	0	0	0	0	0	0
374_Pseudobutyrivibrio_xylanivorans_Mz5_DSM_14809_PROKKA_01531_Arabinoxylan_arabinofuranohydrolase	194222	195391	1169	-	1.17	0	0	0	0.24465	0	0	0	0	0	0	0	0	0	0	0	0	0	0	0	0
374_Pseudobutyrivibrio_xylanivorans_Mz5_DSM_14809_PROKKA_01531_Arabinoxylan_arabinofuranohydrolase	46753	47604	851	-	0.852	0	0	0	0	0	0	0	0	0	0	0	0	0	0	0	0	0	0	0	0
374_Pseudobutyrivibrio_xylanivorans_Mz5_DSM_14809_PROKKA_01971_Extracellular_endo_alpha_1_374_Pseudobutyrivibrio_xylanivorans_Mz5_DSM_14809_5_L_arabinanase	107433	108449	1016	-	1.017	0	0	0	0	0	0	0	0	0	0	0	0	0	0	0	0	0	0	0	0
374_Pseudobutyrivibrio_xylanivorans_Mz5_DSM_14809_PROKKA_01971_Extracellular_endo_alpha_1_374_Pseudobutyrivibrio_xylanivorans_Mz5_DSM_14809_5_L_arabinanase	87199	87741	542	-	0.543	8.58035	7.52629	0.973481	6.58932	1.57022	1.46068	0.36331	0.259462	12.4062	0.286089	12.2977	0.188764	3.30036	3.18677	4.9501	1.796	0.821478	0.632357	2.5475	13.2304
374_Pseudobutyrivibrio_xylanivorans_Mz5_DSM_14809_PROKKA_01972_Extracellular_exo_alpha_1_374_Pseudobutyrivibrio_xylanivorans_Mz5_DSM_14809_5_L_arabinofuranosidase	108633	108848	215	-	0.216	0	0	0	0	0	0	0	0	0	0	0	0	1.10623	0	0	0	0	0	0	0
374_Pseudobutyrivibrio_xylanivorans_Mz5_DSM_14809_PROKKA_01972_Extracellular_exo_alpha_1_374_Pseudobutyrivibrio_xylanivorans_Mz5_DSM_14809_5_L_arabinofuranosidase	430	678	248	+	0.249	0	0	0	0	0	0	0	0	0	0	0	0	0	0	0	0	0	0	0	0
374_Pseudobutyrivibrio_xylanivorans_Mz5_DSM_14809_PROKKA_02803_Arabinoxylan_arabinofuranohydrolase	40890	41264	374	-	0.375	0	0	0	0	0	0	0	0	0	0	0	0	0	0	0	0	0	0	0	0
374_Pseudobutyrivibrio_xylanivorans_Mz5_DSM_14809_PROKKA_02803_Arabinoxylan_arabinofuranohydrolase	19100	19492	392	-	0.393	0.578307	1.59983	1.12087	0	58.5776	26.5248	1.50593	1.07548	0.323423	0	4.80892	0.521623	0.608004	7.70542	3.90826	11.9112	0.56751	5.24229	0	4.36543
374_Pseudobutyrivibrio_xylanivorans_Mz5_DSM_14809_PROKKA_00036_Extracellular_exo_alpha_1_374_Pseudobutyrivibrio_xylanivorans_Mz5_DSM_14809_5_L_arabinofuranosidase	27993	34856	6863	+	6.864	0	0	0.0128351	0	0.0621088	0	0.0287408	0.0821024	0	0.0678962	0.0183557	0.0597314	0	0.0630251	0.0139855	0.0852474	0	0.0500248	0.241834	0.0312429
374_Pseudobutyrivibrio_xylanivorans_Mz5_DSM_14809_PROKKA_00105_Non_reducing_end_alpha_L_arabinofuranosidase_BoGH43A	129479	131029	1550	+	1.551	0	0	0	0	0	0	0	0	0	0	0	0	0	0	0	0	0	0	0	0
374_Pseudobutyrivibrio_xylanivorans_Mz5_DSM_14809_PROKKA_00198_Extracellular_endo_alpha_1_374_Pseudobutyrivibrio_xylanivorans_Mz5_DSM_14809_5_L_arabinanase	229862	233536	3674	+	3.675	0	0	0	0	0	0.0616638	0	0.0383368	0	0	0	0.139454	0	0.0588577	0	0.0530737	0	0.046717	0.301125	0
374_Pseudobutyrivibrio_xylanivorans_Mz5_DSM_14809_PROKKA_01034_Xylosidase_arabinosidase	72056	73519	1463	-	1.464	0	0	0	0	0	0	0	0	0	0	0	0	0.0816071	0	0	0	0	0.234542	0	0
374_Pseudobutyrivibrio_xylanivorans_Mz5_DSM_14809_PROKKA_01100_Xylosidase_arabinosidase	142185	143159	974	+	0.975	0.116551	0.161214	0	0	0.218623	0	0	0	0	0.15933	0	0.105127	0	0	0.689206	0.200047	0	0	0	0
374_Pseudobutyrivibrio_xylanivorans_Mz5_DSM_14809_PROKKA_01531_Arabinoxylan_arabinofuranohydrolase	48557	50923	2366	-	2.367	0	0.199219	0	0	0	0	0.833448	0	0.429591	0	0.159688	0.692853	0	1.5535	0	0	0	0.0725327	0.467526	0
374_Pseudobutyrivibrio_xylanivorans_Mz5_DSM_14809_PROKKA_01971_Extracellular_endo_alpha_1_374_Pseudobutyrivibrio_xylanivorans_Mz5_DSM_14809_5_L_arabinanase	1408	2946	1538	+	1.539	0	0	0	0	0	0	0	0	0	0.30282	0	0	0	0	0	0	0	0	0	0.0696724
374_Pseudobutyrivibrio_xylanivorans_Mz5_DSM_14809_PROKKA_01972_Extracellular_exo_alpha_1_374_Pseudobutyrivibrio_xylanivorans_Mz5_DSM_14809_5_L_arabinofuranosidase	2968	3912	944	+	0.945	0	0	0	0	0	0.119902	0	0.149088	0.403509	0	0	0	0	0	0	0.412796	0	0.181677	0	0
374_Pseudobutyrivibrio_xylanivorans_Mz5_DSM_14809_PROKKA_02803_Arabinoxylan_arabinofuranohydrolase	20180	22417	2237	-	2.238	0	0	0	0	0	0	0	0	0	0	0	0	0	0	0	0	0	0	0	0
